# Supplementary material for: Chromatin attachment to the nuclear matrix represses hypocotyl elongation in Arabidopsis thaliana
Source: Nat Commun. 2024 Feb 12;15:1286. doi: 10.1038/s41467-024-45577-5 (PMC10861482; doi:10.1038/s41467-024-45577-5)
Supplement: Supplementary file 4 — Supplementary Data 1 [file 41467_2024_45577_MOESM4_ESM.xlsx]

## Sheet: Suppl MS dataset
Supplementary Data 1
Protein Identification details obtained with Q Exactive (Thermo Fisher Scientific) and Mascot Distiller software (version 2.5.0, Matrix Science) combined with the Mascot search engine (version 2.5.1, Matrix Science) using the Mascot Daemon interface and database TAIRplus (Van Leene et al., 2015). Proteins and peptides headers used in the table are listed below. prot_score: protein score; prot_mas…
Experiment	prot_hit_num	prot_acc	prot_desc	prot_score	prot_mass	prot_matches_sig	prot_sequences_sig	prot_cover	prot_len	prot_pi	pep_query	pep_rank	pep_isbold	pep_isunique	pep_exp_mz	pep_exp_mr	pep_exp_z	pep_calc_mr	pep_delta	pep_start	pep_end	pep_miss	pep_score	pep_ident	pep_expect	pep_res_before	pep_seq	pep_res_after	pep_var_mod	pep_var_mod_pos
replicate 1	4	AT5G02500.1	Symbols: HSC70-1, HSP70-1, AT-HSC70-1, HSC70 | heat shock cognate protein 70-1 | chr5:554055-556334 REVERSE LENGTH=651	1506	71313	29	18	37.8	651	5.03	790	1	1	0	608.329	1214.64	2	1214.64	-0.0004	164	175	0	69.74	35	3.5e-06	K	DAGVIAGLNVMR	I
replicate 1	4	AT5G02500.1	Symbols: HSC70-1, HSP70-1, AT-HSC70-1, HSC70 | heat shock cognate protein 70-1 | chr5:554055-556334 REVERSE LENGTH=651	1506	71313	29	18	37.8	651	5.03	1001	1	1	0	639.819	1277.62	2	1277.62	0.001	243	252	0	53.6	35	0.00015	R	MVNHFVQEFK	R
replicate 1	4	AT5G02500.1	Symbols: HSC70-1, HSP70-1, AT-HSC70-1, HSC70 | heat shock cognate protein 70-1 | chr5:554055-556334 REVERSE LENGTH=651	1506	71313	29	18	37.8	651	5.03	1121	1	1	0	657.314	1312.61	2	1312.61	0.0004	308	317	0	82.23	32	1.2e-07	R	FEELNMDLFR	K
replicate 1	4	AT5G02500.1	Symbols: HSC70-1, HSP70-1, AT-HSC70-1, HSC70 | heat shock cognate protein 70-1 | chr5:554055-556334 REVERSE LENGTH=651	1506	71313	29	18	37.8	651	5.03	1267	1	1	0	679.811	1357.61	2	1357.61	-0.0003	546	556	0	74.38	30	4.1e-07	K	NALENYAYNMR	N
replicate 1	4	AT5G02500.1	Symbols: HSC70-1, HSP70-1, AT-HSC70-1, HSC70 | heat shock cognate protein 70-1 | chr5:554055-556334 REVERSE LENGTH=651	1506	71313	29	18	37.8	651	5.03	1569	1	1	1	713.886	1425.76	2	1425.76	-0.0007	335	348	0	67.11	34	5.6e-06	K	STVHDVVLVGGSTR	I
replicate 1	4	AT5G02500.1	Symbols: HSC70-1, HSP70-1, AT-HSC70-1, HSC70 | heat shock cognate protein 70-1 | chr5:554055-556334 REVERSE LENGTH=651	1506	71313	29	18	37.8	651	5.03	2072	1	1	0	770.882	1539.75	2	1539.75	-0.0002	306	317	1	73.39	35	1.5e-06	R	ARFEELNMDLFR	K
replicate 1	4	AT5G02500.1	Symbols: HSC70-1, HSP70-1, AT-HSC70-1, HSC70 | heat shock cognate protein 70-1 | chr5:554055-556334 REVERSE LENGTH=651	1506	71313	29	18	37.8	651	5.03	2145	1	1	1	783.907	1565.8	2	1565.8	-0.001	117	130	0	95.88	35	9.1e-09	K	EFAAEEISSMVLIK	M
replicate 1	4	AT5G02500.1	Symbols: HSC70-1, HSP70-1, AT-HSC70-1, HSC70 | heat shock cognate protein 70-1 | chr5:554055-556334 REVERSE LENGTH=651	1506	71313	29	18	37.8	651	5.03	2495	1	1	0	830.451	1658.89	2	1658.89	0	176	191	0	99.84	35	3.4e-09	R	IINEPTAAAIAYGLDK	K
replicate 1	4	AT5G02500.1	Symbols: HSC70-1, HSP70-1, AT-HSC70-1, HSC70 | heat shock cognate protein 70-1 | chr5:554055-556334 REVERSE LENGTH=651	1506	71313	29	18	37.8	651	5.03	2510	1	1	0	832.408	1662.8	2	1662.8	-0.0015	60	74	0	103.15	34	1.5e-09	K	NQVAMNPVNTVFDAK	R	Oxidation (M)	0.000020000000000.0
replicate 1	4	AT5G02500.1	Symbols: HSC70-1, HSP70-1, AT-HSC70-1, HSC70 | heat shock cognate protein 70-1 | chr5:554055-556334 REVERSE LENGTH=651	1506	71313	29	18	37.8	651	5.03	2583	1	1	0	840.921	1679.83	2	1679.83	0.0006	145	159	0	91.08	35	2.6e-08	K	NAVVTVPAYFNDSQR	Q
replicate 1	4	AT5G02500.1	Symbols: HSC70-1, HSP70-1, AT-HSC70-1, HSC70 | heat shock cognate protein 70-1 | chr5:554055-556334 REVERSE LENGTH=651	1506	71313	29	18	37.8	651	5.03	2964	1	1	0	894.498	1786.98	2	1786.98	-0.0012	176	192	1	99.44	33	2.8e-09	R	IINEPTAAAIAYGLDKK	A
replicate 1	4	AT5G02500.1	Symbols: HSC70-1, HSP70-1, AT-HSC70-1, HSC70 | heat shock cognate protein 70-1 | chr5:554055-556334 REVERSE LENGTH=651	1506	71313	29	18	37.8	651	5.03	3117	1	1	1	911.973	1821.93	2	1821.93	-0.0011	97	112	1	70.96	35	3.1e-06	K	IQAGPADKPMIYVEYK	G
replicate 1	4	AT5G02500.1	Symbols: HSC70-1, HSP70-1, AT-HSC70-1, HSC70 | heat shock cognate protein 70-1 | chr5:554055-556334 REVERSE LENGTH=651	1506	71313	29	18	37.8	651	5.03	5551	1	1	1	756.052	2265.13	3	2265.14	-0.0021	97	116	2	62.12	35	2e-05	K	IQAGPADKPMIYVEYKGEEK	E
replicate 1	4	AT5G02500.1	Symbols: HSC70-1, HSP70-1, AT-HSC70-1, HSC70 | heat shock cognate protein 70-1 | chr5:554055-556334 REVERSE LENGTH=651	1506	71313	29	18	37.8	651	5.03	6155	1	1	1	1280.63	2559.24	2	2559.25	-0.001	368	393	0	126.56	34	5.6e-12	K	SINPDEAVAYGAAVQGAILSGEGNEK	V
replicate 1	4	AT5G02500.1	Symbols: HSC70-1, HSP70-1, AT-HSC70-1, HSC70 | heat shock cognate protein 70-1 | chr5:554055-556334 REVERSE LENGTH=651	1506	71313	29	18	37.8	651	5.03	6627	1	1	0	929.459	2785.36	3	2785.36	-0.0003	430	453	1	112.07	34	1.8e-10	K	KEQVFSTYSDNQPGVLIQVYEGER	A
replicate 1	4	AT5G02500.1	Symbols: HSC70-1, HSP70-1, AT-HSC70-1, HSC70 | heat shock cognate protein 70-1 | chr5:554055-556334 REVERSE LENGTH=651	1506	71313	29	18	37.8	651	5.03	7066	1	1	1	1007.47	3019.4	3	3019.39	0.0017	576	601	0	140.21	32	1.5e-13	K	IEDSIEQAIQWLEGNQLAEADEFEDK	M
replicate 1	4	AT5G02500.1	Symbols: HSC70-1, HSP70-1, AT-HSC70-1, HSC70 | heat shock cognate protein 70-1 | chr5:554055-556334 REVERSE LENGTH=651	1506	71313	29	18	37.8	651	5.03	7097	1	1	1	1012.57	3034.7	3	3034.7	0.001	394	422	0	31.59	27	0.004	K	VQDLLLLDVTPLSLGLETAGGVMTTLIPR	N
replicate 1	4	AT5G02500.1	Symbols: HSC70-1, HSP70-1, AT-HSC70-1, HSC70 | heat shock cognate protein 70-1 | chr5:554055-556334 REVERSE LENGTH=651	1506	71313	29	18	37.8	651	5.03	7252	1	1	1	1050.17	3147.49	3	3147.49	-0.0011	575	601	1	151.17	33	1.6e-14	K	KIEDSIEQAIQWLEGNQLAEADEFEDK	M
replicate 1	8	AT3G55560.1	Symbols: AGF2, AHL15 | AT-hook protein of GA feedback 2 | chr3:20604904-20605836 REVERSE LENGTH=310	934	32583	15	10	49	310	5.72	619	1	1	1	571.32	1140.63	2	1140.63	0.0005	159	170	0	67.18	32	3.3e-06	R	QPAASGGVVSLR	G
replicate 1	8	AT3G55560.1	Symbols: AGF2, AHL15 | AT-hook protein of GA feedback 2 | chr3:20604904-20605836 REVERSE LENGTH=310	934	32583	15	10	49	310	5.72	2491	1	1	1	829.975	1657.94	2	1657.94	-0.0006	142	158	0	144.93	32	6e-14	R	GVSVLSGSGLVTNVTLR	Q
replicate 1	8	AT3G55560.1	Symbols: AGF2, AHL15 | AT-hook protein of GA feedback 2 | chr3:20604904-20605836 REVERSE LENGTH=310	934	32583	15	10	49	310	5.72	3266	1	1	1	624.693	1871.06	3	1871.06	-0.0001	140	158	1	98.76	29	1.3e-09	R	GRGVSVLSGSGLVTNVTLR	Q
replicate 1	8	AT3G55560.1	Symbols: AGF2, AHL15 | AT-hook protein of GA feedback 2 | chr3:20604904-20605836 REVERSE LENGTH=310	934	32583	15	10	49	310	5.72	5505	1	1	1	1126.06	2250.1	2	2250.1	-0.0011	236	254	0	85.47	34	8.7e-08	R	LPIEEEQQQEQPLQLEDGK	K
replicate 1	8	AT3G55560.1	Symbols: AGF2, AHL15 | AT-hook protein of GA feedback 2 | chr3:20604904-20605836 REVERSE LENGTH=310	934	32583	15	10	49	310	5.72	5848	1	1	1	793.739	2378.2	3	2378.2	-0.0013	236	255	1	74.43	35	1.2e-06	R	LPIEEEQQQEQPLQLEDGKK	Q
replicate 1	8	AT3G55560.1	Symbols: AGF2, AHL15 | AT-hook protein of GA feedback 2 | chr3:20604904-20605836 REVERSE LENGTH=310	934	32583	15	10	49	310	5.72	6608	1	1	1	927.856	2780.55	3	2780.55	-0.0051	142	170	1	69.82	28	7.6e-07	R	GVSVLSGSGLVTNVTLRQPAASGGVVSLR	G
replicate 1	8	AT3G55560.1	Symbols: AGF2, AHL15 | AT-hook protein of GA feedback 2 | chr3:20604904-20605836 REVERSE LENGTH=310	934	32583	15	10	49	310	5.72	6940	1	1	1	976.156	2925.45	3	2925.45	-0.0007	110	137	0	136.22	34	6.1e-13	K	ESPNSLQSHVLEIATGADVAESLNAFAR	R
replicate 1	8	AT3G55560.1	Symbols: AGF2, AHL15 | AT-hook protein of GA feedback 2 | chr3:20604904-20605836 REVERSE LENGTH=310	934	32583	15	10	49	310	5.72	7006	1	1	1	989.833	2966.48	3	2966.48	-0.0019	2	29	0	140.6	34	2.2e-13	M	ANPWWVGNVAIGGVESPVTSSAPSLHHR	N	Acetyl (Protein N-term)	1.0000000000000000000000000000.0
replicate 1	8	AT3G55560.1	Symbols: AGF2, AHL15 | AT-hook protein of GA feedback 2 | chr3:20604904-20605836 REVERSE LENGTH=310	934	32583	15	10	49	310	5.72	7363	1	1	1	810.419	3237.65	4	3237.65	-0.0004	110	139	2	75.25	33	6.6e-07	K	ESPNSLQSHVLEIATGADVAESLNAFARRR	G
replicate 1	8	AT3G55560.1	Symbols: AGF2, AHL15 | AT-hook protein of GA feedback 2 | chr3:20604904-20605836 REVERSE LENGTH=310	934	32583	15	10	49	310	5.72	8486	1	1	1	1137.5	4545.97	4	4545.97	-0.0032	46	88	1	46.03	23	5.6e-05	R	LDHDFTTNNSGSPNTQTQSQEEQNSRDEQPAVEPGSGSGSTGR	R
replicate 1	9	AT3G09440.1	Symbols: | Heat shock protein 70 (Hsp 70) family protein | chr3:2903434-2905632 REVERSE LENGTH=649	903	71103	18	13	30.7	649	4.97	790	1	0	0	608.329	1214.64	2	1214.64	-0.0004	164	175	0	69.74	35	3.5e-06	K	DAGVIAGLNVMR	I
replicate 1	9	AT3G09440.1	Symbols: | Heat shock protein 70 (Hsp 70) family protein | chr3:2903434-2905632 REVERSE LENGTH=649	903	71103	18	13	30.7	649	4.97	1001	1	0	0	639.819	1277.62	2	1277.62	0.001	243	252	0	53.6	35	0.00015	R	MVNHFVQEFK	R
replicate 1	9	AT3G09440.1	Symbols: | Heat shock protein 70 (Hsp 70) family protein | chr3:2903434-2905632 REVERSE LENGTH=649	903	71103	18	13	30.7	649	4.97	1267	1	0	0	679.811	1357.61	2	1357.61	-0.0003	546	556	0	74.38	30	4.1e-07	K	NALENYAYNMR	N
replicate 1	9	AT3G09440.1	Symbols: | Heat shock protein 70 (Hsp 70) family protein | chr3:2903434-2905632 REVERSE LENGTH=649	903	71103	18	13	30.7	649	4.97	1586	1	1	1	716.375	1430.73	2	1430.74	-0.0018	335	348	0	100.22	35	3.1e-09	K	NSIDDVVLVGGSTR	I
replicate 1	9	AT3G09440.1	Symbols: | Heat shock protein 70 (Hsp 70) family protein | chr3:2903434-2905632 REVERSE LENGTH=649	903	71103	18	13	30.7	649	4.97	2045	1	1	1	511.61	1531.81	3	1531.81	0.0002	99	112	1	36.79	35	0.0076	K	SGPAEKPMIVVNYK	G
replicate 1	9	AT3G09440.1	Symbols: | Heat shock protein 70 (Hsp 70) family protein | chr3:2903434-2905632 REVERSE LENGTH=649	903	71103	18	13	30.7	649	4.97	2248	1	1	1	798.913	1595.81	2	1595.81	-0.0001	117	130	0	92.49	35	2e-08	K	EFSAEEISSMILIK	M
replicate 1	9	AT3G09440.1	Symbols: | Heat shock protein 70 (Hsp 70) family protein | chr3:2903434-2905632 REVERSE LENGTH=649	903	71103	18	13	30.7	649	4.97	2495	1	0	0	830.451	1658.89	2	1658.89	0	176	191	0	99.84	35	3.4e-09	R	IINEPTAAAIAYGLDK	K
replicate 1	9	AT3G09440.1	Symbols: | Heat shock protein 70 (Hsp 70) family protein | chr3:2903434-2905632 REVERSE LENGTH=649	903	71103	18	13	30.7	649	4.97	2498	1	1	1	831.419	1660.82	2	1660.82	-0.0012	60	74	0	67.13	35	6.6e-06	K	NQVAMNPINTVFDAK	R
replicate 1	9	AT3G09440.1	Symbols: | Heat shock protein 70 (Hsp 70) family protein | chr3:2903434-2905632 REVERSE LENGTH=649	903	71103	18	13	30.7	649	4.97	2583	1	0	0	840.921	1679.83	2	1679.83	0.0006	145	159	0	91.08	35	2.6e-08	K	NAVVTVPAYFNDSQR	Q
replicate 1	9	AT3G09440.1	Symbols: | Heat shock protein 70 (Hsp 70) family protein | chr3:2903434-2905632 REVERSE LENGTH=649	903	71103	18	13	30.7	649	4.97	2964	1	0	0	894.498	1786.98	2	1786.98	-0.0012	176	192	1	99.44	33	2.8e-09	R	IINEPTAAAIAYGLDKK	A
replicate 1	9	AT3G09440.1	Symbols: | Heat shock protein 70 (Hsp 70) family protein | chr3:2903434-2905632 REVERSE LENGTH=649	903	71103	18	13	30.7	649	4.97	6166	1	1	0	1287.64	2573.26	2	2573.26	-0.0002	368	393	0	86.94	34	5.4e-08	K	SINPDEAVAYGAAVQAAILSGEGNEK	V
replicate 1	9	AT3G09440.1	Symbols: | Heat shock protein 70 (Hsp 70) family protein | chr3:2903434-2905632 REVERSE LENGTH=649	903	71103	18	13	30.7	649	4.97	6627	1	0	0	929.459	2785.36	3	2785.36	-0.0003	430	453	1	112.07	34	1.8e-10	K	KEQVFSTYSDNQPGVLIQVYEGER	A
replicate 1	9	AT3G09440.1	Symbols: | Heat shock protein 70 (Hsp 70) family protein | chr3:2903434-2905632 REVERSE LENGTH=649	903	71103	18	13	30.7	649	4.97	7021	1	1	1	992.502	2974.48	3	2974.48	0.0027	279	305	0	50.18	34	0.00025	R	TLSSTAQTTIEIDSLFDGIDFYAPITR	A
replicate 1	10	AT5G44340.1	Symbols: TUB4 | tubulin beta chain 4 | chr5:17859442-17860994 REVERSE LENGTH=444	892	49791	19	13	44.8	444	4.76	385	1	1	0	514.282	1026.55	2	1026.55	0	310	318	0	72.75	32	1e-06	R	YLTASAVFR	G
replicate 1	10	AT5G44340.1	Symbols: TUB4 | tubulin beta chain 4 | chr5:17859442-17860994 REVERSE LENGTH=444	892	49791	19	13	44.8	444	4.76	613	1	1	0	570.351	1138.69	2	1138.69	0.0013	253	262	0	52.4	29	5.2e-05	K	LAVNLIPFPR	L
replicate 1	10	AT5G44340.1	Symbols: TUB4 | tubulin beta chain 4 | chr5:17859442-17860994 REVERSE LENGTH=444	892	49791	19	13	44.8	444	4.76	789	1	1	0	608.295	1214.58	2	1214.58	0.0008	381	390	0	69.89	32	2e-06	R	VSEQFTAMFR	R
replicate 1	10	AT5G44340.1	Symbols: TUB4 | tubulin beta chain 4 | chr5:17859442-17860994 REVERSE LENGTH=444	892	49791	19	13	44.8	444	4.76	1084	1	1	1	650.315	1298.62	2	1298.61	0.0013	47	58	0	85.9	33	5.6e-08	R	IDVYFNEASGGK	Y
replicate 1	10	AT5G44340.1	Symbols: TUB4 | tubulin beta chain 4 | chr5:17859442-17860994 REVERSE LENGTH=444	892	49791	19	13	44.8	444	4.76	1327	1	1	0	686.345	1370.68	2	1370.68	-0.0004	380	390	1	53.26	34	0.00012	R	RVSEQFTAMFR	R
replicate 1	10	AT5G44340.1	Symbols: TUB4 | tubulin beta chain 4 | chr5:17859442-17860994 REVERSE LENGTH=444	892	49791	19	13	44.8	444	4.76	2341	1	1	0	541.622	1621.84	3	1621.84	0.001	263	276	0	62.05	35	2.3e-05	R	LHFFMVGFAPLTSR	G
replicate 1	10	AT5G44340.1	Symbols: TUB4 | tubulin beta chain 4 | chr5:17859442-17860994 REVERSE LENGTH=444	892	49791	19	13	44.8	444	4.76	2447	1	1	0	824.409	1646.8	2	1646.8	0.0025	63	77	0	51.91	34	0.0002	R	AVLMDLEPGTMDSLR	S
replicate 1	10	AT5G44340.1	Symbols: TUB4 | tubulin beta chain 4 | chr5:17859442-17860994 REVERSE LENGTH=444	892	49791	19	13	44.8	444	4.76	2645	1	1	0	848.919	1695.82	2	1695.83	-0.0025	337	350	0	44.21	34	0.0012	K	NSSYFVEWIPNNVK	S
replicate 1	10	AT5G44340.1	Symbols: TUB4 | tubulin beta chain 4 | chr5:17859442-17860994 REVERSE LENGTH=444	892	49791	19	13	44.8	444	4.76	3467	1	1	0	960.452	1918.89	2	1918.89	-0.0015	363	379	0	113.14	32	9.5e-11	K	MASTFIGNSTSIQEMFR	R
replicate 1	10	AT5G44340.1	Symbols: TUB4 | tubulin beta chain 4 | chr5:17859442-17860994 REVERSE LENGTH=444	892	49791	19	13	44.8	444	4.76	3842	1	1	0	987.003	1971.99	2	1971.99	0.0006	104	121	0	127.99	35	5.1e-12	K	GHYTEGAELIDSVLDVVR	K
replicate 1	10	AT5G44340.1	Symbols: TUB4 | tubulin beta chain 4 | chr5:17859442-17860994 REVERSE LENGTH=444	892	49791	19	13	44.8	444	4.76	5822	1	1	0	1184.07	2366.12	2	2366.12	-0.001	277	297	0	88.94	33	3e-08	R	GSQQYSALSVPELTQQMWDAK	N
replicate 1	10	AT5G44340.1	Symbols: TUB4 | tubulin beta chain 4 | chr5:17859442-17860994 REVERSE LENGTH=444	892	49791	19	13	44.8	444	4.76	6647	1	1	0	933.451	2797.33	3	2797.34	-0.0048	78	103	1	60.74	33	1.8e-05	R	SGPFGQIFRPDNFVFGQSGAGNNWAK	G
replicate 1	10	AT5G44340.1	Symbols: TUB4 | tubulin beta chain 4 | chr5:17859442-17860994 REVERSE LENGTH=444	892	49791	19	13	44.8	444	4.76	7320	1	1	1	1071.49	3211.44	3	3211.46	-0.0165	123	154	0	53.97	30	4.5e-05	K	EAENSDCLQGFQVCHSLGGGTGSGMGTLLISK	I	Oxidation (M)	0.00000000000000000000000020000000.0
replicate 1	11	AT2G29550.1	Symbols: TUB7 | tubulin beta-7 chain | chr2:12644258-12645932 REVERSE LENGTH=449	882	50714	19	12	36.7	449	4.74	443	1	1	0	530.269	1058.52	2	1058.52	0.0008	310	318	0	68.62	33	3.2e-06	R	YLTASAMFR	G
replicate 1	11	AT2G29550.1	Symbols: TUB7 | tubulin beta-7 chain | chr2:12644258-12645932 REVERSE LENGTH=449	882	50714	19	12	36.7	449	4.74	613	1	0	0	570.351	1138.69	2	1138.69	0.0013	253	262	0	52.4	29	5.2e-05	K	LAVNLIPFPR	L
replicate 1	11	AT2G29550.1	Symbols: TUB7 | tubulin beta-7 chain | chr2:12644258-12645932 REVERSE LENGTH=449	882	50714	19	12	36.7	449	4.74	789	1	0	0	608.295	1214.58	2	1214.58	0.0008	381	390	0	69.89	32	2e-06	R	VSEQFTAMFR	R
replicate 1	11	AT2G29550.1	Symbols: TUB7 | tubulin beta-7 chain | chr2:12644258-12645932 REVERSE LENGTH=449	882	50714	19	12	36.7	449	4.74	1327	1	0	0	686.345	1370.68	2	1370.68	-0.0004	380	390	1	53.26	34	0.00012	R	RVSEQFTAMFR	R
replicate 1	11	AT2G29550.1	Symbols: TUB7 | tubulin beta-7 chain | chr2:12644258-12645932 REVERSE LENGTH=449	882	50714	19	12	36.7	449	4.74	2341	1	0	0	541.622	1621.84	3	1621.84	0.001	263	276	0	62.05	35	2.3e-05	R	LHFFMVGFAPLTSR	G
replicate 1	11	AT2G29550.1	Symbols: TUB7 | tubulin beta-7 chain | chr2:12644258-12645932 REVERSE LENGTH=449	882	50714	19	12	36.7	449	4.74	2366	1	1	0	817.399	1632.78	2	1632.79	-0.0013	63	77	0	78.94	34	3.3e-07	R	AVLMDLEPGTMDSVR	S
replicate 1	11	AT2G29550.1	Symbols: TUB7 | tubulin beta-7 chain | chr2:12644258-12645932 REVERSE LENGTH=449	882	50714	19	12	36.7	449	4.74	2645	1	0	0	848.919	1695.82	2	1695.83	-0.0025	337	350	0	44.21	34	0.0012	K	NSSYFVEWIPNNVK	S
replicate 1	11	AT2G29550.1	Symbols: TUB7 | tubulin beta-7 chain | chr2:12644258-12645932 REVERSE LENGTH=449	882	50714	19	12	36.7	449	4.74	2925	1	1	1	887.446	1772.88	2	1772.88	0.0012	283	297	0	89.02	35	4e-08	R	NLTVPELTQQMWDAK	N
replicate 1	11	AT2G29550.1	Symbols: TUB7 | tubulin beta-7 chain | chr2:12644258-12645932 REVERSE LENGTH=449	882	50714	19	12	36.7	449	4.74	3367	1	1	1	950.471	1898.93	2	1898.93	-0.0003	20	35	0	62.89	35	1.7e-05	K	FWEVVNLEHGIDQTGR	Y
replicate 1	11	AT2G29550.1	Symbols: TUB7 | tubulin beta-7 chain | chr2:12644258-12645932 REVERSE LENGTH=449	882	50714	19	12	36.7	449	4.74	3467	1	0	0	960.452	1918.89	2	1918.89	-0.0015	363	379	0	113.14	32	9.5e-11	K	MASTFIGNSTSIQEMFR	R
replicate 1	11	AT2G29550.1	Symbols: TUB7 | tubulin beta-7 chain | chr2:12644258-12645932 REVERSE LENGTH=449	882	50714	19	12	36.7	449	4.74	3842	1	0	0	987.003	1971.99	2	1971.99	0.0006	104	121	0	127.99	35	5.1e-12	K	GHYTEGAELIDSVLDVVR	K
replicate 1	11	AT2G29550.1	Symbols: TUB7 | tubulin beta-7 chain | chr2:12644258-12645932 REVERSE LENGTH=449	882	50714	19	12	36.7	449	4.74	6679	1	1	0	938.784	2813.33	3	2813.33	0.0001	78	103	1	82.09	33	1.4e-07	R	SGPYGQIFRPDNFVFGQSGAGNNWAK	G
replicate 1	12	AT3G13920.1	Symbols: EIF4A1, RH4, TIF4A1 | eukaryotic translation initiation factor 4A1 | chr3:4592635-4594128 REVERSE LENGTH=412	871	46675	21	14	50	412	5.47	259	1	1	1	488.782	975.549	2	975.55	-0.001	376	384	0	67.53	35	6.5e-06	K	GVAINFVTR	D
replicate 1	12	AT3G13920.1	Symbols: EIF4A1, RH4, TIF4A1 | eukaryotic translation initiation factor 4A1 | chr3:4592635-4594128 REVERSE LENGTH=412	871	46675	21	14	50	412	5.47	384	1	1	0	513.766	1025.52	2	1025.52	0.0002	254	261	0	54.51	34	0.0001	K	QFYVNVEK	E
replicate 1	12	AT3G13920.1	Symbols: EIF4A1, RH4, TIF4A1 | eukaryotic translation initiation factor 4A1 | chr3:4592635-4594128 REVERSE LENGTH=412	871	46675	21	14	50	412	5.47	533	1	1	1	552.83	1103.65	2	1103.65	0.0002	375	384	1	83.23	32	8.5e-08	R	KGVAINFVTR	D
replicate 1	12	AT3G13920.1	Symbols: EIF4A1, RH4, TIF4A1 | eukaryotic translation initiation factor 4A1 | chr3:4592635-4594128 REVERSE LENGTH=412	871	46675	21	14	50	412	5.47	553	1	1	0	557.845	1113.68	2	1113.68	0.0004	331	340	0	78.68	32	2.4e-07	R	VLITTDLLAR	G
replicate 1	12	AT3G13920.1	Symbols: EIF4A1, RH4, TIF4A1 | eukaryotic translation initiation factor 4A1 | chr3:4592635-4594128 REVERSE LENGTH=412	871	46675	21	14	50	412	5.47	1458	1	1	0	701.37	1400.73	2	1400.73	0.0003	76	89	0	62.98	35	1.8e-05	K	GLDVIQQAQSGTGK	T
replicate 1	12	AT3G13920.1	Symbols: EIF4A1, RH4, TIF4A1 | eukaryotic translation initiation factor 4A1 | chr3:4592635-4594128 REVERSE LENGTH=412	871	46675	21	14	50	412	5.47	1890	1	1	0	751.943	1501.87	2	1501.87	-0.0007	153	167	0	110.4	31	1.2e-10	R	ILQAGVHVVVGTPGR	V
replicate 1	12	AT3G13920.1	Symbols: EIF4A1, RH4, TIF4A1 | eukaryotic translation initiation factor 4A1 | chr3:4592635-4594128 REVERSE LENGTH=412	871	46675	21	14	50	412	5.47	2155	1	1	0	786.356	1570.7	2	1570.7	-0.0022	184	196	0	91.63	31	8.9e-09	K	MFVLDEADEMLSR	G	Oxidation (M)	0.2000000000000.0
replicate 1	12	AT3G13920.1	Symbols: EIF4A1, RH4, TIF4A1 | eukaryotic translation initiation factor 4A1 | chr3:4592635-4594128 REVERSE LENGTH=412	871	46675	21	14	50	412	5.47	2230	1	1	0	795.432	1588.85	2	1588.85	-0.0006	200	212	0	60.77	35	2.9e-05	K	DQIYDIFQLLPPK	I
replicate 1	12	AT3G13920.1	Symbols: EIF4A1, RH4, TIF4A1 | eukaryotic translation initiation factor 4A1 | chr3:4592635-4594128 REVERSE LENGTH=412	871	46675	21	14	50	412	5.47	2255	1	1	1	799.896	1597.78	2	1597.78	-0.0001	254	265	1	51.71	34	0.00019	K	QFYVNVEKEEWK	L
replicate 1	12	AT3G13920.1	Symbols: EIF4A1, RH4, TIF4A1 | eukaryotic translation initiation factor 4A1 | chr3:4592635-4594128 REVERSE LENGTH=412	871	46675	21	14	50	412	5.47	3130	1	1	0	914.472	1826.93	2	1826.93	-0.0013	53	68	1	94.15	35	1.3e-08	R	GIYAYGFEKPSAIQQR	G
replicate 1	12	AT3G13920.1	Symbols: EIF4A1, RH4, TIF4A1 | eukaryotic translation initiation factor 4A1 | chr3:4592635-4594128 REVERSE LENGTH=412	871	46675	21	14	50	412	5.47	3475	1	1	0	961.002	1919.99	2	1919.99	0.0021	396	412	0	44.87	35	0.0012	K	FYNVVVEELPSNVADLL	-
replicate 1	12	AT3G13920.1	Symbols: EIF4A1, RH4, TIF4A1 | eukaryotic translation initiation factor 4A1 | chr3:4592635-4594128 REVERSE LENGTH=412	871	46675	21	14	50	412	5.47	6905	1	1	0	965.838	2894.49	3	2894.49	0.0009	341	365	0	113.58	33	9.9e-11	R	GIDVQQVSLVINFDLPTQPENYLHR	I
replicate 1	12	AT3G13920.1	Symbols: EIF4A1, RH4, TIF4A1 | eukaryotic translation initiation factor 4A1 | chr3:4592635-4594128 REVERSE LENGTH=412	871	46675	21	14	50	412	5.47	7078	1	1	1	1512.28	3022.55	2	3022.56	-0.015	90	117	0	56.39	33	5.8e-05	K	TATFCSGVLQQLDFSLIQCQALVLAPTR	E
replicate 1	12	AT3G13920.1	Symbols: EIF4A1, RH4, TIF4A1 | eukaryotic translation initiation factor 4A1 | chr3:4592635-4594128 REVERSE LENGTH=412	871	46675	21	14	50	412	5.47	7771	1	1	1	965.947	3859.76	4	3859.75	0.0049	20	52	0	53.66	29	3.9e-05	K	LNEVLEGQDEFFTSYDDVHESFDAMGLQENLLR	G
replicate 1	13	AT4G20890.1	Symbols: TUB9 | tubulin beta-9 chain | chr4:11182218-11183840 FORWARD LENGTH=444	841	49626	18	12	37.6	444	4.69	385	1	0	0	514.282	1026.55	2	1026.55	0	310	318	0	72.75	32	1e-06	R	YLTASAVFR	G
replicate 1	13	AT4G20890.1	Symbols: TUB9 | tubulin beta-9 chain | chr4:11182218-11183840 FORWARD LENGTH=444	841	49626	18	12	37.6	444	4.69	613	1	0	0	570.351	1138.69	2	1138.69	0.0013	253	262	0	52.4	29	5.2e-05	K	LAVNLIPFPR	L
replicate 1	13	AT4G20890.1	Symbols: TUB9 | tubulin beta-9 chain | chr4:11182218-11183840 FORWARD LENGTH=444	841	49626	18	12	37.6	444	4.69	789	1	0	0	608.295	1214.58	2	1214.58	0.0008	381	390	0	69.89	32	2e-06	R	VSEQFTAMFR	R
replicate 1	13	AT4G20890.1	Symbols: TUB9 | tubulin beta-9 chain | chr4:11182218-11183840 FORWARD LENGTH=444	841	49626	18	12	37.6	444	4.69	1081	1	1	1	649.823	1297.63	2	1297.63	0.001	47	58	0	67.58	34	4.4e-06	R	INVYFNEASGGK	Y
replicate 1	13	AT4G20890.1	Symbols: TUB9 | tubulin beta-9 chain | chr4:11182218-11183840 FORWARD LENGTH=444	841	49626	18	12	37.6	444	4.69	1327	1	0	0	686.345	1370.68	2	1370.68	-0.0004	380	390	1	53.26	34	0.00012	R	RVSEQFTAMFR	R
replicate 1	13	AT4G20890.1	Symbols: TUB9 | tubulin beta-9 chain | chr4:11182218-11183840 FORWARD LENGTH=444	841	49626	18	12	37.6	444	4.69	2341	1	0	0	541.622	1621.84	3	1621.84	0.001	263	276	0	62.05	35	2.3e-05	R	LHFFMVGFAPLTSR	G
replicate 1	13	AT4G20890.1	Symbols: TUB9 | tubulin beta-9 chain | chr4:11182218-11183840 FORWARD LENGTH=444	841	49626	18	12	37.6	444	4.69	2447	1	0	0	824.409	1646.8	2	1646.8	0.0025	63	77	0	51.91	34	0.0002	R	AVLMDLEPGTMDSLR	S
replicate 1	13	AT4G20890.1	Symbols: TUB9 | tubulin beta-9 chain | chr4:11182218-11183840 FORWARD LENGTH=444	841	49626	18	12	37.6	444	4.69	2645	1	0	0	848.919	1695.82	2	1695.83	-0.0025	337	350	0	44.21	34	0.0012	K	NSSYFVEWIPNNVK	S
replicate 1	13	AT4G20890.1	Symbols: TUB9 | tubulin beta-9 chain | chr4:11182218-11183840 FORWARD LENGTH=444	841	49626	18	12	37.6	444	4.69	3467	1	0	0	960.452	1918.89	2	1918.89	-0.0015	363	379	0	113.14	32	9.5e-11	K	MASTFIGNSTSIQEMFR	R
replicate 1	13	AT4G20890.1	Symbols: TUB9 | tubulin beta-9 chain | chr4:11182218-11183840 FORWARD LENGTH=444	841	49626	18	12	37.6	444	4.69	3842	1	0	0	987.003	1971.99	2	1971.99	0.0006	104	121	0	127.99	35	5.1e-12	K	GHYTEGAELIDSVLDVVR	K
replicate 1	13	AT4G20890.1	Symbols: TUB9 | tubulin beta-9 chain | chr4:11182218-11183840 FORWARD LENGTH=444	841	49626	18	12	37.6	444	4.69	5822	1	0	0	1184.07	2366.12	2	2366.12	-0.001	277	297	0	88.94	33	3e-08	R	GSQQYSALSVPELTQQMWDAK	N
replicate 1	13	AT4G20890.1	Symbols: TUB9 | tubulin beta-9 chain | chr4:11182218-11183840 FORWARD LENGTH=444	841	49626	18	12	37.6	444	4.69	6647	1	0	0	933.451	2797.33	3	2797.34	-0.0048	78	103	1	60.74	33	1.8e-05	R	SGPFGQIFRPDNFVFGQSGAGNNWAK	G
replicate 1	14	AT3G48870.1	Symbols: ATCLPC, ATHSP93-III, HSP93-III | Clp ATPase | chr3:18122363-18126008 REVERSE LENGTH=952	839	105674	15	12	23.3	952	6.06	1314	1	1	0	457.239	1368.69	3	1368.69	0.0001	819	828	1	36.19	34	0.0074	K	QYFRPEFLNR	L
replicate 1	14	AT3G48870.1	Symbols: ATCLPC, ATHSP93-III, HSP93-III | Clp ATPase | chr3:18122363-18126008 REVERSE LENGTH=952	839	105674	15	12	23.3	952	6.06	1315	1	1	1	685.366	1368.72	2	1368.72	-0.0004	620	630	0	69.62	34	3.2e-06	R	LLQMEQTLHTR	V
replicate 1	14	AT3G48870.1	Symbols: ATCLPC, ATHSP93-III, HSP93-III | Clp ATPase | chr3:18122363-18126008 REVERSE LENGTH=952	839	105674	15	12	23.3	952	6.06	1765	1	1	0	738.896	1475.78	2	1475.78	0	183	196	0	42.34	35	0.0023	R	GSGFVAVEIPFTPR	A
replicate 1	14	AT3G48870.1	Symbols: ATCLPC, ATHSP93-III, HSP93-III | Clp ATPase | chr3:18122363-18126008 REVERSE LENGTH=952	839	105674	15	12	23.3	952	6.06	1868	1	1	0	748.869	1495.72	2	1495.72	-0.0002	275	287	0	63.09	35	1.6e-05	K	MPTLEEYGTNLTK	L
replicate 1	14	AT3G48870.1	Symbols: ATCLPC, ATHSP93-III, HSP93-III | Clp ATPase | chr3:18122363-18126008 REVERSE LENGTH=952	839	105674	15	12	23.3	952	6.06	3341	1	1	1	946.528	1891.04	2	1891.04	-0.0001	454	470	0	111.62	32	1.2e-10	K	VPEPTVEEAIQILQGLR	E
replicate 1	14	AT3G48870.1	Symbols: ATCLPC, ATHSP93-III, HSP93-III | Clp ATPase | chr3:18122363-18126008 REVERSE LENGTH=952	839	105674	15	12	23.3	952	6.06	3935	1	1	0	993.483	1984.95	2	1984.95	0.0015	743	759	0	134.93	34	8.5e-13	K	AHPDVFNMMLQILEDGR	L
replicate 1	14	AT3G48870.1	Symbols: ATCLPC, ATHSP93-III, HSP93-III | Clp ATPase | chr3:18122363-18126008 REVERSE LENGTH=952	839	105674	15	12	23.3	952	6.06	5504	1	1	1	751.038	2250.09	3	2250.09	-0.0004	481	500	0	127.14	34	5.3e-12	R	YTDEALVAAAQLSHQYISDR	F
replicate 1	14	AT3G48870.1	Symbols: ATCLPC, ATHSP93-III, HSP93-III | Clp ATPase | chr3:18122363-18126008 REVERSE LENGTH=952	839	105674	15	12	23.3	952	6.06	5548	1	1	0	1132.58	2263.15	2	2263.15	-0.001	707	728	0	77.77	34	5.3e-07	K	LIGSPPGYVGYTEGGQLTEAVR	R
replicate 1	14	AT3G48870.1	Symbols: ATCLPC, ATHSP93-III, HSP93-III | Clp ATPase | chr3:18122363-18126008 REVERSE LENGTH=952	839	105674	15	12	23.3	952	6.06	6053	1	1	1	831.135	2490.38	3	2490.38	-0.0006	449	470	1	90.48	30	1.1e-08	R	FQPVKVPEPTVEEAIQILQGLR	E
replicate 1	14	AT3G48870.1	Symbols: ATCLPC, ATHSP93-III, HSP93-III | Clp ATPase | chr3:18122363-18126008 REVERSE LENGTH=952	839	105674	15	12	23.3	952	6.06	6075	1	1	0	836.799	2507.38	3	2507.37	0.0011	136	160	0	98.64	31	1.8e-09	R	LGHNFVGTEQILLGLIGEGTGIAAK	V
replicate 1	14	AT3G48870.1	Symbols: ATCLPC, ATHSP93-III, HSP93-III | Clp ATPase | chr3:18122363-18126008 REVERSE LENGTH=952	839	105674	15	12	23.3	952	6.06	7439	1	1	1	1103.2	3306.59	3	3306.59	-0.0014	581	611	0	90.72	33	1.8e-08	K	AENEAEEGGPTVTESDIQHIVATWTGIPVEK	V
replicate 1	14	AT3G48870.1	Symbols: ATCLPC, ATHSP93-III, HSP93-III | Clp ATPase | chr3:18122363-18126008 REVERSE LENGTH=952	839	105674	15	12	23.3	952	6.06	7760	1	1	0	954.768	3815.04	4	3815.05	-0.0028	385	421	1	63.11	28	3.6e-06	R	QSDEIILFIDEVHTLIGAGAAEGAIDAANILKPALAR	G
replicate 1	15	AT1G54270.1	Symbols: EIF4A-2 | eif4a-2 | chr1:20260495-20262018 FORWARD LENGTH=412	838	46733	19	12	50	412	5.45	384	1	0	0	513.766	1025.52	2	1025.52	0.0002	254	261	0	54.51	34	0.0001	K	QFYVNVEK	E
replicate 1	15	AT1G54270.1	Symbols: EIF4A-2 | eif4a-2 | chr1:20260495-20262018 FORWARD LENGTH=412	838	46733	19	12	50	412	5.45	553	1	0	0	557.845	1113.68	2	1113.68	0.0004	331	340	0	78.68	32	2.4e-07	R	VLITTDLLAR	G
replicate 1	15	AT1G54270.1	Symbols: EIF4A-2 | eif4a-2 | chr1:20260495-20262018 FORWARD LENGTH=412	838	46733	19	12	50	412	5.45	1458	1	0	0	701.37	1400.73	2	1400.73	0.0003	76	89	0	62.98	35	1.8e-05	K	GLDVIQQAQSGTGK	T
replicate 1	15	AT1G54270.1	Symbols: EIF4A-2 | eif4a-2 | chr1:20260495-20262018 FORWARD LENGTH=412	838	46733	19	12	50	412	5.45	1890	1	0	0	751.943	1501.87	2	1501.87	-0.0007	153	167	0	110.4	31	1.2e-10	R	ILQAGVHVVVGTPGR	V
replicate 1	15	AT1G54270.1	Symbols: EIF4A-2 | eif4a-2 | chr1:20260495-20262018 FORWARD LENGTH=412	838	46733	19	12	50	412	5.45	2155	1	0	0	786.356	1570.7	2	1570.7	-0.0022	184	196	0	91.63	31	8.9e-09	K	MFVLDEADEMLSR	G	Oxidation (M)	0.2000000000000.0
replicate 1	15	AT1G54270.1	Symbols: EIF4A-2 | eif4a-2 | chr1:20260495-20262018 FORWARD LENGTH=412	838	46733	19	12	50	412	5.45	2169	1	1	1	788.428	1574.84	2	1574.84	0	375	388	1	109.06	35	4.4e-10	R	KGVAINFVTLDDQR	M
replicate 1	15	AT1G54270.1	Symbols: EIF4A-2 | eif4a-2 | chr1:20260495-20262018 FORWARD LENGTH=412	838	46733	19	12	50	412	5.45	2230	1	0	0	795.432	1588.85	2	1588.85	-0.0006	200	212	0	60.77	35	2.9e-05	K	DQIYDIFQLLPPK	I
replicate 1	15	AT1G54270.1	Symbols: EIF4A-2 | eif4a-2 | chr1:20260495-20262018 FORWARD LENGTH=412	838	46733	19	12	50	412	5.45	3130	1	0	0	914.472	1826.93	2	1826.93	-0.0013	53	68	1	94.15	35	1.3e-08	R	GIYAYGFEKPSAIQQR	G
replicate 1	15	AT1G54270.1	Symbols: EIF4A-2 | eif4a-2 | chr1:20260495-20262018 FORWARD LENGTH=412	838	46733	19	12	50	412	5.45	3475	1	0	0	961.002	1919.99	2	1919.99	0.0021	396	412	0	44.87	35	0.0012	K	FYNVVVEELPSNVADLL	-
replicate 1	15	AT1G54270.1	Symbols: EIF4A-2 | eif4a-2 | chr1:20260495-20262018 FORWARD LENGTH=412	838	46733	19	12	50	412	5.45	6905	1	0	0	965.838	2894.49	3	2894.49	0.0009	341	365	0	113.58	33	9.9e-11	R	GIDVQQVSLVINFDLPTQPENYLHR	I
replicate 1	15	AT1G54270.1	Symbols: EIF4A-2 | eif4a-2 | chr1:20260495-20262018 FORWARD LENGTH=412	838	46733	19	12	50	412	5.45	7078	1	0	1	1512.28	3022.55	2	3022.56	-0.0149	90	117	0	56.39	33	5.8e-05	K	TATFCSGVLQQLDYALLQCQALVLAPTR	E
replicate 1	16	AT5G62690.1	Symbols: TUB2 | tubulin beta chain 2 | chr5:25181560-25183501 FORWARD LENGTH=450	833	50701	18	12	35.8	450	4.7	443	1	0	0	530.269	1058.52	2	1058.52	0.0008	310	318	0	68.62	33	3.2e-06	R	YLTASAMFR	G
replicate 1	16	AT5G62690.1	Symbols: TUB2 | tubulin beta chain 2 | chr5:25181560-25183501 FORWARD LENGTH=450	833	50701	18	12	35.8	450	4.7	613	1	0	0	570.351	1138.69	2	1138.69	0.0013	253	262	0	52.4	29	5.2e-05	K	LAVNLIPFPR	L
replicate 1	16	AT5G62690.1	Symbols: TUB2 | tubulin beta chain 2 | chr5:25181560-25183501 FORWARD LENGTH=450	833	50701	18	12	35.8	450	4.7	789	1	0	0	608.295	1214.58	2	1214.58	0.0008	381	390	0	69.89	32	2e-06	R	VSEQFTAMFR	R
replicate 1	16	AT5G62690.1	Symbols: TUB2 | tubulin beta chain 2 | chr5:25181560-25183501 FORWARD LENGTH=450	833	50701	18	12	35.8	450	4.7	1327	1	0	0	686.345	1370.68	2	1370.68	-0.0004	380	390	1	53.26	34	0.00012	R	RVSEQFTAMFR	R
replicate 1	16	AT5G62690.1	Symbols: TUB2 | tubulin beta chain 2 | chr5:25181560-25183501 FORWARD LENGTH=450	833	50701	18	12	35.8	450	4.7	1382	1	1	0	692.852	1383.69	2	1383.69	-0.0027	163	174	0	94.51	34	1.1e-08	R	MMLTFSVFPSPK	V
replicate 1	16	AT5G62690.1	Symbols: TUB2 | tubulin beta chain 2 | chr5:25181560-25183501 FORWARD LENGTH=450	833	50701	18	12	35.8	450	4.7	2341	1	0	0	541.622	1621.84	3	1621.84	0.001	263	276	0	62.05	35	2.3e-05	R	LHFFMVGFAPLTSR	G
replicate 1	16	AT5G62690.1	Symbols: TUB2 | tubulin beta chain 2 | chr5:25181560-25183501 FORWARD LENGTH=450	833	50701	18	12	35.8	450	4.7	2447	1	0	0	824.409	1646.8	2	1646.8	0.0025	63	77	0	51.91	34	0.0002	R	AVLMDLEPGTMDSLR	S
replicate 1	16	AT5G62690.1	Symbols: TUB2 | tubulin beta chain 2 | chr5:25181560-25183501 FORWARD LENGTH=450	833	50701	18	12	35.8	450	4.7	2645	1	0	0	848.919	1695.82	2	1695.83	-0.0025	337	350	0	44.21	34	0.0012	K	NSSYFVEWIPNNVK	S
replicate 1	16	AT5G62690.1	Symbols: TUB2 | tubulin beta chain 2 | chr5:25181560-25183501 FORWARD LENGTH=450	833	50701	18	12	35.8	450	4.7	2899	1	1	1	882.441	1762.87	2	1761.86	1.0063	283	297	0	70.47	35	3.5e-06	R	SLTVPELTQQMWDSK	N
replicate 1	16	AT5G62690.1	Symbols: TUB2 | tubulin beta chain 2 | chr5:25181560-25183501 FORWARD LENGTH=450	833	50701	18	12	35.8	450	4.7	3467	1	0	0	960.452	1918.89	2	1918.89	-0.0015	363	379	0	113.14	32	9.5e-11	K	MASTFIGNSTSIQEMFR	R
replicate 1	16	AT5G62690.1	Symbols: TUB2 | tubulin beta chain 2 | chr5:25181560-25183501 FORWARD LENGTH=450	833	50701	18	12	35.8	450	4.7	3842	1	0	0	987.003	1971.99	2	1971.99	0.0006	104	121	0	127.99	35	5.1e-12	K	GHYTEGAELIDSVLDVVR	K
replicate 1	16	AT5G62690.1	Symbols: TUB2 | tubulin beta chain 2 | chr5:25181560-25183501 FORWARD LENGTH=450	833	50701	18	12	35.8	450	4.7	6654	1	1	1	934.772	2801.29	3	2801.29	-0.001	78	103	1	83.16	31	7.5e-08	R	SGPYGQTFRPDNFVFGQSGAGNNWAK	G
replicate 1	17	AT1G04820.1	Symbols: TUA4, TOR2 | tubulin alpha-4 chain | chr1:1356421-1358266 REVERSE LENGTH=450	805	49509	16	9	34.7	450	4.93	1432	1	1	0	698.883	1395.75	2	1395.75	0	85	96	0	39.79	34	0.003	R	QLFHPEQLISGK	E
replicate 1	17	AT1G04820.1	Symbols: TUA4, TOR2 | tubulin alpha-4 chain | chr1:1356421-1358266 REVERSE LENGTH=450	805	49509	16	9	34.7	450	4.93	1755	1	1	0	737.435	1472.86	2	1472.86	-0.0004	230	243	0	95.66	31	3.4e-09	R	LVSQVISSLTASLR	F
replicate 1	17	AT1G04820.1	Symbols: TUA4, TOR2 | tubulin alpha-4 chain | chr1:1356421-1358266 REVERSE LENGTH=450	805	49509	16	9	34.7	450	4.93	2517	1	1	1	555.297	1662.87	3	1662.87	0.0002	216	229	1	49.14	35	0.00047	R	SLSIERPTYTNLNR	L
replicate 1	17	AT1G04820.1	Symbols: TUA4, TOR2 | tubulin alpha-4 chain | chr1:1356421-1358266 REVERSE LENGTH=450	805	49509	16	9	34.7	450	4.93	2670	1	1	0	851.457	1700.9	2	1700.9	0	65	79	0	106.33	35	7.7e-10	R	AVFVDLEPTVIDEVR	T
replicate 1	17	AT1G04820.1	Symbols: TUA4, TOR2 | tubulin alpha-4 chain | chr1:1356421-1358266 REVERSE LENGTH=450	805	49509	16	9	34.7	450	4.93	2982	1	1	0	896.969	1791.92	2	1791.92	0.0009	265	280	0	63.98	34	1.3e-05	R	IHFMLSSYAPVISAEK	A
replicate 1	17	AT1G04820.1	Symbols: TUA4, TOR2 | tubulin alpha-4 chain | chr1:1356421-1358266 REVERSE LENGTH=450	805	49509	16	9	34.7	450	4.93	3890	1	1	0	989.443	1976.87	2	1976.88	-0.0028	41	60	0	93.85	29	3.8e-09	K	TVGGGDDAFNTFFSETGAGK	H
replicate 1	17	AT1G04820.1	Symbols: TUA4, TOR2 | tubulin alpha-4 chain | chr1:1356421-1358266 REVERSE LENGTH=450	805	49509	16	9	34.7	450	4.93	5749	1	1	0	777.345	2329.01	3	2329.01	0.0018	403	422	0	121.83	29	5.5e-12	R	AFVHWYVGEGMEEGEFSEAR	E
replicate 1	17	AT1G04820.1	Symbols: TUA4, TOR2 | tubulin alpha-4 chain | chr1:1356421-1358266 REVERSE LENGTH=450	805	49509	16	9	34.7	450	4.93	5877	1	1	0	1198.1	2394.18	2	2394.19	-0.0033	244	264	0	124.53	35	1.3e-11	R	FDGALNVDVTEFQTNLVPYPR	I
replicate 1	17	AT1G04820.1	Symbols: TUA4, TOR2 | tubulin alpha-4 chain | chr1:1356421-1358266 REVERSE LENGTH=450	805	49509	16	9	34.7	450	4.93	6257	1	1	0	875.75	2624.23	3	2624.22	0.0019	281	304	0	72.36	32	1.1e-06	K	AFHEQLSVAEITNSAFEPASMMAK	C	Oxidation (M)	0.000000000000000000000200.0
replicate 1	18	AT4G14960.2	Symbols: TUA6 | Tubulin/FtsZ family protein | chr4:8548769-8550319 REVERSE LENGTH=450	798	49506	16	9	34.7	450	4.93	1432	1	0	0	698.883	1395.75	2	1395.75	0	85	96	0	39.79	34	0.003	R	QLFHPEQLISGK	E
replicate 1	18	AT4G14960.2	Symbols: TUA6 | Tubulin/FtsZ family protein | chr4:8548769-8550319 REVERSE LENGTH=450	798	49506	16	9	34.7	450	4.93	1755	1	0	0	737.435	1472.86	2	1472.86	-0.0004	230	243	0	95.66	31	3.4e-09	R	LVSQVISSLTASLR	F
replicate 1	18	AT4G14960.2	Symbols: TUA6 | Tubulin/FtsZ family protein | chr4:8548769-8550319 REVERSE LENGTH=450	798	49506	16	9	34.7	450	4.93	2626	1	1	1	564.3	1689.88	3	1689.88	-0.0005	216	229	1	37.06	35	0.0074	R	SLNIERPTYTNLNR	L
replicate 1	18	AT4G14960.2	Symbols: TUA6 | Tubulin/FtsZ family protein | chr4:8548769-8550319 REVERSE LENGTH=450	798	49506	16	9	34.7	450	4.93	2670	1	0	0	851.457	1700.9	2	1700.9	0	65	79	0	106.33	35	7.7e-10	R	AVFVDLEPTVIDEVR	T
replicate 1	18	AT4G14960.2	Symbols: TUA6 | Tubulin/FtsZ family protein | chr4:8548769-8550319 REVERSE LENGTH=450	798	49506	16	9	34.7	450	4.93	2982	1	0	0	896.969	1791.92	2	1791.92	0.0009	265	280	0	63.98	34	1.3e-05	R	IHFMLSSYAPVISAEK	A
replicate 1	18	AT4G14960.2	Symbols: TUA6 | Tubulin/FtsZ family protein | chr4:8548769-8550319 REVERSE LENGTH=450	798	49506	16	9	34.7	450	4.93	3890	1	0	0	989.443	1976.87	2	1976.88	-0.0028	41	60	0	93.85	29	3.8e-09	K	TVGGGDDAFNTFFSETGAGK	H
replicate 1	18	AT4G14960.2	Symbols: TUA6 | Tubulin/FtsZ family protein | chr4:8548769-8550319 REVERSE LENGTH=450	798	49506	16	9	34.7	450	4.93	5749	1	0	0	777.345	2329.01	3	2329.01	0.0018	403	422	0	121.83	29	5.5e-12	R	AFVHWYVGEGMEEGEFSEAR	E
replicate 1	18	AT4G14960.2	Symbols: TUA6 | Tubulin/FtsZ family protein | chr4:8548769-8550319 REVERSE LENGTH=450	798	49506	16	9	34.7	450	4.93	5877	1	0	0	1198.1	2394.18	2	2394.19	-0.0033	244	264	0	124.53	35	1.3e-11	R	FDGALNVDVTEFQTNLVPYPR	I
replicate 1	18	AT4G14960.2	Symbols: TUA6 | Tubulin/FtsZ family protein | chr4:8548769-8550319 REVERSE LENGTH=450	798	49506	16	9	34.7	450	4.93	6257	1	0	0	875.75	2624.23	3	2624.22	0.0019	281	304	0	72.36	32	1.1e-06	K	AFHEQLSVAEITNSAFEPASMMAK	C	Oxidation (M)	0.000000000000000000000200.0
replicate 1	19	AT3G12580.1	Symbols: HSP70, ATHSP70 | heat shock protein 70 | chr3:3991487-3993689 REVERSE LENGTH=650	786	71057	18	10	18	650	5.14	912	1	1	1	630.846	1259.68	2	1259.68	0.0004	133	144	0	71.22	36	3e-06	R	EIAEAFLGSPVK	N
replicate 1	19	AT3G12580.1	Symbols: HSP70, ATHSP70 | heat shock protein 70 | chr3:3991487-3993689 REVERSE LENGTH=650	786	71057	18	10	18	650	5.14	1001	1	0	0	639.819	1277.62	2	1277.62	0.001	243	252	0	53.6	35	0.00015	R	MVNHFVQEFK	R
replicate 1	19	AT3G12580.1	Symbols: HSP70, ATHSP70 | heat shock protein 70 | chr3:3991487-3993689 REVERSE LENGTH=650	786	71057	18	10	18	650	5.14	1121	1	0	0	657.314	1312.61	2	1312.61	0.0004	308	317	0	82.23	32	1.2e-07	R	FEELNMDLFR	K
replicate 1	19	AT3G12580.1	Symbols: HSP70, ATHSP70 | heat shock protein 70 | chr3:3991487-3993689 REVERSE LENGTH=650	786	71057	18	10	18	650	5.14	1267	1	0	0	679.811	1357.61	2	1357.61	-0.0003	546	556	0	74.38	30	4.1e-07	K	NALENYAYNMR	N
replicate 1	19	AT3G12580.1	Symbols: HSP70, ATHSP70 | heat shock protein 70 | chr3:3991487-3993689 REVERSE LENGTH=650	786	71057	18	10	18	650	5.14	1502	1	1	1	706.878	1411.74	2	1411.74	-0.0013	335	348	0	59.94	34	3e-05	K	SSVHDVVLVGGSTR	I
replicate 1	19	AT3G12580.1	Symbols: HSP70, ATHSP70 | heat shock protein 70 | chr3:3991487-3993689 REVERSE LENGTH=650	786	71057	18	10	18	650	5.14	2072	1	0	0	770.882	1539.75	2	1539.75	-0.0002	306	317	1	73.39	35	1.5e-06	R	ARFEELNMDLFR	K
replicate 1	19	AT3G12580.1	Symbols: HSP70, ATHSP70 | heat shock protein 70 | chr3:3991487-3993689 REVERSE LENGTH=650	786	71057	18	10	18	650	5.14	2495	1	0	0	830.451	1658.89	2	1658.89	0	176	191	0	99.84	35	3.4e-09	R	IINEPTAAAIAYGLDK	K
replicate 1	19	AT3G12580.1	Symbols: HSP70, ATHSP70 | heat shock protein 70 | chr3:3991487-3993689 REVERSE LENGTH=650	786	71057	18	10	18	650	5.14	2583	1	0	0	840.921	1679.83	2	1679.83	0.0006	145	159	0	91.08	35	2.6e-08	K	NAVVTVPAYFNDSQR	Q
replicate 1	19	AT3G12580.1	Symbols: HSP70, ATHSP70 | heat shock protein 70 | chr3:3991487-3993689 REVERSE LENGTH=650	786	71057	18	10	18	650	5.14	2964	1	0	0	894.498	1786.98	2	1786.98	-0.0012	176	192	1	99.44	33	2.8e-09	R	IINEPTAAAIAYGLDKK	A
replicate 1	19	AT3G12580.1	Symbols: HSP70, ATHSP70 | heat shock protein 70 | chr3:3991487-3993689 REVERSE LENGTH=650	786	71057	18	10	18	650	5.14	6166	1	0	0	1287.64	2573.26	2	2573.26	-0.0002	368	393	0	86.94	34	5.4e-08	K	SINPDEAVAYGAAVQAAILSGEGNEK	V
replicate 1	20	AT1G07920.1	Symbols: | GTP binding Elongation factor Tu family protein | chr1:2455559-2457001 FORWARD LENGTH=449	713	49471	17	8	24.3	449	9.19	160	1	1	1	457.787	913.56	2	913.56	0.0005	419	427	0	65.61	32	4.4e-06	R	QTVAVGVIK	S
replicate 1	20	AT1G07920.1	Symbols: | GTP binding Elongation factor Tu family protein | chr1:2455559-2457001 FORWARD LENGTH=449	713	49471	17	8	24.3	449	9.19	258	1	1	1	488.279	974.544	2	974.544	0.0002	236	243	0	53.32	35	0.00018	R	LPLQDVYK	I
replicate 1	20	AT1G07920.1	Symbols: | GTP binding Elongation factor Tu family protein | chr1:2455559-2457001 FORWARD LENGTH=449	713	49471	17	8	24.3	449	9.19	380	1	1	1	513.309	1024.6	2	1024.6	0.0003	244	254	0	72.41	30	5.9e-07	K	IGGIGTVPVGR	V
replicate 1	20	AT1G07920.1	Symbols: | GTP binding Elongation factor Tu family protein | chr1:2455559-2457001 FORWARD LENGTH=449	713	49471	17	8	24.3	449	9.19	566	1	1	1	560.804	1119.59	2	1119.59	0.0003	21	30	0	57.08	36	8.6e-05	K	STTTGHLIYK	L
replicate 1	20	AT1G07920.1	Symbols: | GTP binding Elongation factor Tu family protein | chr1:2455559-2457001 FORWARD LENGTH=449	713	49471	17	8	24.3	449	9.19	1082	1	1	1	649.878	1297.74	2	1297.74	0.0014	135	146	0	62.11	32	1.1e-05	R	EHALLAFTLGVK	Q
replicate 1	20	AT1G07920.1	Symbols: | GTP binding Elongation factor Tu family protein | chr1:2455559-2457001 FORWARD LENGTH=449	713	49471	17	8	24.3	449	9.19	2372	1	1	1	817.953	1633.89	2	1633.89	-0.002	6	20	0	73.61	34	1.2e-06	K	FHINIVVIGHVDSGK	S
replicate 1	20	AT1G07920.1	Symbols: | GTP binding Elongation factor Tu family protein | chr1:2455559-2457001 FORWARD LENGTH=449	713	49471	17	8	24.3	449	9.19	5678	1	1	1	771.381	2311.12	3	2311.12	-0.0007	392	411	1	101.83	34	2.1e-09	K	MTPTKPMVVETFSEYPPLGR	F	2 Oxidation (M)	0.20000020000000000000.0
replicate 1	20	AT1G07920.1	Symbols: | GTP binding Elongation factor Tu family protein | chr1:2455559-2457001 FORWARD LENGTH=449	713	49471	17	8	24.3	449	9.19	6072	1	1	1	1253.67	2505.32	2	2505.32	-0.0028	255	278	1	66.54	33	4.7e-06	R	VETGMIKPGMVVTFAPTGLTTEVK	S
replicate 1	21	AT4G20360.1	Symbols: ATRAB8D, ATRABE1B, RABE1b | RAB GTPase homolog E1B | chr4:10990036-10991466 FORWARD LENGTH=476	702	51598	11	9	31.1	476	5.84	1475	1	1	1	703.337	1404.66	2	1404.66	0	330	341	0	59.17	33	2.7e-05	R	SYTVTGVEMFQK	I	Oxidation (M)	0.000000002000.0
replicate 1	21	AT4G20360.1	Symbols: ATRAB8D, ATRABE1B, RABE1b | RAB GTPase homolog E1B | chr4:10990036-10991466 FORWARD LENGTH=476	702	51598	11	9	31.1	476	5.84	2589	1	1	1	841.478	1680.94	2	1680.94	0.0001	342	357	0	105.75	31	3.9e-10	K	ILDEALAGDNVGLLLR	G
replicate 1	21	AT4G20360.1	Symbols: ATRAB8D, ATRABE1B, RABE1b | RAB GTPase homolog E1B | chr4:10990036-10991466 FORWARD LENGTH=476	702	51598	11	9	31.1	476	5.84	2706	1	1	1	427.987	1707.92	4	1707.92	0.0002	77	92	1	47.61	34	0.00048	K	KPHVNIGTIGHVDHGK	T
replicate 1	21	AT4G20360.1	Symbols: ATRAB8D, ATRABE1B, RABE1b | RAB GTPase homolog E1B | chr4:10990036-10991466 FORWARD LENGTH=476	702	51598	11	9	31.1	476	5.84	3083	1	1	1	905.943	1809.87	2	1809.87	-0.002	127	142	0	101.21	34	2.2e-09	R	GITINTATVEYETENR	H
replicate 1	21	AT4G20360.1	Symbols: ATRAB8D, ATRABE1B, RABE1b | RAB GTPase homolog E1B | chr4:10990036-10991466 FORWARD LENGTH=476	702	51598	11	9	31.1	476	5.84	3156	1	1	1	460.01	1836.01	4	1836.01	-0.0001	76	92	2	47.71	32	0.00032	R	KKPHVNIGTIGHVDHGK	T
replicate 1	21	AT4G20360.1	Symbols: ATRAB8D, ATRABE1B, RABE1b | RAB GTPase homolog E1B | chr4:10990036-10991466 FORWARD LENGTH=476	702	51598	11	9	31.1	476	5.84	3405	1	1	1	954.03	1906.05	2	1906.04	0.0005	93	112	0	132.4	32	1.1e-12	K	TTLTAALTMALASIGSSVAK	K
replicate 1	21	AT4G20360.1	Symbols: ATRAB8D, ATRABE1B, RABE1b | RAB GTPase homolog E1B | chr4:10990036-10991466 FORWARD LENGTH=476	702	51598	11	9	31.1	476	5.84	4503	1	1	1	1026.01	2050.01	2	2050.01	-0.0007	266	282	0	146	35	9.6e-14	K	IYELMDAVDDYIPIPQR	Q
replicate 1	21	AT4G20360.1	Symbols: ATRAB8D, ATRABE1B, RABE1b | RAB GTPase homolog E1B | chr4:10990036-10991466 FORWARD LENGTH=476	702	51598	11	9	31.1	476	5.84	4912	1	1	1	1068.07	2134.13	2	2134.13	-0.0002	283	301	0	112.88	34	1.4e-10	R	QTELPFLLAVEDVFSITGR	G
replicate 1	21	AT4G20360.1	Symbols: ATRAB8D, ATRABE1B, RABE1b | RAB GTPase homolog E1B | chr4:10990036-10991466 FORWARD LENGTH=476	702	51598	11	9	31.1	476	5.84	7637	1	1	1	1180.94	3539.81	3	3539.81	-0.0009	192	222	1	57.59	32	3.4e-05	K	QVGVPDMVVFLNKEDQVDDAELLELVELEVR	E
replicate 1	22	AT1G67120.1	Symbols: | ATPases;nucleotide binding;ATP binding;nucleoside-triphosphatases;transcription factor binding | chr1:25069727-25095526 REVERSE LENGTH=5393	689	610771	17	17	5.9	5393	5.15	1365	1	1	1	690.382	1378.75	2	1378.75	-0.0008	4357	4368	0	43.65	34	0.0012	R	DVLLSQFSPVFK	E
replicate 1	22	AT1G67120.1	Symbols: | ATPases;nucleotide binding;ATP binding;nucleoside-triphosphatases;transcription factor binding | chr1:25069727-25095526 REVERSE LENGTH=5393	689	610771	17	17	5.9	5393	5.15	1809	1	1	1	495.938	1484.79	3	1484.79	-0.0016	4319	4330	0	36.94	35	0.0065	K	QFVTQHMVQVLR	Q
replicate 1	22	AT1G67120.1	Symbols: | ATPases;nucleotide binding;ATP binding;nucleoside-triphosphatases;transcription factor binding | chr1:25069727-25095526 REVERSE LENGTH=5393	689	610771	17	17	5.9	5393	5.15	1902	1	1	1	502.609	1504.81	3	1504.8	0.0015	3121	3132	0	44.75	35	0.0013	R	SLFQQIIYTHQK	S
replicate 1	22	AT1G67120.1	Symbols: | ATPases;nucleotide binding;ATP binding;nucleoside-triphosphatases;transcription factor binding | chr1:25069727-25095526 REVERSE LENGTH=5393	689	610771	17	17	5.9	5393	5.15	2061	1	1	1	512.599	1534.77	3	1534.77	0.0007	5176	5188	1	53.96	36	0.00017	K	RDYQVVIAVDDSR	S
replicate 1	22	AT1G67120.1	Symbols: | ATPases;nucleotide binding;ATP binding;nucleoside-triphosphatases;transcription factor binding | chr1:25069727-25095526 REVERSE LENGTH=5393	689	610771	17	17	5.9	5393	5.15	2333	1	1	1	810.453	1618.89	2	1618.89	-0.0007	3071	3085	0	97.34	33	4.4e-09	K	TATVAQILENVFSVK	D
replicate 1	22	AT1G67120.1	Symbols: | ATPases;nucleotide binding;ATP binding;nucleoside-triphosphatases;transcription factor binding | chr1:25069727-25095526 REVERSE LENGTH=5393	689	610771	17	17	5.9	5393	5.15	2786	1	1	1	866.448	1730.88	2	1730.88	0	1498	1512	0	69.52	35	4e-06	R	AIFVWQDGPLVEAMR	A
replicate 1	22	AT1G67120.1	Symbols: | ATPases;nucleotide binding;ATP binding;nucleoside-triphosphatases;transcription factor binding | chr1:25069727-25095526 REVERSE LENGTH=5393	689	610771	17	17	5.9	5393	5.15	3022	1	1	1	599.954	1796.84	3	1796.84	0.0005	5231	5246	0	48.18	33	0.00033	K	MLHDFGQSFTTESGIK	M
replicate 1	22	AT1G67120.1	Symbols: | ATPases;nucleotide binding;ATP binding;nucleoside-triphosphatases;transcription factor binding | chr1:25069727-25095526 REVERSE LENGTH=5393	689	610771	17	17	5.9	5393	5.15	3555	1	1	1	970.068	1938.12	2	1938.12	0	3717	3735	0	40.11	27	0.00058	K	LSGVLQMLLAIPSSTPLAK	A
replicate 1	22	AT1G67120.1	Symbols: | ATPases;nucleotide binding;ATP binding;nucleoside-triphosphatases;transcription factor binding | chr1:25069727-25095526 REVERSE LENGTH=5393	689	610771	17	17	5.9	5393	5.15	4789	1	1	1	1053	2103.99	2	2104	-0.0037	3958	3976	0	64	34	1e-05	R	AQFLPLLDPDLMDGASDMR	I
replicate 1	22	AT1G67120.1	Symbols: | ATPases;nucleotide binding;ATP binding;nucleoside-triphosphatases;transcription factor binding | chr1:25069727-25095526 REVERSE LENGTH=5393	689	610771	17	17	5.9	5393	5.15	5135	1	1	1	721.694	2162.06	3	2162.06	-0.0003	956	974	1	75.8	35	8.5e-07	R	LSEESLQDGANQKPQYSLR	S
replicate 1	22	AT1G67120.1	Symbols: | ATPases;nucleotide binding;ATP binding;nucleoside-triphosphatases;transcription factor binding | chr1:25069727-25095526 REVERSE LENGTH=5393	689	610771	17	17	5.9	5393	5.15	5144	1	1	1	1083.03	2164.04	2	2164.04	0.0027	1614	1630	0	45.56	34	0.00084	K	ESNVVDPIINFWEWFNR	L
replicate 1	22	AT1G67120.1	Symbols: | ATPases;nucleotide binding;ATP binding;nucleoside-triphosphatases;transcription factor binding | chr1:25069727-25095526 REVERSE LENGTH=5393	689	610771	17	17	5.9	5393	5.15	5223	1	1	1	1092.04	2182.07	2	2182.07	0.0014	995	1014	0	86.51	35	7.2e-08	K	ALYDGFSMFFLSLLDASSAK	I
replicate 1	22	AT1G67120.1	Symbols: | ATPases;nucleotide binding;ATP binding;nucleoside-triphosphatases;transcription factor binding | chr1:25069727-25095526 REVERSE LENGTH=5393	689	610771	17	17	5.9	5393	5.15	5530	1	1	1	753.072	2256.19	3	2256.19	0.0043	838	857	0	47.35	34	0.00046	R	EGHWVLLDEVNLAPPEILGR	L
replicate 1	22	AT1G67120.1	Symbols: | ATPases;nucleotide binding;ATP binding;nucleoside-triphosphatases;transcription factor binding | chr1:25069727-25095526 REVERSE LENGTH=5393	689	610771	17	17	5.9	5393	5.15	6118	1	1	1	844.447	2530.32	3	2530.32	0.0026	1139	1161	0	110.4	33	2.2e-10	R	GGHWIVLDELNLAPSDVLEALNR	L
replicate 1	22	AT1G67120.1	Symbols: | ATPases;nucleotide binding;ATP binding;nucleoside-triphosphatases;transcription factor binding | chr1:25069727-25095526 REVERSE LENGTH=5393	689	610771	17	17	5.9	5393	5.15	6402	1	1	1	904.172	2709.49	3	2709.5	-0.0011	695	719	1	49.39	29	0.00011	K	LTVLNLSQQSDIVDLLGGFKPIDPK	L
replicate 1	22	AT1G67120.1	Symbols: | ATPases;nucleotide binding;ATP binding;nucleoside-triphosphatases;transcription factor binding | chr1:25069727-25095526 REVERSE LENGTH=5393	689	610771	17	17	5.9	5393	5.15	7185	1	1	1	1034.55	3100.62	3	3100.62	-0.0007	1849	1876	0	114.9	32	5.6e-11	K	EGSWVLLDELNLAPQSVLEGLNAILDHR	A
replicate 1	22	AT1G67120.1	Symbols: | ATPases;nucleotide binding;ATP binding;nucleoside-triphosphatases;transcription factor binding | chr1:25069727-25095526 REVERSE LENGTH=5393	689	610771	17	17	5.9	5393	5.15	7579	1	1	1	1150.96	3449.85	3	3449.84	0.0013	597	628	1	45.87	29	0.00025	R	VAVSEIVASIWNVAVPESQDKPPIQEFSGILK	I
replicate 1	23	AT5G19770.1	Symbols: TUA3 | tubulin alpha-3 | chr5:6682761-6684474 REVERSE LENGTH=450	633	49622	10	7	27.1	450	4.95	1432	1	0	0	698.883	1395.75	2	1395.75	0	85	96	0	39.79	34	0.003	R	QLFHPEQLISGK	E
replicate 1	23	AT5G19770.1	Symbols: TUA3 | tubulin alpha-3 | chr5:6682761-6684474 REVERSE LENGTH=450	633	49622	10	7	27.1	450	4.95	2037	1	1	1	766.456	1530.9	2	1530.9	-0.0003	230	243	0	101.9	29	5.9e-10	R	LISQIISSLTTSLR	F
replicate 1	23	AT5G19770.1	Symbols: TUA3 | tubulin alpha-3 | chr5:6682761-6684474 REVERSE LENGTH=450	633	49622	10	7	27.1	450	4.95	2670	1	0	0	851.457	1700.9	2	1700.9	0	65	79	0	106.33	35	7.7e-10	R	AVFVDLEPTVIDEVR	T
replicate 1	23	AT5G19770.1	Symbols: TUA3 | tubulin alpha-3 | chr5:6682761-6684474 REVERSE LENGTH=450	633	49622	10	7	27.1	450	4.95	2800	1	1	1	578.98	1733.92	3	1733.92	0.0011	265	280	0	69.45	35	4.1e-06	R	IHFMLSSYAPVISAAK	A
replicate 1	23	AT5G19770.1	Symbols: TUA3 | tubulin alpha-3 | chr5:6682761-6684474 REVERSE LENGTH=450	633	49622	10	7	27.1	450	4.95	5749	1	0	0	777.345	2329.01	3	2329.01	0.0018	403	422	0	121.83	29	5.5e-12	R	AFVHWYVGEGMEEGEFSEAR	E
replicate 1	23	AT5G19770.1	Symbols: TUA3 | tubulin alpha-3 | chr5:6682761-6684474 REVERSE LENGTH=450	633	49622	10	7	27.1	450	4.95	5911	1	1	1	1205.11	2408.2	2	2408.2	0.0028	244	264	0	133.58	35	1.5e-12	R	FDGAINVDITEFQTNLVPYPR	I
replicate 1	23	AT5G19770.1	Symbols: TUA3 | tubulin alpha-3 | chr5:6682761-6684474 REVERSE LENGTH=450	633	49622	10	7	27.1	450	4.95	6329	1	1	1	888.433	2662.28	3	2662.28	-0.001	281	304	0	89.77	33	2.5e-08	K	AYHEQLSVPEITNAVFEPASMMAK	C
replicate 1	24	AT5G02490.1	Symbols: | Heat shock protein 70 (Hsp 70) family protein | chr5:550296-552565 REVERSE LENGTH=653	616	71342	12	8	18.8	653	5.03	1001	1	0	0	639.819	1277.62	2	1277.62	0.001	243	252	0	53.6	35	0.00015	R	MVNHFVQEFK	R
replicate 1	24	AT5G02490.1	Symbols: | Heat shock protein 70 (Hsp 70) family protein | chr5:550296-552565 REVERSE LENGTH=653	616	71342	12	8	18.8	653	5.03	1267	1	0	0	679.811	1357.61	2	1357.61	-0.0003	546	556	0	74.38	30	4.1e-07	K	NALENYAYNMR	N
replicate 1	24	AT5G02490.1	Symbols: | Heat shock protein 70 (Hsp 70) family protein | chr5:550296-552565 REVERSE LENGTH=653	616	71342	12	8	18.8	653	5.03	2495	1	0	0	830.451	1658.89	2	1658.89	0	176	191	0	99.84	35	3.4e-09	R	IINEPTAAAIAYGLDK	K
replicate 1	24	AT5G02490.1	Symbols: | Heat shock protein 70 (Hsp 70) family protein | chr5:550296-552565 REVERSE LENGTH=653	616	71342	12	8	18.8	653	5.03	2510	1	0	0	832.408	1662.8	2	1662.8	-0.0015	60	74	0	103.15	34	1.5e-09	K	NQVAMNPVNTVFDAK	R	Oxidation (M)	0.000020000000000.0
replicate 1	24	AT5G02490.1	Symbols: | Heat shock protein 70 (Hsp 70) family protein | chr5:550296-552565 REVERSE LENGTH=653	616	71342	12	8	18.8	653	5.03	2583	1	0	0	840.921	1679.83	2	1679.83	0.0006	145	159	0	91.08	35	2.6e-08	K	NAVVTVPAYFNDSQR	Q
replicate 1	24	AT5G02490.1	Symbols: | Heat shock protein 70 (Hsp 70) family protein | chr5:550296-552565 REVERSE LENGTH=653	616	71342	12	8	18.8	653	5.03	2964	1	0	0	894.498	1786.98	2	1786.98	-0.0012	176	192	1	99.44	33	2.8e-09	R	IINEPTAAAIAYGLDKK	A
replicate 1	24	AT5G02490.1	Symbols: | Heat shock protein 70 (Hsp 70) family protein | chr5:550296-552565 REVERSE LENGTH=653	616	71342	12	8	18.8	653	5.03	6166	1	0	0	1287.64	2573.26	2	2573.26	-0.0002	368	393	0	86.94	34	5.4e-08	K	SINPDEAVAYGAAVQAAILSGEGNEK	V
replicate 1	24	AT5G02490.1	Symbols: | Heat shock protein 70 (Hsp 70) family protein | chr5:550296-552565 REVERSE LENGTH=653	616	71342	12	8	18.8	653	5.03	7128	1	1	1	1022.91	3065.71	3	3065.7	0.0011	394	422	0	36.37	27	0.0013	K	VQDLLLLDVTPLSLGLETAGGVMTTLIQR	N
replicate 1	26	AT1G64790.1	Symbols: ILA | ILITYHIA | chr1:24065232-24081908 REVERSE LENGTH=2610	569	284599	11	11	7	2610	6.77	1248	1	1	1	677.909	1353.8	2	1353.8	0.0005	2249	2260	0	55.95	29	2.5e-05	K	EFVIPITGPLIR	I
replicate 1	26	AT1G64790.1	Symbols: ILA | ILITYHIA | chr1:24065232-24081908 REVERSE LENGTH=2610	569	284599	11	11	7	2610	6.77	2213	1	1	1	792.933	1583.85	2	1583.85	-0.001	1287	1300	0	65.9	33	6.3e-06	K	LLEVLNTPSESVQR	A
replicate 1	26	AT1G64790.1	Symbols: ILA | ILITYHIA | chr1:24065232-24081908 REVERSE LENGTH=2610	569	284599	11	11	7	2610	6.77	2245	1	1	1	798.48	1594.94	2	1594.94	0.0002	283	296	0	57.56	27	1.1e-05	K	YALELLPVILPQAR	H
replicate 1	26	AT1G64790.1	Symbols: ILA | ILITYHIA | chr1:24065232-24081908 REVERSE LENGTH=2610	569	284599	11	11	7	2610	6.77	2642	1	1	1	848.384	1694.75	2	1694.75	-0.0006	1161	1176	0	69.86	30	1.2e-06	R	DATSGEDVFDAGWIGR	Q
replicate 1	26	AT1G64790.1	Symbols: ILA | ILITYHIA | chr1:24065232-24081908 REVERSE LENGTH=2610	569	284599	11	11	7	2610	6.77	2761	1	1	1	863.497	1724.98	2	1724.98	0.0007	1497	1513	0	85.69	31	3.6e-08	K	VQSAGQLALQQVGSVIK	N
replicate 1	26	AT1G64790.1	Symbols: ILA | ILITYHIA | chr1:24065232-24081908 REVERSE LENGTH=2610	569	284599	11	11	7	2610	6.77	2894	1	1	1	881.483	1760.95	2	1760.95	0.0013	1939	1953	0	115.45	34	7.8e-11	R	SQLLSFMDQLIPTIR	T
replicate 1	26	AT1G64790.1	Symbols: ILA | ILITYHIA | chr1:24065232-24081908 REVERSE LENGTH=2610	569	284599	11	11	7	2610	6.77	3558	1	1	1	970.513	1939.01	2	1939.01	0.0024	1232	1247	0	69.55	34	2.9e-06	K	ENVSLLFPIFENYLNK	E
replicate 1	26	AT1G64790.1	Symbols: ILA | ILITYHIA | chr1:24065232-24081908 REVERSE LENGTH=2610	569	284599	11	11	7	2610	6.77	4492	1	1	1	1025.06	2048.1	2	2048.1	0.002	957	974	0	92.96	33	1.2e-08	K	SGPLPVDTFTFIFPILER	I
replicate 1	26	AT1G64790.1	Symbols: ILA | ILITYHIA | chr1:24065232-24081908 REVERSE LENGTH=2610	569	284599	11	11	7	2610	6.77	4765	1	1	1	1050.07	2098.12	2	2098.12	-0.0001	2229	2248	0	91.18	34	2e-08	R	EQAAIGLGELIEVTSEQALK	E
replicate 1	26	AT1G64790.1	Symbols: ILA | ILITYHIA | chr1:24065232-24081908 REVERSE LENGTH=2610	569	284599	11	11	7	2610	6.77	5362	1	1	1	1104.54	2207.06	2	2207.06	-0.001	1631	1649	0	36.91	33	0.005	R	GMGEDNFPDLVPWLFETLK	S
replicate 1	26	AT1G64790.1	Symbols: ILA | ILITYHIA | chr1:24065232-24081908 REVERSE LENGTH=2610	569	284599	11	11	7	2610	6.77	5542	1	1	1	1131.59	2261.16	2	2261.16	0.0004	1863	1883	0	85.36	35	9.6e-08	K	EIMPILMSTLISSLASPSSER	R
replicate 1	27	AT5G09810.1	Symbols: ACT7 | actin 7 | chr5:3052809-3054220 FORWARD LENGTH=377	562	41709	19	12	40.1	377	5.31	29	1	1	0	400.771	799.528	2	799.528	0	64	70	1	35.96	30	0.0029	K	RGILTLK	Y
replicate 1	27	AT5G09810.1	Symbols: ACT7 | actin 7 | chr5:3052809-3054220 FORWARD LENGTH=377	562	41709	19	12	40.1	377	5.31	621	1	1	0	572.784	1143.55	2	1143.55	0	42	52	0	39.12	33	0.0025	R	HTGVMVGMGQK	D
replicate 1	27	AT5G09810.1	Symbols: ACT7 | actin 7 | chr5:3052809-3054220 FORWARD LENGTH=377	562	41709	19	12	40.1	377	5.31	690	1	1	0	588.771	1175.53	2	1175.53	0.0001	199	208	0	57.83	31	2.1e-05	R	GYMFTTTAER	E
replicate 1	27	AT5G09810.1	Symbols: ACT7 | actin 7 | chr5:3052809-3054220 FORWARD LENGTH=377	562	41709	19	12	40.1	377	5.31	743	1	1	0	599.856	1197.7	2	1197.7	0	31	41	1	66.42	31	3.6e-06	R	AVFPSIVGRPR	H
replicate 1	27	AT5G09810.1	Symbols: ACT7 | actin 7 | chr5:3052809-3054220 FORWARD LENGTH=377	562	41709	19	12	40.1	377	5.31	1949	1	1	0	758.378	1514.74	2	1514.74	-0.0009	87	97	0	67.12	34	5.1e-06	K	IWHHTFYNELR	V
replicate 1	27	AT5G09810.1	Symbols: ACT7 | actin 7 | chr5:3052809-3054220 FORWARD LENGTH=377	562	41709	19	12	40.1	377	5.31	2927	1	1	0	887.953	1773.89	2	1773.89	0.0016	241	256	0	45.93	35	0.00083	K	NYELPDGQVITIGAER	F
replicate 1	27	AT5G09810.1	Symbols: ACT7 | actin 7 | chr5:3052809-3054220 FORWARD LENGTH=377	562	41709	19	12	40.1	377	5.31	3224	1	1	1	928.47	1854.93	2	1854.93	0.0002	218	233	0	88.01	35	5e-08	K	LAYVALDYEQELETAK	S
replicate 1	27	AT5G09810.1	Symbols: ACT7 | actin 7 | chr5:3052809-3054220 FORWARD LENGTH=377	562	41709	19	12	40.1	377	5.31	3529	1	1	0	644.965	1931.87	3	1931.87	0.0002	71	86	0	63.83	31	5.9e-06	K	YPIEHGIVSNWDDMEK	I
replicate 1	27	AT5G09810.1	Symbols: ACT7 | actin 7 | chr5:3052809-3054220 FORWARD LENGTH=377	562	41709	19	12	40.1	377	5.31	3618	1	1	0	977.534	1953.05	2	1953.06	-0.0031	98	115	0	75.98	33	5.2e-07	R	VAPEEHPVLLTEAPLNPK	A
replicate 1	27	AT5G09810.1	Symbols: ACT7 | actin 7 | chr5:3052809-3054220 FORWARD LENGTH=377	562	41709	19	12	40.1	377	5.31	5626	1	1	0	574.567	2294.24	4	2294.24	0.0016	98	118	1	41.87	32	0.0012	R	VAPEEHPVLLTEAPLNPKANR	E
replicate 1	27	AT5G09810.1	Symbols: ACT7 | actin 7 | chr5:3052809-3054220 FORWARD LENGTH=377	562	41709	19	12	40.1	377	5.31	6145	1	1	0	638.851	2551.38	4	2551.38	0	98	120	2	35.71	31	0.004	R	VAPEEHPVLLTEAPLNPKANREK	M
replicate 1	27	AT5G09810.1	Symbols: ACT7 | actin 7 | chr5:3052809-3054220 FORWARD LENGTH=377	562	41709	19	12	40.1	377	5.31	7254	1	1	0	788.666	3150.64	4	3150.64	0.0017	150	179	0	74.11	33	8.1e-07	R	TTGIVLDSGDGVSHTVPIYEGYALPHAILR	L
replicate 1	28	AT1G72730.1	Symbols: | DEA(D/H)-box RNA helicase family protein | chr1:27378040-27379593 REVERSE LENGTH=414	556	46741	11	7	26.1	414	5.16	553	1	0	0	557.845	1113.68	2	1113.68	0.0004	333	342	0	78.68	32	2.4e-07	R	VLITTDLLAR	G
replicate 1	28	AT1G72730.1	Symbols: | DEA(D/H)-box RNA helicase family protein | chr1:27378040-27379593 REVERSE LENGTH=414	556	46741	11	7	26.1	414	5.16	1458	1	0	0	701.37	1400.73	2	1400.73	0.0003	78	91	0	62.98	35	1.8e-05	K	GLDVIQQAQSGTGK	T
replicate 1	28	AT1G72730.1	Symbols: | DEA(D/H)-box RNA helicase family protein | chr1:27378040-27379593 REVERSE LENGTH=414	556	46741	11	7	26.1	414	5.16	2155	1	0	0	786.356	1570.7	2	1570.7	-0.0022	186	198	0	91.63	31	8.9e-09	K	MFVLDEADEMLSR	G	Oxidation (M)	0.2000000000000.0
replicate 1	28	AT1G72730.1	Symbols: | DEA(D/H)-box RNA helicase family protein | chr1:27378040-27379593 REVERSE LENGTH=414	556	46741	11	7	26.1	414	5.16	2187	1	1	1	790.422	1578.83	2	1578.83	0.0006	202	214	0	75.16	35	1e-06	K	DQIYDIFQLLPSK	V
replicate 1	28	AT1G72730.1	Symbols: | DEA(D/H)-box RNA helicase family protein | chr1:27378040-27379593 REVERSE LENGTH=414	556	46741	11	7	26.1	414	5.16	3130	1	0	0	914.472	1826.93	2	1826.93	-0.0013	55	70	1	94.15	35	1.3e-08	R	GIYAYGFEKPSAIQQR	G
replicate 1	28	AT1G72730.1	Symbols: | DEA(D/H)-box RNA helicase family protein | chr1:27378040-27379593 REVERSE LENGTH=414	556	46741	11	7	26.1	414	5.16	3475	1	0	0	961.002	1919.99	2	1919.99	0.0021	398	414	0	44.87	35	0.0012	R	FYNVVVEELPSNVADLL	-
replicate 1	28	AT1G72730.1	Symbols: | DEA(D/H)-box RNA helicase family protein | chr1:27378040-27379593 REVERSE LENGTH=414	556	46741	11	7	26.1	414	5.16	6905	1	0	0	965.838	2894.49	3	2894.49	0.0009	343	367	0	113.58	33	9.9e-11	R	GIDVQQVSLVINFDLPTQPENYLHR	I
replicate 1	29	AT3G16810.1	Symbols: APUM24, PUM24 | pumilio 24 | chr3:5723436-5727539 REVERSE LENGTH=641	508	71559	11	9	20.9	641	9.16	1056	1	1	1	646.38	1290.74	2	1290.74	0.0015	285	295	0	59.58	31	1.5e-05	K	LLIEYLTIADK	T
replicate 1	29	AT3G16810.1	Symbols: APUM24, PUM24 | pumilio 24 | chr3:5723436-5727539 REVERSE LENGTH=641	508	71559	11	9	20.9	641	9.16	1417	1	1	1	697.398	1392.78	2	1392.78	0.0005	263	274	0	81.33	32	1.5e-07	R	HMTAIIQPILEK	G
replicate 1	29	AT3G16810.1	Symbols: APUM24, PUM24 | pumilio 24 | chr3:5723436-5727539 REVERSE LENGTH=641	508	71559	11	9	20.9	641	9.16	1722	1	1	1	489.276	1464.81	3	1464.8	0.0005	121	134	1	53.62	33	0.0001	K	GKVPEIAVSHVSSR	V
replicate 1	29	AT3G16810.1	Symbols: APUM24, PUM24 | pumilio 24 | chr3:5723436-5727539 REVERSE LENGTH=641	508	71559	11	9	20.9	641	9.16	1802	1	1	1	495.611	1483.81	3	1483.81	0.0011	479	491	1	67.91	34	4.6e-06	R	RQELLVNSGLAER	L
replicate 1	29	AT3G16810.1	Symbols: APUM24, PUM24 | pumilio 24 | chr3:5723436-5727539 REVERSE LENGTH=641	508	71559	11	9	20.9	641	9.16	2031	1	1	1	510.967	1529.88	3	1529.88	0.0006	395	407	1	44.18	32	0.00066	R	RPLLQLLHPNSSR	Y
replicate 1	29	AT3G16810.1	Symbols: APUM24, PUM24 | pumilio 24 | chr3:5723436-5727539 REVERSE LENGTH=641	508	71559	11	9	20.9	641	9.16	2918	1	1	1	886.02	1770.03	2	1770.03	0.0001	296	312	0	57.93	29	1.3e-05	K	TSAADVLQLLTGSLLLR	M
replicate 1	29	AT3G16810.1	Symbols: APUM24, PUM24 | pumilio 24 | chr3:5723436-5727539 REVERSE LENGTH=641	508	71559	11	9	20.9	641	9.16	3496	1	1	1	963.018	1924.02	2	1924.02	0.0015	221	236	0	91.38	34	2e-08	K	QELLAELYSTELQLFK	G
replicate 1	29	AT3G16810.1	Symbols: APUM24, PUM24 | pumilio 24 | chr3:5723436-5727539 REVERSE LENGTH=641	508	71559	11	9	20.9	641	9.16	4657	1	1	1	1039.05	2076.09	2	2076.09	0.0003	149	166	0	91.45	34	2.2e-08	K	DVLFTELQPQFLNLASNK	Y
replicate 1	29	AT3G16810.1	Symbols: APUM24, PUM24 | pumilio 24 | chr3:5723436-5727539 REVERSE LENGTH=641	508	71559	11	9	20.9	641	9.16	4982	1	1	1	717.376	2149.11	3	2149.11	-0.001	201	220	0	102.34	34	1.7e-09	R	HVFGSLVVEHAYHLGSAAQK	Q
replicate 1	30	AT5G50920.1	Symbols: CLPC, ATHSP93-V, HSP93-V, DCA1, CLPC1 | CLPC homologue 1 | chr5:20715710-20719800 REVERSE LENGTH=929	490	103388	10	8	16.4	929	6.36	1314	1	0	0	457.239	1368.69	3	1368.69	0.0001	798	807	1	36.19	34	0.0074	K	QYFRPEFLNR	L
replicate 1	30	AT5G50920.1	Symbols: CLPC, ATHSP93-V, HSP93-V, DCA1, CLPC1 | CLPC homologue 1 | chr5:20715710-20719800 REVERSE LENGTH=929	490	103388	10	8	16.4	929	6.36	1584	1	1	1	715.918	1429.82	2	1429.82	-0.0007	333	346	0	59.32	33	2.4e-05	K	VITLDMGLLVAGTK	Y
replicate 1	30	AT5G50920.1	Symbols: CLPC, ATHSP93-V, HSP93-V, DCA1, CLPC1 | CLPC homologue 1 | chr5:20715710-20719800 REVERSE LENGTH=929	490	103388	10	8	16.4	929	6.36	1765	1	0	0	738.896	1475.78	2	1475.78	0	163	176	0	42.34	35	0.0023	R	GSGFVAVEIPFTPR	A
replicate 1	30	AT5G50920.1	Symbols: CLPC, ATHSP93-V, HSP93-V, DCA1, CLPC1 | CLPC homologue 1 | chr5:20715710-20719800 REVERSE LENGTH=929	490	103388	10	8	16.4	929	6.36	1868	1	0	0	748.869	1495.72	2	1495.72	-0.0002	254	266	0	63.09	35	1.6e-05	K	MPTLEEYGTNLTK	L
replicate 1	30	AT5G50920.1	Symbols: CLPC, ATHSP93-V, HSP93-V, DCA1, CLPC1 | CLPC homologue 1 | chr5:20715710-20719800 REVERSE LENGTH=929	490	103388	10	8	16.4	929	6.36	3935	1	0	0	993.483	1984.95	2	1984.95	0.0015	722	738	0	134.93	34	8.5e-13	K	AHPDVFNMMLQILEDGR	L
replicate 1	30	AT5G50920.1	Symbols: CLPC, ATHSP93-V, HSP93-V, DCA1, CLPC1 | CLPC homologue 1 | chr5:20715710-20719800 REVERSE LENGTH=929	490	103388	10	8	16.4	929	6.36	5548	1	0	0	1132.58	2263.15	2	2263.15	-0.001	686	707	0	77.77	34	5.3e-07	K	LIGSPPGYVGYTEGGQLTEAVR	R
replicate 1	30	AT5G50920.1	Symbols: CLPC, ATHSP93-V, HSP93-V, DCA1, CLPC1 | CLPC homologue 1 | chr5:20715710-20719800 REVERSE LENGTH=929	490	103388	10	8	16.4	929	6.36	6075	1	0	0	836.799	2507.38	3	2507.37	0.0011	116	140	0	98.64	31	1.8e-09	R	LGHNFVGTEQILLGLIGEGTGIAAK	V
replicate 1	30	AT5G50920.1	Symbols: CLPC, ATHSP93-V, HSP93-V, DCA1, CLPC1 | CLPC homologue 1 | chr5:20715710-20719800 REVERSE LENGTH=929	490	103388	10	8	16.4	929	6.36	7760	1	0	0	954.768	3815.04	4	3815.05	-0.0028	364	400	1	63.11	28	3.6e-06	R	QSDEIILFIDEVHTLIGAGAAEGAIDAANILKPALAR	G
replicate 1	32	AT5G49700.1	Symbols: | Predicted AT-hook DNA-binding family protein | chr5:20192599-20193429 FORWARD LENGTH=276	476	29372	12	6	44.2	276	8.36	1018	1	1	1	428.259	1281.76	3	1281.76	0.0001	67	77	2	51.59	30	7.1e-05	K	NKPKPPVFVTR	D
replicate 1	32	AT5G49700.1	Symbols: | Predicted AT-hook DNA-binding family protein | chr5:20192599-20193429 FORWARD LENGTH=276	476	29372	12	6	44.2	276	8.36	2296	1	1	1	537.955	1610.84	3	1610.84	0.0006	127	142	0	59.53	35	3.6e-05	R	QPSPAALGSTITFHGK	F
replicate 1	32	AT5G49700.1	Symbols: | Predicted AT-hook DNA-binding family protein | chr5:20192599-20193429 FORWARD LENGTH=276	476	29372	12	6	44.2	276	8.36	2874	1	1	1	878.985	1755.95	2	1755.96	-0.0012	143	158	0	109.83	33	2.5e-10	K	FDLLSVSATFLPPPPR	T
replicate 1	32	AT5G49700.1	Symbols: | Predicted AT-hook DNA-binding family protein | chr5:20192599-20193429 FORWARD LENGTH=276	476	29372	12	6	44.2	276	8.36	6430	1	1	1	1364.66	2727.3	2	2727.31	-0.0027	78	102	0	94.37	33	8.7e-09	R	DTDPPMSPYILEVPSGNDVVEAINR	F
replicate 1	32	AT5G49700.1	Symbols: | Predicted AT-hook DNA-binding family protein | chr5:20192599-20193429 FORWARD LENGTH=276	476	29372	12	6	44.2	276	8.36	7225	1	1	1	1045.5	3133.48	3	3133.48	-0.0001	78	105	1	53.86	33	8.4e-05	R	DTDPPMSPYILEVPSGNDVVEAINRFCR	R
replicate 1	32	AT5G49700.1	Symbols: | Predicted AT-hook DNA-binding family protein | chr5:20192599-20193429 FORWARD LENGTH=276	476	29372	12	6	44.2	276	8.36	8566	1	1	1	1302.43	5205.69	4	5205.69	-0.0015	159	209	0	62.92	28	3.3e-06	R	TSLSPPVSNFFTVSLAGPQGQIIGGFVAGPLISAGTVYVIAASFNNPSYHR	L
replicate 1	33	AT4G16143.1	Symbols: IMPA-2 | importin alpha isoform 2 | chr4:9134450-9137134 REVERSE LENGTH=535	475	58870	8	8	25.2	535	5	937	1	1	1	634.372	1266.73	2	1266.73	0.0006	282	293	0	109.76	31	1.5e-10	K	IQSVIEAGVVPR	L
replicate 1	33	AT4G16143.1	Symbols: IMPA-2 | importin alpha isoform 2 | chr4:9134450-9137134 REVERSE LENGTH=535	475	58870	8	8	25.2	535	5	1062	1	1	1	647.344	1292.67	2	1292.67	0.0013	92	102	0	75.64	35	1.1e-06	R	SLQLEATTQFR	K
replicate 1	33	AT4G16143.1	Symbols: IMPA-2 | importin alpha isoform 2 | chr4:9134450-9137134 REVERSE LENGTH=535	475	58870	8	8	25.2	535	5	2181	1	1	1	789.432	1576.85	2	1576.85	0.0028	110	124	0	96.55	34	6.9e-09	R	SPPIEEVIDAGVVPR	F
replicate 1	33	AT4G16143.1	Symbols: IMPA-2 | importin alpha isoform 2 | chr4:9134450-9137134 REVERSE LENGTH=535	475	58870	8	8	25.2	535	5	2536	1	1	0	835.418	1668.82	2	1668.82	-0.0015	181	196	0	98.91	34	4e-09	R	EQAVWALGNVAGDSPR	C
replicate 1	33	AT4G16143.1	Symbols: IMPA-2 | importin alpha isoform 2 | chr4:9134450-9137134 REVERSE LENGTH=535	475	58870	8	8	25.2	535	5	3378	1	1	1	951.962	1901.91	2	1901.91	-0.002	393	411	0	68.8	34	3.7e-06	K	EAAWAISNATSGGSPDQIK	Y
replicate 1	33	AT4G16143.1	Symbols: IMPA-2 | importin alpha isoform 2 | chr4:9134450-9137134 REVERSE LENGTH=535	475	58870	8	8	25.2	535	5	4200	1	1	1	672.067	2013.18	3	2012.18	1.0006	294	311	0	75.85	26	1.1e-07	R	LVELLQHQSPSVLIPALR	S
replicate 1	33	AT4G16143.1	Symbols: IMPA-2 | importin alpha isoform 2 | chr4:9134450-9137134 REVERSE LENGTH=535	475	58870	8	8	25.2	535	5	5443	1	1	1	743.759	2228.25	3	2228.25	0.0017	199	219	0	54.67	29	3.1e-05	R	DLVLGQGALIPLLSQLNEHAK	L
replicate 1	33	AT4G16143.1	Symbols: IMPA-2 | importin alpha isoform 2 | chr4:9134450-9137134 REVERSE LENGTH=535	475	58870	8	8	25.2	535	5	6055	1	1	1	831.456	2491.35	3	2491.34	0.0032	158	180	0	78.65	32	2.3e-07	K	VVIEHGAVPIFVQLLASQSDDVR	E
replicate 1	34	AT2G44060.1	Symbols: | Late embryogenesis abundant protein, group 2 | chr2:18226922-18227988 FORWARD LENGTH=325	465	36014	11	10	37.5	325	4.69	460	1	1	1	535.827	1069.64	2	1069.64	0.0002	83	92	0	51.19	31	0.00011	R	ADIVVDVLVK	N
replicate 1	34	AT2G44060.1	Symbols: | Late embryogenesis abundant protein, group 2 | chr2:18226922-18227988 FORWARD LENGTH=325	465	36014	11	10	37.5	325	4.69	1026	1	1	1	642.382	1282.75	2	1282.75	0.0001	115	127	0	36.05	31	0.0037	K	LVSGLIPDAGTLK	A
replicate 1	34	AT2G44060.1	Symbols: | Late embryogenesis abundant protein, group 2 | chr2:18226922-18227988 FORWARD LENGTH=325	465	36014	11	10	37.5	325	4.69	1066	1	1	1	647.89	1293.77	2	1293.77	0.0006	164	175	0	48.5	29	0.00011	K	VDLIVDVPVLGR	L
replicate 1	34	AT2G44060.1	Symbols: | Late embryogenesis abundant protein, group 2 | chr2:18226922-18227988 FORWARD LENGTH=325	465	36014	11	10	37.5	325	4.69	1101	1	1	1	652.379	1302.74	2	1302.74	0.0002	136	146	0	82.13	33	1.4e-07	K	IPLTLIYDDIK	S
replicate 1	34	AT2G44060.1	Symbols: | Late embryogenesis abundant protein, group 2 | chr2:18226922-18227988 FORWARD LENGTH=325	465	36014	11	10	37.5	325	4.69	1292	1	1	1	682.83	1363.65	2	1363.64	0.001	290	302	0	80.67	33	2e-07	K	GNIDVDTPFGAMK	L
replicate 1	34	AT2G44060.1	Symbols: | Late embryogenesis abundant protein, group 2 | chr2:18226922-18227988 FORWARD LENGTH=325	465	36014	11	10	37.5	325	4.69	1861	1	1	1	498.924	1493.75	3	1493.75	0.0017	14	26	0	57.26	35	7e-05	R	VVHQEGDVEIVDR	S
replicate 1	34	AT2G44060.1	Symbols: | Late embryogenesis abundant protein, group 2 | chr2:18226922-18227988 FORWARD LENGTH=325	465	36014	11	10	37.5	325	4.69	1941	1	1	1	757.422	1512.83	2	1512.83	0.0001	204	216	0	73.57	33	1.1e-06	K	FSLEETVAILHVR	L
replicate 1	34	AT2G44060.1	Symbols: | Late embryogenesis abundant protein, group 2 | chr2:18226922-18227988 FORWARD LENGTH=325	465	36014	11	10	37.5	325	4.69	2362	1	1	1	544.296	1629.87	3	1629.87	-0.0008	255	269	1	44.91	35	0.0011	K	NGSGLINVPMTFRPK	D
replicate 1	34	AT2G44060.1	Symbols: | Late embryogenesis abundant protein, group 2 | chr2:18226922-18227988 FORWARD LENGTH=325	465	36014	11	10	37.5	325	4.69	5714	1	1	1	1161.11	2320.21	2	2320.21	0.0007	93	113	0	101.17	34	2.2e-09	K	NPNPVPIPLIDVNYLVESDGR	K
replicate 1	34	AT2G44060.1	Symbols: | Late embryogenesis abundant protein, group 2 | chr2:18226922-18227988 FORWARD LENGTH=325	465	36014	11	10	37.5	325	4.69	5986	1	1	1	817.109	2448.3	3	2448.3	0.0027	93	114	1	86.61	32	4.3e-08	K	NPNPVPIPLIDVNYLVESDGRK	L
replicate 1	35	AT3G57290.1	Symbols: EIF3E, TIF3E1, ATEIF3E-1, INT-6, ATINT6, INT6 | eukaryotic translation initiation factor 3E | chr3:21196786-21199073 REVERSE LENGTH=441	458	51717	8	6	22.9	441	5.59	1192	1	1	1	667.851	1333.69	2	1333.69	-0.0005	232	242	0	48.07	36	0.00065	R	TQIIDLFNQDK	Y
replicate 1	35	AT3G57290.1	Symbols: EIF3E, TIF3E1, ATEIF3E-1, INT-6, ATINT6, INT6 | eukaryotic translation initiation factor 3E | chr3:21196786-21199073 REVERSE LENGTH=441	458	51717	8	6	22.9	441	5.59	2249	1	1	1	532.966	1595.88	3	1595.88	-0.0011	243	256	0	71.93	32	1.3e-06	K	YLNAIQTSAPHLLR	Y
replicate 1	35	AT3G57290.1	Symbols: EIF3E, TIF3E1, ATEIF3E-1, INT-6, ATINT6, INT6 | eukaryotic translation initiation factor 3E | chr3:21196786-21199073 REVERSE LENGTH=441	458	51717	8	6	22.9	441	5.59	3368	1	1	1	950.477	1898.94	2	1898.94	-0.0014	124	139	0	123.07	34	1.5e-11	R	YQIGPDQIEALYQYAK	F
replicate 1	35	AT3G57290.1	Symbols: EIF3E, TIF3E1, ATEIF3E-1, INT-6, ATINT6, INT6 | eukaryotic translation initiation factor 3E | chr3:21196786-21199073 REVERSE LENGTH=441	458	51717	8	6	22.9	441	5.59	4970	1	1	1	716.359	2146.05	3	2146.06	-0.0002	46	63	0	96.79	34	6e-09	K	IQLLNQTNMVDYAMDIHK	S
replicate 1	35	AT3G57290.1	Symbols: EIF3E, TIF3E1, ATEIF3E-1, INT-6, ATINT6, INT6 | eukaryotic translation initiation factor 3E | chr3:21196786-21199073 REVERSE LENGTH=441	458	51717	8	6	22.9	441	5.59	5533	1	1	1	1129.58	2257.14	2	2257.14	-0.0002	175	193	0	121.06	35	2.5e-11	K	LASEILMQNWDIALEELNR	L
replicate 1	35	AT3G57290.1	Symbols: EIF3E, TIF3E1, ATEIF3E-1, INT-6, ATINT6, INT6 | eukaryotic translation initiation factor 3E | chr3:21196786-21199073 REVERSE LENGTH=441	458	51717	8	6	22.9	441	5.59	6036	1	1	1	1241.17	2480.33	2	2480.33	0	88	110	0	76.84	32	3.6e-07	K	SLEEAAAPLVSFLLNPNAVQELR	A
replicate 1	36	AT3G12110.1	Symbols: ACT11 | actin-11 | chr3:3858116-3859609 FORWARD LENGTH=377	455	41648	16	10	34	377	5.23	29	1	0	0	400.771	799.528	2	799.528	0	64	70	1	35.96	30	0.0029	K	RGILTLK	Y
replicate 1	36	AT3G12110.1	Symbols: ACT11 | actin-11 | chr3:3858116-3859609 FORWARD LENGTH=377	455	41648	16	10	34	377	5.23	621	1	0	0	572.784	1143.55	2	1143.55	0	42	52	0	39.12	33	0.0025	R	HTGVMVGMGQK	D
replicate 1	36	AT3G12110.1	Symbols: ACT11 | actin-11 | chr3:3858116-3859609 FORWARD LENGTH=377	455	41648	16	10	34	377	5.23	743	1	0	0	599.856	1197.7	2	1197.7	0	31	41	1	66.42	31	3.6e-06	R	AVFPSIVGRPR	H
replicate 1	36	AT3G12110.1	Symbols: ACT11 | actin-11 | chr3:3858116-3859609 FORWARD LENGTH=377	455	41648	16	10	34	377	5.23	1949	1	0	0	758.378	1514.74	2	1514.74	-0.0009	87	97	0	67.12	34	5.1e-06	K	IWHHTFYNELR	V
replicate 1	36	AT3G12110.1	Symbols: ACT11 | actin-11 | chr3:3858116-3859609 FORWARD LENGTH=377	455	41648	16	10	34	377	5.23	3529	1	0	0	644.965	1931.87	3	1931.87	0.0002	71	86	0	63.83	31	5.9e-06	K	YPIEHGIVSNWDDMEK	I
replicate 1	36	AT3G12110.1	Symbols: ACT11 | actin-11 | chr3:3858116-3859609 FORWARD LENGTH=377	455	41648	16	10	34	377	5.23	3618	1	0	0	977.534	1953.05	2	1953.06	-0.0031	98	115	0	75.98	33	5.2e-07	R	VAPEEHPVLLTEAPLNPK	A
replicate 1	36	AT3G12110.1	Symbols: ACT11 | actin-11 | chr3:3858116-3859609 FORWARD LENGTH=377	455	41648	16	10	34	377	5.23	5515	1	1	0	751.404	2251.19	3	2251.19	0.0028	180	198	2	50.19	34	0.00025	R	LDLAGRDLTDYLMKILTER	G	Oxidation (M)	0.0000000000002000000.0
replicate 1	36	AT3G12110.1	Symbols: ACT11 | actin-11 | chr3:3858116-3859609 FORWARD LENGTH=377	455	41648	16	10	34	377	5.23	5626	1	0	0	574.567	2294.24	4	2294.24	0.0016	98	118	1	41.87	32	0.0012	R	VAPEEHPVLLTEAPLNPKANR	E
replicate 1	36	AT3G12110.1	Symbols: ACT11 | actin-11 | chr3:3858116-3859609 FORWARD LENGTH=377	455	41648	16	10	34	377	5.23	6145	1	0	0	638.851	2551.38	4	2551.38	0	98	120	2	35.71	31	0.004	R	VAPEEHPVLLTEAPLNPKANREK	M
replicate 1	36	AT3G12110.1	Symbols: ACT11 | actin-11 | chr3:3858116-3859609 FORWARD LENGTH=377	455	41648	16	10	34	377	5.23	7254	1	0	0	788.666	3150.64	4	3150.64	0.0017	150	179	0	74.11	33	8.1e-07	R	TTGIVLDSGDGVSHTVPIYEGYALPHAILR	L
replicate 1	37	AT2G02560.1	Symbols: CAND1, ATCAND1, ETA2, TIP120, HVE | cullin-associated and neddylation dissociated | chr2:690345-697342 FORWARD LENGTH=1219	454	134811	11	9	10.9	1219	5.77	481	1	1	1	541.353	1080.69	2	1080.69	0.0012	730	739	0	35.92	23	0.00058	K	VLPQALTLVK	S
replicate 1	37	AT2G02560.1	Symbols: CAND1, ATCAND1, ETA2, TIP120, HVE | cullin-associated and neddylation dissociated | chr2:690345-697342 FORWARD LENGTH=1219	454	134811	11	9	10.9	1219	5.77	952	1	1	1	635.362	1268.71	2	1268.71	0.0006	512	524	0	86.47	33	4.8e-08	K	ALSSPVLAAVGER	Y
replicate 1	37	AT2G02560.1	Symbols: CAND1, ATCAND1, ETA2, TIP120, HVE | cullin-associated and neddylation dissociated | chr2:690345-697342 FORWARD LENGTH=1219	454	134811	11	9	10.9	1219	5.77	1798	1	1	1	742.385	1482.75	2	1482.75	0.0007	389	400	0	76.67	35	7.4e-07	K	MDVFNTFIDLLR	Q
replicate 1	37	AT2G02560.1	Symbols: CAND1, ATCAND1, ETA2, TIP120, HVE | cullin-associated and neddylation dissociated | chr2:690345-697342 FORWARD LENGTH=1219	454	134811	11	9	10.9	1219	5.77	2014	1	1	1	764.371	1526.73	2	1526.73	-0.001	24	36	0	68.88	33	3.2e-06	R	YMATSDLLNELNK	D	Oxidation (M)	0.0200000000000.0
replicate 1	37	AT2G02560.1	Symbols: CAND1, ATCAND1, ETA2, TIP120, HVE | cullin-associated and neddylation dissociated | chr2:690345-697342 FORWARD LENGTH=1219	454	134811	11	9	10.9	1219	5.77	2150	1	1	1	784.921	1567.83	2	1567.82	0.0025	273	285	0	62.56	34	1.5e-05	R	EYSLQALESFLLR	C
replicate 1	37	AT2G02560.1	Symbols: CAND1, ATCAND1, ETA2, TIP120, HVE | cullin-associated and neddylation dissociated | chr2:690345-697342 FORWARD LENGTH=1219	454	134811	11	9	10.9	1219	5.77	2970	1	1	1	597.01	1788.01	3	1788.01	0.0009	496	511	0	45.55	31	0.00041	K	LVLASHAPPVFHPYIK	A
replicate 1	37	AT2G02560.1	Symbols: CAND1, ATCAND1, ETA2, TIP120, HVE | cullin-associated and neddylation dissociated | chr2:690345-697342 FORWARD LENGTH=1219	454	134811	11	9	10.9	1219	5.77	3497	1	1	1	963.072	1924.13	2	1924.13	0.0005	1043	1059	0	53.38	26	2e-05	K	GLLPELLPLLYDQTVIK	K
replicate 1	37	AT2G02560.1	Symbols: CAND1, ATCAND1, ETA2, TIP120, HVE | cullin-associated and neddylation dissociated | chr2:690345-697342 FORWARD LENGTH=1219	454	134811	11	9	10.9	1219	5.77	4138	1	1	1	1004.07	2006.12	2	2006.12	-0.0007	1000	1016	0	50.67	30	0.0001	K	LDEIIFPQISSFLMLIK	D
replicate 1	37	AT2G02560.1	Symbols: CAND1, ATCAND1, ETA2, TIP120, HVE | cullin-associated and neddylation dissociated | chr2:690345-697342 FORWARD LENGTH=1219	454	134811	11	9	10.9	1219	5.77	5478	1	1	1	1121.12	2240.23	2	2240.23	-0.0001	49	70	0	116.31	31	3.1e-11	R	LSSIILQQLDDVAGDVSGLAVK	C
replicate 1	38	AT5G28540.1	Symbols: BIP1 | heat shock protein 70 (Hsp 70) family protein | chr5:10540665-10543274 REVERSE LENGTH=669	447	73584	9	7	12.7	669	5.08	643	1	1	1	578.328	1154.64	2	1154.64	-0.0001	192	203	0	56.7	33	4.7e-05	K	DAGVIAGLNVAR	I
replicate 1	38	AT5G28540.1	Symbols: BIP1 | heat shock protein 70 (Hsp 70) family protein | chr5:10540665-10543274 REVERSE LENGTH=669	447	73584	9	7	12.7	669	5.08	1280	1	1	1	681.324	1360.63	2	1360.63	0.0012	571	581	0	34.84	32	0.006	R	NALETYVYNMK	N	Oxidation (M)	0.00000000020.0
replicate 1	38	AT5G28540.1	Symbols: BIP1 | heat shock protein 70 (Hsp 70) family protein | chr5:10540665-10543274 REVERSE LENGTH=669	447	73584	9	7	12.7	669	5.08	1858	1	1	1	747.864	1493.71	2	1493.72	-0.001	68	80	0	43.43	34	0.0013	R	ITPSWVGFTDSER	L
replicate 1	38	AT5G28540.1	Symbols: BIP1 | heat shock protein 70 (Hsp 70) family protein | chr5:10540665-10543274 REVERSE LENGTH=669	447	73584	9	7	12.7	669	5.08	2140	1	1	1	782.919	1563.82	2	1563.82	0.0018	145	158	0	70.28	35	3.6e-06	K	VFSPEEISAMILTK	M
replicate 1	38	AT5G28540.1	Symbols: BIP1 | heat shock protein 70 (Hsp 70) family protein | chr5:10540665-10543274 REVERSE LENGTH=669	447	73584	9	7	12.7	669	5.08	2495	1	0	0	830.451	1658.89	2	1658.89	0	204	219	0	99.84	35	3.4e-09	R	IINEPTAAAIAYGLDK	K
replicate 1	38	AT5G28540.1	Symbols: BIP1 | heat shock protein 70 (Hsp 70) family protein | chr5:10540665-10543274 REVERSE LENGTH=669	447	73584	9	7	12.7	669	5.08	2964	1	0	0	894.498	1786.98	2	1786.98	-0.0012	204	220	1	99.44	33	2.8e-09	R	IINEPTAAAIAYGLDKK	G
replicate 1	38	AT5G28540.1	Symbols: BIP1 | heat shock protein 70 (Hsp 70) family protein | chr5:10540665-10543274 REVERSE LENGTH=669	447	73584	9	7	12.7	669	5.08	4508	1	1	1	1027.01	2052	2	2052.01	-0.0005	313	330	0	112.71	35	1.8e-10	R	VEIESLFDGVDFSEPLTR	A
replicate 1	39	AT3G46520.1	Symbols: ACT12 | actin-12 | chr3:17128567-17129981 FORWARD LENGTH=377	440	41768	16	10	28.4	377	5.37	29	1	0	0	400.771	799.528	2	799.528	0	64	70	1	35.96	30	0.0029	K	RGILTLK	Y
replicate 1	39	AT3G46520.1	Symbols: ACT12 | actin-12 | chr3:17128567-17129981 FORWARD LENGTH=377	440	41768	16	10	28.4	377	5.37	594	1	1	0	566.767	1131.52	2	1131.52	0.0001	199	208	0	58.71	32	2.3e-05	R	GYSFTTTAER	E
replicate 1	39	AT3G46520.1	Symbols: ACT12 | actin-12 | chr3:17128567-17129981 FORWARD LENGTH=377	440	41768	16	10	28.4	377	5.37	621	1	0	0	572.784	1143.55	2	1143.55	0	42	52	0	39.12	33	0.0025	R	HTGVMVGMGQK	D
replicate 1	39	AT3G46520.1	Symbols: ACT12 | actin-12 | chr3:17128567-17129981 FORWARD LENGTH=377	440	41768	16	10	28.4	377	5.37	743	1	0	0	599.856	1197.7	2	1197.7	0	31	41	1	66.42	31	3.6e-06	R	AVFPSIVGRPR	H
replicate 1	39	AT3G46520.1	Symbols: ACT12 | actin-12 | chr3:17128567-17129981 FORWARD LENGTH=377	440	41768	16	10	28.4	377	5.37	1949	1	0	0	758.378	1514.74	2	1514.74	-0.0009	87	97	0	67.12	34	5.1e-06	K	IWHHTFYNELR	V
replicate 1	39	AT3G46520.1	Symbols: ACT12 | actin-12 | chr3:17128567-17129981 FORWARD LENGTH=377	440	41768	16	10	28.4	377	5.37	2356	1	1	0	543.946	1628.82	3	1628.82	0.0005	199	212	1	38.97	35	0.004	R	GYSFTTTAEREIVR	D
replicate 1	39	AT3G46520.1	Symbols: ACT12 | actin-12 | chr3:17128567-17129981 FORWARD LENGTH=377	440	41768	16	10	28.4	377	5.37	3618	1	0	0	977.534	1953.05	2	1953.06	-0.0031	98	115	0	75.98	33	5.2e-07	R	VAPEEHPVLLTEAPLNPK	A
replicate 1	39	AT3G46520.1	Symbols: ACT12 | actin-12 | chr3:17128567-17129981 FORWARD LENGTH=377	440	41768	16	10	28.4	377	5.37	5626	1	0	0	574.567	2294.24	4	2294.24	0.0016	98	118	1	41.87	32	0.0012	R	VAPEEHPVLLTEAPLNPKANR	E
replicate 1	39	AT3G46520.1	Symbols: ACT12 | actin-12 | chr3:17128567-17129981 FORWARD LENGTH=377	440	41768	16	10	28.4	377	5.37	6145	1	0	0	638.851	2551.38	4	2551.38	0	98	120	2	35.71	31	0.004	R	VAPEEHPVLLTEAPLNPKANREK	M
replicate 1	39	AT3G46520.1	Symbols: ACT12 | actin-12 | chr3:17128567-17129981 FORWARD LENGTH=377	440	41768	16	10	28.4	377	5.37	7254	1	0	0	788.666	3150.64	4	3150.64	0.0017	150	179	0	74.11	33	8.1e-07	R	TTGIVLDSGDGVSHTVPIYEGYALPHAILR	L
replicate 1	40	AT2G24050.1	Symbols: eIFiso4G2 | MIF4G domain-containing protein / MA3 domain-containing protein | chr2:10225500-10228456 REVERSE LENGTH=747	440	82838	7	6	13.8	747	7.57	803	1	1	1	610.827	1219.64	2	1219.64	0.0004	388	397	0	83.86	36	1.8e-07	R	FMVQNVVDLR	A
replicate 1	40	AT2G24050.1	Symbols: eIFiso4G2 | MIF4G domain-containing protein / MA3 domain-containing protein | chr2:10225500-10228456 REVERSE LENGTH=747	440	82838	7	6	13.8	747	7.57	1944	1	1	1	757.925	1513.84	2	1513.84	0.0001	195	209	0	113.25	33	1.2e-10	K	GQLIDAGITSADILK	E
replicate 1	40	AT2G24050.1	Symbols: eIFiso4G2 | MIF4G domain-containing protein / MA3 domain-containing protein | chr2:10225500-10228456 REVERSE LENGTH=747	440	82838	7	6	13.8	747	7.57	2358	1	1	1	815.422	1628.83	2	1628.83	-0.0004	442	459	0	86	35	8.1e-08	R	AAVSGAADGMGLGNILGR	P
replicate 1	40	AT2G24050.1	Symbols: eIFiso4G2 | MIF4G domain-containing protein / MA3 domain-containing protein | chr2:10225500-10228456 REVERSE LENGTH=747	440	82838	7	6	13.8	747	7.57	2528	1	1	1	833.428	1664.84	2	1664.84	-0.0006	677	692	0	120.76	35	3.2e-11	K	APNSFGEFLGELVSAK	V
replicate 1	40	AT2G24050.1	Symbols: eIFiso4G2 | MIF4G domain-containing protein / MA3 domain-containing protein | chr2:10225500-10228456 REVERSE LENGTH=747	440	82838	7	6	13.8	747	7.57	2723	1	1	1	572.981	1715.92	3	1715.92	0.0004	320	334	0	86.56	34	6.2e-08	K	IVHHIVQELLGDDTK	A
replicate 1	40	AT2G24050.1	Symbols: eIFiso4G2 | MIF4G domain-containing protein / MA3 domain-containing protein | chr2:10225500-10228456 REVERSE LENGTH=747	440	82838	7	6	13.8	747	7.57	7010	1	1	1	743.148	2968.56	4	2967.58	0.9829	534	562	2	33.27	32	0.0081	R	PSPLLQGNGSSSAPQASKPIPTVEKPQPR	S
replicate 1	41	AT4G37910.1	Symbols: mtHsc70-1 | mitochondrial heat shock protein 70-1 | chr4:17825368-17828099 REVERSE LENGTH=682	405	73030	7	7	15.4	682	5.51	880	1	1	1	624.845	1247.68	2	1247.68	-0.0005	393	403	0	66.75	35	6.9e-06	K	VQEIVSEIFGK	S
replicate 1	41	AT4G37910.1	Symbols: mtHsc70-1 | mitochondrial heat shock protein 70-1 | chr4:17825368-17828099 REVERSE LENGTH=682	405	73030	7	7	15.4	682	5.51	1282	1	1	1	681.375	1360.74	2	1360.74	0.0011	160	172	0	86.72	35	7.7e-08	K	FSPSQIGANVLTK	M
replicate 1	41	AT4G37910.1	Symbols: mtHsc70-1 | mitochondrial heat shock protein 70-1 | chr4:17825368-17828099 REVERSE LENGTH=682	405	73030	7	7	15.4	682	5.51	1520	1	1	0	709.372	1416.73	2	1416.73	0.0005	377	389	0	59.26	35	4.3e-05	K	EVDEVLLVGGMTR	V
replicate 1	41	AT4G37910.1	Symbols: mtHsc70-1 | mitochondrial heat shock protein 70-1 | chr4:17825368-17828099 REVERSE LENGTH=682	405	73030	7	7	15.4	682	5.51	2102	1	1	0	775.902	1549.79	2	1549.79	-0.0005	188	201	0	62.43	36	2.5e-05	K	AVVTVPAYFNDAQR	Q
replicate 1	41	AT4G37910.1	Symbols: mtHsc70-1 | mitochondrial heat shock protein 70-1 | chr4:17825368-17828099 REVERSE LENGTH=682	405	73030	7	7	15.4	682	5.51	3087	1	1	1	907.481	1812.95	2	1812.95	0.0006	601	617	0	117.44	34	5.1e-11	K	IPAEIASEIETAVSDLR	T
replicate 1	41	AT4G37910.1	Symbols: mtHsc70-1 | mitochondrial heat shock protein 70-1 | chr4:17825368-17828099 REVERSE LENGTH=682	405	73030	7	7	15.4	682	5.51	3121	1	1	1	912.452	1822.89	2	1822.89	0.0005	467	483	0	49.07	35	0.00041	K	SQVFSTAADNQMQVGIK	V
replicate 1	41	AT4G37910.1	Symbols: mtHsc70-1 | mitochondrial heat shock protein 70-1 | chr4:17825368-17828099 REVERSE LENGTH=682	405	73030	7	7	15.4	682	5.51	3553	1	1	1	970.005	1938	2	1938	-0.0036	408	427	0	117.58	35	6.2e-11	K	GVNPDEAVAMGAAIQGGILR	G
replicate 1	42	AT5G09590.1	Symbols: MTHSC70-2, HSC70-5 | mitochondrial HSO70 2 | chr5:2975721-2978508 FORWARD LENGTH=682	397	72946	7	7	15.1	682	5.63	726	1	1	1	595.843	1189.67	2	1189.67	0.0004	398	408	0	68.58	34	3.9e-06	K	VQSIVAEIFGK	S
replicate 1	42	AT5G09590.1	Symbols: MTHSC70-2, HSC70-5 | mitochondrial HSO70 2 | chr5:2975721-2978508 FORWARD LENGTH=682	397	72946	7	7	15.1	682	5.63	1321	1	1	1	457.586	1369.73	3	1369.74	-0.0007	354	364	0	49.19	34	0.00035	R	FETLVNHLIER	T
replicate 1	42	AT5G09590.1	Symbols: MTHSC70-2, HSC70-5 | mitochondrial HSO70 2 | chr5:2975721-2978508 FORWARD LENGTH=682	397	72946	7	7	15.1	682	5.63	1520	1	0	0	709.372	1416.73	2	1416.73	0.0005	382	394	0	59.26	35	4.3e-05	K	EVDEVLLVGGMTR	V
replicate 1	42	AT5G09590.1	Symbols: MTHSC70-2, HSC70-5 | mitochondrial HSO70 2 | chr5:2975721-2978508 FORWARD LENGTH=682	397	72946	7	7	15.1	682	5.63	2102	1	0	0	775.902	1549.79	2	1549.79	-0.0005	193	206	0	62.43	36	2.5e-05	K	AVVTVPAYFNDAQR	Q
replicate 1	42	AT5G09590.1	Symbols: MTHSC70-2, HSC70-5 | mitochondrial HSO70 2 | chr5:2975721-2978508 FORWARD LENGTH=682	397	72946	7	7	15.1	682	5.63	2985	1	1	1	897.459	1792.9	2	1792.9	0	223	239	0	63.39	36	1.9e-05	R	IINEPTAAALSYGMTNK	E
replicate 1	42	AT5G09590.1	Symbols: MTHSC70-2, HSC70-5 | mitochondrial HSO70 2 | chr5:2975721-2978508 FORWARD LENGTH=682	397	72946	7	7	15.1	682	5.63	3113	1	1	1	911.457	1820.9	2	1820.9	-0.0016	472	488	0	122.65	35	2e-11	K	SQVFSTAADNQTQVGIR	V
replicate 1	42	AT5G09590.1	Symbols: MTHSC70-2, HSC70-5 | mitochondrial HSO70 2 | chr5:2975721-2978508 FORWARD LENGTH=682	397	72946	7	7	15.1	682	5.63	3553	1	0	1	970.005	1938	2	1938	-0.0036	413	432	0	117.58	35	6.2e-11	K	GVNPDEAVAMGAALQGGILR	G
replicate 1	43	AT2G37620.1	Symbols: ACT1, AAc1 | actin 1 | chr2:15779761-15781241 FORWARD LENGTH=377	396	41771	12	9	31.3	377	5.31	29	1	0	0	400.771	799.528	2	799.528	0	64	70	1	35.96	30	0.0029	K	RGILTLK	Y
replicate 1	43	AT2G37620.1	Symbols: ACT1, AAc1 | actin 1 | chr2:15779761-15781241 FORWARD LENGTH=377	396	41771	12	9	31.3	377	5.31	594	1	0	0	566.767	1131.52	2	1131.52	0.0001	199	208	0	58.71	32	2.3e-05	R	GYSFTTTAER	E
replicate 1	43	AT2G37620.1	Symbols: ACT1, AAc1 | actin 1 | chr2:15779761-15781241 FORWARD LENGTH=377	396	41771	12	9	31.3	377	5.31	621	1	0	0	572.784	1143.55	2	1143.55	0	42	52	0	39.12	33	0.0025	R	HTGVMVGMGQK	D
replicate 1	43	AT2G37620.1	Symbols: ACT1, AAc1 | actin 1 | chr2:15779761-15781241 FORWARD LENGTH=377	396	41771	12	9	31.3	377	5.31	743	1	0	0	599.856	1197.7	2	1197.7	0	31	41	1	66.42	31	3.6e-06	R	AVFPSIVGRPR	H
replicate 1	43	AT2G37620.1	Symbols: ACT1, AAc1 | actin 1 | chr2:15779761-15781241 FORWARD LENGTH=377	396	41771	12	9	31.3	377	5.31	1949	1	0	0	758.378	1514.74	2	1514.74	-0.0009	87	97	0	67.12	34	5.1e-06	K	IWHHTFYNELR	V
replicate 1	43	AT2G37620.1	Symbols: ACT1, AAc1 | actin 1 | chr2:15779761-15781241 FORWARD LENGTH=377	396	41771	12	9	31.3	377	5.31	2356	1	0	0	543.946	1628.82	3	1628.82	0.0005	199	212	1	38.97	35	0.004	R	GYSFTTTAEREIVR	D
replicate 1	43	AT2G37620.1	Symbols: ACT1, AAc1 | actin 1 | chr2:15779761-15781241 FORWARD LENGTH=377	396	41771	12	9	31.3	377	5.31	2974	1	1	1	895.949	1789.88	2	1789.88	-0.0004	241	256	0	100.74	35	2.8e-09	K	NYELPDGQVITIGSER	F
replicate 1	43	AT2G37620.1	Symbols: ACT1, AAc1 | actin 1 | chr2:15779761-15781241 FORWARD LENGTH=377	396	41771	12	9	31.3	377	5.31	3830	1	1	1	656.698	1967.07	3	1967.07	0.0001	98	115	0	49.32	32	0.00023	R	VAPEEHPILLTEAPLNPK	A
replicate 1	43	AT2G37620.1	Symbols: ACT1, AAc1 | actin 1 | chr2:15779761-15781241 FORWARD LENGTH=377	396	41771	12	9	31.3	377	5.31	7254	1	0	0	788.666	3150.64	4	3150.64	0.0017	150	179	0	74.11	33	8.1e-07	R	TTGIVLDSGDGVSHTVPIYEGYALPHAILR	L
replicate 1	44	AT1G56070.1	Symbols: LOS1 | Ribosomal protein S5/Elongation factor G/III/V family protein | chr1:20968245-20971077 REVERSE LENGTH=843	389	93830	7	6	12.3	843	5.89	777	1	1	1	604.303	1206.59	2	1206.59	0	619	628	0	69.65	35	4e-06	K	ILAEEFGWDK	D
replicate 1	44	AT1G56070.1	Symbols: LOS1 | Ribosomal protein S5/Elongation factor G/III/V family protein | chr1:20968245-20971077 REVERSE LENGTH=843	389	93830	7	6	12.3	843	5.89	1106	1	1	1	436.555	1306.64	3	1306.65	-0.0007	21	32	0	42.15	35	0.0022	R	NMSVIAHVDHGK	S
replicate 1	44	AT1G56070.1	Symbols: LOS1 | Ribosomal protein S5/Elongation factor G/III/V family protein | chr1:20968245-20971077 REVERSE LENGTH=843	389	93830	7	6	12.3	843	5.89	1677	1	1	1	726.849	1451.68	2	1451.68	-0.0006	244	255	0	61.67	34	1.8e-05	R	LWGENFFDPATR	K
replicate 1	44	AT1G56070.1	Symbols: LOS1 | Ribosomal protein S5/Elongation factor G/III/V family protein | chr1:20968245-20971077 REVERSE LENGTH=843	389	93830	7	6	12.3	843	5.89	5531	1	1	1	1129.11	2256.2	2	2256.2	0.0007	33	55	0	131.04	33	1.9e-12	K	STLTDSLVAAAGIIAQEVAGDVR	M
replicate 1	44	AT1G56070.1	Symbols: LOS1 | Ribosomal protein S5/Elongation factor G/III/V family protein | chr1:20968245-20971077 REVERSE LENGTH=843	389	93830	7	6	12.3	843	5.89	5891	1	1	1	800.392	2398.15	3	2398.16	-0.0021	349	368	1	98.65	34	3.7e-09	R	YRVENLYEGPLDDQYANAIR	N
replicate 1	44	AT1G56070.1	Symbols: LOS1 | Ribosomal protein S5/Elongation factor G/III/V family protein | chr1:20968245-20971077 REVERSE LENGTH=843	389	93830	7	6	12.3	843	5.89	6951	1	1	1	977.857	2930.55	3	2930.55	0.0029	725	751	0	77.35	32	3.5e-07	R	LLEPVYMVEIQAPEGALGGIYSVLNQK	R
replicate 1	46	AT5G19820.1	Symbols: emb2734 | ARM repeat superfamily protein | chr5:6695731-6701247 REVERSE LENGTH=1116	386	123746	7	6	12.4	1116	4.77	2147	1	1	1	523.295	1566.86	3	1566.86	0.0006	61	74	0	70	32	2e-06	K	LAHLLQLSPHPEGR	A
replicate 1	46	AT5G19820.1	Symbols: emb2734 | ARM repeat superfamily protein | chr5:6695731-6701247 REVERSE LENGTH=1116	386	123746	7	6	12.4	1116	4.77	2612	1	1	1	563.297	1686.87	3	1686.87	0.0004	1042	1056	0	38	35	0.0052	R	QDVDLLGPNNQHLPK	I
replicate 1	46	AT5G19820.1	Symbols: emb2734 | ARM repeat superfamily protein | chr5:6695731-6701247 REVERSE LENGTH=1116	386	123746	7	6	12.4	1116	4.77	5175	1	1	1	1085.6	2169.19	2	2169.19	-0.0006	705	723	0	59.36	32	2e-05	K	EGFFPWIDQVAPTLVPLLK	F
replicate 1	46	AT5G19820.1	Symbols: emb2734 | ARM repeat superfamily protein | chr5:6695731-6701247 REVERSE LENGTH=1116	386	123746	7	6	12.4	1116	4.77	6068	1	1	1	1252.63	2503.25	2	2503.25	0.0023	270	292	0	117.93	34	4.8e-11	R	QLVDIVGSMLQIAEADSLEESTR	H
replicate 1	46	AT5G19820.1	Symbols: emb2734 | ARM repeat superfamily protein | chr5:6695731-6701247 REVERSE LENGTH=1116	386	123746	7	6	12.4	1116	4.77	7298	1	1	1	1066.87	3197.59	3	3196.61	0.9834	236	265	0	69.72	33	2.5e-06	R	TLTESLNNGNEATAQEALELLIELAGTEPR	F
replicate 1	46	AT5G19820.1	Symbols: emb2734 | ARM repeat superfamily protein | chr5:6695731-6701247 REVERSE LENGTH=1116	386	123746	7	6	12.4	1116	4.77	8195	1	1	1	1051.5	4201.97	4	4201.97	-0.0001	834	870	1	92.2	30	7.1e-09	R	AHAEDFDAEEGELIKEENEQEEEIFDQVGEILGTLVK	T
replicate 1	47	AT2G39990.1	Symbols: EIF2, AteIF3f, eIF3F | eukaryotic translation initiation factor 2 | chr2:16698332-16699929 REVERSE LENGTH=293	381	31842	7	7	37.9	293	4.92	592	1	1	1	566.324	1130.63	2	1130.63	0.0004	239	249	0	79.75	35	4.1e-07	R	FIADAVASLPK	L
replicate 1	47	AT2G39990.1	Symbols: EIF2, AteIF3f, eIF3F | eukaryotic translation initiation factor 2 | chr2:16698332-16699929 REVERSE LENGTH=293	381	31842	7	7	37.9	293	4.92	729	1	1	1	596.353	1190.69	2	1190.69	0.0007	211	220	0	78.56	32	2.3e-07	R	LLTLINDVYK	Y
replicate 1	47	AT2G39990.1	Symbols: EIF2, AteIF3f, eIF3F | eukaryotic translation initiation factor 2 | chr2:16698332-16699929 REVERSE LENGTH=293	381	31842	7	7	37.9	293	4.92	928	1	1	1	633.328	1264.64	2	1264.64	0.0011	152	163	0	86.31	36	9.7e-08	K	AFVSSNLSLGDR	Q
replicate 1	47	AT2G39990.1	Symbols: EIF2, AteIF3f, eIF3F | eukaryotic translation initiation factor 2 | chr2:16698332-16699929 REVERSE LENGTH=293	381	31842	7	7	37.9	293	4.92	2524	1	1	1	555.642	1663.9	3	1663.9	0.0002	164	177	0	39.6	34	0.0028	R	QLVAHFQEIPVDLR	M
replicate 1	47	AT2G39990.1	Symbols: EIF2, AteIF3f, eIF3F | eukaryotic translation initiation factor 2 | chr2:16698332-16699929 REVERSE LENGTH=293	381	31842	7	7	37.9	293	4.92	3172	1	1	1	920.033	1838.05	2	1838.05	0.0005	52	69	0	72.02	30	6.8e-07	R	VIGTLLGSILPDGTVDIR	N
replicate 1	47	AT2G39990.1	Symbols: EIF2, AteIF3f, eIF3F | eukaryotic translation initiation factor 2 | chr2:16698332-16699929 REVERSE LENGTH=293	381	31842	7	7	37.9	293	4.92	3268	1	1	1	937.474	1872.93	2	1872.93	-0.0002	221	238	0	70.56	35	2.9e-06	K	YVDSVVGGQIAPDNNIGR	F
replicate 1	47	AT2G39990.1	Symbols: EIF2, AteIF3f, eIF3F | eukaryotic translation initiation factor 2 | chr2:16698332-16699929 REVERSE LENGTH=293	381	31842	7	7	37.9	293	4.92	7325	1	1	1	1072.25	3213.73	3	3213.73	0.0012	250	277	0	123.32	30	5e-12	K	LPPQVFDNLVNDSLQDQLLLLYLSSITR	T
replicate 1	48	AT5G15090.1	Symbols: VDAC3, ATVDAC3 | voltage dependent anion channel 3 | chr5:4889641-4891389 REVERSE LENGTH=274	372	29193	8	6	33.9	274	7.85	709	1	1	1	591.788	1181.56	2	1181.56	0.0006	157	166	0	65.34	34	7.8e-06	K	HFNAGFNFTK	D
replicate 1	48	AT5G15090.1	Symbols: VDAC3, ATVDAC3 | voltage dependent anion channel 3 | chr5:4889641-4891389 REVERSE LENGTH=274	372	29193	8	6	33.9	274	7.85	1093	1	1	1	651.814	1301.61	2	1301.61	-0.0002	247	258	0	57.52	32	3.5e-05	K	SFFTVSGEVDSK	A
replicate 1	48	AT5G15090.1	Symbols: VDAC3, ATVDAC3 | voltage dependent anion channel 3 | chr5:4889641-4891389 REVERSE LENGTH=274	372	29193	8	6	33.9	274	7.85	1194	1	1	1	667.872	1333.73	2	1333.72	0.0047	49	61	0	68.73	34	4.2e-06	K	GSLFLGDVATQVK	N
replicate 1	48	AT5G15090.1	Symbols: VDAC3, ATVDAC3 | voltage dependent anion channel 3 | chr5:4889641-4891389 REVERSE LENGTH=274	372	29193	8	6	33.9	274	7.85	4152	1	1	1	1004.54	2007.06	2	2007.06	-0.0018	208	226	0	105.33	33	7.3e-10	K	ENAITVGTQHALDPLTTVK	A
replicate 1	48	AT5G15090.1	Symbols: VDAC3, ATVDAC3 | voltage dependent anion channel 3 | chr5:4889641-4891389 REVERSE LENGTH=274	372	29193	8	6	33.9	274	7.85	4245	1	1	1	673.029	2016.06	3	2016.07	-0.0005	229	246	1	51.96	34	0.0002	R	VNNAGVANALIQHEWRPK	S
replicate 1	48	AT5G15090.1	Symbols: VDAC3, ATVDAC3 | voltage dependent anion channel 3 | chr5:4889641-4891389 REVERSE LENGTH=274	372	29193	8	6	33.9	274	7.85	5286	1	1	1	1096.57	2191.13	2	2191.13	0.0036	71	91	0	93.1	35	1.6e-08	K	VSTDSSLLTTLTFDEPAPGLK	V
replicate 1	49	AT2G20140.1	Symbols: | AAA-type ATPase family protein | chr2:8692736-8694837 FORWARD LENGTH=443	363	49316	5	5	19.9	443	5.85	847	1	1	1	619.331	1236.65	2	1236.65	0.0004	241	252	0	82.25	35	2.2e-07	K	AVANSTSATFLR	V
replicate 1	49	AT2G20140.1	Symbols: | AAA-type ATPase family protein | chr2:8692736-8694837 FORWARD LENGTH=443	363	49316	5	5	19.9	443	5.85	2858	1	1	1	876.435	1750.86	2	1750.86	-0.0009	311	325	0	124.03	35	1.3e-11	R	TMLELLNQLDGFDSR	G
replicate 1	49	AT2G20140.1	Symbols: | AAA-type ATPase family protein | chr2:8692736-8694837 FORWARD LENGTH=443	363	49316	5	5	19.9	443	5.85	4960	1	1	1	1073.06	2144.1	2	2144.1	0	182	201	0	79.76	34	3e-07	K	APLESYADIGGLEAQIQEIK	E
replicate 1	49	AT2G20140.1	Symbols: | AAA-type ATPase family protein | chr2:8692736-8694837 FORWARD LENGTH=443	363	49316	5	5	19.9	443	5.85	5124	1	1	1	1079.58	2157.14	2	2157.14	-0.0001	159	178	0	103.79	33	1e-09	K	VLSVVGILQDEVDPMVSVMK	V
replicate 1	49	AT2G20140.1	Symbols: | AAA-type ATPase family protein | chr2:8692736-8694837 FORWARD LENGTH=443	363	49316	5	5	19.9	443	5.85	5342	1	1	1	1102.57	2203.13	2	2203.13	0.0014	276	296	0	74.38	34	1.1e-06	R	VADDLSPSIVFIDEIDAVGTK	R
replicate 1	50	AT4G17950.1	Symbols: | AT hook motif DNA-binding family protein | chr4:9967295-9969007 REVERSE LENGTH=439	358	46248	6	5	18.7	439	9.56	1437	1	1	1	466.576	1396.71	3	1396.71	0	302	315	0	36.02	34	0.0072	K	TGNLSVSLAGHEGR	I
replicate 1	50	AT4G17950.1	Symbols: | AT hook motif DNA-binding family protein | chr4:9967295-9969007 REVERSE LENGTH=439	358	46248	6	5	18.7	439	9.56	4748	1	1	1	699.044	2094.11	3	2094.11	0	209	229	0	36.81	34	0.0059	K	QLDALGGTGGVGFTPHVIEVK	T
replicate 1	50	AT4G17950.1	Symbols: | AT hook motif DNA-binding family protein | chr4:9967295-9969007 REVERSE LENGTH=439	358	46248	6	5	18.7	439	9.56	5416	1	1	1	741.743	2222.21	3	2222.21	0.0008	208	229	1	110.53	32	1.7e-10	K	KQLDALGGTGGVGFTPHVIEVK	T
replicate 1	50	AT4G17950.1	Symbols: | AT hook motif DNA-binding family protein | chr4:9967295-9969007 REVERSE LENGTH=439	358	46248	6	5	18.7	439	9.56	5904	1	1	1	802.716	2405.13	3	2405.13	-0.0009	100	122	0	132.12	34	1.5e-12	K	TLESLGFDGSPSSVAATQQHSMR	F
replicate 1	50	AT4G17950.1	Symbols: | AT hook motif DNA-binding family protein | chr4:9967295-9969007 REVERSE LENGTH=439	358	46248	6	5	18.7	439	9.56	5906	1	1	1	803.049	2406.13	3	2406.13	-0.002	48	70	0	101.89	33	1.4e-09	R	NPNAAAAVLMGHNTSTSQAMHQR	L
replicate 1	51	AT1G49240.1	Symbols: ACT8 | actin 8 | chr1:18216539-18217947 FORWARD LENGTH=377	354	41836	12	9	37.9	377	5.37	29	1	0	0	400.771	799.528	2	799.528	0	64	70	1	35.96	30	0.0029	K	RGILTLK	Y
replicate 1	51	AT1G49240.1	Symbols: ACT8 | actin 8 | chr1:18216539-18217947 FORWARD LENGTH=377	354	41836	12	9	37.9	377	5.37	690	1	0	0	588.771	1175.53	2	1175.53	0.0001	199	208	0	57.83	31	2.1e-05	R	GYMFTTTAER	E
replicate 1	51	AT1G49240.1	Symbols: ACT8 | actin 8 | chr1:18216539-18217947 FORWARD LENGTH=377	354	41836	12	9	37.9	377	5.37	1949	1	0	0	758.378	1514.74	2	1514.74	-0.0009	87	97	0	67.12	34	5.1e-06	K	IWHHTFYNELR	I
replicate 1	51	AT1G49240.1	Symbols: ACT8 | actin 8 | chr1:18216539-18217947 FORWARD LENGTH=377	354	41836	12	9	37.9	377	5.37	2927	1	0	0	887.953	1773.89	2	1773.89	0.0016	241	256	0	45.93	35	0.00083	K	NYELPDGQVITIGAER	F
replicate 1	51	AT1G49240.1	Symbols: ACT8 | actin 8 | chr1:18216539-18217947 FORWARD LENGTH=377	354	41836	12	9	37.9	377	5.37	3273	1	1	1	938.437	1874.86	2	1874.86	-0.0013	218	233	0	67.87	32	2.8e-06	K	LSFVAVDYEQEMETSK	T
replicate 1	51	AT1G49240.1	Symbols: ACT8 | actin 8 | chr1:18216539-18217947 FORWARD LENGTH=377	354	41836	12	9	37.9	377	5.37	3461	1	1	0	640.293	1917.86	3	1917.86	0.0001	71	86	0	63.43	30	5.1e-06	K	YPIEHGVVSNWDDMEK	I
replicate 1	51	AT1G49240.1	Symbols: ACT8 | actin 8 | chr1:18216539-18217947 FORWARD LENGTH=377	354	41836	12	9	37.9	377	5.37	3831	1	1	1	656.699	1967.07	3	1967.07	0.0022	98	115	0	49	32	0.00024	R	IAPEEHPVLLTEAPLNPK	A
replicate 1	51	AT1G49240.1	Symbols: ACT8 | actin 8 | chr1:18216539-18217947 FORWARD LENGTH=377	354	41836	12	9	37.9	377	5.37	5515	1	0	0	751.404	2251.19	3	2251.19	0.0028	180	198	2	50.19	34	0.00025	R	LDLAGRDLTDYLMKILTER	G	Oxidation (M)	0.0000000000002000000.0
replicate 1	52	AT5G03290.1	Symbols: IDH-V | isocitrate dehydrogenase V | chr5:794043-795939 FORWARD LENGTH=374	353	40599	7	5	20.1	374	6.33	689	1	1	0	587.811	1173.61	2	1173.61	0.001	191	200	0	65.35	36	1.2e-05	R	VAEYAFLYAK	T
replicate 1	52	AT5G03290.1	Symbols: IDH-V | isocitrate dehydrogenase V | chr5:794043-795939 FORWARD LENGTH=374	353	40599	7	5	20.1	374	6.33	1778	1	1	0	493.932	1478.77	3	1478.77	0	147	158	1	56.92	36	8.1e-05	K	TRYDDVDLITIR	E
replicate 1	52	AT5G03290.1	Symbols: IDH-V | isocitrate dehydrogenase V | chr5:794043-795939 FORWARD LENGTH=374	353	40599	7	5	20.1	374	6.33	3089	1	1	1	907.505	1813	2	1813	0.0011	312	328	0	115.05	33	6.9e-11	K	NLANPTALLLSGVMMLR	H
replicate 1	52	AT5G03290.1	Symbols: IDH-V | isocitrate dehydrogenase V | chr5:794043-795939 FORWARD LENGTH=374	353	40599	7	5	20.1	374	6.33	3198	1	1	1	616.291	1845.85	3	1845.85	0.001	159	174	0	60.23	33	1.9e-05	R	ENTEGEYSGLEHQVVR	G
replicate 1	52	AT5G03290.1	Symbols: IDH-V | isocitrate dehydrogenase V | chr5:794043-795939 FORWARD LENGTH=374	353	40599	7	5	20.1	374	6.33	5382	1	1	1	738.377	2212.11	3	2212.11	-0.0022	332	351	0	73.42	34	1.4e-06	K	FNEQAEQIHSAIINTIAEGK	Y
replicate 1	53	AT3G43300.1	Symbols: ATMIN7, BEN1 | HOPM interactor 7 | chr3:15234235-15245034 REVERSE LENGTH=1758	346	194932	8	7	5.8	1758	5.39	229	1	1	1	479.8	957.586	2	957.586	0.0005	180	189	0	48.52	33	0.00028	K	VLLTAVASGK	F
replicate 1	53	AT3G43300.1	Symbols: ATMIN7, BEN1 | HOPM interactor 7 | chr3:15234235-15245034 REVERSE LENGTH=1758	346	194932	8	7	5.8	1758	5.39	678	1	1	1	584.805	1167.6	2	1167.6	0.0002	1078	1087	0	67.55	35	5.7e-06	K	IAMYAIDSLR	Q	Oxidation (M)	0.0020000000.0
replicate 1	53	AT3G43300.1	Symbols: ATMIN7, BEN1 | HOPM interactor 7 | chr3:15234235-15245034 REVERSE LENGTH=1758	346	194932	8	7	5.8	1758	5.39	1011	1	1	1	640.901	1279.79	2	1279.79	0.0019	802	814	0	50.44	24	2.7e-05	R	GGLVSILNLGLPK	R
replicate 1	53	AT3G43300.1	Symbols: ATMIN7, BEN1 | HOPM interactor 7 | chr3:15234235-15245034 REVERSE LENGTH=1758	346	194932	8	7	5.8	1758	5.39	1249	1	1	1	678.317	1354.62	2	1354.62	-0.0003	600	611	0	60.72	32	1.5e-05	K	STMEAAISEFNR	N
replicate 1	53	AT3G43300.1	Symbols: ATMIN7, BEN1 | HOPM interactor 7 | chr3:15234235-15245034 REVERSE LENGTH=1758	346	194932	8	7	5.8	1758	5.39	2917	1	1	1	590.629	1768.86	3	1768.86	0.0011	133	149	0	58.7	35	4.3e-05	K	LIAYDHLEGDPGLDGGK	N
replicate 1	53	AT3G43300.1	Symbols: ATMIN7, BEN1 | HOPM interactor 7 | chr3:15234235-15245034 REVERSE LENGTH=1758	346	194932	8	7	5.8	1758	5.39	4907	1	1	1	711.996	2132.96	3	2132.96	0.0004	1676	1694	0	79.71	32	1.7e-07	K	ETSDLQSTLGETTNMDVHR	V
replicate 1	53	AT3G43300.1	Symbols: ATMIN7, BEN1 | HOPM interactor 7 | chr3:15234235-15245034 REVERSE LENGTH=1758	346	194932	8	7	5.8	1758	5.39	5766	1	1	1	1169.08	2336.15	2	2336.15	0.0005	1401	1421	0	88.97	34	3.8e-08	R	DASYTTQPLELLNALSFDNPK	K
replicate 1	54	AT1G43170.1	Symbols: ARP1, emb2207, RPL3A, RP1 | ribosomal protein 1 | chr1:16266992-16268631 FORWARD LENGTH=389	338	44531	8	7	22.4	389	10.18	284	1	1	1	492.275	982.535	2	982.535	-0.0001	11	19	0	59.7	33	2.3e-05	R	HGSLGFLPR	K
replicate 1	54	AT1G43170.1	Symbols: ARP1, emb2207, RPL3A, RP1 | ribosomal protein 1 | chr1:16266992-16268631 FORWARD LENGTH=389	338	44531	8	7	22.4	389	10.18	687	1	1	1	586.837	1171.66	2	1171.66	0.0001	205	214	0	36.39	34	0.0072	K	QIPIEAVFQK	D
replicate 1	54	AT1G43170.1	Symbols: ARP1, emb2207, RPL3A, RP1 | ribosomal protein 1 | chr1:16266992-16268631 FORWARD LENGTH=389	338	44531	8	7	22.4	389	10.18	887	1	1	1	626.798	1251.58	2	1251.58	0.0006	195	204	0	75.53	33	6e-07	K	VDFAYSFFEK	Q
replicate 1	54	AT1G43170.1	Symbols: ARP1, emb2207, RPL3A, RP1 | ribosomal protein 1 | chr1:16266992-16268631 FORWARD LENGTH=389	338	44531	8	7	22.4	389	10.18	1146	1	1	1	660.839	1319.66	2	1319.66	0.0003	362	373	0	87	35	7.5e-08	K	FIDTASIFGHGR	F
replicate 1	54	AT1G43170.1	Symbols: ARP1, emb2207, RPL3A, RP1 | ribosomal protein 1 | chr1:16266992-16268631 FORWARD LENGTH=389	338	44531	8	7	22.4	389	10.18	2325	1	1	1	539.942	1616.8	3	1616.8	0.0011	308	322	0	43.17	35	0.0016	K	DVTPMGGFPHYGIVK	D
replicate 1	54	AT1G43170.1	Symbols: ARP1, emb2207, RPL3A, RP1 | ribosomal protein 1 | chr1:16266992-16268631 FORWARD LENGTH=389	338	44531	8	7	22.4	389	10.18	2827	1	1	1	581.296	1740.87	3	1740.87	0.0011	179	194	0	75.47	35	9.7e-07	K	AHMMEIQINGGTIAQK	V
replicate 1	54	AT1G43170.1	Symbols: ARP1, emb2207, RPL3A, RP1 | ribosomal protein 1 | chr1:16266992-16268631 FORWARD LENGTH=389	338	44531	8	7	22.4	389	10.18	2913	1	1	1	590.304	1767.89	3	1767.89	0.0014	101	115	0	79.81	35	3.6e-07	R	SLNTVWAQHLSEEVR	R
replicate 1	55	AT2G16950.1	Symbols: TRN1, ATTRN1 | transportin 1 | chr2:7353939-7360637 FORWARD LENGTH=895	338	99572	6	5	8.8	895	4.81	859	1	1	1	622.354	1242.69	2	1242.69	0.0005	772	783	0	92.11	34	1.9e-08	K	ALVENSAITLGR	L
replicate 1	55	AT2G16950.1	Symbols: TRN1, ATTRN1 | transportin 1 | chr2:7353939-7360637 FORWARD LENGTH=895	338	99572	6	5	8.8	895	4.81	2076	1	1	1	515.284	1542.83	3	1542.83	0.0003	186	198	0	50.93	35	0.00028	R	LLQFFQSPHASLR	K
replicate 1	55	AT2G16950.1	Symbols: TRN1, ATTRN1 | transportin 1 | chr2:7353939-7360637 FORWARD LENGTH=895	338	99572	6	5	8.8	895	4.81	2852	1	1	1	875.495	1748.97	2	1748.98	-0.0038	755	771	0	96.14	32	4.6e-09	K	VVSSLGLILQHGEGVNK	A
replicate 1	55	AT2G16950.1	Symbols: TRN1, ATTRN1 | transportin 1 | chr2:7353939-7360637 FORWARD LENGTH=895	338	99572	6	5	8.8	895	4.81	4452	1	1	1	1023.06	2044.1	2	2044.1	0.0018	707	724	0	108.55	34	3.7e-10	R	LLDFLEIASQQLSANLNR	E
replicate 1	55	AT2G16950.1	Symbols: TRN1, ATTRN1 | transportin 1 | chr2:7353939-7360637 FORWARD LENGTH=895	338	99572	6	5	8.8	895	4.81	5158	1	1	1	723.406	2167.2	3	2167.2	0.0008	558	576	1	37.23	31	0.0028	R	EELNKPAYLEILMPPLVAK	W
replicate 1	56	AT1G33120.1	Symbols: | Ribosomal protein L6 family | chr1:12010986-12012223 FORWARD LENGTH=194	334	22004	8	5	39.7	194	9.48	835	1	1	1	616.34	1230.66	2	1230.66	0.0008	129	139	0	58.36	35	5.6e-05	K	VEMLDGVTIVR	S
replicate 1	56	AT1G33120.1	Symbols: | Ribosomal protein L6 family | chr1:12010986-12012223 FORWARD LENGTH=194	334	22004	8	5	39.7	194	9.48	2205	1	1	1	791.931	1581.85	2	1581.85	-0.0006	75	89	0	116.55	33	5.5e-11	R	TALSHVDNLISGVTR	G
replicate 1	56	AT1G33120.1	Symbols: | Ribosomal protein L6 family | chr1:12010986-12012223 FORWARD LENGTH=194	334	22004	8	5	39.7	194	9.48	2979	1	1	1	896.954	1791.89	2	1791.89	-0.0002	97	113	0	55.63	35	0.0001	R	FVYAHFPINASIGGDGK	S
replicate 1	56	AT1G33120.1	Symbols: | Ribosomal protein L6 family | chr1:12010986-12012223 FORWARD LENGTH=194	334	22004	8	5	39.7	194	9.48	3211	1	1	1	925.477	1848.94	2	1848.94	0.0007	3	19	0	49.24	35	0.00039	K	TILSSETMDIPDSVTIK	V
replicate 1	56	AT1G33120.1	Symbols: | Ribosomal protein L6 family | chr1:12010986-12012223 FORWARD LENGTH=194	334	22004	8	5	39.7	194	9.48	4026	1	1	1	666.034	1995.08	3	1995.08	0.0021	40	56	2	55.63	33	5.9e-05	K	HLNLDFQLIKDPETGKK	K
replicate 1	57	AT1G64520.1	Symbols: RPN12a | regulatory particle non-ATPase 12A | chr1:23956459-23958120 FORWARD LENGTH=267	330	30687	6	5	28.8	267	4.81	1337	1	1	1	686.877	1371.74	2	1371.74	0.0002	63	74	0	87.75	34	4.8e-08	R	DIYEHAVVLSVK	T
replicate 1	57	AT1G64520.1	Symbols: RPN12a | regulatory particle non-ATPase 12A | chr1:23956459-23958120 FORWARD LENGTH=267	330	30687	6	5	28.8	267	4.81	2790	1	1	1	866.949	1731.88	2	1731.88	-0.0006	41	56	0	68.11	35	5.7e-06	K	FTSLPPLFENSPNAAK	E
replicate 1	57	AT1G64520.1	Symbols: RPN12a | regulatory particle non-ATPase 12A | chr1:23956459-23958120 FORWARD LENGTH=267	330	30687	6	5	28.8	267	4.81	3196	1	1	1	923.509	1845	2	1845	0.003	246	261	0	107.61	34	5.1e-10	K	EIPSLQLINQTLSYAR	E
replicate 1	57	AT1G64520.1	Symbols: RPN12a | regulatory particle non-ATPase 12A | chr1:23956459-23958120 FORWARD LENGTH=267	330	30687	6	5	28.8	267	4.81	3292	1	1	1	627.624	1879.85	3	1879.85	-0.0008	144	159	0	103.55	32	7.3e-10	K	HAVELEQSFMEGAYNR	V
replicate 1	57	AT1G64520.1	Symbols: RPN12a | regulatory particle non-ATPase 12A | chr1:23956459-23958120 FORWARD LENGTH=267	330	30687	6	5	28.8	267	4.81	3592	1	1	1	973.983	1945.95	2	1945.95	0.0014	165	181	0	42.53	34	0.0016	R	QTAPDATYVYFMDLLAK	T
replicate 1	58	AT3G63460.1	Symbols: | transducin family protein / WD-40 repeat family protein | chr3:23431009-23437241 REVERSE LENGTH=1104	322	119799	6	6	8.5	1104	5	987	1	1	1	639.341	1276.67	2	1276.67	0.0006	318	330	0	101.06	35	2.8e-09	K	IPGVISASSFDGK	I
replicate 1	58	AT3G63460.1	Symbols: | transducin family protein / WD-40 repeat family protein | chr3:23431009-23437241 REVERSE LENGTH=1104	322	119799	6	6	8.5	1104	5	1624	1	1	1	720.359	1438.7	2	1438.7	0.0012	709	720	0	74.79	34	9.6e-07	R	SYAELLQDLMEK	T
replicate 1	58	AT3G63460.1	Symbols: | transducin family protein / WD-40 repeat family protein | chr3:23431009-23437241 REVERSE LENGTH=1104	322	119799	6	6	8.5	1104	5	2007	1	1	1	508.964	1523.87	3	1523.87	0.0002	460	473	0	52.96	31	6.7e-05	K	LISHLGFTLPVAEK	D
replicate 1	58	AT3G63460.1	Symbols: | transducin family protein / WD-40 repeat family protein | chr3:23431009-23437241 REVERSE LENGTH=1104	322	119799	6	6	8.5	1104	5	2116	1	1	1	778.437	1554.86	2	1554.86	-0.0018	763	777	0	91.59	33	1.5e-08	K	VLDSGGLSPELSILR	D
replicate 1	58	AT3G63460.1	Symbols: | transducin family protein / WD-40 repeat family protein | chr3:23431009-23437241 REVERSE LENGTH=1104	322	119799	6	6	8.5	1104	5	3149	1	1	1	612.316	1833.93	3	1833.93	0.0001	342	358	1	50.18	35	0.00038	R	YGVEENNFGTAPLKAPK	W
replicate 1	58	AT3G63460.1	Symbols: | transducin family protein / WD-40 repeat family protein | chr3:23431009-23437241 REVERSE LENGTH=1104	322	119799	6	6	8.5	1104	5	6048	1	1	1	830.446	2488.32	3	2488.32	0	385	407	0	71.82	33	1.5e-06	K	GTSSILSEVFLHSLVTEQSLVSR	T
replicate 1	59	AT5G08670.1	Symbols: | ATP synthase alpha/beta family protein | chr5:2818395-2821149 REVERSE LENGTH=556	312	59594	6	6	17.4	556	6.13	1418	1	1	1	697.412	1392.81	2	1392.81	0.0004	150	163	0	57.05	29	1.9e-05	K	VLNTGAPITVPVGR	A
replicate 1	59	AT5G08670.1	Symbols: | ATP synthase alpha/beta family protein | chr5:2818395-2821149 REVERSE LENGTH=556	312	59594	6	6	17.4	556	6.13	1690	1	1	1	729.424	1456.83	2	1456.83	0.0018	238	250	0	62.06	33	1.3e-05	K	TVLIMELINNVAK	A
replicate 1	59	AT5G08670.1	Symbols: | ATP synthase alpha/beta family protein | chr5:2818395-2821149 REVERSE LENGTH=556	312	59594	6	6	17.4	556	6.13	2660	1	1	1	567.325	1698.95	3	1698.95	0.0003	120	134	0	71.52	32	1.2e-06	R	LVLEVSHHLGQNVVR	T
replicate 1	59	AT5G08670.1	Symbols: | ATP synthase alpha/beta family protein | chr5:2818395-2821149 REVERSE LENGTH=556	312	59594	6	6	17.4	556	6.13	3242	1	1	1	932.976	1863.94	2	1863.94	0.0001	322	337	0	65.99	35	9.2e-06	R	DAEGQDVLLFIDNIFR	F
replicate 1	59	AT5G08670.1	Symbols: | ATP synthase alpha/beta family protein | chr5:2818395-2821149 REVERSE LENGTH=556	312	59594	6	6	17.4	556	6.13	4027	1	1	1	998.551	1995.09	2	1995.09	-0.0007	194	213	0	113.94	33	8.4e-11	R	DAPALVDLATGQEILATGIK	V
replicate 1	59	AT5G08670.1	Symbols: | ATP synthase alpha/beta family protein | chr5:2818395-2821149 REVERSE LENGTH=556	312	59594	6	6	17.4	556	6.13	4900	1	1	1	1066.53	2131.04	2	2131.04	0.0016	460	478	0	67.93	34	5.1e-06	K	NLQDIIAILGMDELSEDDK	L
replicate 1	60	AT3G04570.1	Symbols: AHL19 | AT-hook motif nuclear-localized protein 19 | chr3:1231221-1232168 FORWARD LENGTH=315	306	32018	5	4	25.1	315	5.9	1073	1	1	1	433.266	1296.78	3	1295.77	1.0048	91	101	2	49.35	29	0.0001	K	NKPKPPIFVTR	D
replicate 1	60	AT3G04570.1	Symbols: AHL19 | AT-hook motif nuclear-localized protein 19 | chr3:1231221-1232168 FORWARD LENGTH=315	306	32018	5	4	25.1	315	5.9	3889	1	1	1	659.701	1976.08	3	1976.08	-0.0007	151	172	0	42.21	33	0.0012	R	QPSTAAVAAAPGGAAVLALQGR	F
replicate 1	60	AT3G04570.1	Symbols: AHL19 | AT-hook motif nuclear-localized protein 19 | chr3:1231221-1232168 FORWARD LENGTH=315	306	32018	5	4	25.1	315	5.9	5495	1	1	1	1124.57	2247.12	2	2247.12	-0.0019	109	129	0	139.64	35	3.6e-13	K	SHVMEIASGTDVIETLATFAR	R
replicate 1	60	AT3G04570.1	Symbols: AHL19 | AT-hook motif nuclear-localized protein 19 | chr3:1231221-1232168 FORWARD LENGTH=315	306	32018	5	4	25.1	315	5.9	6403	1	1	1	904.457	2710.35	3	2709.34	1.0078	2	26	0	57.1	34	5.9e-05	M	ANPWWTGQVNLSGLETTPPGSSQLK	K	Acetyl (Protein N-term)	1.0000000000000000000000000.0
replicate 1	61	AT5G53480.1	Symbols: | ARM repeat superfamily protein | chr5:21714016-21716709 FORWARD LENGTH=870	305	96197	3	3	8.6	870	4.71	4778	1	1	1	1051.05	2100.09	2	2100.09	0.001	2	20	0	136.68	34	6.3e-13	M	AMEVTQLLINAQSIDGTVR	K	Acetyl (Protein N-term)	1.0000000000000000000.0
replicate 1	61	AT5G53480.1	Symbols: | ARM repeat superfamily protein | chr5:21714016-21716709 FORWARD LENGTH=870	305	96197	3	3	8.6	870	4.71	6428	1	1	1	908.49	2722.45	3	2722.45	-0.0007	812	839	0	83.29	33	9.6e-08	K	TAIGVLGDLADTLGSHVGGLIQQSVSSK	E
replicate 1	61	AT5G53480.1	Symbols: | ARM repeat superfamily protein | chr5:21714016-21716709 FORWARD LENGTH=870	305	96197	3	3	8.6	870	4.71	7163	1	1	1	1030.52	3088.55	3	3088.55	0.0007	29	56	1	138.97	33	3.1e-13	K	QFQEQNLAGFLLSLAGELANDEKPVDSR	K
replicate 1	62	AT3G08947.1	Symbols: | ARM repeat superfamily protein | chr3:2724007-2726722 FORWARD LENGTH=873	302	96543	5	4	7.8	873	4.73	1149	1	1	1	661.34	1320.67	2	1320.67	-0.0012	525	536	0	40.05	36	0.0041	R	GAAYETLNEVVR	C
replicate 1	62	AT3G08947.1	Symbols: | ARM repeat superfamily protein | chr3:2724007-2726722 FORWARD LENGTH=873	302	96543	5	4	7.8	873	4.73	2883	1	1	1	879.995	1757.98	2	1757.97	0.0003	404	420	0	61.78	33	1.6e-05	K	LAPMVAAGLEFLLNATK	D
replicate 1	62	AT3G08947.1	Symbols: | ARM repeat superfamily protein | chr3:2724007-2726722 FORWARD LENGTH=873	302	96543	5	4	7.8	873	4.73	3285	1	1	1	939.476	1876.94	2	1876.94	0.0018	2	18	0	135.39	35	1e-12	M	AMEITQFLLAAQSADAR	V	Acetyl (Protein N-term)	1.00000000000000000.0
replicate 1	62	AT3G08947.1	Symbols: | ARM repeat superfamily protein | chr3:2724007-2726722 FORWARD LENGTH=873	302	96543	5	4	7.8	873	4.73	6045	1	1	1	830.088	2487.24	3	2487.24	0.0003	437	458	0	82.32	34	1.6e-07	R	IFEFLHSPDSGFSVISPENLPR	I
replicate 1	63	AT3G05530.1	Symbols: RPT5A, ATS6A.2 | regulatory particle triple-A ATPase 5A | chr3:1603540-1605993 FORWARD LENGTH=424	297	47450	5	5	21.9	424	4.91	2436	1	1	1	822.942	1643.87	2	1643.87	-0.001	236	251	0	94.37	35	1.4e-08	K	LAGPQLVQMFIGDGAK	L
replicate 1	63	AT3G05530.1	Symbols: RPT5A, ATS6A.2 | regulatory particle triple-A ATPase 5A | chr3:1603540-1605993 FORWARD LENGTH=424	297	47450	5	5	21.9	424	4.91	2545	1	1	1	557.603	1669.79	3	1669.79	-0.0002	358	371	0	66.06	33	5.6e-06	K	MNVHPDVNFEELAR	S
replicate 1	63	AT3G05530.1	Symbols: RPT5A, ATS6A.2 | regulatory particle triple-A ATPase 5A | chr3:1603540-1605993 FORWARD LENGTH=424	297	47450	5	5	21.9	424	4.91	3829	1	1	1	984.473	1966.93	2	1966.93	0.0003	294	310	0	97.63	34	4.3e-09	R	TMLELLNQLDGFSSDER	I
replicate 1	63	AT3G05530.1	Symbols: RPT5A, ATS6A.2 | regulatory particle triple-A ATPase 5A | chr3:1603540-1605993 FORWARD LENGTH=424	297	47450	5	5	21.9	424	4.91	5527	1	1	1	753.029	2256.06	3	2256.07	-0.0019	396	415	0	73.25	34	1.3e-06	R	DATEVNHEDFNEGIIQVQAK	K
replicate 1	63	AT3G05530.1	Symbols: RPT5A, ATS6A.2 | regulatory particle triple-A ATPase 5A | chr3:1603540-1605993 FORWARD LENGTH=424	297	47450	5	5	21.9	424	4.91	6425	1	1	1	907.512	2719.51	3	2719.52	-0.0014	115	140	1	64.46	28	2.5e-06	R	QTIFLPVVGLVDPDSLKPGDLVGVNK	D
replicate 1	64	AT5G17020.1	Symbols: XPO1A, ATCRM1, ATXPO1, XPO1, HIT2 | exportin 1A | chr5:5594904-5602467 FORWARD LENGTH=1075	289	123164	6	6	8.8	1075	5.39	1289	1	1	1	682.403	1362.79	2	1362.79	0.0006	68	79	0	38.07	30	0.0018	K	FFALQVLEGVIK	Y
replicate 1	64	AT5G17020.1	Symbols: XPO1A, ATCRM1, ATXPO1, XPO1, HIT2 | exportin 1A | chr5:5594904-5602467 FORWARD LENGTH=1075	289	123164	6	6	8.8	1075	5.39	1525	1	1	1	709.888	1417.76	2	1417.76	0.0003	137	149	0	82.67	35	2.1e-07	K	WTSFIPDLVAAAK	T
replicate 1	64	AT5G17020.1	Symbols: XPO1A, ATCRM1, ATXPO1, XPO1, HIT2 | exportin 1A | chr5:5594904-5602467 FORWARD LENGTH=1075	289	123164	6	6	8.8	1075	5.39	2136	1	1	1	782.436	1562.86	2	1562.86	0.0012	800	813	0	48.77	34	0.00039	R	ESEVLSLFATIINK	Y
replicate 1	64	AT5G17020.1	Symbols: XPO1A, ATCRM1, ATXPO1, XPO1, HIT2 | exportin 1A | chr5:5594904-5602467 FORWARD LENGTH=1075	289	123164	6	6	8.8	1075	5.39	2548	1	1	1	836.471	1670.93	2	1670.93	0	891	905	0	115.5	33	6.8e-11	R	NIAETGLNLLLEMLK	N
replicate 1	64	AT5G17020.1	Symbols: XPO1A, ATCRM1, ATXPO1, XPO1, HIT2 | exportin 1A | chr5:5594904-5602467 FORWARD LENGTH=1075	289	123164	6	6	8.8	1075	5.39	3514	1	1	1	643.646	1927.92	3	1927.92	0.0009	462	477	0	62.69	34	1.4e-05	R	ETLIYLSHLDHDDTEK	Q
replicate 1	64	AT5G17020.1	Symbols: XPO1A, ATCRM1, ATXPO1, XPO1, HIT2 | exportin 1A | chr5:5594904-5602467 FORWARD LENGTH=1075	289	123164	6	6	8.8	1075	5.39	6903	1	1	1	965.155	2892.44	3	2892.44	-0.0013	43	67	0	60.87	33	2e-05	R	DLQANPDMWLQVVHILQNTNSLDTK	F
replicate 1	65	AT1G36180.1	Symbols: ACC2 | acetyl-CoA carboxylase 2 | chr1:13546047-13558339 FORWARD LENGTH=2355	288	262563	8	8	5.1	2355	6.65	1482	1	1	1	704.846	1407.68	2	1407.68	0	1973	1984	0	63.87	34	1.3e-05	K	NSFVETLEGWAR	T
replicate 1	65	AT1G36180.1	Symbols: ACC2 | acetyl-CoA carboxylase 2 | chr1:13546047-13558339 FORWARD LENGTH=2355	288	262563	8	8	5.1	2355	6.65	1748	1	1	1	736.873	1471.73	2	1471.73	0.001	1479	1490	0	66.82	34	6.2e-06	R	EQQIDDLVPYPR	R
replicate 1	65	AT1G36180.1	Symbols: ACC2 | acetyl-CoA carboxylase 2 | chr1:13546047-13558339 FORWARD LENGTH=2355	288	262563	8	8	5.1	2355	6.65	2084	1	1	1	773.4	1544.79	2	1544.79	-0.0005	830	844	0	67.56	35	6e-06	K	LSEGQAMQAGELIAK	L
replicate 1	65	AT1G36180.1	Symbols: ACC2 | acetyl-CoA carboxylase 2 | chr1:13546047-13558339 FORWARD LENGTH=2355	288	262563	8	8	5.1	2355	6.65	2126	1	1	1	779.952	1557.89	2	1557.89	0.0005	1244	1257	0	61.42	32	1.2e-05	K	SLQFLPSIINASLR	E
replicate 1	65	AT1G36180.1	Symbols: ACC2 | acetyl-CoA carboxylase 2 | chr1:13546047-13558339 FORWARD LENGTH=2355	288	262563	8	8	5.1	2355	6.65	2157	1	1	1	524.647	1570.92	3	1570.92	0.0003	1044	1057	0	51.51	30	8.3e-05	K	IVDIVLSHQGIIHK	N
replicate 1	65	AT1G36180.1	Symbols: ACC2 | acetyl-CoA carboxylase 2 | chr1:13546047-13558339 FORWARD LENGTH=2355	288	262563	8	8	5.1	2355	6.65	2696	1	1	1	569.634	1705.88	3	1705.88	0.0021	1083	1097	0	53.66	35	0.00016	R	FSALNHTNYSQLALK	A
replicate 1	65	AT1G36180.1	Symbols: ACC2 | acetyl-CoA carboxylase 2 | chr1:13546047-13558339 FORWARD LENGTH=2355	288	262563	8	8	5.1	2355	6.65	2812	1	1	1	869.485	1736.96	2	1736.96	0	403	418	0	56.91	33	4.2e-05	K	IIEEGPITVAPQETIK	K
replicate 1	65	AT1G36180.1	Symbols: ACC2 | acetyl-CoA carboxylase 2 | chr1:13546047-13558339 FORWARD LENGTH=2355	288	262563	8	8	5.1	2355	6.65	6111	1	1	1	842.733	2525.18	3	2525.18	-0.004	537	559	1	35.06	32	0.006	R	VTSEDPDDGFKPTSGEIQELSFK	S
replicate 1	66	AT2G46520.1	Symbols: | cellular apoptosis susceptibility protein, putative / importin-alpha re-exporter, putative | chr2:19096867-19099785 FORWARD LENGTH=972	284	108588	5	5	9.1	972	5.43	1812	1	1	1	743.927	1485.84	2	1485.84	-0.0004	109	122	0	88.65	33	3.1e-08	R	IQSQLSEALTVIGK	H
replicate 1	66	AT2G46520.1	Symbols: | cellular apoptosis susceptibility protein, putative / importin-alpha re-exporter, putative | chr2:19096867-19099785 FORWARD LENGTH=972	284	108588	5	5	9.1	972	5.43	1995	1	1	1	761.389	1520.76	2	1520.76	0.0008	419	432	0	53.44	35	0.00016	R	LLSSFSANPSANWK	D
replicate 1	66	AT2G46520.1	Symbols: | cellular apoptosis susceptibility protein, putative / importin-alpha re-exporter, putative | chr2:19096867-19099785 FORWARD LENGTH=972	284	108588	5	5	9.1	972	5.43	3272	1	1	1	625.332	1872.97	3	1871.98	0.9959	870	885	1	60.2	35	3.2e-05	K	MLDSIVTLVSRPEQER	V
replicate 1	66	AT2G46520.1	Symbols: | cellular apoptosis susceptibility protein, putative / importin-alpha re-exporter, putative | chr2:19096867-19099785 FORWARD LENGTH=972	284	108588	5	5	9.1	972	5.43	4653	1	1	1	1038.48	2074.95	2	2074.96	-0.0011	363	378	0	83.6	33	9.3e-08	R	VEDEEIFEMNYIEFIR	R
replicate 1	66	AT2G46520.1	Symbols: | cellular apoptosis susceptibility protein, putative / importin-alpha re-exporter, putative | chr2:19096867-19099785 FORWARD LENGTH=972	284	108588	5	5	9.1	972	5.43	7022	1	1	1	992.521	2974.54	3	2974.54	0.0024	449	476	0	102.92	33	1.1e-09	K	AGGASVSTDLIDVQNFFANIILPELQSR	D
replicate 1	67	AT3G56150.1	Symbols: EIF3C, ATEIF3C-1, EIF3C-1, ATTIF3C1, TIF3C1 | eukaryotic translation initiation factor 3C | chr3:20833790-20836820 REVERSE LENGTH=900	280	102884	6	6	10.1	900	5.21	992	1	1	1	639.359	1276.7	2	1276.7	0.0005	779	789	0	62.84	34	1.5e-05	R	LQSLAFQLTEK	L
replicate 1	67	AT3G56150.1	Symbols: EIF3C, ATEIF3C-1, EIF3C-1, ATTIF3C1, TIF3C1 | eukaryotic translation initiation factor 3C | chr3:20833790-20836820 REVERSE LENGTH=900	280	102884	6	6	10.1	900	5.21	1644	1	1	1	722.396	1442.78	2	1442.78	0.0005	261	272	0	77.64	34	5.4e-07	R	FELVDQLTHLTK	I
replicate 1	67	AT3G56150.1	Symbols: EIF3C, ATEIF3C-1, EIF3C-1, ATTIF3C1, TIF3C1 | eukaryotic translation initiation factor 3C | chr3:20833790-20836820 REVERSE LENGTH=900	280	102884	6	6	10.1	900	5.21	2676	1	1	1	568.288	1701.84	3	1701.84	0.0016	737	751	0	44.37	34	0.0011	K	MFDVSEPQVHSIVSK	M
replicate 1	67	AT3G56150.1	Symbols: EIF3C, ATEIF3C-1, EIF3C-1, ATTIF3C1, TIF3C1 | eukaryotic translation initiation factor 3C | chr3:20833790-20836820 REVERSE LENGTH=900	280	102884	6	6	10.1	900	5.21	3110	1	1	1	910.975	1819.94	2	1819.94	-0.0028	112	127	0	97.6	35	6.2e-09	K	TLVMLEDFLNEALANK	E
replicate 1	67	AT3G56150.1	Symbols: EIF3C, ATEIF3C-1, EIF3C-1, ATTIF3C1, TIF3C1 | eukaryotic translation initiation factor 3C | chr3:20833790-20836820 REVERSE LENGTH=900	280	102884	6	6	10.1	900	5.21	4896	1	1	1	711.026	2130.06	3	2130.06	-0.0009	418	434	2	38.67	35	0.0045	R	RVEAIYYKPQEVYDAMR	K
replicate 1	67	AT3G56150.1	Symbols: EIF3C, ATEIF3C-1, EIF3C-1, ATTIF3C1, TIF3C1 | eukaryotic translation initiation factor 3C | chr3:20833790-20836820 REVERSE LENGTH=900	280	102884	6	6	10.1	900	5.21	6019	1	1	1	823.747	2468.22	3	2468.22	0.0022	385	404	1	86.19	34	6.9e-08	R	LRDEPMFLALAQNIQDYFER	M
replicate 1	68	AT5G62740.1	Symbols: HIR1, ATHIR1 | SPFH/Band 7/PHB domain-containing membrane-associated protein family | chr5:25201320-25202535 FORWARD LENGTH=286	279	31411	5	5	27.3	286	5.29	802	1	1	1	610.332	1218.65	2	1218.65	-0.0006	112	121	0	57.33	36	7.6e-05	K	LLLDDVFEQK	N
replicate 1	68	AT5G62740.1	Symbols: HIR1, ATHIR1 | SPFH/Band 7/PHB domain-containing membrane-associated protein family | chr5:25201320-25202535 FORWARD LENGTH=286	279	31411	5	5	27.3	286	5.29	1486	1	1	1	704.883	1407.75	2	1407.75	0	95	106	0	88.01	35	5.1e-08	R	GQIQAYVFDVIR	A
replicate 1	68	AT5G62740.1	Symbols: HIR1, ATHIR1 | SPFH/Band 7/PHB domain-containing membrane-associated protein family | chr5:25201320-25202535 FORWARD LENGTH=286	279	31411	5	5	27.3	286	5.29	2168	1	1	1	788.421	1574.83	2	1574.83	-0.0035	216	231	0	69.99	35	3.7e-06	R	DSVLGFAVNVPGTTAK	D
replicate 1	68	AT5G62740.1	Symbols: HIR1, ATHIR1 | SPFH/Band 7/PHB domain-containing membrane-associated protein family | chr5:25201320-25202535 FORWARD LENGTH=286	279	31411	5	5	27.3	286	5.29	3541	1	1	1	968.449	1934.88	2	1934.88	-0.0001	232	247	0	82.8	32	8.7e-08	K	DVMDMVLVTQYFDTMK	E
replicate 1	68	AT5G62740.1	Symbols: HIR1, ATHIR1 | SPFH/Band 7/PHB domain-containing membrane-associated protein family | chr5:25201320-25202535 FORWARD LENGTH=286	279	31411	5	5	27.3	286	5.29	6424	1	1	1	907.455	2719.34	3	2719.34	0.0006	135	158	0	103.43	34	1.4e-09	K	AMSAYGYEIVQTLIVDIEPDEHVK	R
replicate 1	69	AT1G52670.1	Symbols: | Single hybrid motif superfamily protein | chr1:19615119-19617420 REVERSE LENGTH=274	279	29556	5	4	24.5	274	8.59	3537	1	1	1	968.019	1934.02	2	1934.03	-0.0018	180	197	0	82.6	34	1.6e-07	K	AADQGLVILQSPTVGYFR	R
replicate 1	69	AT1G52670.1	Symbols: | Single hybrid motif superfamily protein | chr1:19615119-19617420 REVERSE LENGTH=274	279	29556	5	4	24.5	274	8.59	5956	1	1	1	1216.12	2430.23	2	2430.23	0	249	271	0	94.09	34	1.2e-08	R	EDGEPVGYNDALITVLPSFPGIK	K
replicate 1	69	AT1G52670.1	Symbols: | Single hybrid motif superfamily protein | chr1:19615119-19617420 REVERSE LENGTH=274	279	29556	5	4	24.5	274	8.59	6038	1	1	1	1242.62	2483.22	2	2483.22	-0.001	91	113	0	102.54	34	1.6e-09	K	SSEVEALISEITDSSSIAEFELK	L
replicate 1	69	AT1G52670.1	Symbols: | Single hybrid motif superfamily protein | chr1:19615119-19617420 REVERSE LENGTH=274	279	29556	5	4	24.5	274	8.59	6677	1	1	1	938.508	2812.5	3	2812.5	0.002	246	271	1	71.3	33	1.6e-06	K	ILREDGEPVGYNDALITVLPSFPGIK	K
replicate 1	70	AT5G56010.1	Symbols: HSP81-3, Hsp81.3, AtHsp90-3, AtHsp90.3 | heat shock protein 81-3 | chr5:22681410-22683911 FORWARD LENGTH=699	276	80002	7	6	10.7	699	4.95	1144	1	1	1	660.833	1319.65	2	1319.65	0	299	309	0	60.08	35	3.5e-05	K	HFSVEGQLEFK	A
replicate 1	70	AT5G56010.1	Symbols: HSP81-3, Hsp81.3, AtHsp90-3, AtHsp90.3 | heat shock protein 81-3 | chr5:22681410-22683911 FORWARD LENGTH=699	276	80002	7	6	10.7	699	4.95	2015	1	1	1	764.375	1526.74	2	1526.74	-0.0006	286	298	0	53.89	34	0.00012	K	SLSNDWEEHLAVK	H
replicate 1	70	AT5G56010.1	Symbols: HSP81-3, Hsp81.3, AtHsp90-3, AtHsp90.3 | heat shock protein 81-3 | chr5:22681410-22683911 FORWARD LENGTH=699	276	80002	7	6	10.7	699	4.95	2017	1	1	1	764.405	1526.8	2	1526.79	0.0013	358	371	0	107.9	34	4.8e-10	K	GIVDSEDLPLNISR	E
replicate 1	70	AT5G56010.1	Symbols: HSP81-3, Hsp81.3, AtHsp90-3, AtHsp90.3 | heat shock protein 81-3 | chr5:22681410-22683911 FORWARD LENGTH=699	276	80002	7	6	10.7	699	4.95	2573	1	1	1	839.938	1677.86	2	1677.86	0.0017	72	87	0	59.62	36	4.5e-05	K	TNNTLTIIDSGIGMTK	A
replicate 1	70	AT5G56010.1	Symbols: HSP81-3, Hsp81.3, AtHsp90-3, AtHsp90.3 | heat shock protein 81-3 | chr5:22681410-22683911 FORWARD LENGTH=699	276	80002	7	6	10.7	699	4.95	5472	1	1	1	1120.58	2239.15	2	2239.14	0.0009	486	505	0	45.33	34	0.00091	K	GIEVLYMVDAIDEYAIGQLK	E
replicate 1	70	AT5G56010.1	Symbols: HSP81-3, Hsp81.3, AtHsp90-3, AtHsp90.3 | heat shock protein 81-3 | chr5:22681410-22683911 FORWARD LENGTH=699	276	80002	7	6	10.7	699	4.95	5830	1	1	1	790.088	2367.24	3	2367.24	0.0019	485	505	1	62.06	34	2e-05	K	KGIEVLYMVDAIDEYAIGQLK	E
replicate 1	72	AT3G08530.1	Symbols: | Clathrin, heavy chain | chr3:2587171-2595411 REVERSE LENGTH=1703	264	193148	8	8	8.2	1703	5.25	522	1	1	1	549.795	1097.58	2	1097.58	0.0008	1412	1420	0	59.29	33	2.8e-05	K	VANVELYYK	A
replicate 1	72	AT3G08530.1	Symbols: | Clathrin, heavy chain | chr3:2587171-2595411 REVERSE LENGTH=1703	264	193148	8	8	8.2	1703	5.25	957	1	1	1	636.329	1270.64	2	1270.64	-0.0002	1183	1193	0	63.88	33	1e-05	K	VDSELIYAYAK	I
replicate 1	72	AT3G08530.1	Symbols: | Clathrin, heavy chain | chr3:2587171-2595411 REVERSE LENGTH=1703	264	193148	8	8	8.2	1703	5.25	1594	1	1	1	718.375	1434.74	2	1434.74	0.0005	1132	1144	0	68.2	35	6e-06	R	EGLVSDAIESFIR	A
replicate 1	72	AT3G08530.1	Symbols: | Clathrin, heavy chain | chr3:2587171-2595411 REVERSE LENGTH=1703	264	193148	8	8	8.2	1703	5.25	3115	1	1	1	608.012	1821.02	3	1821.01	0.0001	242	258	1	46.79	32	0.00034	K	LHVIELGAQPGKPSFTK	K
replicate 1	72	AT3G08530.1	Symbols: | Clathrin, heavy chain | chr3:2587171-2595411 REVERSE LENGTH=1703	264	193148	8	8	8.2	1703	5.25	4430	1	1	1	1020.56	2039.11	2	2039.11	-0.0001	520	536	0	39	33	0.0025	K	QVGYTPDYLFLLQTILR	T
replicate 1	72	AT3G08530.1	Symbols: | Clathrin, heavy chain | chr3:2587171-2595411 REVERSE LENGTH=1703	264	193148	8	8	8.2	1703	5.25	6241	1	1	1	871.142	2610.4	3	2610.41	-0.0025	575	597	1	72.18	31	9.4e-07	R	EATSFLLDVLKPNLPEHAFLQTK	V
replicate 1	72	AT3G08530.1	Symbols: | Clathrin, heavy chain | chr3:2587171-2595411 REVERSE LENGTH=1703	264	193148	8	8	8.2	1703	5.25	6325	1	1	1	887.819	2660.43	3	2660.43	0.0017	414	437	0	46.19	31	0.00033	K	FQSVPVQAGQTPPLLQYFGTLLTR	G
replicate 1	72	AT3G08530.1	Symbols: | Clathrin, heavy chain | chr3:2587171-2595411 REVERSE LENGTH=1703	264	193148	8	8	8.2	1703	5.25	6595	1	1	1	693.869	2771.45	4	2770.44	1.0051	871	895	0	37.32	33	0.0041	R	LLTQFLEHLVSEGSQDVHVHNALGK	I
replicate 1	73	AT5G35360.1	Symbols: CAC2 | acetyl Co-enzyme a carboxylase biotin carboxylase subunit | chr5:13584300-13588268 FORWARD LENGTH=537	258	58350	6	6	17.3	537	6.85	745	1	1	1	600.325	1198.63	2	1198.63	0.0003	280	289	0	56.14	33	5.9e-05	R	HIEFQVLADK	F
replicate 1	73	AT5G35360.1	Symbols: CAC2 | acetyl Co-enzyme a carboxylase biotin carboxylase subunit | chr5:13584300-13588268 FORWARD LENGTH=537	258	58350	6	6	17.3	537	6.85	1416	1	1	1	697.378	1392.74	2	1392.74	0.0007	427	439	0	56.84	35	7.4e-05	R	ITSYLPSGGPFVR	M
replicate 1	73	AT5G35360.1	Symbols: CAC2 | acetyl Co-enzyme a carboxylase biotin carboxylase subunit | chr5:13584300-13588268 FORWARD LENGTH=537	258	58350	6	6	17.3	537	6.85	2291	1	1	1	805.443	1608.87	2	1608.87	0.0001	310	324	0	48.69	34	0.00034	K	LLEEAPSPALTAELR	K
replicate 1	73	AT5G35360.1	Symbols: CAC2 | acetyl Co-enzyme a carboxylase biotin carboxylase subunit | chr5:13584300-13588268 FORWARD LENGTH=537	258	58350	6	6	17.3	537	6.85	2463	1	1	1	551.278	1650.81	3	1650.81	0.0007	169	183	0	71.38	34	2.3e-06	R	DHGINFIGPNPDSIR	V
replicate 1	73	AT5G35360.1	Symbols: CAC2 | acetyl Co-enzyme a carboxylase biotin carboxylase subunit | chr5:13584300-13588268 FORWARD LENGTH=537	258	58350	6	6	17.3	537	6.85	3839	1	1	1	657.689	1970.05	3	1970.05	-0.0012	478	495	0	64.14	33	8.5e-06	R	ALNDTIITGVPTTINYHK	L
replicate 1	73	AT5G35360.1	Symbols: CAC2 | acetyl Co-enzyme a carboxylase biotin carboxylase subunit | chr5:13584300-13588268 FORWARD LENGTH=537	258	58350	6	6	17.3	537	6.85	6288	1	1	1	881.122	2640.35	3	2640.35	-0.0014	365	386	0	90.28	34	2.8e-08	R	IQVEHPVTEMIYSVDLIEEQIR	V
replicate 1	74	AT2G17360.1	Symbols: | Ribosomal protein S4 (RPS4A) family protein | chr2:7546598-7548138 FORWARD LENGTH=261	254	29784	4	4	21.8	261	10.18	943	1	1	1	634.817	1267.62	2	1267.62	0.0001	135	145	0	67.42	34	5.5e-06	K	GIPYLNTYDGR	T
replicate 1	74	AT2G17360.1	Symbols: | Ribosomal protein S4 (RPS4A) family protein | chr2:7546598-7548138 FORWARD LENGTH=261	254	29784	4	4	21.8	261	10.18	1231	1	1	1	675.845	1349.68	2	1349.68	0	175	187	0	94.97	35	1.3e-08	K	FDVGNVVMVTGGR	N
replicate 1	74	AT2G17360.1	Symbols: | Ribosomal protein S4 (RPS4A) family protein | chr2:7546598-7548138 FORWARD LENGTH=261	254	29784	4	4	21.8	261	10.18	2004	1	1	1	762.891	1523.77	2	1523.77	-0.0019	81	94	0	76.15	36	9.7e-07	K	TYPAGFMDVVSIPK	T
replicate 1	74	AT2G17360.1	Symbols: | Ribosomal protein S4 (RPS4A) family protein | chr2:7546598-7548138 FORWARD LENGTH=261	254	29784	4	4	21.8	261	10.18	4904	1	1	1	711.671	2131.99	3	2131.99	-0.0013	203	221	0	88.81	32	2.6e-08	K	GSFETIHIQDSTGHEFATR	L
replicate 1	75	AT5G19990.1	Symbols: RPT6A, ATSUG1 | regulatory particle triple-A ATPase 6A | chr5:6752144-6754918 FORWARD LENGTH=419	253	47218	5	5	17.9	419	8.96	1780	1	1	1	493.96	1478.86	3	1478.86	0.0008	311	323	1	32.09	30	0.0064	R	IDILDQALLRPGR	I
replicate 1	75	AT5G19990.1	Symbols: RPT6A, ATSUG1 | regulatory particle triple-A ATPase 6A | chr5:6752144-6754918 FORWARD LENGTH=419	253	47218	5	5	17.9	419	8.96	2331	1	1	1	540.596	1618.77	3	1618.77	0.0012	389	402	0	42.35	34	0.0015	R	VHVTQEDFEMAVAK	V	Oxidation (M)	0.00000000020000.0
replicate 1	75	AT5G19990.1	Symbols: RPT6A, ATSUG1 | regulatory particle triple-A ATPase 6A | chr5:6752144-6754918 FORWARD LENGTH=419	253	47218	5	5	17.9	419	8.96	2353	1	1	1	543.283	1626.83	3	1626.83	0.0001	34	45	0	49.51	34	0.00035	K	QYYLQHIHELQR	Q
replicate 1	75	AT5G19990.1	Symbols: RPT6A, ATSUG1 | regulatory particle triple-A ATPase 6A | chr5:6752144-6754918 FORWARD LENGTH=419	253	47218	5	5	17.9	419	8.96	3486	1	1	1	961.98	1921.94	2	1921.95	-0.0006	285	301	0	132.05	35	2.1e-12	R	TMLELLNQLDGFEASNK	I
replicate 1	75	AT5G19990.1	Symbols: RPT6A, ATSUG1 | regulatory particle triple-A ATPase 6A | chr5:6752144-6754918 FORWARD LENGTH=419	253	47218	5	5	17.9	419	8.96	4713	1	1	1	696.674	2087	3	2087	0.0018	252	270	0	96.36	34	6.5e-09	R	EHAPSIIFMDEIDSIGSAR	M
replicate 1	76	AT1G69840.1	Symbols: | SPFH/Band 7/PHB domain-containing membrane-associated protein family | chr1:26293932-26295150 REVERSE LENGTH=286	253	31386	4	4	23.8	286	5.3	1721	1	1	1	733.394	1464.77	2	1464.77	0.001	95	106	0	79.91	35	3.5e-07	R	NQIQAYVFDVIR	A
replicate 1	76	AT1G69840.1	Symbols: | SPFH/Band 7/PHB domain-containing membrane-associated protein family | chr1:26293932-26295150 REVERSE LENGTH=286	253	31386	4	4	23.8	286	5.3	2289	1	1	1	805.407	1608.8	2	1608.8	0.0002	216	231	0	83.73	35	1.5e-07	R	NSVLAFSESVPGTSSK	D
replicate 1	76	AT1G69840.1	Symbols: | SPFH/Band 7/PHB domain-containing membrane-associated protein family | chr1:26293932-26295150 REVERSE LENGTH=286	253	31386	4	4	23.8	286	5.3	3458	1	1	1	959.471	1916.93	2	1916.93	0.0008	232	247	0	95.24	34	8.9e-09	K	DVMDMVLVTQYFDTLK	E
replicate 1	76	AT1G69840.1	Symbols: | SPFH/Band 7/PHB domain-containing membrane-associated protein family | chr1:26293932-26295150 REVERSE LENGTH=286	253	31386	4	4	23.8	286	5.3	6556	1	1	1	919.471	2755.39	3	2755.39	0.0021	135	158	0	70.97	34	2.1e-06	K	AMSHYGYEIVQTLIVDIEPDVHVK	R
replicate 1	77	AT5G20890.1	Symbols: | TCP-1/cpn60 chaperonin family protein | chr5:7087020-7089906 REVERSE LENGTH=527	252	57250	4	4	17.1	527	5.59	1818	1	1	1	744.391	1486.77	2	1486.77	-0.0002	401	414	0	36.28	35	0.0087	R	VLLGGGWPEMVMAK	E
replicate 1	77	AT5G20890.1	Symbols: | TCP-1/cpn60 chaperonin family protein | chr5:7087020-7089906 REVERSE LENGTH=527	252	57250	4	4	17.1	527	5.59	5569	1	1	1	1136.59	2271.16	2	2271.16	0.0028	85	106	0	119.5	34	3.4e-11	K	VQDDEVGDGTTSVVVLAGELLR	E
replicate 1	77	AT5G20890.1	Symbols: | TCP-1/cpn60 chaperonin family protein | chr5:7087020-7089906 REVERSE LENGTH=527	252	57250	4	4	17.1	527	5.59	6104	1	1	1	841.466	2521.38	3	2521.38	0.0022	437	461	0	89.22	30	1.3e-08	R	ALVAIPTTIADNAGLDSAELVAQLR	A
replicate 1	77	AT5G20890.1	Symbols: | TCP-1/cpn60 chaperonin family protein | chr5:7087020-7089906 REVERSE LENGTH=527	252	57250	4	4	17.1	527	5.59	7454	1	1	1	1107.55	3319.64	3	3319.64	0.0004	289	317	0	81.29	33	1.6e-07	R	QLIYNFPEELFADAGILAIEHADFEGIER	L
replicate 1	78	AT3G22330.1	Symbols: PMH2, ATRH53 | putative mitochondrial RNA helicase 2 | chr3:7892641-7895145 FORWARD LENGTH=616	250	65319	6	6	15.4	616	9.34	719	1	1	0	594.356	1186.7	2	1186.7	0.0006	155	165	0	47.21	33	0.00041	K	TLAFGIPIIDK	I
replicate 1	78	AT3G22330.1	Symbols: PMH2, ATRH53 | putative mitochondrial RNA helicase 2 | chr3:7892641-7895145 FORWARD LENGTH=616	250	65319	6	6	15.4	616	9.34	916	1	1	1	631.343	1260.67	2	1260.67	0	471	481	0	82.8	35	1.9e-07	R	FTELPSIAVER	G
replicate 1	78	AT3G22330.1	Symbols: PMH2, ATRH53 | putative mitochondrial RNA helicase 2 | chr3:7892641-7895145 FORWARD LENGTH=616	250	65319	6	6	15.4	616	9.34	2143	1	1	1	522.614	1564.82	3	1564.82	-0.0005	445	458	1	74.52	35	1.2e-06	K	KGSAILIYSQDQSR	A
replicate 1	78	AT3G22330.1	Symbols: PMH2, ATRH53 | putative mitochondrial RNA helicase 2 | chr3:7892641-7895145 FORWARD LENGTH=616	250	65319	6	6	15.4	616	9.34	3097	1	1	1	908.46	1814.91	2	1814.9	0.0006	319	335	0	48.06	35	0.0005	K	LADGITTYSIIADSYGR	A
replicate 1	78	AT3G22330.1	Symbols: PMH2, ATRH53 | putative mitochondrial RNA helicase 2 | chr3:7892641-7895145 FORWARD LENGTH=616	250	65319	6	6	15.4	616	9.34	3335	1	1	1	945.976	1889.94	2	1889.94	0.0002	302	318	0	60.36	35	3.2e-05	K	YLNNPLTVDLVGDSDQK	L
replicate 1	78	AT3G22330.1	Symbols: PMH2, ATRH53 | putative mitochondrial RNA helicase 2 | chr3:7892641-7895145 FORWARD LENGTH=616	250	65319	6	6	15.4	616	9.34	6921	1	1	1	727.127	2904.48	4	2904.48	0.0002	411	435	0	54.14	34	0.00011	R	GLDVPNVDLIIHYELPNNTETFVHR	T
replicate 1	79	AT1G80270.1	Symbols: PPR596 | PENTATRICOPEPTIDE REPEAT 596 | chr1:30181265-30183331 FORWARD LENGTH=596	246	67240	5	5	10.9	596	7.52	622	1	1	1	572.836	1143.66	2	1143.66	0.0003	282	291	0	41.14	34	0.0021	K	IADVLLLMEK	E
replicate 1	79	AT1G80270.1	Symbols: PPR596 | PENTATRICOPEPTIDE REPEAT 596 | chr1:30181265-30183331 FORWARD LENGTH=596	246	67240	5	5	10.9	596	7.52	712	1	1	1	592.32	1182.62	2	1182.62	0.0002	433	443	0	58.65	34	3.4e-05	R	ASSSTYSVLLR	V
replicate 1	79	AT1G80270.1	Symbols: PPR596 | PENTATRICOPEPTIDE REPEAT 596 | chr1:30181265-30183331 FORWARD LENGTH=596	246	67240	5	5	10.9	596	7.52	913	1	1	1	630.846	1259.68	2	1259.68	0.0005	468	478	0	72.6	36	2.2e-06	R	IEATTWDALIK	L
replicate 1	79	AT1G80270.1	Symbols: PPR596 | PENTATRICOPEPTIDE REPEAT 596 | chr1:30181265-30183331 FORWARD LENGTH=596	246	67240	5	5	10.9	596	7.52	2023	1	1	1	764.933	1527.85	2	1527.85	-0.0001	135	150	0	90.97	33	1.8e-08	K	TIVSAPGLSIGSALDK	W
replicate 1	79	AT1G80270.1	Symbols: PPR596 | PENTATRICOPEPTIDE REPEAT 596 | chr1:30181265-30183331 FORWARD LENGTH=596	246	67240	5	5	10.9	596	7.52	3159	1	1	1	919.437	1836.86	2	1836.86	-0.0013	309	325	0	85.01	33	6.7e-08	K	GATNDISGMEQILETMK	D
replicate 1	80	AT2G45430.1	Symbols: AHL22 | AT-hook motif nuclear-localized protein 22 | chr2:18727848-18728801 FORWARD LENGTH=317	241	33499	9	3	12	317	6.45	342	1	1	1	507.293	1012.57	2	1012.57	0	7	15	0	44.98	33	0.00068	R	SLPPPFLSR	D
replicate 1	80	AT2G45430.1	Symbols: AHL22 | AT-hook motif nuclear-localized protein 22 | chr2:18727848-18728801 FORWARD LENGTH=317	241	33499	9	3	12	317	6.45	983	1	1	1	426.275	1275.8	3	1275.8	-0.0003	100	110	2	55.92	23	5.2e-06	K	NKPKPPIIITR	D
replicate 1	80	AT2G45430.1	Symbols: AHL22 | AT-hook motif nuclear-localized protein 22 | chr2:18727848-18728801 FORWARD LENGTH=317	241	33499	9	3	12	317	6.45	2738	1	1	1	573.636	1717.89	3	1717.89	0	160	177	0	67.85	35	5.9e-06	R	QPASVPGGGSSVVNLHGR	F
replicate 1	82	AT3G54110.1	Symbols: ATPUMP1, UCP, PUMP1, ATUCP1, UCP1 | plant uncoupling mitochondrial protein 1 | chr3:20038890-20040996 FORWARD LENGTH=306	239	32641	5	5	25.2	306	9.62	441	1	1	1	529.322	1056.63	2	1056.63	-0.0001	57	67	0	65.04	33	7.1e-06	R	GLLGTVGTIAR	E
replicate 1	82	AT3G54110.1	Symbols: ATPUMP1, UCP, PUMP1, ATUCP1, UCP1 | plant uncoupling mitochondrial protein 1 | chr3:20038890-20040996 FORWARD LENGTH=306	239	32641	5	5	25.2	306	9.62	892	1	1	1	627.852	1253.69	2	1253.69	0.0009	174	185	0	54.59	33	8.1e-05	R	ALWTGLGPNVAR	N
replicate 1	82	AT3G54110.1	Symbols: ATPUMP1, UCP, PUMP1, ATUCP1, UCP1 | plant uncoupling mitochondrial protein 1 | chr3:20038890-20040996 FORWARD LENGTH=306	239	32641	5	5	25.2	306	9.62	2740	1	1	1	860.45	1718.89	2	1718.88	0.0018	186	201	0	95.15	35	1.2e-08	R	NAIINAAELASYDQVK	E
replicate 1	82	AT3G54110.1	Symbols: ATPUMP1, UCP, PUMP1, ATUCP1, UCP1 | plant uncoupling mitochondrial protein 1 | chr3:20038890-20040996 FORWARD LENGTH=306	239	32641	5	5	25.2	306	9.62	3213	1	1	1	925.498	1848.98	2	1848.98	0	279	294	0	69.01	35	4.2e-06	R	LGSWNVIMFLTLEQAK	K
replicate 1	82	AT3G54110.1	Symbols: ATPUMP1, UCP, PUMP1, ATUCP1, UCP1 | plant uncoupling mitochondrial protein 1 | chr3:20038890-20040996 FORWARD LENGTH=306	239	32641	5	5	25.2	306	9.62	5159	1	1	1	1084.62	2167.23	2	2167.23	-0.0034	118	139	0	61.35	28	5.2e-06	K	ILAGLTTGALGIMVANPTDLVK	V
replicate 1	83	AT5G51570.1	Symbols: | SPFH/Band 7/PHB domain-containing membrane-associated protein family | chr5:20949511-20951234 FORWARD LENGTH=292	231	32357	5	5	27.7	292	5.28	1726	1	1	1	733.884	1465.75	2	1465.76	-0.0026	97	108	0	78.93	35	4.8e-07	K	EQIQAYVFDVVR	A
replicate 1	83	AT5G51570.1	Symbols: | SPFH/Band 7/PHB domain-containing membrane-associated protein family | chr5:20949511-20951234 FORWARD LENGTH=292	231	32357	5	5	27.7	292	5.28	2035	1	1	1	511.276	1530.81	3	1530.81	-0.0005	257	270	0	38.87	35	0.005	K	NTTVFLPHGPGHVR	D
replicate 1	83	AT5G51570.1	Symbols: | SPFH/Band 7/PHB domain-containing membrane-associated protein family | chr5:20949511-20951234 FORWARD LENGTH=292	231	32357	5	5	27.7	292	5.28	2695	1	1	1	853.947	1705.88	2	1705.88	0.0005	109	123	0	79.63	35	4.1e-07	R	ALVPMMTLDALFEQK	G
replicate 1	83	AT5G51570.1	Symbols: | SPFH/Band 7/PHB domain-containing membrane-associated protein family | chr5:20949511-20951234 FORWARD LENGTH=292	231	32357	5	5	27.7	292	5.28	3942	1	1	1	994.498	1986.98	2	1986.98	0.0011	234	249	0	83.35	35	1.5e-07	K	EVMDLIMITQYFDTIR	D
replicate 1	83	AT5G51570.1	Symbols: | SPFH/Band 7/PHB domain-containing membrane-associated protein family | chr5:20949511-20951234 FORWARD LENGTH=292	231	32357	5	5	27.7	292	5.28	6346	1	1	1	892.457	2674.35	3	2674.35	-0.0004	137	160	0	49.42	34	0.00033	K	VMGAYGYSIEHILMVDIIPDPSVR	K
replicate 1	85	AT3G08580.1	Symbols: AAC1 | ADP/ATP carrier 1 | chr3:2605706-2607030 REVERSE LENGTH=381	228	41449	3	3	11	381	9.84	782	1	1	1	606.307	1210.6	2	1210.6	0.0005	228	237	0	59.72	35	3.4e-05	R	QFDGLVDVYR	K
replicate 1	85	AT3G08580.1	Symbols: AAC1 | ADP/ATP carrier 1 | chr3:2605706-2607030 REVERSE LENGTH=381	228	41449	3	3	11	381	9.84	1651	1	1	0	723.875	1445.74	2	1445.73	0.0017	154	165	0	76.55	35	8e-07	R	YFPTQALNFAFK	D
replicate 1	85	AT3G08580.1	Symbols: AAC1 | ADP/ATP carrier 1 | chr3:2605706-2607030 REVERSE LENGTH=381	228	41449	3	3	11	381	9.84	4334	1	1	1	1016.51	2031.01	2	2031.01	0.0005	76	95	0	143.68	34	1.3e-13	K	GFTNFALDFLMGGVSAAVSK	T
replicate 1	86	AT5G58290.1	Symbols: RPT3 | regulatory particle triple-A ATPase 3 | chr5:23569155-23571116 FORWARD LENGTH=408	227	45723	5	5	18.6	408	5.42	958	1	1	1	424.567	1270.68	3	1270.68	-0.0005	208	219	0	45.74	34	0.00072	K	AVANHTTAAFIR	V
replicate 1	86	AT5G58290.1	Symbols: RPT3 | regulatory particle triple-A ATPase 3 | chr5:23569155-23571116 FORWARD LENGTH=408	227	45723	5	5	18.6	408	5.42	1538	1	1	1	474.281	1419.82	3	1419.82	0.0001	112	124	1	52.91	31	6.8e-05	R	ELLKPSASVALHR	H
replicate 1	86	AT5G58290.1	Symbols: RPT3 | regulatory particle triple-A ATPase 3 | chr5:23569155-23571116 FORWARD LENGTH=408	227	45723	5	5	18.6	408	5.42	2574	1	1	1	560.299	1677.87	3	1677.87	0.002	169	182	0	37.97	36	0.0068	R	EAVELPLTHHELYK	Q
replicate 1	86	AT5G58290.1	Symbols: RPT3 | regulatory particle triple-A ATPase 3 | chr5:23569155-23571116 FORWARD LENGTH=408	227	45723	5	5	18.6	408	5.42	4303	1	1	1	1015.03	2028.05	2	2028.05	-0.0029	246	264	0	121.16	35	2.5e-11	K	ENAPAIIFIDEVDAIATAR	F
replicate 1	86	AT5G58290.1	Symbols: RPT3 | regulatory particle triple-A ATPase 3 | chr5:23569155-23571116 FORWARD LENGTH=408	227	45723	5	5	18.6	408	5.42	4879	1	1	1	708.997	2123.97	3	2123.97	0.001	342	359	1	71.13	32	1.3e-06	K	MNLSDEVDLEDYVSRPDK	I
replicate 1	87	AT3G06720.1	Symbols: AT-IMP, ATKAP ALPHA, AIMP ALPHA, IMPA-1, IMPA1 | importin alpha isoform 1 | chr3:2120559-2123555 FORWARD LENGTH=532	223	58608	5	5	17.5	532	5.14	888	1	1	1	626.885	1251.76	2	1251.76	0.0001	277	288	0	66.23	27	1.3e-06	K	IQTVIQAGVVPK	L
replicate 1	87	AT3G06720.1	Symbols: AT-IMP, ATKAP ALPHA, AIMP ALPHA, IMPA-1, IMPA1 | importin alpha isoform 1 | chr3:2120559-2123555 FORWARD LENGTH=532	223	58608	5	5	17.5	532	5.14	2536	1	0	0	835.418	1668.82	2	1668.82	-0.0015	176	191	0	98.91	34	4e-09	R	EQAVWALGNVAGDSPR	C
replicate 1	87	AT3G06720.1	Symbols: AT-IMP, ATKAP ALPHA, AIMP ALPHA, IMPA-1, IMPA1 | importin alpha isoform 1 | chr3:2120559-2123555 FORWARD LENGTH=532	223	58608	5	5	17.5	532	5.14	4888	1	1	1	710.06	2127.16	3	2127.16	-0.0001	231	249	2	42.09	32	0.0011	R	GKPQPHFDQVKPALPALER	L
replicate 1	87	AT3G06720.1	Symbols: AT-IMP, ATKAP ALPHA, AIMP ALPHA, IMPA-1, IMPA1 | importin alpha isoform 1 | chr3:2120559-2123555 FORWARD LENGTH=532	223	58608	5	5	17.5	532	5.14	6069	1	1	1	835.456	2503.35	3	2503.34	0.0037	153	175	0	71.72	32	1.2e-06	K	VVIDHNAVPIFVQLLASPSDDVR	E
replicate 1	87	AT3G06720.1	Symbols: AT-IMP, ATKAP ALPHA, AIMP ALPHA, IMPA-1, IMPA1 | importin alpha isoform 1 | chr3:2120559-2123555 FORWARD LENGTH=532	223	58608	5	5	17.5	532	5.14	6162	1	1	1	856.396	2566.17	3	2566.16	0.0009	448	470	0	40.12	31	0.0014	K	NLGHTGDMNYYAQLIDDAEGLEK	I
replicate 1	88	AT4G02930.1	Symbols: | GTP binding Elongation factor Tu family protein | chr4:1295751-1298354 REVERSE LENGTH=454	223	49379	4	4	15	454	6.25	2224	1	1	1	794.899	1587.78	2	1587.79	-0.0011	228	243	0	72.76	34	1.6e-06	R	GSALSALQGTNDEIGR	Q
replicate 1	88	AT4G02930.1	Symbols: | GTP binding Elongation factor Tu family protein | chr4:1295751-1298354 REVERSE LENGTH=454	223	49379	4	4	15	454	6.25	2268	1	1	1	535.283	1602.83	3	1602.83	0.0005	115	129	0	43.06	35	0.0019	R	GITIATAHVEYETAK	R
replicate 1	88	AT4G02930.1	Symbols: | GTP binding Elongation factor Tu family protein | chr4:1295751-1298354 REVERSE LENGTH=454	223	49379	4	4	15	454	6.25	4821	1	1	1	1057.04	2112.07	2	2112.07	0.0004	193	210	0	123.58	34	1.3e-11	K	VDVVDDPELLELVEMELR	E
replicate 1	88	AT4G02930.1	Symbols: | GTP binding Elongation factor Tu family protein | chr4:1295751-1298354 REVERSE LENGTH=454	223	49379	4	4	15	454	6.25	5343	1	1	1	735.398	2203.17	3	2203.17	0.0013	263	281	1	55.19	34	7.9e-05	R	VLDKPFLMPIEDVFSIQGR	G
replicate 1	89	AT1G20900.1	Symbols: ESC, ORE7, AHL27 | Predicted AT-hook DNA-binding family protein | chr1:7273024-7273959 FORWARD LENGTH=311	221	31823	4	3	19.6	311	6.7	2359	1	1	1	815.449	1628.88	2	1628.88	-0.0007	140	156	0	116.22	34	7.4e-11	R	GVSVLGGNGTVSNVTLR	Q
replicate 1	89	AT1G20900.1	Symbols: ESC, ORE7, AHL27 | Predicted AT-hook DNA-binding family protein | chr1:7273024-7273959 FORWARD LENGTH=311	221	31823	4	3	19.6	311	6.7	4562	1	1	1	687.359	2059.05	3	2059.06	-0.0017	157	179	0	44.8	35	0.0012	R	QPVTPGNGGGVSGGGGVVTLHGR	F
replicate 1	89	AT1G20900.1	Symbols: ESC, ORE7, AHL27 | Predicted AT-hook DNA-binding family protein | chr1:7273024-7273959 FORWARD LENGTH=311	221	31823	4	3	19.6	311	6.7	5389	1	1	1	739.378	2215.11	3	2215.11	-0.0001	115	135	0	70.22	35	3e-06	R	SHVLEVSPGADIVESVSTYAR	R
replicate 1	90	AT1G29150.1	Symbols: ATS9, RPN6 | non-ATPase subunit 9 | chr1:10181240-10182499 FORWARD LENGTH=419	219	46720	4	4	14.8	419	6.24	1323	1	1	1	685.912	1369.81	2	1369.81	0.0018	161	172	0	55.67	30	2.9e-05	K	LLLVDIDLLESK	L
replicate 1	90	AT1G29150.1	Symbols: ATS9, RPN6 | non-ATPase subunit 9 | chr1:10181240-10182499 FORWARD LENGTH=419	219	46720	4	4	14.8	419	6.24	2095	1	1	1	774.948	1547.88	2	1547.88	0.0015	139	152	0	66.33	32	3.9e-06	K	EYVEALALLSTLVK	E
replicate 1	90	AT1G29150.1	Symbols: ATS9, RPN6 | non-ATPase subunit 9 | chr1:10181240-10182499 FORWARD LENGTH=419	219	46720	4	4	14.8	419	6.24	2369	1	1	1	817.427	1632.84	2	1632.84	-0.0002	255	270	0	75.97	35	9.5e-07	K	IMVSQADDVAGIISSK	A
replicate 1	90	AT1G29150.1	Symbols: ATS9, RPN6 | non-ATPase subunit 9 | chr1:10181240-10182499 FORWARD LENGTH=419	219	46720	4	4	14.8	419	6.24	5705	1	1	1	1159.52	2317.03	2	2317.03	-0.0029	223	242	0	93.27	30	4.9e-09	K	TGYSYFFEAFESFNALGDPR	A
replicate 1	91	AT4G27640.1	Symbols: | ARM repeat superfamily protein | chr4:13798013-13802976 REVERSE LENGTH=1048	219	115159	3	3	5.2	1048	4.77	2971	1	1	1	895.022	1788.03	2	1788.03	0.0012	760	775	0	114.27	29	3.6e-11	K	YLSPLVDATLLLLTEK	A
replicate 1	91	AT4G27640.1	Symbols: | ARM repeat superfamily protein | chr4:13798013-13802976 REVERSE LENGTH=1048	219	115159	3	3	5.2	1048	4.77	5442	1	1	1	1115.08	2228.15	2	2228.15	-0.0028	2	20	0	120.18	34	2.8e-11	M	AQSLELLLIQFLMPDNDAR	R	Acetyl (Protein N-term)	1.0000000000000000000.0
replicate 1	91	AT4G27640.1	Symbols: | ARM repeat superfamily protein | chr4:13798013-13802976 REVERSE LENGTH=1048	219	115159	3	3	5.2	1048	4.77	5680	1	1	1	771.461	2311.36	3	2311.36	0.0015	935	954	0	35.54	23	0.0006	R	MIVVHPQLVPLNQVLPVFLR	G
replicate 1	92	AT4G25320.1	Symbols: | AT hook motif DNA-binding family protein | chr4:12954488-12956342 FORWARD LENGTH=404	215	42987	4	4	15.3	404	5.27	641	1	1	0	577.785	1153.56	2	1153.56	0.0002	183	192	0	40.46	34	0.0026	K	IMTFSQQGSR	A
replicate 1	92	AT4G25320.1	Symbols: | AT hook motif DNA-binding family protein | chr4:12954488-12956342 FORWARD LENGTH=404	215	42987	4	4	15.3	404	5.27	2704	1	1	1	854.927	1707.84	2	1707.84	-0.004	5	20	0	87.07	35	7.7e-08	R	EGTNINNNITSSFGLK	Q
replicate 1	92	AT4G25320.1	Symbols: | AT hook motif DNA-binding family protein | chr4:12954488-12956342 FORWARD LENGTH=404	215	42987	4	4	15.3	404	5.27	3174	1	1	1	920.448	1838.88	2	1838.88	0.0007	300	316	0	39.51	34	0.0029	R	FGAQPSSISFNISAEER	K
replicate 1	92	AT4G25320.1	Symbols: | AT hook motif DNA-binding family protein | chr4:12954488-12956342 FORWARD LENGTH=404	215	42987	4	4	15.3	404	5.27	4560	1	1	1	1030.49	2058.97	2	2058.97	-0.0028	224	242	0	127.85	33	3.6e-12	R	FEILSLTGSFMQNDSGGTR	S
replicate 1	93	AT3G13300.1	Symbols: VCS | Transducin/WD40 repeat-like superfamily protein | chr3:4304085-4309949 FORWARD LENGTH=1344	211	145630	7	6	7.4	1344	5.73	1807	1	1	1	495.928	1484.76	3	1484.76	0.0005	163	175	0	67.32	35	5.9e-06	R	LIGEHAVYDVDVR	L
replicate 1	93	AT3G13300.1	Symbols: VCS | Transducin/WD40 repeat-like superfamily protein | chr3:4304085-4309949 FORWARD LENGTH=1344	211	145630	7	6	7.4	1344	5.73	1906	1	1	1	753.891	1505.77	2	1505.77	-0.0002	1149	1163	0	41.21	35	0.0029	K	ESITSASSVAQALSR	E
replicate 1	93	AT3G13300.1	Symbols: VCS | Transducin/WD40 repeat-like superfamily protein | chr3:4304085-4309949 FORWARD LENGTH=1344	211	145630	7	6	7.4	1344	5.73	2987	1	1	1	897.503	1792.99	2	1792.99	-0.0022	176	191	0	58.97	31	2e-05	R	LQGEIQPQLEVTPITK	Y
replicate 1	93	AT3G13300.1	Symbols: VCS | Transducin/WD40 repeat-like superfamily protein | chr3:4304085-4309949 FORWARD LENGTH=1344	211	145630	7	6	7.4	1344	5.73	3101	1	1	1	454.995	1815.95	4	1815.95	-0.0007	1306	1319	0	49.23	35	0.00042	R	PIFEQVYQILHHHR	N
replicate 1	93	AT3G13300.1	Symbols: VCS | Transducin/WD40 repeat-like superfamily protein | chr3:4304085-4309949 FORWARD LENGTH=1344	211	145630	7	6	7.4	1344	5.73	3468	1	1	1	640.659	1918.96	3	1918.95	0.0023	491	508	0	57.42	35	6.6e-05	R	NALYAVHLDYGSSPVGTR	M
replicate 1	93	AT3G13300.1	Symbols: VCS | Transducin/WD40 repeat-like superfamily protein | chr3:4304085-4309949 FORWARD LENGTH=1344	211	145630	7	6	7.4	1344	5.73	6033	1	1	1	620.83	2479.29	4	2479.29	0.0033	667	689	0	38.31	34	0.0039	K	LSGYHTPVEAIEPVIPHHELGGK	T
replicate 1	95	AT1G45000.1	Symbols: | AAA-type ATPase family protein | chr1:17009220-17011607 FORWARD LENGTH=399	209	44727	4	4	16	399	8.25	979	1	1	0	638.848	1275.68	2	1275.68	-0.0013	192	203	0	62.82	36	2.2e-05	R	AIASNIDANFLK	V
replicate 1	95	AT1G45000.1	Symbols: | AAA-type ATPase family protein | chr1:17009220-17011607 FORWARD LENGTH=399	209	44727	4	4	16	399	8.25	3033	1	1	0	900.982	1799.95	2	1799.95	0.0006	153	167	0	63.72	34	1.2e-05	R	ESIELPLMNPELFLR	V
replicate 1	95	AT1G45000.1	Symbols: | AAA-type ATPase family protein | chr1:17009220-17011607 FORWARD LENGTH=399	209	44727	4	4	16	399	8.25	3536	1	1	1	967.999	1933.98	2	1933.98	0.001	262	278	0	100.45	35	3.3e-09	R	TLMELLNQLDGFDQLGK	V
replicate 1	95	AT1G45000.1	Symbols: | AAA-type ATPase family protein | chr1:17009220-17011607 FORWARD LENGTH=399	209	44727	4	4	16	399	8.25	5415	1	1	0	741.742	2222.2	3	2222.2	0.0026	55	74	1	58.32	32	2.9e-05	K	SLQSVGQIIGEVLRPLDNER	L
replicate 1	96	AT5G51430.1	Symbols: EYE | conserved oligomeric Golgi complex component-related / COG complex component-related | chr5:20887044-20890795 REVERSE LENGTH=836	208	92201	4	4	6.6	836	5.1	863	1	1	1	622.832	1243.65	2	1243.65	0.0015	342	353	0	61.29	35	2.6e-05	K	GVMDLLSGDLPK	G
replicate 1	96	AT5G51430.1	Symbols: EYE | conserved oligomeric Golgi complex component-related / COG complex component-related | chr5:20887044-20890795 REVERSE LENGTH=836	208	92201	4	4	6.6	836	5.1	1513	1	1	1	708.378	1414.74	2	1414.74	-0.0008	433	446	0	81.14	35	2.7e-07	R	GVGAQGIELSETVR	R
replicate 1	96	AT5G51430.1	Symbols: EYE | conserved oligomeric Golgi complex component-related / COG complex component-related | chr5:20887044-20890795 REVERSE LENGTH=836	208	92201	4	4	6.6	836	5.1	1687	1	1	1	486.257	1455.75	3	1455.75	0.0009	378	389	0	59.01	34	3.8e-05	R	NIQHLFAESELR	I
replicate 1	96	AT5G51430.1	Symbols: EYE | conserved oligomeric Golgi complex component-related / COG complex component-related | chr5:20887044-20890795 REVERSE LENGTH=836	208	92201	4	4	6.6	836	5.1	3404	1	1	1	636.342	1906	3	1906.01	-0.0019	361	377	0	79.59	35	3.6e-07	K	HLEALIELHNVTGSFAR	N
replicate 1	97	AT5G18700.1	Symbols: RUK, EMB3013 | Protein kinase family protein with ARM repeat domain | chr5:6235387-6240733 REVERSE LENGTH=1366	207	152187	4	4	4.6	1366	7.33	1055	1	1	1	646.348	1290.68	2	1290.68	0.0003	1272	1283	0	59.04	35	4.9e-05	R	EATTGFLTNLPK	I
replicate 1	97	AT5G18700.1	Symbols: RUK, EMB3013 | Protein kinase family protein with ARM repeat domain | chr5:6235387-6240733 REVERSE LENGTH=1366	207	152187	4	4	4.6	1366	7.33	1771	1	1	1	739.409	1476.8	2	1476.8	0.001	561	575	0	70.99	34	2.4e-06	R	IITVLSGSSSGLSEK	Q
replicate 1	97	AT5G18700.1	Symbols: RUK, EMB3013 | Protein kinase family protein with ARM repeat domain | chr5:6235387-6240733 REVERSE LENGTH=1366	207	152187	4	4	4.6	1366	7.33	4132	1	1	1	669.322	2004.94	3	2004.94	0.0002	531	548	0	54.6	33	7.6e-05	K	EAVHSLSFETPQPSDFSK	K
replicate 1	97	AT5G18700.1	Symbols: RUK, EMB3013 | Protein kinase family protein with ARM repeat domain | chr5:6235387-6240733 REVERSE LENGTH=1366	207	152187	4	4	4.6	1366	7.33	4305	1	1	1	1015.07	2028.13	2	2028.13	0.0021	839	856	0	101.94	31	1e-09	K	NLFPSLLSIIEQGTEVLR	G
replicate 1	98	AT3G12050.1	Symbols: | Aha1 domain-containing protein | chr3:3839289-3841303 FORWARD LENGTH=360	207	40160	3	3	11.1	360	5.7	601	1	1	1	568.289	1134.56	2	1134.57	-0.0031	66	75	0	73.62	35	1.7e-06	K	VEGEAYVNVR	K
replicate 1	98	AT3G12050.1	Symbols: | Aha1 domain-containing protein | chr3:3839289-3841303 FORWARD LENGTH=360	207	40160	3	3	11.1	360	5.7	721	1	1	1	595.325	1188.64	2	1188.63	0.0004	182	194	0	95.68	36	1.1e-08	K	SVAAGSATVAVEK	S
replicate 1	98	AT3G12050.1	Symbols: | Aha1 domain-containing protein | chr3:3839289-3841303 FORWARD LENGTH=360	207	40160	3	3	11.1	360	5.7	3122	1	1	1	912.481	1822.95	2	1822.95	0.0005	43	59	0	97.36	35	6.3e-09	K	QFSGVDILSGEGNLFIK	V
replicate 1	99	AT1G01960.1	Symbols: EDA10 | SEC7-like guanine nucleotide exchange family protein | chr1:330830-337582 REVERSE LENGTH=1750	206	194818	3	3	2.6	1750	5.43	763	1	1	0	601.848	1201.68	2	1201.68	0.0006	375	385	0	91.06	35	2.5e-08	K	ILLENAGAVFR	T
replicate 1	99	AT1G01960.1	Symbols: EDA10 | SEC7-like guanine nucleotide exchange family protein | chr1:330830-337582 REVERSE LENGTH=1750	206	194818	3	3	2.6	1750	5.43	2064	1	1	1	768.48	1534.94	2	1534.94	0.0002	810	823	0	85.14	21	4.6e-09	R	LLGLDTILNIVVPR	R
replicate 1	99	AT1G01960.1	Symbols: EDA10 | SEC7-like guanine nucleotide exchange family protein | chr1:330830-337582 REVERSE LENGTH=1750	206	194818	3	3	2.6	1750	5.43	4557	1	1	1	1030.07	2058.12	2	2058.12	-0.0009	1687	1706	0	78.84	33	2.9e-07	R	APLVVAAIQTLGNMGESLFK	K
replicate 1	100	AT1G22780.1	Symbols: PFL, RPS18A, PFL1 | Ribosomal protein S13/S18 family | chr1:8067990-8069163 FORWARD LENGTH=152	204	17534	2	2	21.7	152	10.54	2253	1	1	1	799.42	1596.83	2	1596.83	-0.0009	2	14	0	102.84	34	1.5e-09	M	SLVANEEFQHILR	V	Acetyl (Protein N-term)	1.0000000000000.0
replicate 1	100	AT1G22780.1	Symbols: PFL, RPS18A, PFL1 | Ribosomal protein S13/S18 family | chr1:8067990-8069163 FORWARD LENGTH=152	204	17534	2	2	21.7	152	10.54	4687	1	1	1	1043.04	2084.06	2	2084.06	0.0005	56	75	0	129.38	34	3.6e-12	R	AGELSAAEIDNLMTIVANPR	Q
replicate 1	101	AT5G43010.1	Symbols: RPT4A | regulatory particle triple-A ATPase 4A | chr5:17248563-17251014 REVERSE LENGTH=399	200	44789	4	4	16	399	8.24	979	1	0	0	638.848	1275.68	2	1275.68	-0.0013	192	203	0	62.82	36	2.2e-05	R	AIASNIDANFLK	V
replicate 1	101	AT5G43010.1	Symbols: RPT4A | regulatory particle triple-A ATPase 4A | chr5:17248563-17251014 REVERSE LENGTH=399	200	44789	4	4	16	399	8.24	3033	1	0	0	900.982	1799.95	2	1799.95	0.0006	153	167	0	63.72	34	1.2e-05	R	ESIELPLMNPELFLR	V
replicate 1	101	AT5G43010.1	Symbols: RPT4A | regulatory particle triple-A ATPase 4A | chr5:17248563-17251014 REVERSE LENGTH=399	200	44789	4	4	16	399	8.24	3474	1	1	1	960.991	1919.97	2	1919.97	0.0011	262	278	0	90.93	36	3.4e-08	R	TLMELLNQLDGFDNLGK	V
replicate 1	101	AT5G43010.1	Symbols: RPT4A | regulatory particle triple-A ATPase 4A | chr5:17248563-17251014 REVERSE LENGTH=399	200	44789	4	4	16	399	8.24	5415	1	0	0	741.742	2222.2	3	2222.2	0.0026	55	74	1	58.32	32	2.9e-05	K	SLQSVGQIIGEVLRPLDNER	L
replicate 1	102	AT2G20580.1	Symbols: RPN1A, ATRPN1A | 26S proteasome regulatory subunit S2 1A | chr2:8859211-8864699 FORWARD LENGTH=891	200	98082	5	5	9.2	891	4.96	1197	1	1	1	668.841	1335.67	2	1335.67	0.0006	157	168	0	49.29	35	0.0004	R	NLAGEIAQEYTK	R
replicate 1	102	AT2G20580.1	Symbols: RPN1A, ATRPN1A | 26S proteasome regulatory subunit S2 1A | chr2:8859211-8864699 FORWARD LENGTH=891	200	98082	5	5	9.2	891	4.96	1785	1	1	0	494.279	1479.82	3	1479.82	0.0006	828	842	1	44.98	33	0.00069	R	VGQAVDVVGQAGRPK	T
replicate 1	102	AT2G20580.1	Symbols: RPN1A, ATRPN1A | 26S proteasome regulatory subunit S2 1A | chr2:8859211-8864699 FORWARD LENGTH=891	200	98082	5	5	9.2	891	4.96	2716	1	1	1	858.521	1715.03	2	1715.03	0.0002	869	883	0	73.41	24	1.4e-07	K	YIPLSPILEGFIILK	E
replicate 1	102	AT2G20580.1	Symbols: RPN1A, ATRPN1A | 26S proteasome regulatory subunit S2 1A | chr2:8859211-8864699 FORWARD LENGTH=891	200	98082	5	5	9.2	891	4.96	3329	1	1	1	630.312	1887.91	3	1887.91	0.0032	140	156	0	50.43	34	0.00026	R	LIGTEGDIGSWGHEYVR	N
replicate 1	102	AT2G20580.1	Symbols: RPN1A, ATRPN1A | 26S proteasome regulatory subunit S2 1A | chr2:8859211-8864699 FORWARD LENGTH=891	200	98082	5	5	9.2	891	4.96	6324	1	1	1	887.768	2660.28	3	2660.28	-0.0008	170	192	0	74.28	33	9.3e-07	R	QSEEASIDDLMELVQQIVAFHMK	H
replicate 1	103	AT4G12080.1	Symbols: AHL1, ATAHL1 | AT-hook motif nuclear-localized protein 1 | chr4:7239466-7241246 FORWARD LENGTH=356	199	37289	4	4	29.2	356	9.39	4205	1	1	1	1007.98	2013.95	2	2013.95	0.0001	228	246	0	73.98	33	8.5e-07	R	FEILSLSGSFMPNDSGGTR	S
replicate 1	103	AT4G12080.1	Symbols: AHL1, ATAHL1 | AT-hook motif nuclear-localized protein 1 | chr4:7239466-7241246 FORWARD LENGTH=356	199	37289	4	4	29.2	356	9.39	6255	1	1	1	875.44	2623.3	3	2623.3	-0.0012	322	345	0	85.59	34	8.4e-08	R	TIHSVSSLPVNNNTWQTSLASDPR	N
replicate 1	103	AT4G12080.1	Symbols: AHL1, ATAHL1 | AT-hook motif nuclear-localized protein 1 | chr4:7239466-7241246 FORWARD LENGTH=356	199	37289	4	4	29.2	356	9.39	6314	1	1	1	664.591	2654.33	4	2654.33	0.0005	111	136	0	70.32	34	2.7e-06	K	PISSAPAPSHLPPPSSHVIDFSASEK	R
replicate 1	103	AT4G12080.1	Symbols: AHL1, ATAHL1 | AT-hook motif nuclear-localized protein 1 | chr4:7239466-7241246 FORWARD LENGTH=356	199	37289	4	4	29.2	356	9.39	7552	1	1	1	854.475	3413.87	4	3413.87	0.0027	263	297	1	41.45	28	0.00055	R	VVGGGLAGLLVAASPVQVVVGSFLAGTDHQDQKPK	K
replicate 1	104	AT5G14040.1	Symbols: PHT3;1 | phosphate transporter 3;1 | chr5:4531059-4532965 REVERSE LENGTH=375	195	40064	5	5	17.1	375	9.29	338	1	1	1	505.279	1008.54	2	1008.54	0.0001	319	327	0	46.38	33	0.00052	K	IGMVGLFTR	G	Oxidation (M)	0.002000000.0
replicate 1	104	AT5G14040.1	Symbols: PHT3;1 | phosphate transporter 3;1 | chr5:4531059-4532965 REVERSE LENGTH=375	195	40064	5	5	17.1	375	9.29	523	1	1	1	550.757	1099.5	2	1099.5	-0.0026	151	158	0	54.73	30	4.1e-05	K	FGFYEYFK	K
replicate 1	104	AT5G14040.1	Symbols: PHT3;1 | phosphate transporter 3;1 | chr5:4531059-4532965 REVERSE LENGTH=375	195	40064	5	5	17.1	375	9.29	570	1	1	1	561.331	1120.65	2	1120.65	-0.0018	115	125	0	43.21	31	0.0006	K	SISSGFGILLK	E
replicate 1	104	AT5G14040.1	Symbols: PHT3;1 | phosphate transporter 3;1 | chr5:4531059-4532965 REVERSE LENGTH=375	195	40064	5	5	17.1	375	9.29	2179	1	1	1	789.4	1576.79	2	1576.78	0.0011	248	260	0	103.65	35	1.6e-09	K	FASFETIVEMIYK	Y
replicate 1	104	AT5G14040.1	Symbols: PHT3;1 | phosphate transporter 3;1 | chr5:4531059-4532965 REVERSE LENGTH=375	195	40064	5	5	17.1	375	9.29	4925	1	1	1	1069.59	2137.18	2	2137.18	-0.0031	352	374	0	40.88	31	0.0012	K	VFVGLPTTGGVAPAPAIAATEAK	A
replicate 1	105	AT5G09900.1	Symbols: EMB2107, RPN5A, MSA | 26S proteasome regulatory subunit, putative (RPN5) | chr5:3089462-3092434 REVERSE LENGTH=442	193	50805	5	5	15.8	442	7.05	491	1	1	1	544.827	1087.64	2	1087.64	0.0012	150	158	0	59.97	33	2.3e-05	K	IAFILEQVR	L
replicate 1	105	AT5G09900.1	Symbols: EMB2107, RPN5A, MSA | 26S proteasome regulatory subunit, putative (RPN5) | chr5:3089462-3092434 REVERSE LENGTH=442	193	50805	5	5	15.8	442	7.05	926	1	1	1	422.259	1263.75	3	1263.76	-0.001	341	351	0	35.41	28	0.0019	R	IIEHNILVVSK	Y
replicate 1	105	AT5G09900.1	Symbols: EMB2107, RPN5A, MSA | 26S proteasome regulatory subunit, putative (RPN5) | chr5:3089462-3092434 REVERSE LENGTH=442	193	50805	5	5	15.8	442	7.05	1031	1	1	1	642.88	1283.75	2	1283.74	0.0013	49	59	0	65.56	32	4.8e-06	K	LLNEQILNLSK	K
replicate 1	105	AT5G09900.1	Symbols: EMB2107, RPN5A, MSA | 26S proteasome regulatory subunit, putative (RPN5) | chr5:3089462-3092434 REVERSE LENGTH=442	193	50805	5	5	15.8	442	7.05	1308	1	1	1	684.37	1366.73	2	1366.72	0.0016	248	258	0	47.4	35	0.00059	K	ETPEQWIPVLR	K
replicate 1	105	AT5G09900.1	Symbols: EMB2107, RPN5A, MSA | 26S proteasome regulatory subunit, putative (RPN5) | chr5:3089462-3092434 REVERSE LENGTH=442	193	50805	5	5	15.8	442	7.05	7052	1	1	1	1003.16	3006.47	3	3006.47	0.0009	119	146	1	82.97	33	1.2e-07	K	IKEEQGQIAEAADLMQEVAVETFGAMAK	T
replicate 1	106	AT1G56110.1	Symbols: NOP56 | homolog of nucleolar protein NOP56 | chr1:20984544-20986893 REVERSE LENGTH=522	192	58636	2	2	10	522	8.78	3515	1	1	1	965.002	1927.99	2	1927.99	0.0029	292	310	0	67.51	35	5.6e-06	K	MSDIAPNLAALIGEMVGAR	L
replicate 1	106	AT1G56110.1	Symbols: NOP56 | homolog of nucleolar protein NOP56 | chr1:20984544-20986893 REVERSE LENGTH=522	192	58636	2	2	10	522	8.78	7658	1	1	1	1200.94	3599.79	3	3599.79	-0.0005	44	76	0	151.05	33	1.6e-14	R	VVQLTAFHPFESALDALNQVNAVSEGVMTDELR	S
replicate 1	107	AT5G23540.1	Symbols: | Mov34/MPN/PAD-1 family protein | chr5:7937772-7939339 FORWARD LENGTH=308	191	34332	4	4	19.5	308	6.31	1085	1	1	1	650.328	1298.64	2	1298.64	0.0009	198	207	0	47.73	34	0.00045	R	HYYSIAINYR	K
replicate 1	107	AT5G23540.1	Symbols: | Mov34/MPN/PAD-1 family protein | chr5:7937772-7939339 FORWARD LENGTH=308	191	34332	4	4	19.5	308	6.31	1161	1	1	1	662.895	1323.78	2	1323.78	0	139	151	0	68.18	29	1.4e-06	R	AVAVVVDPIQSVK	G
replicate 1	107	AT5G23540.1	Symbols: | Mov34/MPN/PAD-1 family protein | chr5:7937772-7939339 FORWARD LENGTH=308	191	34332	4	4	19.5	308	6.31	2507	1	1	1	831.922	1661.83	2	1661.83	0.0006	239	253	0	105.34	35	1e-09	K	TNEQTVQEMLSLAAK	Y
replicate 1	107	AT5G23540.1	Symbols: | Mov34/MPN/PAD-1 family protein | chr5:7937772-7939339 FORWARD LENGTH=308	191	34332	4	4	19.5	308	6.31	5979	1	1	1	815.062	2442.17	3	2442.16	0.0022	46	67	0	43.91	33	0.00091	R	AGVPMEVMGLMLGEFVDEYTVR	V
replicate 1	108	AT1G20200.1	Symbols: EMB2719, HAP15 | PAM domain (PCI/PINT associated module) protein | chr1:7001409-7004154 REVERSE LENGTH=488	190	55548	6	6	20.1	488	8.35	1406	1	1	1	463.937	1388.79	3	1388.79	0.0001	183	195	0	34.25	33	0.0082	R	GTLLALHHSATLR	H
replicate 1	108	AT1G20200.1	Symbols: EMB2719, HAP15 | PAM domain (PCI/PINT associated module) protein | chr1:7001409-7004154 REVERSE LENGTH=488	190	55548	6	6	20.1	488	8.35	2481	1	1	1	828.926	1655.84	2	1655.84	0.0006	381	396	0	67.88	35	5.4e-06	R	LNSENPVADAESIVAK	A
replicate 1	108	AT1G20200.1	Symbols: EMB2719, HAP15 | PAM domain (PCI/PINT associated module) protein | chr1:7001409-7004154 REVERSE LENGTH=488	190	55548	6	6	20.1	488	8.35	2544	1	1	1	557.599	1669.77	3	1669.77	0.0008	211	223	0	49.5	32	0.00021	R	NYLHYNLYDQAEK	L
replicate 1	108	AT1G20200.1	Symbols: EMB2719, HAP15 | PAM domain (PCI/PINT associated module) protein | chr1:7001409-7004154 REVERSE LENGTH=488	190	55548	6	6	20.1	488	8.35	2900	1	1	1	882.486	1762.96	2	1762.96	-0.0006	196	210	0	74.3	33	8.6e-07	R	HDELGQETLLNLLLR	N
replicate 1	108	AT1G20200.1	Symbols: EMB2719, HAP15 | PAM domain (PCI/PINT associated module) protein | chr1:7001409-7004154 REVERSE LENGTH=488	190	55548	6	6	20.1	488	8.35	4310	1	1	1	1015.46	2028.9	2	2028.9	-0.0016	418	435	0	34.73	30	0.0037	K	ETGDIYSTNEPQTAFNSR	I
replicate 1	108	AT1G20200.1	Symbols: EMB2719, HAP15 | PAM domain (PCI/PINT associated module) protein | chr1:7001409-7004154 REVERSE LENGTH=488	190	55548	6	6	20.1	488	8.35	5872	1	1	1	797.414	2389.22	3	2389.23	-0.0064	61	83	0	49.62	35	0.00035	K	LTGSVLSSFLDFALVPGSEAHSR	L
replicate 1	109	AT5G13490.1	Symbols: AAC2 | ADP/ATP carrier 2 | chr5:4336034-4337379 FORWARD LENGTH=385	189	41720	4	4	12.5	385	9.79	727	1	1	1	596.322	1190.63	2	1190.63	0	358	370	0	92.16	36	2.6e-08	R	AVAGAGVLAGYDK	L
replicate 1	109	AT5G13490.1	Symbols: AAC2 | ADP/ATP carrier 2 | chr5:4336034-4337379 FORWARD LENGTH=385	189	41720	4	4	12.5	385	9.79	823	1	1	1	614.814	1227.61	2	1227.61	0.0002	330	340	0	47.52	33	0.00041	K	SSFDAFSQIVK	K
replicate 1	109	AT5G13490.1	Symbols: AAC2 | ADP/ATP carrier 2 | chr5:4336034-4337379 FORWARD LENGTH=385	189	41720	4	4	12.5	385	9.79	1462	1	1	1	468.253	1401.74	3	1401.74	0.0003	138	149	1	43.87	35	0.0016	R	TIRDEGIGSLWR	G
replicate 1	109	AT5G13490.1	Symbols: AAC2 | ADP/ATP carrier 2 | chr5:4336034-4337379 FORWARD LENGTH=385	189	41720	4	4	12.5	385	9.79	1651	1	0	0	723.875	1445.74	2	1445.73	0.0017	158	169	0	76.55	35	8e-07	R	YFPTQALNFAFK	D
replicate 1	110	AT5G24710.1	Symbols: | Transducin/WD40 repeat-like superfamily protein | chr5:8459148-8467920 REVERSE LENGTH=1377	187	147978	4	4	5.4	1377	6.27	1522	1	1	1	709.411	1416.81	2	1416.81	-0.0013	402	416	0	45.38	33	0.00065	R	AIPSAAPLPALPGSR	E
replicate 1	110	AT5G24710.1	Symbols: | Transducin/WD40 repeat-like superfamily protein | chr5:8459148-8467920 REVERSE LENGTH=1377	187	147978	4	4	5.4	1377	6.27	3155	1	1	1	612.989	1835.94	3	1835.94	0.0012	716	732	0	94.63	35	1.2e-08	R	YLGDVAIAHATGAVWHR	R
replicate 1	110	AT5G24710.1	Symbols: | Transducin/WD40 repeat-like superfamily protein | chr5:8459148-8467920 REVERSE LENGTH=1377	187	147978	4	4	5.4	1377	6.27	4002	1	1	1	665.357	1993.05	3	1993.05	0.0003	775	794	0	46.94	34	0.00058	R	AVAEHGELALITVEGSQAAK	Q
replicate 1	110	AT5G24710.1	Symbols: | Transducin/WD40 repeat-like superfamily protein | chr5:8459148-8467920 REVERSE LENGTH=1377	187	147978	4	4	5.4	1377	6.27	5623	1	1	1	765.432	2293.28	3	2293.28	-0.0001	1170	1191	1	74.01	30	4.6e-07	R	KPPIEILPPGMSSIFASITAPK	K
replicate 1	111	AT2G35630.1	Symbols: MOR1, GEM1 | ARM repeat superfamily protein | chr2:14966828-14980361 FORWARD LENGTH=1978	185	217413	4	3	2.9	1978	7.6	2462	1	1	1	826.41	1650.8	2	1650.81	-0.0012	831	847	0	35.8	35	0.0084	K	TSVSTSTSSGGLDSLPR	E
replicate 1	111	AT2G35630.1	Symbols: MOR1, GEM1 | ARM repeat superfamily protein | chr2:14966828-14980361 FORWARD LENGTH=1978	185	217413	4	3	2.9	1978	7.6	4020	1	1	1	998.017	1994.02	2	1994.02	0.0014	145	163	0	112.05	35	2e-10	K	AVVPAVDVMFQALSEFGSK	V
replicate 1	111	AT2G35630.1	Symbols: MOR1, GEM1 | ARM repeat superfamily protein | chr2:14966828-14980361 FORWARD LENGTH=1978	185	217413	4	3	2.9	1978	7.6	5760	1	1	1	778.429	2332.27	3	2332.26	0.0023	657	677	0	70.72	32	1.4e-06	K	NVQVQQQVIEIITYISSTAAK	F
replicate 1	112	AT4G22690.1	Symbols: CYP706A1 | cytochrome P450, family 706, subfamily A, polypeptide 1 | chr4:11929847-11931520 FORWARD LENGTH=557	185	63077	5	5	17.6	557	6.67	910	1	1	1	629.845	1257.68	2	1257.68	0.0005	128	139	0	70.14	35	3.7e-06	K	LAIVVSSPDMAR	E
replicate 1	112	AT4G22690.1	Symbols: CYP706A1 | cytochrome P450, family 706, subfamily A, polypeptide 1 | chr4:11929847-11931520 FORWARD LENGTH=557	185	63077	5	5	17.6	557	6.67	1413	1	1	1	464.954	1391.84	3	1391.84	0.0008	416	427	0	52.2	26	2.7e-05	R	LHPTLPLLVPHR	N
replicate 1	112	AT4G22690.1	Symbols: CYP706A1 | cytochrome P450, family 706, subfamily A, polypeptide 1 | chr4:11929847-11931520 FORWARD LENGTH=557	185	63077	5	5	17.6	557	6.67	2984	1	1	1	598.632	1792.88	3	1792.87	0.0007	144	159	0	42.19	35	0.0019	K	THDITFANHDLPEVGK	I
replicate 1	112	AT4G22690.1	Symbols: CYP706A1 | cytochrome P450, family 706, subfamily A, polypeptide 1 | chr4:11929847-11931520 FORWARD LENGTH=557	185	63077	5	5	17.6	557	6.67	6603	1	1	1	1389.19	2776.36	2	2776.36	0.0009	259	282	0	86.13	34	6.8e-08	K	TLISDISDIEGIQNYSDFFPLFSR	F
replicate 1	112	AT4G22690.1	Symbols: CYP706A1 | cytochrome P450, family 706, subfamily A, polypeptide 1 | chr4:11929847-11931520 FORWARD LENGTH=557	185	63077	5	5	17.6	557	6.67	7666	1	1	1	1208.28	3621.81	3	3621.81	-0.0018	347	380	1	37.61	33	0.0041	K	SLLMDMVLGGVDTSVNASEFAMAEIVSRPEVLNK	I
replicate 1	113	AT5G02870.1	Symbols: | Ribosomal protein L4/L1 family | chr5:657830-659526 FORWARD LENGTH=407	182	44694	4	4	16.7	407	10.31	2306	1	1	0	538.607	1612.8	3	1612.8	0.0006	267	280	1	38.35	34	0.0044	K	LESIYGSFEKPSEK	K
replicate 1	113	AT5G02870.1	Symbols: | Ribosomal protein L4/L1 family | chr5:657830-659526 FORWARD LENGTH=407	182	44694	4	4	16.7	407	10.31	2471	1	1	1	827.954	1653.89	2	1653.89	0.0003	299	313	0	118.84	34	3.3e-11	R	IINSDEVQSVVNPIK	D
replicate 1	113	AT5G02870.1	Symbols: | Ribosomal protein L4/L1 family | chr5:657830-659526 FORWARD LENGTH=407	182	44694	4	4	16.7	407	10.31	3233	1	1	0	621.361	1861.06	3	1861.06	0.001	128	146	0	58.5	29	1.4e-05	R	HAIVSAIAATAVPALVMAR	G
replicate 1	113	AT5G02870.1	Symbols: | Ribosomal protein L4/L1 family | chr5:657830-659526 FORWARD LENGTH=407	182	44694	4	4	16.7	407	10.31	5116	1	1	0	1078.54	2155.07	2	2155.07	0.0012	150	169	0	41.95	35	0.0022	K	IENVPEMPLVVSDSAEAVEK	T
replicate 1	114	AT4G01100.1	Symbols: ADNT1 | adenine nucleotide transporter 1 | chr4:477411-479590 FORWARD LENGTH=352	180	38301	5	5	19.6	352	9.56	571	1	1	1	561.343	1120.67	2	1120.67	0	182	192	0	50.47	29	7.3e-05	R	GIAHALATVLR	E
replicate 1	114	AT4G01100.1	Symbols: ADNT1 | adenine nucleotide transporter 1 | chr4:477411-479590 FORWARD LENGTH=352	180	38301	5	5	19.6	352	9.56	693	1	1	1	589.321	1176.63	2	1176.63	0.0013	41	53	0	61.01	36	3.5e-05	K	SLFAGGVAGGVSR	T
replicate 1	114	AT4G01100.1	Symbols: ADNT1 | adenine nucleotide transporter 1 | chr4:477411-479590 FORWARD LENGTH=352	180	38301	5	5	19.6	352	9.56	1517	1	1	1	472.949	1415.83	3	1415.82	0.0008	64	75	0	32.88	31	0.0069	K	ILLQVQNPHNIK	Y
replicate 1	114	AT4G01100.1	Symbols: ADNT1 | adenine nucleotide transporter 1 | chr4:477411-479590 FORWARD LENGTH=352	180	38301	5	5	19.6	352	9.56	2891	1	1	1	880.956	1759.9	2	1759.9	0.003	9	25	0	75.97	35	8.8e-07	R	TESAAVSTIVNLAEEAR	E
replicate 1	114	AT4G01100.1	Symbols: ADNT1 | adenine nucleotide transporter 1 | chr4:477411-479590 FORWARD LENGTH=352	180	38301	5	5	19.6	352	9.56	2907	1	1	1	883.992	1765.97	2	1765.97	0.0011	326	341	0	57.35	32	3.2e-05	K	VVPSIAIAFVTYEMVK	D
replicate 1	115	AT1G04810.1	Symbols: | 26S proteasome regulatory complex, non-ATPase subcomplex, Rpn2/Psmd1 subunit | chr1:1350304-1355261 FORWARD LENGTH=1001	180	108798	5	5	7.6	1001	5.19	825	1	1	1	410.231	1227.67	3	1227.67	-0.0001	411	422	0	49.85	34	0.00029	K	FSATAGLGVIHR	G
replicate 1	115	AT1G04810.1	Symbols: | 26S proteasome regulatory complex, non-ATPase subcomplex, Rpn2/Psmd1 subunit | chr1:1350304-1355261 FORWARD LENGTH=1001	180	108798	5	5	7.6	1001	5.19	1459	1	1	1	701.378	1400.74	2	1400.74	-0.0028	738	752	0	36.43	35	0.0074	K	MGAILASGILDAGGR	N
replicate 1	115	AT1G04810.1	Symbols: | 26S proteasome regulatory complex, non-ATPase subcomplex, Rpn2/Psmd1 subunit | chr1:1350304-1355261 FORWARD LENGTH=1001	180	108798	5	5	7.6	1001	5.19	2309	1	1	1	538.627	1612.86	3	1612.86	0.0009	646	659	0	79.39	34	3.2e-07	R	IVSLLSESYNPHVR	Y
replicate 1	115	AT1G04810.1	Symbols: | 26S proteasome regulatory complex, non-ATPase subcomplex, Rpn2/Psmd1 subunit | chr1:1350304-1355261 FORWARD LENGTH=1001	180	108798	5	5	7.6	1001	5.19	2666	1	1	1	567.96	1700.86	3	1699.85	1.0044	611	625	0	54.13	35	0.00012	R	QLLHFAVSDVSDDVR	R
replicate 1	115	AT1G04810.1	Symbols: | 26S proteasome regulatory complex, non-ATPase subcomplex, Rpn2/Psmd1 subunit | chr1:1350304-1355261 FORWARD LENGTH=1001	180	108798	5	5	7.6	1001	5.19	4803	1	1	1	703.04	2106.1	3	2106.1	-0.0007	818	837	1	70.49	34	2.5e-06	K	PSLFEYPKPTTVATANTAAK	L
replicate 1	116	AT1G07660.1	Symbols: | Histone superfamily protein | chr1:2369212-2369523 FORWARD LENGTH=103	179	11402	5	4	40.8	103	11.48	323	1	1	1	502.3	1002.59	2	1002.59	-0.0008	61	68	0	46.39	34	0.00065	K	IFLENVIR	D
replicate 1	116	AT1G07660.1	Symbols: | Histone superfamily protein | chr1:2369212-2369523 FORWARD LENGTH=103	179	11402	5	4	40.8	103	11.48	704	1	1	1	590.815	1179.61	2	1179.61	0.0014	47	56	0	78.31	35	5.8e-07	R	ISGLIYEETR	G
replicate 1	116	AT1G07660.1	Symbols: | Histone superfamily protein | chr1:2369212-2369523 FORWARD LENGTH=103	179	11402	5	4	40.8	103	11.48	1165	1	1	1	442.59	1324.75	3	1324.75	0.0006	25	36	1	36.25	31	0.0036	R	DNIQGITKPAIR	R
replicate 1	116	AT1G07660.1	Symbols: | Histone superfamily protein | chr1:2369212-2369523 FORWARD LENGTH=103	179	11402	5	4	40.8	103	11.48	1168	1	1	1	663.851	1325.69	2	1325.69	-0.0023	81	92	0	70.94	34	2.1e-06	K	TVTAMDVVYALK	R	Oxidation (M)	0.000020000000.0
replicate 1	117	AT3G09810.1	Symbols: IDH-VI | isocitrate dehydrogenase VI | chr3:3008753-3011070 FORWARD LENGTH=374	176	40550	5	4	14.7	374	6.71	689	1	0	0	587.811	1173.61	2	1173.61	0.001	191	200	0	65.35	36	1.2e-05	R	VAEYAFLYAK	T
replicate 1	117	AT3G09810.1	Symbols: IDH-VI | isocitrate dehydrogenase VI | chr3:3008753-3011070 FORWARD LENGTH=374	176	40550	5	4	14.7	374	6.71	1778	1	0	0	493.932	1478.77	3	1478.77	0	147	158	1	56.92	36	8.1e-05	K	TRYDDVDLITIR	E
replicate 1	117	AT3G09810.1	Symbols: IDH-VI | isocitrate dehydrogenase VI | chr3:3008753-3011070 FORWARD LENGTH=374	176	40550	5	4	14.7	374	6.71	2905	1	1	1	883.461	1764.91	2	1764.9	0.0021	88	102	0	54.35	35	0.00013	R	TNSFLTWDNLQSVLK	N
replicate 1	117	AT3G09810.1	Symbols: IDH-VI | isocitrate dehydrogenase VI | chr3:3008753-3011070 FORWARD LENGTH=374	176	40550	5	4	14.7	374	6.71	3039	1	1	1	901.473	1800.93	2	1799.93	1.0019	46	63	0	44.58	34	0.0011	K	ATLFPGDGIGPEIAESVK	Q
replicate 1	118	AT2G20190.1	Symbols: ATCLASP, CLASP | CLIP-associated protein | chr2:8711862-8718813 REVERSE LENGTH=1439	176	158852	3	3	3.8	1439	6.72	2928	1	1	1	887.996	1773.98	2	1773.98	0.0008	810	825	0	109.15	33	2.7e-10	R	VAAFNFLQTLLQQGPK	G
replicate 1	118	AT2G20190.1	Symbols: ATCLASP, CLASP | CLIP-associated protein | chr2:8711862-8718813 REVERSE LENGTH=1439	176	158852	3	3	3.8	1439	6.72	4130	1	1	1	1003.07	2004.12	2	2004.12	-0.0007	159	176	0	33.84	31	0.0062	R	VILAPILQMLNDPNQAVR	E
replicate 1	118	AT2G20190.1	Symbols: ATCLASP, CLASP | CLIP-associated protein | chr2:8711862-8718813 REVERSE LENGTH=1439	176	158852	3	3	3.8	1439	6.72	4405	1	1	1	678.717	2033.13	3	2033.13	0.0017	57	77	0	85.94	31	3.6e-08	R	VSQGALQALASAAVLAGEHLK	L
replicate 1	119	AT3G22310.1	Symbols: PMH1, ATRH9 | putative mitochondrial RNA helicase 1 | chr3:7887382-7889806 FORWARD LENGTH=610	174	63570	3	3	6.9	610	9.44	719	1	0	0	594.356	1186.7	2	1186.7	0.0006	167	177	0	47.21	33	0.00041	K	TLAFGIPIIDK	I
replicate 1	119	AT3G22310.1	Symbols: PMH1, ATRH9 | putative mitochondrial RNA helicase 1 | chr3:7887382-7889806 FORWARD LENGTH=610	174	63570	3	3	6.9	610	9.44	971	1	1	1	637.841	1273.67	2	1273.67	0.0004	483	493	0	73.19	36	2e-06	R	FNELPSIAVER	G
replicate 1	119	AT3G22310.1	Symbols: PMH1, ATRH9 | putative mitochondrial RNA helicase 1 | chr3:7887382-7889806 FORWARD LENGTH=610	174	63570	3	3	6.9	610	9.44	2999	1	1	1	898.876	1795.74	2	1795.74	-0.0018	569	588	0	102.65	24	1.6e-10	R	SSGFGSFGSGGSSGGFGSDR	S
replicate 1	120	AT3G53870.1	Symbols: | Ribosomal protein S3 family protein | chr3:19951547-19952782 FORWARD LENGTH=249	174	27332	3	3	17.3	249	9.57	1515	1	1	1	472.613	1414.82	3	1414.82	0.0004	202	214	0	60.02	31	1.5e-05	K	TPLPDVVIIHSPK	E
replicate 1	120	AT3G53870.1	Symbols: | Ribosomal protein S3 family protein | chr3:19951547-19952782 FORWARD LENGTH=249	174	27332	3	3	17.3	249	9.57	1553	1	1	0	712.338	1422.66	2	1422.66	-0.0014	28	40	0	53.43	33	0.00011	R	ELAEDGYSGVEVR	V
replicate 1	120	AT3G53870.1	Symbols: | Ribosomal protein S3 family protein | chr3:19951547-19952782 FORWARD LENGTH=249	174	27332	3	3	17.3	249	9.57	3572	1	1	0	972	1941.98	2	1941.98	0.0011	11	27	0	110.25	35	3.2e-10	K	FVADGVFYAELNEVLTR	E
replicate 1	121	AT1G02080.1	Symbols: | transcription regulators | chr1:373335-386682 FORWARD LENGTH=2431	173	269717	4	4	2.8	2431	5.39	2940	1	1	1	593.992	1778.95	3	1778.95	0.001	856	871	0	54.57	33	7.8e-05	R	STHPELVTVIEQALSR	I
replicate 1	121	AT1G02080.1	Symbols: | transcription regulators | chr1:373335-386682 FORWARD LENGTH=2431	173	269717	4	4	2.8	2431	5.39	3146	1	1	1	917.458	1832.9	2	1832.9	0.0007	1618	1635	0	61.17	35	2.5e-05	K	SLPTSELNLAESSDAATK	E
replicate 1	121	AT1G02080.1	Symbols: | transcription regulators | chr1:373335-386682 FORWARD LENGTH=2431	173	269717	4	4	2.8	2431	5.39	3312	1	1	1	628.65	1882.93	3	1882.93	0.002	675	691	0	65.18	35	9.9e-06	K	AHDNAITSSQLVEEIEK	V
replicate 1	121	AT1G02080.1	Symbols: | transcription regulators | chr1:373335-386682 FORWARD LENGTH=2431	173	269717	4	4	2.8	2431	5.39	3494	1	1	1	642.325	1923.95	3	1922.95	1.0065	437	453	0	64.55	35	1.2e-05	K	HAISAPPEVFTFMHSPR	K
replicate 1	122	AT1G74050.1	Symbols: | Ribosomal protein L6 family protein | chr1:27847256-27848680 REVERSE LENGTH=233	172	26091	3	3	17.6	233	10.18	1008	1	1	1	640.847	1279.68	2	1279.68	0.0026	134	145	0	53.41	34	0.00014	R	VNQAYVIGTSTK	V
replicate 1	122	AT1G74050.1	Symbols: | Ribosomal protein L6 family protein | chr1:27847256-27848680 REVERSE LENGTH=233	172	26091	3	3	17.6	233	10.18	1645	1	1	1	722.432	1442.85	2	1442.85	-0.0004	112	125	0	86.39	31	3.2e-08	K	QLASGLLLVTGPFK	I
replicate 1	122	AT1G74050.1	Symbols: | Ribosomal protein L6 family protein | chr1:27847256-27848680 REVERSE LENGTH=233	172	26091	3	3	17.6	233	10.18	1789	1	1	1	741.457	1480.9	2	1480.9	0.0007	87	101	0	81.35	26	3.2e-08	R	ASITPGTVLIILAGR	F
replicate 1	123	AT2G41840.1	Symbols: | Ribosomal protein S5 family protein | chr2:17460016-17461398 REVERSE LENGTH=285	170	30859	3	3	14.7	285	10.3	2148	1	1	1	523.299	1566.88	3	1566.88	-0.0003	71	83	0	40.08	31	0.0014	K	QIEQIYLHSLPVK	E
replicate 1	123	AT2G41840.1	Symbols: | Ribosomal protein S5 family protein | chr2:17460016-17461398 REVERSE LENGTH=285	170	30859	3	3	14.7	285	10.3	2370	1	1	1	817.448	1632.88	2	1632.88	0.0012	84	97	0	73.19	35	1.7e-06	K	EYQIIDMLIGPTLK	D
replicate 1	123	AT2G41840.1	Symbols: | Ribosomal protein S5 family protein | chr2:17460016-17461398 REVERSE LENGTH=285	170	30859	3	3	14.7	285	10.3	2468	1	1	1	827.925	1653.84	2	1653.84	-0.0008	207	221	0	104.68	35	1.3e-09	K	VLQFAGIDDVFTSSR	G
replicate 1	124	AT3G10270.1	Symbols: GYRB1 | DNA GYRASE B1 | chr3:3173805-3179756 REVERSE LENGTH=772	170	85796	3	3	6	772	8.97	1928	1	1	1	504.619	1510.84	3	1510.84	0.0004	182	196	0	43.66	33	0.00095	K	SSLETVLTVLHAGGK	F
replicate 1	124	AT3G10270.1	Symbols: GYRB1 | DNA GYRASE B1 | chr3:3173805-3179756 REVERSE LENGTH=772	170	85796	3	3	6	772	8.97	2338	1	1	1	541.302	1620.88	3	1620.88	0.0006	628	642	0	77.02	34	5.2e-07	K	IIILTDADVDGAHIR	T
replicate 1	124	AT3G10270.1	Symbols: GYRB1 | DNA GYRASE B1 | chr3:3173805-3179756 REVERSE LENGTH=772	170	85796	3	3	6	772	8.97	2709	1	1	1	855.494	1708.97	2	1708.97	0.0001	599	614	0	97.8	30	1.9e-09	K	NEEIQNLILGLGLGVK	G
replicate 1	125	AT5G22330.1	Symbols: ATTIP49A, RIN1 | P-loop containing nucleoside triphosphate hydrolases superfamily protein | chr5:7391026-7394071 REVERSE LENGTH=458	169	50292	2	2	6.1	458	5.67	836	1	1	1	616.344	1230.67	2	1230.67	0.0019	38	49	0	82.21	35	2.1e-07	K	LAAGFVGQLEAR	E
replicate 1	125	AT5G22330.1	Symbols: ATTIP49A, RIN1 | P-loop containing nucleoside triphosphate hydrolases superfamily protein | chr5:7391026-7394071 REVERSE LENGTH=458	169	50292	2	2	6.1	458	5.67	3338	1	1	1	946.004	1889.99	2	1889.99	0.0017	365	380	0	116.92	35	6.8e-11	R	TQIYDPSEMIQIIAIR	A
replicate 1	126	AT3G11940.1	Symbols: ATRPS5A, AML1, RPS5A | ribosomal protein 5A | chr3:3778175-3779354 REVERSE LENGTH=207	167	22907	2	2	22.7	207	9.66	4301	1	1	1	1015.01	2028	2	2028	0.0025	2	20	0	114.86	35	1.1e-10	M	ATAADVDAEIQQALTNEVK	L	Acetyl (Protein N-term)	1.0000000000000000000.0
replicate 1	126	AT3G11940.1	Symbols: ATRPS5A, AML1, RPS5A | ribosomal protein 5A | chr3:3778175-3779354 REVERSE LENGTH=207	167	22907	2	2	22.7	207	9.66	7168	1	1	1	774.424	3093.67	4	3093.66	0.0011	98	125	0	77.82	30	1.9e-07	K	HAMEIIHLLSDLNPIQVIIDAIVNSGPR	E	Oxidation (M)	0.0020000000000000000000000000.0
replicate 1	127	AT2G40730.1	Symbols: | Protein kinase family protein with ARM repeat domain | chr2:16990083-16996072 REVERSE LENGTH=798	167	85993	3	3	7	798	7.68	2055	1	1	1	767.935	1533.86	2	1533.86	0.0004	542	554	0	86.46	33	4.9e-08	K	AFQAVEQFLQILK	Q
replicate 1	127	AT2G40730.1	Symbols: | Protein kinase family protein with ARM repeat domain | chr2:16990083-16996072 REVERSE LENGTH=798	167	85993	3	3	7	798	7.68	4594	1	1	1	1033.05	2064.09	2	2064.09	0.0085	461	479	0	92.33	34	1.6e-08	R	TNTTILLGNIATYLNEGTR	K
replicate 1	127	AT2G40730.1	Symbols: | Protein kinase family protein with ARM repeat domain | chr2:16990083-16996072 REVERSE LENGTH=798	167	85993	3	3	7	798	7.68	5827	1	1	1	1184.2	2366.38	2	2366.38	-0.0008	329	352	0	36.83	23	0.00052	K	LLPLLASSLEFGSAAAPALTALLK	M
replicate 1	128	AT2G31610.1	Symbols: | Ribosomal protein S3 family protein | chr2:13450384-13451669 FORWARD LENGTH=250	163	27502	3	3	17.2	250	9.57	1448	1	1	1	467.281	1398.82	3	1398.82	-0.0028	202	214	0	47.59	30	0.00022	K	TPLPDVVIIHAPK	D
replicate 1	128	AT2G31610.1	Symbols: | Ribosomal protein S3 family protein | chr2:13450384-13451669 FORWARD LENGTH=250	163	27502	3	3	17.2	250	9.57	1553	1	0	0	712.338	1422.66	2	1422.66	-0.0014	28	40	0	53.43	33	0.00011	R	ELAEDGYSGVEVR	V
replicate 1	128	AT2G31610.1	Symbols: | Ribosomal protein S3 family protein | chr2:13450384-13451669 FORWARD LENGTH=250	163	27502	3	3	17.2	250	9.57	3572	1	0	0	972	1941.98	2	1941.98	0.0011	11	27	0	110.25	35	3.2e-10	K	FVADGVFYAELNEVLTR	E
replicate 1	129	AT2G04030.1	Symbols: CR88, EMB1956, HSP90.5, Hsp88.1, AtHsp90.5 | Chaperone protein htpG family protein | chr2:1281983-1285909 FORWARD LENGTH=780	161	88608	2	2	4.7	780	4.93	1806	1	1	1	743.381	1484.75	2	1484.75	0.0004	428	441	0	114.6	35	1.1e-10	K	GVVDSDDLPLNVSR	E
replicate 1	129	AT2G04030.1	Symbols: CR88, EMB1956, HSP90.5, Hsp88.1, AtHsp90.5 | Chaperone protein htpG family protein | chr2:1281983-1285909 FORWARD LENGTH=780	161	88608	2	2	4.7	780	4.93	6397	1	1	1	902.482	2704.42	3	2704.42	0.0018	558	580	0	73.28	32	9.3e-07	K	DIEVLYLVEPIDEVAIQNLQTYK	E
replicate 1	130	AT3G14990.1	Symbols: | Class I glutamine amidotransferase-like superfamily protein | chr3:5047510-5049621 FORWARD LENGTH=392	160	41831	3	3	12	392	5.31	654	1	1	1	579.828	1157.64	2	1157.64	0.0005	351	361	0	59.91	35	3.8e-05	R	VVVDGNVITSR	A
replicate 1	130	AT3G14990.1	Symbols: | Class I glutamine amidotransferase-like superfamily protein | chr3:5047510-5049621 FORWARD LENGTH=392	160	41831	3	3	12	392	5.31	1575	1	1	1	714.404	1426.79	2	1426.79	0.0014	260	272	0	82.49	33	1.3e-07	K	LVAEVLLDEVAEK	S
replicate 1	130	AT3G14990.1	Symbols: | Class I glutamine amidotransferase-like superfamily protein | chr3:5047510-5049621 FORWARD LENGTH=392	160	41831	3	3	12	392	5.31	5982	1	1	1	815.47	2443.39	3	2443.39	0.0015	7	29	0	78.7	27	7.5e-08	K	TVLIPIAHGTEPLEAVAMITVLR	R
replicate 1	131	AT3G09200.1	Symbols: | Ribosomal protein L10 family protein | chr3:2823364-2825020 REVERSE LENGTH=320	159	34112	3	3	19.7	320	5	1499	1	1	1	706.424	1410.83	2	1410.83	0.0005	152	164	0	44.38	29	0.00034	K	GTVEIITPVELIK	Q
replicate 1	131	AT3G09200.1	Symbols: | Ribosomal protein L10 family protein | chr3:2823364-2825020 REVERSE LENGTH=320	159	34112	3	3	19.7	320	5	3227	1	1	1	929.986	1857.96	2	1857.96	-0.0012	277	298	0	85.43	34	9e-08	K	FAVASVAAVSADAGGGAPAAAK	V
replicate 1	131	AT3G09200.1	Symbols: | Ribosomal protein L10 family protein | chr3:2823364-2825020 REVERSE LENGTH=320	159	34112	3	3	19.7	320	5	7036	1	1	1	997.561	2989.66	3	2989.66	-0.0003	67	94	0	76.55	27	1.3e-07	R	IHSENTGNTAILNLLPLLQGNVGLIFTK	G
replicate 1	132	AT3G49870.1	Symbols: ATARLA1C, ARLA1C | ADP-ribosylation factor-like A1C | chr3:18492674-18494021 REVERSE LENGTH=184	159	20390	2	2	19	184	7.63	2435	1	1	1	822.933	1643.85	2	1643.85	-0.0015	165	178	0	101.78	35	2.3e-09	K	NSTNIDQVIDWLVK	H
replicate 1	132	AT3G49870.1	Symbols: ATARLA1C, ARLA1C | ADP-ribosylation factor-like A1C | chr3:18492674-18494021 REVERSE LENGTH=184	159	20390	2	2	19	184	7.63	4905	1	1	1	711.708	2132.1	3	2132.1	0.0031	87	107	0	82.62	35	1.7e-07	R	AVSAIVYVVDAADPDNLSVSK	S
replicate 1	133	AT3G59020.1	Symbols: | ARM repeat superfamily protein | chr3:21810973-21817418 REVERSE LENGTH=1029	159	117565	4	4	6	1029	4.75	1310	1	1	1	684.845	1367.68	2	1367.68	0.0003	388	399	0	42.07	35	0.0021	R	TASMDFVTELVR	K
replicate 1	133	AT3G59020.1	Symbols: | ARM repeat superfamily protein | chr3:21810973-21817418 REVERSE LENGTH=1029	159	117565	4	4	6	1029	4.75	2754	1	1	1	862.017	1722.02	2	1722.02	-0.0004	91	105	0	99.03	27	6.5e-10	R	NQILVFVSQVPPILR	V
replicate 1	133	AT3G59020.1	Symbols: | ARM repeat superfamily protein | chr3:21810973-21817418 REVERSE LENGTH=1029	159	117565	4	4	6	1029	4.75	3841	1	1	1	658.322	1971.94	3	1971.94	0.0002	70	86	0	49.72	34	0.00027	K	HWEPHSGDQNIILPSDK	N
replicate 1	133	AT3G59020.1	Symbols: | ARM repeat superfamily protein | chr3:21810973-21817418 REVERSE LENGTH=1029	159	117565	4	4	6	1029	4.75	4683	1	1	1	695.371	2083.09	3	2083.09	-0.0008	24	41	0	42.27	34	0.0015	R	AAEQSLNQLQHTPQHLIR	I
replicate 1	134	AT2G27710.1	Symbols: | 60S acidic ribosomal protein family | chr2:11816929-11817670 FORWARD LENGTH=115	159	11437	2	2	28.7	115	4.67	1102	1	1	1	652.403	1302.79	2	1302.79	0.0005	3	15	0	48.32	27	8.2e-05	K	VVAAYLLAVLSGK	A
replicate 1	134	AT2G27710.1	Symbols: | 60S acidic ribosomal protein family | chr2:11816929-11817670 FORWARD LENGTH=115	159	11437	2	2	28.7	115	4.67	4831	1	1	1	1058.57	2115.13	2	2115.13	-0.0014	25	44	0	136.34	34	6.2e-13	K	TILGSVGAETEDSQIELLLK	E
replicate 1	135	AT4G11420.1	Symbols: EIF3A, ATEIF3A-1, EIF3A-1, ATTIF3A1, TIF3A1 | eukaryotic translation initiation factor 3A | chr4:6947834-6952053 REVERSE LENGTH=987	158	114229	3	3	3.5	987	9.21	725	1	1	1	595.831	1189.65	2	1189.65	0.0011	751	760	0	62.2	36	2.6e-05	K	EIFQAQVISR	R
replicate 1	135	AT4G11420.1	Symbols: EIF3A, ATEIF3A-1, EIF3A-1, ATTIF3A1, TIF3A1 | eukaryotic translation initiation factor 3A | chr4:6947834-6952053 REVERSE LENGTH=987	158	114229	3	3	3.5	987	9.21	1128	1	1	1	658.846	1315.68	2	1315.68	0.0002	520	531	0	48.71	34	0.00042	R	DHLAVFAESLSK	V
replicate 1	135	AT4G11420.1	Symbols: EIF3A, ATEIF3A-1, EIF3A-1, ATTIF3A1, TIF3A1 | eukaryotic translation initiation factor 3A | chr4:6947834-6952053 REVERSE LENGTH=987	158	114229	3	3	3.5	987	9.21	1984	1	1	1	760.401	1518.79	2	1518.78	0.0036	240	252	0	103.39	35	1.8e-09	K	VATELGLWQEAFR	S
replicate 1	137	AT2G27530.1	Symbols: PGY1 | Ribosomal protein L1p/L10e family | chr2:11763443-11764570 REVERSE LENGTH=216	152	24409	5	3	13.9	216	9.89	1674	1	1	1	484.589	1450.75	3	1450.75	0.0001	105	117	0	45.37	36	0.0012	K	SYHAFLASESVIK	Q
replicate 1	137	AT2G27530.1	Symbols: PGY1 | Ribosomal protein L1p/L10e family | chr2:11763443-11764570 REVERSE LENGTH=216	152	24409	5	3	13.9	216	9.89	2215	1	1	1	529.279	1584.82	3	1584.81	0.0008	133	146	0	51.96	35	0.00021	K	FPTLVSHQESLEAK	V
replicate 1	137	AT2G27530.1	Symbols: PGY1 | Ribosomal protein L1p/L10e family | chr2:11763443-11764570 REVERSE LENGTH=216	152	24409	5	3	13.9	216	9.89	3181	1	1	1	614.664	1840.97	3	1840.97	0.0009	130	146	1	59.2	34	3.7e-05	K	AGKFPTLVSHQESLEAK	V
replicate 1	138	AT4G25530.1	Symbols: FWA, HDG6 | FLOWERING WAGENINGEN | chr4:13039312-13042242 FORWARD LENGTH=686	149	76205	3	3	7.3	686	6.96	1175	1	1	1	664.866	1327.72	2	1327.72	0.0002	666	677	0	60.95	34	2.3e-05	K	SVETLMAHTIVK	I
replicate 1	138	AT4G25530.1	Symbols: FWA, HDG6 | FLOWERING WAGENINGEN | chr4:13039312-13042242 FORWARD LENGTH=686	149	76205	3	3	7.3	686	6.96	3522	1	1	1	644.338	1929.99	3	1929.99	0.0016	255	272	1	69.22	35	3.9e-06	R	SSFNNVTKPPGQIVEASR	A
replicate 1	138	AT4G25530.1	Symbols: FWA, HDG6 | FLOWERING WAGENINGEN | chr4:13039312-13042242 FORWARD LENGTH=686	149	76205	3	3	7.3	686	6.96	5177	1	1	1	1085.6	2169.19	2	2168.18	1.0073	320	339	0	77.1	31	3e-07	K	SGSLQQIQAEFQVISPLVPK	R
replicate 1	139	AT1G52980.1	Symbols: | GTP-binding family protein | chr1:19737493-19740201 FORWARD LENGTH=576	148	64997	2	2	5.4	576	8	2355	1	1	1	814.948	1627.88	2	1627.88	0.0031	212	226	0	98.43	34	4.1e-09	K	VIDSSDVIVQVIDAR	D
replicate 1	139	AT1G52980.1	Symbols: | GTP-binding family protein | chr1:19737493-19740201 FORWARD LENGTH=576	148	64997	2	2	5.4	576	8	2949	1	1	1	594.639	1780.9	3	1780.9	0.0007	383	398	0	74.44	35	1.2e-06	R	VTNLEDASEHIGEVLR	R
replicate 1	140	AT1G10630.1	Symbols: ATARFA1F, ARFA1F | ADP-ribosylation factor A1F | chr1:3513189-3514230 REVERSE LENGTH=181	144	20610	4	4	30.9	181	6.43	489	1	1	1	544.313	1086.61	2	1086.61	0.0001	20	30	0	74.12	35	1.3e-06	R	ILMVGLDAAGK	T
replicate 1	140	AT1G10630.1	Symbols: ATARFA1F, ARFA1F | ADP-ribosylation factor A1F | chr1:3513189-3514230 REVERSE LENGTH=181	144	20610	4	4	30.9	181	6.43	496	1	1	1	545.319	1088.62	2	1088.62	0	118	127	0	49.35	34	0.00031	R	DAVLLVFANK	Q
replicate 1	140	AT1G10630.1	Symbols: ATARFA1F, ARFA1F | ADP-ribosylation factor A1F | chr1:3513189-3514230 REVERSE LENGTH=181	144	20610	4	4	30.9	181	6.43	2142	1	1	1	783.382	1564.75	2	1564.75	-0.0033	60	73	0	59.7	35	3.4e-05	K	NISFTVWDVGGQDK	I
replicate 1	140	AT1G10630.1	Symbols: ATARFA1F, ARFA1F | ADP-ribosylation factor A1F | chr1:3513189-3514230 REVERSE LENGTH=181	144	20610	4	4	30.9	181	6.43	5717	1	1	1	1162.12	2322.23	2	2322.24	-0.0022	39	59	0	39.99	33	0.0022	K	LGEIVTTIPTIGFNVETVEYK	N
replicate 1	141	AT4G16720.1	Symbols: | Ribosomal protein L23/L15e family protein | chr4:9400156-9401315 REVERSE LENGTH=204	144	24224	3	2	14.2	204	11.44	2725	1	1	1	859.406	1716.8	2	1716.8	-0.0014	115	128	0	77.04	32	3.4e-07	R	VVNSYWLNEDSTYK	Y
replicate 1	141	AT4G16720.1	Symbols: | Ribosomal protein L23/L15e family protein | chr4:9400156-9401315 REVERSE LENGTH=204	144	24224	3	2	14.2	204	11.44	2922	1	1	1	886.97	1771.92	2	1771.93	-0.0013	129	143	0	60.52	35	3e-05	K	YYEIILVDPAHNAVR	N
replicate 1	142	AT3G44110.1	Symbols: ATJ3, ATJ | DNAJ homologue 3 | chr3:15869115-15871059 REVERSE LENGTH=420	144	46415	2	2	11	420	5.76	2847	1	1	0	583.301	1746.88	3	1746.88	0.0012	54	68	1	74.73	35	1.2e-06	K	ELAQAYEVLSDPEKR	E
replicate 1	142	AT3G44110.1	Symbols: ATJ3, ATJ | DNAJ homologue 3 | chr3:15869115-15871059 REVERSE LENGTH=420	144	46415	2	2	11	420	5.76	7047	1	1	1	1002.44	3004.28	3	3004.28	0.0002	81	111	0	98.49	25	5e-10	K	EGMGGGGGGHDPFDIFSSFFGGGPFGGNTSR	Q
replicate 1	143	AT2G21580.1	Symbols: | Ribosomal protein S25 family protein | chr2:9236629-9237510 FORWARD LENGTH=108	144	12062	4	3	34.3	108	10.7	552	1	1	0	557.827	1113.64	2	1113.64	0.0007	60	69	0	59.49	34	3.1e-05	K	LITPSILSDR	M
replicate 1	143	AT2G21580.1	Symbols: | Ribosomal protein S25 family protein | chr2:9236629-9237510 FORWARD LENGTH=108	144	12062	4	3	34.3	108	10.7	1908	1	1	1	503.249	1506.72	3	1506.72	-0.0008	92	104	0	59.34	34	3.7e-05	R	MVSAHSSQQIYTR	A
replicate 1	143	AT2G21580.1	Symbols: | Ribosomal protein S25 family protein | chr2:9236629-9237510 FORWARD LENGTH=108	144	12062	4	3	34.3	108	10.7	2494	1	1	1	830.387	1658.76	2	1658.76	-0.0018	37	50	0	66.12	32	4.1e-06	K	VNNMVLFDQGTYDK	L	Oxidation (M)	0.00020000000000.0
replicate 1	144	AT4G35260.1	Symbols: IDH1, IDH-I | isocitrate dehydrogenase 1 | chr4:16774494-16776233 REVERSE LENGTH=367	140	39602	3	3	9.8	367	8.36	796	1	1	0	609.307	1216.6	2	1216.6	0.0005	321	330	0	37.94	34	0.0041	R	HLQFPSFADR	L
replicate 1	144	AT4G35260.1	Symbols: IDH1, IDH-I | isocitrate dehydrogenase 1 | chr4:16774494-16776233 REVERSE LENGTH=367	140	39602	3	3	9.8	367	8.36	1552	1	1	0	712.336	1422.66	2	1422.66	-0.0002	183	193	0	64.39	33	7.4e-06	K	YAFEYAYLNNR	K
replicate 1	144	AT4G35260.1	Symbols: IDH1, IDH-I | isocitrate dehydrogenase 1 | chr4:16774494-16776233 REVERSE LENGTH=367	140	39602	3	3	9.8	367	8.36	1799	1	1	1	742.416	1482.82	2	1482.82	0.0014	102	116	0	94.17	33	8.7e-09	K	TPVGGGVSSLNVQLR	K
replicate 1	145	AT2G38770.1	Symbols: EMB2765 | P-loop containing nucleoside triphosphate hydrolases superfamily protein | chr2:16203185-16210253 REVERSE LENGTH=1509	140	172913	4	4	3.7	1509	5.42	1879	1	1	1	750.386	1498.76	2	1498.76	0.002	446	458	0	42.07	34	0.0018	K	DFLTEVVVSSFEK	Q
replicate 1	145	AT2G38770.1	Symbols: EMB2765 | P-loop containing nucleoside triphosphate hydrolases superfamily protein | chr2:16203185-16210253 REVERSE LENGTH=1509	140	172913	4	4	3.7	1509	5.42	1918	1	1	1	503.62	1507.84	3	1507.84	0.0007	395	408	0	42.46	32	0.0011	K	LQDLSLANIGSIHK	S
replicate 1	145	AT2G38770.1	Symbols: EMB2765 | P-loop containing nucleoside triphosphate hydrolases superfamily protein | chr2:16203185-16210253 REVERSE LENGTH=1509	140	172913	4	4	3.7	1509	5.42	2768	1	1	1	863.976	1725.94	2	1725.93	0.0022	344	357	0	71.17	34	1.9e-06	K	LFAQLVDLLQFYEK	F
replicate 1	145	AT2G38770.1	Symbols: EMB2765 | P-loop containing nucleoside triphosphate hydrolases superfamily protein | chr2:16203185-16210253 REVERSE LENGTH=1509	140	172913	4	4	3.7	1509	5.42	3255	1	1	1	934.476	1866.94	2	1866.94	-0.0005	301	315	0	55.16	35	0.0001	R	FMEFLIDMLNQLPTR	R
replicate 1	146	AT4G27585.1	Symbols: | SPFH/Band 7/PHB domain-containing membrane-associated protein family | chr4:13766984-13769832 REVERSE LENGTH=411	139	44992	2	2	9.7	411	6.35	4473	1	1	1	683.039	2046.1	3	2046.09	0.0027	80	97	0	43.39	33	0.0011	K	YATTLPSGIHFLIPFVDR	I
replicate 1	146	AT4G27585.1	Symbols: | SPFH/Band 7/PHB domain-containing membrane-associated protein family | chr4:13766984-13769832 REVERSE LENGTH=411	139	44992	2	2	9.7	411	6.35	5886	1	1	1	1199.13	2396.24	2	2396.24	0.0017	139	160	0	120.23	34	2.8e-11	K	LASYGVESPIYAVVQLAQTTMR	S
replicate 1	147	AT4G02150.1	Symbols: MOS6, ATIMPALPHA3, IMPA-3 | ARM repeat superfamily protein | chr4:950884-953602 REVERSE LENGTH=531	138	58580	2	2	5.3	531	4.8	884	1	1	1	626.375	1250.74	2	1250.73	0.0005	280	291	0	71.85	30	7.1e-07	K	IQAVIEAGVVPR	L
replicate 1	147	AT4G02150.1	Symbols: MOS6, ATIMPALPHA3, IMPA-3 | ARM repeat superfamily protein | chr4:950884-953602 REVERSE LENGTH=531	138	58580	2	2	5.3	531	4.8	2419	1	1	1	821.416	1640.82	2	1640.82	0.0008	179	194	0	93.9	35	1.3e-08	R	EQAVWALGNVAGDSPK	C
replicate 1	149	AT2G17130.1	Symbols: IDH2, IDH-II | isocitrate dehydrogenase subunit 2 | chr2:7461062-7462466 REVERSE LENGTH=367	135	39565	3	3	9.8	367	6.14	796	1	0	0	609.307	1216.6	2	1216.6	0.0005	321	330	0	37.94	34	0.0041	R	HLQFPSFADR	L
replicate 1	149	AT2G17130.1	Symbols: IDH2, IDH-II | isocitrate dehydrogenase subunit 2 | chr2:7461062-7462466 REVERSE LENGTH=367	135	39565	3	3	9.8	367	6.14	1552	1	0	0	712.336	1422.66	2	1422.66	-0.0002	183	193	0	64.39	33	7.4e-06	K	YAFEYAYLNNR	K
replicate 1	149	AT2G17130.1	Symbols: IDH2, IDH-II | isocitrate dehydrogenase subunit 2 | chr2:7461062-7462466 REVERSE LENGTH=367	135	39565	3	3	9.8	367	6.14	1736	1	1	1	735.407	1468.8	2	1468.8	-0.001	102	116	0	84.77	33	8e-08	K	TPVGGGVSSLNVNLR	K
replicate 1	150	AT1G26630.1	Symbols: FBR12, ATELF5A-2, ELF5A-2 | Eukaryotic translation initiation factor 5A-1 (eIF-5A 1) protein | chr1:9205968-9207098 FORWARD LENGTH=159	134	17129	2	2	25.2	159	5.55	2968	1	1	1	596.965	1787.87	3	1787.87	-0.0003	112	127	1	81.51	34	2.2e-07	K	DDLKLPTDDGLTAQMR	L
replicate 1	150	AT1G26630.1	Symbols: FBR12, ATELF5A-2, ELF5A-2 | Eukaryotic translation initiation factor 5A-1 (eIF-5A 1) protein | chr1:9205968-9207098 FORWARD LENGTH=159	134	17129	2	2	25.2	159	5.55	6185	1	1	1	1293.64	2585.27	2	2585.27	-0.0012	88	111	0	78.35	34	3.9e-07	R	VDYQLIDITEDGFVSLLTDSGGTK	D
replicate 1	154	AT2G38810.1	Symbols: HTA8 | histone H2A 8 | chr2:16219444-16220679 REVERSE LENGTH=136	132	14361	2	2	31.6	136	10.48	1260	1	1	1	452.93	1355.77	3	1355.77	-0.0002	114	127	0	40.26	33	0.0021	K	GTIAGGGVIPHIHK	S
replicate 1	154	AT2G38810.1	Symbols: HTA8 | histone H2A 8 | chr2:16219444-16220679 REVERSE LENGTH=136	132	14361	2	2	31.6	136	10.48	6934	1	1	1	975.854	2924.54	3	2924.54	0.0006	58	86	0	121.47	32	1.4e-11	R	VGATAAVYTASILEYLTAEVLELAGNASK	D
replicate 1	155	AT2G07734.1	Symbols: | Alpha-L RNA-binding motif/Ribosomal protein S4 family protein | chr2:3472604-3473692 REVERSE LENGTH=362	131	42999	4	2	7.7	362	11.17	1158	1	1	1	662.872	1323.73	2	1323.73	-0.0007	114	124	0	55.81	33	6.2e-05	R	LHFLETIPQAR	Q
replicate 1	155	AT2G07734.1	Symbols: | Alpha-L RNA-binding motif/Ribosomal protein S4 family protein | chr2:3472604-3473692 REVERSE LENGTH=362	131	42999	4	2	7.7	362	11.17	3505	1	1	1	643.006	1926	3	1926	0.001	146	162	0	54.25	35	0.00013	K	LSHGDIISFQENNAIIR	G
replicate 1	156	AT4G34450.1	Symbols: | coatomer gamma-2 subunit, putative / gamma-2 coat protein, putative / gamma-2 COP, putative | chr4:16471956-16476795 FORWARD LENGTH=886	130	98429	3	3	5.5	886	5.06	746	1	1	1	600.372	1198.73	2	1198.73	0.0015	421	431	0	52.66	30	6.8e-05	R	AIVDSIVTIIR	D
replicate 1	156	AT4G34450.1	Symbols: | coatomer gamma-2 subunit, putative / gamma-2 coat protein, putative / gamma-2 COP, putative | chr4:16471956-16476795 FORWARD LENGTH=886	130	98429	3	3	5.5	886	5.06	3317	1	1	1	943.044	1884.07	2	1884.07	0.0009	289	305	0	73.25	30	5.3e-07	R	ELTPAITVLQLFLSSPR	P
replicate 1	156	AT4G34450.1	Symbols: | coatomer gamma-2 subunit, putative / gamma-2 coat protein, putative / gamma-2 COP, putative | chr4:16471956-16476795 FORWARD LENGTH=886	130	98429	3	3	5.5	886	5.06	4554	1	1	1	687.013	2058.02	3	2058.02	0.0003	604	624	1	52.22	34	0.00018	K	KPTGLGAPPAAPASGFDGYER	L
replicate 1	157	AT1G51060.1	Symbols: HTA10 | histone H2A 10 | chr1:18926948-18927443 FORWARD LENGTH=132	129	13926	2	2	27.3	132	10.1	74	1	1	1	418.759	835.503	2	835.503	0.0006	84	90	0	42.57	31	0.0007	R	HIQLAVR	N
replicate 1	157	AT1G51060.1	Symbols: HTA10 | histone H2A 10 | chr1:18926948-18927443 FORWARD LENGTH=132	129	13926	2	2	27.3	132	10.1	6880	1	1	1	1436.28	2870.55	2	2870.55	-0.0031	45	73	0	112.53	31	7.1e-11	R	VGAGAPVYLAAVLEYLAAEVLELAGNAAR	D
replicate 1	158	AT3G07770.1	Symbols: Hsp89.1, AtHsp90.6, AtHsp90-6 | HEAT SHOCK PROTEIN 89.1 | chr3:2479611-2483970 FORWARD LENGTH=799	128	90510	2	2	4.3	799	5.26	1912	1	1	1	503.267	1506.78	3	1506.78	0.0002	451	464	0	51.88	36	0.00026	K	GVVDSHDLPLNVSR	E
replicate 1	158	AT3G07770.1	Symbols: Hsp89.1, AtHsp90.6, AtHsp90-6 | HEAT SHOCK PROTEIN 89.1 | chr3:2479611-2483970 FORWARD LENGTH=799	128	90510	2	2	4.3	799	5.26	5386	1	1	1	1107.62	2213.22	2	2213.22	0	581	600	0	100.79	32	1.4e-09	K	GLEVLYLVEPIDEVAVQSLK	A
replicate 1	159	AT2G15860.1	Symbols: | unknown protein; FUNCTIONS IN: molecular_function unknown; INVOLVED IN: biological_process unknown; LOCATED IN: cellular_component unknown; EXPRESSED IN: 24 plant structures; EXPRESSED DURING: 13 growth stages; Has 30201 Blast hits to 1	126	55540	2	2	7.4	512	4.65	2129	1	1	1	780.908	1559.8	2	1559.8	-0.002	124	138	0	92.61	35	2.1e-08	R	LEGASEESLLSQGLK	V
replicate 1	159	AT2G15860.1	Symbols: | unknown protein; FUNCTIONS IN: molecular_function unknown; INVOLVED IN: biological_process unknown; LOCATED IN: cellular_component unknown; EXPRESSED IN: 24 plant structures; EXPRESSED DURING: 13 growth stages; Has 30201 Blast hits to 1	126	55540	2	2	7.4	512	4.65	5928	1	1	1	806.395	2416.16	3	2416.16	0.0005	334	356	0	57.74	34	4.9e-05	K	AADMATGFTNALAGLHVNDMIQR	T
replicate 1	160	AT5G05780.1	Symbols: RPN8A, AE3, ATHMOV34 | RP non-ATPase subunit 8A | chr5:1735862-1738176 FORWARD LENGTH=308	126	34706	3	3	17.5	308	6.06	1196	1	1	1	668.391	1334.77	2	1334.77	-0.0003	276	287	0	50.75	32	0.00014	R	SVIALHNLINNK	L
replicate 1	160	AT5G05780.1	Symbols: RPN8A, AE3, ATHMOV34 | RP non-ATPase subunit 8A | chr5:1735862-1738176 FORWARD LENGTH=308	126	34706	3	3	17.5	308	6.06	1669	1	1	1	725.885	1449.76	2	1449.76	-0.0003	189	202	0	87.66	35	6.7e-08	K	DTTISTLATEVTAK	L
replicate 1	160	AT5G05780.1	Symbols: RPN8A, AE3, ATHMOV34 | RP non-ATPase subunit 8A | chr5:1735862-1738176 FORWARD LENGTH=308	126	34706	3	3	17.5	308	6.06	7442	1	1	1	828.71	3310.81	4	3310.81	0.0025	228	255	0	37.27	28	0.0015	K	LPLNHEILYHLQDVFNLLPNLNVNELVK	A
replicate 1	161	AT5G27120.1	Symbols: | NOP56-like pre RNA processing ribonucleoprotein | chr5:9541287-9543684 FORWARD LENGTH=533	126	58719	2	2	6.6	533	9.31	3148	1	1	1	917.97	1833.93	2	1833.92	0.0006	218	233	0	45.8	36	0.0011	K	LDFSEILADEIEAELK	E
replicate 1	161	AT5G27120.1	Symbols: | NOP56-like pre RNA processing ribonucleoprotein | chr5:9541287-9543684 FORWARD LENGTH=533	126	58719	2	2	6.6	533	9.31	3559	1	1	1	970.535	1939.06	2	1939.06	0	277	295	0	105.4	32	5.8e-10	R	MNTIAPNLTALVGELVGAR	L
replicate 1	162	AT3G13160.1	Symbols: | Tetratricopeptide repeat (TPR)-like superfamily protein | chr3:4229994-4231178 REVERSE LENGTH=394	126	44899	2	2	8.4	394	8.25	2807	1	1	1	868.441	1734.87	2	1734.87	-0.0008	191	206	0	49.06	35	0.00049	K	GSFTEAVALIDEIENK	G
replicate 1	162	AT3G13160.1	Symbols: | Tetratricopeptide repeat (TPR)-like superfamily protein | chr3:4229994-4231178 REVERSE LENGTH=394	126	44899	2	2	8.4	394	8.25	3216	1	1	1	927.035	1852.06	2	1852.06	-0.0007	348	364	0	107.38	29	1.7e-10	R	LLVDEAVLQEVVDALVK	G
replicate 1	163	AT4G02030.1	Symbols: | Vps51/Vps67 family (components of vesicular transport) protein | chr4:892262-897175 FORWARD LENGTH=780	125	88461	2	2	3.5	780	5.9	6066	1	1	1	1252.62	2503.23	2	2503.23	-0.0001	725	747	0	86.72	34	6.1e-08	K	EAVEDEAAIDFLLDEVIVAASER	C
replicate 1	163	AT4G02030.1	Symbols: | Vps51/Vps67 family (components of vesicular transport) protein | chr4:892262-897175 FORWARD LENGTH=780	125	88461	2	2	3.5	780	5.9	6928	1	1	1	971.841	2912.5	3	2912.5	-0.0001	721	747	1	62.72	33	1.3e-05	K	APLKEAVEDEAAIDFLLDEVIVAASER	C
replicate 1	164	AT4G24280.1	Symbols: cpHsc70-1 | chloroplast heat shock protein 70-1 | chr4:12590094-12593437 FORWARD LENGTH=718	125	76461	4	3	5.7	718	5.07	1703	1	1	1	731.388	1460.76	2	1460.76	-0.0003	185	197	0	57.08	36	7.9e-05	K	QFAAEEISAQVLR	K
replicate 1	164	AT4G24280.1	Symbols: cpHsc70-1 | chloroplast heat shock protein 70-1 | chr4:12590094-12593437 FORWARD LENGTH=718	125	76461	4	3	5.7	718	5.07	1750	1	1	1	736.919	1471.82	2	1471.82	-0.0002	567	580	1	45.95	34	0.00066	K	KQDITITGASTLPK	D
replicate 1	164	AT4G24280.1	Symbols: cpHsc70-1 | chloroplast heat shock protein 70-1 | chr4:12590094-12593437 FORWARD LENGTH=718	125	76461	4	3	5.7	718	5.07	2191	1	1	1	790.907	1579.8	2	1579.8	0.0001	214	227	0	53.17	36	0.0002	K	AVITVPAYFNDSQR	T
replicate 1	165	AT5G22060.1	Symbols: ATJ2, J2 | DNAJ homologue 2 | chr5:7303798-7305668 REVERSE LENGTH=419	125	46409	2	2	6.4	419	6.69	1157	1	1	1	662.853	1323.69	2	1323.69	-0.0008	128	139	0	78.5	35	4.5e-07	K	VSLEDVYLGTTK	K
replicate 1	165	AT5G22060.1	Symbols: ATJ2, J2 | DNAJ homologue 2 | chr5:7303798-7305668 REVERSE LENGTH=419	125	46409	2	2	6.4	419	6.69	2847	1	0	0	583.301	1746.88	3	1746.88	0.0012	54	68	1	74.73	35	1.2e-06	K	ELAQAYEVLSDPEKR	E
replicate 1	166	AT3G17390.1	Symbols: MTO3, SAMS3, MAT4 | S-adenosylmethionine synthetase family protein | chr3:5952484-5953665 REVERSE LENGTH=393	121	42769	3	3	18.1	393	5.51	1679	1	1	0	485.256	1452.75	3	1452.75	-0.0001	238	252	0	62.25	35	1.9e-05	R	FVIGGPHGDAGLTGR	K
replicate 1	166	AT3G17390.1	Symbols: MTO3, SAMS3, MAT4 | S-adenosylmethionine synthetase family protein | chr3:5952484-5953665 REVERSE LENGTH=393	121	42769	3	3	18.1	393	5.51	5860	1	1	1	596.826	2383.27	4	2382.27	1.0075	92	113	0	45.7	33	0.00058	K	VLVNIEQQSPDIAQGVHGHLTK	K
replicate 1	167	AT5G51590.1	Symbols: | AT hook motif DNA-binding family protein | chr5:20956863-20958929 REVERSE LENGTH=419	121	44567	4	3	14.8	419	5.9	641	1	0	0	577.785	1153.56	2	1153.56	0.0002	195	204	0	40.46	34	0.0026	K	IMTFSQQGSR	A
replicate 1	167	AT5G51590.1	Symbols: | AT hook motif DNA-binding family protein | chr5:20956863-20958929 REVERSE LENGTH=419	121	44567	4	3	14.8	419	5.9	5262	1	1	1	1096.05	2190.08	2	2190.08	-0.001	315	336	0	54.34	34	0.00011	R	LGIPTTTQASNISFGGSAEDPK	A
replicate 1	167	AT5G51590.1	Symbols: | AT hook motif DNA-binding family protein | chr5:20956863-20958929 REVERSE LENGTH=419	121	44567	4	3	14.8	419	5.9	7230	1	1	1	1046.53	3136.57	3	3136.58	-0.0012	86	115	1	56.84	33	4.9e-05	R	KYNPDGSLAVTLSPMPISSSVPLTSEFGSR	K
replicate 1	169	AT1G24510.1	Symbols: | TCP-1/cpn60 chaperonin family protein | chr1:8685504-8688101 REVERSE LENGTH=535	120	59347	2	2	8.2	535	5.46	3069	1	1	1	903.999	1805.98	2	1805.98	0.001	2	16	1	44.43	33	0.00084	M	ALAFDEFGRPFIILR	E	Acetyl (Protein N-term)	1.000000000000000.0
replicate 1	169	AT1G24510.1	Symbols: | TCP-1/cpn60 chaperonin family protein | chr1:8685504-8688101 REVERSE LENGTH=535	120	59347	2	2	8.2	535	5.46	7016	1	1	1	991.514	2971.52	3	2971.52	-0.0005	446	474	0	99.3	33	2.6e-09	R	AFAEALDSVPMALAENSGLQPIETLSAVK	S
replicate 1	170	AT5G27670.1	Symbols: HTA7 | histone H2A 7 | chr5:9792807-9793365 REVERSE LENGTH=150	119	15899	2	2	34.7	150	10.47	5716	1	1	1	774.801	2321.38	3	2321.38	-0.0022	107	129	0	47.85	21	2.5e-05	R	LLHGVTIASGGVLPNINPVLLPK	K
replicate 1	170	AT5G27670.1	Symbols: HTA7 | histone H2A 7 | chr5:9792807-9793365 REVERSE LENGTH=150	119	15899	2	2	34.7	150	10.47	6979	1	1	1	984.521	2950.54	3	2950.54	-0.0027	54	82	0	94.47	32	7.1e-09	R	YGSGAPVYLAAVLEYLAAEVLELAGNAAR	D
replicate 1	171	AT2G27600.1	Symbols: SKD1, VPS4, ATSKD1 | AAA-type ATPase family protein | chr2:11781226-11783730 FORWARD LENGTH=435	119	48563	3	2	7.8	435	6.5	2283	1	1	1	803.899	1605.78	2	1605.79	-0.0065	28	40	0	72.06	35	2e-06	K	AFPLYMNALEYFK	T
replicate 1	171	AT2G27600.1	Symbols: SKD1, VPS4, ATSKD1 | AAA-type ATPase family protein | chr2:11781226-11783730 FORWARD LENGTH=435	119	48563	3	2	7.8	435	6.5	5914	1	1	1	804.061	2409.16	3	2409.16	-0.0002	310	330	0	53.57	34	0.00014	K	VHLGDTPHNLTEPDFEYLGQK	T
replicate 1	172	AT5G12370.1	Symbols: SEC10 | exocyst complex component sec10 | chr5:4003002-4008445 REVERSE LENGTH=825	119	89639	3	3	6.2	825	5.23	738	1	1	1	599.299	1196.58	2	1196.58	0.0014	138	148	0	38.16	34	0.0045	K	GVDGLFESFAR	L
replicate 1	172	AT5G12370.1	Symbols: SEC10 | exocyst complex component sec10 | chr5:4003002-4008445 REVERSE LENGTH=825	119	89639	3	3	6.2	825	5.23	3234	1	1	1	931.992	1861.97	2	1861.97	0.0014	12	28	0	65.25	35	1.1e-05	R	SSSVNSVPLILDIEDFK	G
replicate 1	172	AT5G12370.1	Symbols: SEC10 | exocyst complex component sec10 | chr5:4003002-4008445 REVERSE LENGTH=825	119	89639	3	3	6.2	825	5.23	5908	1	1	1	1204.13	2406.25	2	2406.25	0.0025	75	97	0	62.25	34	1.7e-05	R	GQSAPLSSAPFFPEVDGLLSLFK	D
replicate 1	173	AT3G60860.1	Symbols: | SEC7-like guanine nucleotide exchange family protein | chr3:22484804-22491510 FORWARD LENGTH=1793	118	199504	2	2	1.4	1793	5.37	763	1	0	0	601.848	1201.68	2	1201.68	0.0006	387	397	0	91.06	35	2.5e-08	K	ILLENAGAVFR	T
replicate 1	173	AT3G60860.1	Symbols: | SEC7-like guanine nucleotide exchange family protein | chr3:22484804-22491510 FORWARD LENGTH=1793	118	199504	2	2	1.4	1793	5.37	2781	1	1	1	865.962	1729.91	2	1729.91	0.0019	1392	1405	0	53.55	35	0.00015	K	VFESVLFPIFDYVR	H
replicate 1	174	AT2G21390.1	Symbols: | Coatomer, alpha subunit | chr2:9152428-9156577 FORWARD LENGTH=1218	118	136381	4	4	5	1218	6.45	662	1	1	1	581.84	1161.67	2	1161.66	0.0014	565	574	0	34.49	33	0.0075	R	TLDVPIYITK	V
replicate 1	174	AT2G21390.1	Symbols: | Coatomer, alpha subunit | chr2:9152428-9156577 FORWARD LENGTH=1218	118	136381	4	4	5	1218	6.45	2329	1	1	1	809.929	1617.84	2	1617.84	0.0027	992	1006	0	65.84	35	1e-05	R	GPPALVFDFSQLEAK	L
replicate 1	174	AT2G21390.1	Symbols: | Coatomer, alpha subunit | chr2:9152428-9156577 FORWARD LENGTH=1218	118	136381	4	4	5	1218	6.45	3442	1	1	1	957.078	1912.14	2	1912.14	0.0024	1025	1041	0	37.48	24	0.00046	R	VFLSILQTIPLVVVESR	R
replicate 1	174	AT2G21390.1	Symbols: | Coatomer, alpha subunit | chr2:9152428-9156577 FORWARD LENGTH=1218	118	136381	4	4	5	1218	6.45	4785	1	1	1	702.001	2102.98	3	2102.98	0.0006	56	74	0	49.86	33	0.00024	R	GVHFHNSQPLFVSGGDDYK	I
replicate 1	176	AT5G09840.1	Symbols: | Putative endonuclease or glycosyl hydrolase | chr5:3059027-3061970 FORWARD LENGTH=924	116	102304	2	2	3.2	924	7.08	1307	1	1	1	456.572	1366.7	3	1366.7	0.0001	716	729	0	48.5	34	0.00042	K	NVAHAGVSVGSVDR	K
replicate 1	176	AT5G09840.1	Symbols: | Putative endonuclease or glycosyl hydrolase | chr5:3059027-3061970 FORWARD LENGTH=924	116	102304	2	2	3.2	924	7.08	2652	1	1	1	849.484	1696.95	2	1696.95	0.0018	108	123	0	96.58	31	3.1e-09	K	GPITITAFGDVLQLPR	S
replicate 1	177	AT1G53750.1	Symbols: RPT1A | regulatory particle triple-A 1A | chr1:20065921-20068324 REVERSE LENGTH=426	115	47773	2	2	6.8	426	6.33	2288	1	1	1	536.958	1607.85	3	1607.85	0.001	14	27	1	40.35	35	0.003	K	NPRPLDEDDIALLK	T
replicate 1	177	AT1G53750.1	Symbols: RPT1A | regulatory particle triple-A 1A | chr1:20065921-20068324 REVERSE LENGTH=426	115	47773	2	2	6.8	426	6.33	2746	1	1	1	861.43	1720.85	2	1720.85	-0.0002	291	305	0	104.7	35	1.2e-09	R	TMLEIVNQLDGFDAR	G
replicate 1	178	AT1G06220.1	Symbols: MEE5, CLO, GFA1 | Ribosomal protein S5/Elongation factor G/III/V family protein | chr1:1900524-1904583 FORWARD LENGTH=987	114	110372	5	4	6.3	987	5.05	964	1	1	1	424.91	1271.71	3	1271.71	-0.0005	140	151	0	36.94	35	0.0068	R	NVALVGHLQHGK	T
replicate 1	178	AT1G06220.1	Symbols: MEE5, CLO, GFA1 | Ribosomal protein S5/Elongation factor G/III/V family protein | chr1:1900524-1904583 FORWARD LENGTH=987	114	110372	5	4	6.3	987	5.05	2643	1	1	1	566.002	1694.98	3	1694.98	0	256	270	0	45.1	30	0.00031	R	HAIQDHLPIVVVINK	V
replicate 1	178	AT1G06220.1	Symbols: MEE5, CLO, GFA1 | Ribosomal protein S5/Elongation factor G/III/V family protein | chr1:1900524-1904583 FORWARD LENGTH=987	114	110372	5	4	6.3	987	5.05	3249	1	1	1	622.663	1864.97	3	1864.97	0.0003	869	886	0	47.81	35	0.00055	R	GHVTSDVPQPGTPAYIVK	A
replicate 1	178	AT1G06220.1	Symbols: MEE5, CLO, GFA1 | Ribosomal protein S5/Elongation factor G/III/V family protein | chr1:1900524-1904583 FORWARD LENGTH=987	114	110372	5	4	6.3	987	5.05	3489	1	1	1	641.715	1922.12	3	1922.12	0.0008	929	945	1	42.87	26	0.00023	K	AIQLRPLEPAPIQHLAR	E
replicate 1	179	AT3G52140.1	Symbols: | tetratricopeptide repeat (TPR)-containing protein | chr3:19333232-19341295 FORWARD LENGTH=1403	114	153170	2	2	2.1	1403	5.95	1658	1	1	1	724.412	1446.81	2	1446.81	0.0009	330	343	0	72.18	33	1.5e-06	K	SGFEAATLIGLLQK	L
replicate 1	179	AT3G52140.1	Symbols: | tetratricopeptide repeat (TPR)-containing protein | chr3:19333232-19341295 FORWARD LENGTH=1403	114	153170	2	2	2.1	1403	5.95	2003	1	1	1	762.444	1522.87	2	1522.87	0.0012	575	589	0	65.94	30	3.1e-06	R	VVAQSVLPGILQGDK	S
replicate 1	180	AT1G10490.1	Symbols: | Domain of unknown function (DUF1726) ;Putative ATPase (DUF699) | chr1:3453589-3459925 FORWARD LENGTH=1028	114	115546	3	2	3.2	1028	6.97	1201	1	1	1	669.869	1337.72	2	1337.72	0.0004	262	273	0	61.67	34	1.9e-05	K	AVVTFFDAILDK	T
replicate 1	180	AT1G10490.1	Symbols: | Domain of unknown function (DUF1726) ;Putative ATPase (DUF699) | chr1:3453589-3459925 FORWARD LENGTH=1028	114	115546	3	2	3.2	1028	6.97	5392	1	1	1	1109.16	2216.3	2	2216.3	0.0001	378	398	0	61.26	23	1.7e-06	K	LSQVELLVIDEAAAIPLPVVK	S
replicate 1	181	AT1G61990.1	Symbols: | Mitochondrial transcription termination factor family protein | chr1:22911453-22912697 FORWARD LENGTH=414	113	46219	2	2	6.3	414	9.67	875	1	1	1	623.845	1245.67	2	1245.67	0.0028	82	92	0	52.06	36	0.00026	K	VNPDSVLSLFR	S
replicate 1	181	AT1G61990.1	Symbols: | Mitochondrial transcription termination factor family protein | chr1:22911453-22912697 FORWARD LENGTH=414	113	46219	2	2	6.3	414	9.67	2424	1	1	1	821.939	1641.86	2	1641.86	0.0024	52	66	0	85.21	34	9.4e-08	K	NFTVSYLVDSLGLSK	K
replicate 1	182	AT5G27850.1	Symbols: | Ribosomal protein L18e/L15 superfamily protein | chr5:9873169-9874297 FORWARD LENGTH=187	112	20954	2	2	16.6	187	10.96	1389	1	1	1	693.403	1384.79	2	1384.79	-0.0016	78	90	0	84.07	33	8.8e-08	K	IAVLVGTITDDLR	V
replicate 1	182	AT5G27850.1	Symbols: | Ribosomal protein L18e/L15 superfamily protein | chr5:9873169-9874297 FORWARD LENGTH=187	112	20954	2	2	16.6	187	10.96	3641	1	1	1	491.009	1960.01	4	1960.01	-0.0002	150	167	1	56.15	35	8.1e-05	K	HFGPAPGVPHSNTKPYVR	H
replicate 1	183	AT3G04840.1	Symbols: | Ribosomal protein S3Ae | chr3:1329751-1331418 FORWARD LENGTH=262	111	29832	2	2	11.5	262	9.78	2332	1	1	1	810.449	1618.88	2	1618.88	0.0004	200	213	0	66.79	34	5.6e-06	K	ATQGIYPLQNVFIR	K
replicate 1	183	AT3G04840.1	Symbols: | Ribosomal protein S3Ae | chr3:1329751-1331418 FORWARD LENGTH=262	111	29832	2	2	11.5	262	9.78	2798	1	1	1	578.938	1733.79	3	1733.79	-0.0016	228	243	0	68.78	32	2.2e-06	K	LMDVHGDYSAEDVGVK	V
replicate 1	184	AT2G39730.1	Symbols: RCA | rubisco activase | chr2:16570951-16573345 REVERSE LENGTH=474	110	51948	2	2	8.4	474	5.87	2943	1	1	1	890.908	1779.8	2	1779.8	-0.0009	378	392	0	32.16	31	0.0087	R	EGPPVFEQPEMTYEK	L
replicate 1	184	AT2G39730.1	Symbols: RCA | rubisco activase | chr2:16570951-16573345 REVERSE LENGTH=474	110	51948	2	2	8.4	474	5.87	6702	1	1	1	941.823	2822.45	3	2822.45	-0.0025	325	349	1	101.79	33	1.5e-09	K	IKDEDIVTLVDQFPGQSIDFFGALR	A
replicate 1	185	AT3G09630.1	Symbols: | Ribosomal protein L4/L1 family | chr3:2953813-2955444 FORWARD LENGTH=406	110	44674	4	4	17	406	10.34	2306	1	0	0	538.607	1612.8	3	1612.8	0.0006	266	279	1	38.35	34	0.0044	K	LESIYGSFEKPSEK	K
replicate 1	185	AT3G09630.1	Symbols: | Ribosomal protein L4/L1 family | chr3:2953813-2955444 FORWARD LENGTH=406	110	44674	4	4	17	406	10.34	3016	1	1	1	599.675	1796	3	1796	-0.0003	298	313	1	42.21	31	0.00079	R	IINSDEIQSVVNPIKK	D
replicate 1	185	AT3G09630.1	Symbols: | Ribosomal protein L4/L1 family | chr3:2953813-2955444 FORWARD LENGTH=406	110	44674	4	4	17	406	10.34	3233	1	0	0	621.361	1861.06	3	1861.06	0.001	127	145	0	58.5	29	1.4e-05	R	HAIVSAIAATAVPALVMAR	G
replicate 1	185	AT3G09630.1	Symbols: | Ribosomal protein L4/L1 family | chr3:2953813-2955444 FORWARD LENGTH=406	110	44674	4	4	17	406	10.34	5116	1	0	0	1078.54	2155.07	2	2155.07	0.0012	149	168	0	41.95	35	0.0022	K	IENVPEMPLVVSDSAEAVEK	T
replicate 1	186	AT5G15200.1	Symbols: | Ribosomal protein S4 | chr5:4935124-4936334 REVERSE LENGTH=198	109	23022	3	3	16.2	198	10.17	1761	1	1	1	492.588	1474.74	3	1473.74	1.006	157	170	0	42.13	36	0.0024	K	HIDFALTSPFGGGR	P
replicate 1	186	AT5G15200.1	Symbols: | Ribosomal protein S4 | chr5:4935124-4936334 REVERSE LENGTH=198	109	23022	3	3	16.2	198	10.17	2960	1	1	1	595.645	1783.91	3	1783.91	0.002	157	173	1	67.16	35	6.4e-06	K	HIDFALTSPFGGGRPGR	V
replicate 1	186	AT5G15200.1	Symbols: | Ribosomal protein S4 | chr5:4935124-4936334 REVERSE LENGTH=198	109	23022	3	3	16.2	198	10.17	2993	1	1	1	897.988	1793.96	2	1793.96	0.0046	95	109	0	48.81	34	0.00037	K	LDYVLALTVENFLER	R
replicate 1	187	AT1G71270.1	Symbols: POK, TTD8, ATVPS52 | Vps52 / Sac2 family | chr1:26863736-26869817 FORWARD LENGTH=707	109	80887	3	3	5.9	707	5.24	645	1	1	1	578.835	1155.65	2	1155.65	0.0007	163	172	0	61.17	34	2e-05	K	FVEDIIVPPK	M
replicate 1	187	AT1G71270.1	Symbols: POK, TTD8, ATVPS52 | Vps52 / Sac2 family | chr1:26863736-26869817 FORWARD LENGTH=707	109	80887	3	3	5.9	707	5.24	1083	1	1	1	649.882	1297.75	2	1297.75	-0.0004	617	628	0	48.47	32	0.00023	R	SITIAEVEPLVK	D
replicate 1	187	AT1G71270.1	Symbols: POK, TTD8, ATVPS52 | Vps52 / Sac2 family | chr1:26863736-26869817 FORWARD LENGTH=707	109	80887	3	3	5.9	707	5.24	5713	1	1	1	774.074	2319.2	3	2319.2	0.0019	581	600	0	47.01	34	0.0006	K	SNTSLFVEELLVEHFSDLIK	F
replicate 1	188	AT4G39200.1	Symbols: | Ribosomal protein S25 family protein | chr4:18257464-18258464 FORWARD LENGTH=108	109	12046	3	2	21.3	108	10.7	552	1	0	0	557.827	1113.64	2	1113.64	0.0007	60	69	0	59.49	34	3.1e-05	K	LITPSILSDR	M
replicate 1	188	AT4G39200.1	Symbols: | Ribosomal protein S25 family protein | chr4:18257464-18258464 FORWARD LENGTH=108	109	12046	3	2	21.3	108	10.7	1838	1	1	1	497.917	1490.73	3	1490.73	0.0005	92	104	0	52.66	35	0.0002	R	MVAAHSSQQIYTR	A
replicate 1	189	AT3G25520.1	Symbols: ATL5, PGY3, OLI5, RPL5A | ribosomal protein L5 | chr3:9269573-9271327 REVERSE LENGTH=301	109	34337	2	2	8.6	301	9.32	249	1	1	1	485.308	968.602	2	968.602	0.0006	143	151	0	32.32	27	0.0035	R	ALLDVGLIR	T
replicate 1	189	AT3G25520.1	Symbols: ATL5, PGY3, OLI5, RPL5A | ribosomal protein L5 | chr3:9269573-9271327 REVERSE LENGTH=301	109	34337	2	2	8.6	301	9.32	2658	1	1	1	849.986	1697.96	2	1697.96	0.0008	59	75	0	102.98	31	7.2e-10	K	DIVAQIVSASIAGDIVK	A
replicate 1	190	AT5G20290.1	Symbols: | Ribosomal protein S8e family protein | chr5:6851695-6853012 REVERSE LENGTH=222	107	24978	3	3	18.9	222	10.32	872	1	1	1	623.346	1244.68	2	1244.68	0.0014	100	111	0	73.52	35	1.7e-06	K	SAIVQVDAAPFK	Q
replicate 1	190	AT5G20290.1	Symbols: | Ribosomal protein S8e family protein | chr5:6851695-6853012 REVERSE LENGTH=222	107	24978	3	3	18.9	222	10.32	2482	1	1	1	829.376	1656.74	2	1656.74	-0.0013	61	75	0	38.6	30	0.0016	R	LDTGNYSWGSEATTR	K
replicate 1	190	AT5G20290.1	Symbols: | Ribosomal protein S8e family protein | chr5:6851695-6853012 REVERSE LENGTH=222	107	24978	3	3	18.9	222	10.32	2685	1	1	1	852.95	1703.89	2	1703.88	0.0015	79	93	0	43.29	35	0.0015	R	VLDVVYNASNNELVR	T
replicate 1	193	AT5G47690.1	Symbols: | binding | chr5:19317899-19327014 FORWARD LENGTH=1605	104	181097	2	2	1.8	1605	5.9	1639	1	1	1	721.922	1441.83	2	1441.83	0.0001	285	298	0	63.99	32	7.4e-06	K	VVGLVGELFSLPGR	V
replicate 1	193	AT5G47690.1	Symbols: | binding | chr5:19317899-19327014 FORWARD LENGTH=1605	104	181097	2	2	1.8	1605	5.9	3099	1	1	1	908.473	1814.93	2	1814.93	-0.0024	299	313	0	63.29	34	1.5e-05	R	VISEEFDSIFLEFLK	R
replicate 1	194	AT2G28000.1	Symbols: CPN60A, CH-CPN60A, SLP | chaperonin-60alpha | chr2:11926603-11929184 FORWARD LENGTH=586	102	62034	2	2	4.9	586	5.09	1775	1	1	1	740.378	1478.74	2	1478.74	0.0018	242	254	0	63.26	35	1.8e-05	R	GYISPQFVTNPEK	L
replicate 1	194	AT2G28000.1	Symbols: CPN60A, CH-CPN60A, SLP | chaperonin-60alpha | chr2:11926603-11929184 FORWARD LENGTH=586	102	62034	2	2	4.9	586	5.09	2188	1	1	1	527.299	1578.87	3	1578.87	0.0011	146	161	0	61.77	33	1.4e-05	K	HGLLSVTSGANPVSLK	R
replicate 1	196	AT5G18960.1	Symbols: FRS12 | FAR1-related sequence 12 | chr5:6330556-6333071 FORWARD LENGTH=788	98	90440	3	3	9.1	788	6.71	5706	1	1	1	580.274	2317.07	4	2317.07	0.0007	126	146	1	48.51	32	0.00023	K	EHNHELGGEGSVEETTPRPSR	A
replicate 1	196	AT5G18960.1	Symbols: FRS12 | FAR1-related sequence 12 | chr5:6330556-6333071 FORWARD LENGTH=788	98	90440	3	3	9.1	788	6.71	6284	1	1	1	660.607	2638.4	4	2638.4	0	461	484	0	49.75	32	0.00021	R	SIVADQDLPIQQALVQVFPGAHHR	Y
replicate 1	196	AT5G18960.1	Symbols: FRS12 | FAR1-related sequence 12 | chr5:6330556-6333071 FORWARD LENGTH=788	98	90440	3	3	9.1	788	6.71	6907	1	1	1	966.48	2896.42	3	2895.43	0.9915	311	337	1	45.46	33	0.00067	K	KIPDDGTGGLDSVDLIELNDFGNNHIK	K
replicate 1	197	AT4G02350.1	Symbols: SEC15B | exocyst complex component sec15B | chr4:1038157-1040571 FORWARD LENGTH=787	98	88315	3	3	5.5	787	6.02	2122	1	1	1	778.914	1555.81	2	1555.81	0.0009	397	410	0	60.87	34	2.5e-05	R	YGYAVDSLLEVLSK	H
replicate 1	197	AT4G02350.1	Symbols: SEC15B | exocyst complex component sec15B | chr4:1038157-1040571 FORWARD LENGTH=787	98	88315	3	3	5.5	787	6.02	2547	1	1	1	557.942	1670.8	3	1670.81	-0.0008	77	90	0	46.84	34	0.00059	K	AHYQDFIHAVDDLK	S
replicate 1	197	AT4G02350.1	Symbols: SEC15B | exocyst complex component sec15B | chr4:1038157-1040571 FORWARD LENGTH=787	98	88315	3	3	5.5	787	6.02	2575	1	1	1	560.314	1677.92	3	1677.92	0.0006	47	61	1	36.57	33	0.0045	K	TFGTGKPETLLHHLK	F
replicate 1	198	AT1G23410.1	Symbols: | Ribosomal protein S27a / Ubiquitin family protein | chr1:8314940-8315410 FORWARD LENGTH=156	98	17660	2	2	10.9	156	9.77	275	1	1	1	491.292	980.57	2	980.569	0.0002	100	107	0	57.19	30	2.3e-05	K	LAVLQFYK	V
replicate 1	198	AT1G23410.1	Symbols: | Ribosomal protein S27a / Ubiquitin family protein | chr1:8314940-8315410 FORWARD LENGTH=156	98	17660	2	2	10.9	156	9.77	455	1	1	1	534.315	1066.62	2	1066.61	0.0017	64	72	0	68.47	32	2.7e-06	K	ESTLHLVLR	L
replicate 1	199	AT4G25630.1	Symbols: FIB2, ATFIB2 | fibrillarin 2 | chr4:13074239-13076205 FORWARD LENGTH=320	96	33632	2	2	9.4	320	10.08	852	1	1	1	620.849	1239.68	2	1239.68	0.0007	203	213	0	79.98	33	2.2e-07	R	TNVIPIIEDAR	H
replicate 1	199	AT4G25630.1	Symbols: FIB2, ATFIB2 | fibrillarin 2 | chr4:13074239-13076205 FORWARD LENGTH=320	96	33632	2	2	9.4	320	10.08	5702	1	1	1	773.066	2316.18	3	2316.18	0.0005	281	299	1	43.77	35	0.0013	K	LQQEQFKPAEQVTLEPFER	D
replicate 1	200	AT5G49830.1	Symbols: EXO84B | exocyst complex component 84B | chr5:20250803-20254766 REVERSE LENGTH=752	96	82697	2	2	3.6	752	5.21	1480	1	1	1	469.921	1406.74	3	1406.74	0.0009	236	247	0	60.53	35	3e-05	R	AHTVLLDAHFQR	Y
replicate 1	200	AT5G49830.1	Symbols: EXO84B | exocyst complex component 84B | chr5:20250803-20254766 REVERSE LENGTH=752	96	82697	2	2	3.6	752	5.21	2810	1	1	1	579.661	1735.96	3	1735.96	-0.0001	359	373	1	59.12	32	2.2e-05	K	HFKPIVEQALEANLK	R
replicate 1	201	AT3G08030.1	Symbols: | Protein of unknown function, DUF642 | chr3:2564191-2565819 FORWARD LENGTH=365	94	39041	2	2	9.3	365	7.17	3076	1	1	1	603.669	1807.98	3	1807.98	0.0016	98	114	1	62.64	33	1.2e-05	K	LEVKPGSLYALTFGASR	T
replicate 1	201	AT3G08030.1	Symbols: | Protein of unknown function, DUF642 | chr3:2564191-2565819 FORWARD LENGTH=365	94	39041	2	2	9.3	365	7.17	3501	1	1	1	963.515	1925.02	2	1925.01	0.0004	221	237	0	54.58	34	0.00011	K	QEDLTSPLPGWIIESLK	A
replicate 1	202	AT1G80480.1	Symbols: PTAC17 | plastid transcriptionally active 17 | chr1:30258272-30260570 REVERSE LENGTH=444	93	49457	2	2	6.5	444	5.67	1351	1	1	1	687.903	1373.79	2	1373.79	0.0002	89	102	0	61.24	31	1.2e-05	R	IPATIITGFLGSGK	T
replicate 1	202	AT1G80480.1	Symbols: PTAC17 | plastid transcriptionally active 17 | chr1:30258272-30260570 REVERSE LENGTH=444	93	49457	2	2	6.5	444	5.67	2158	1	1	1	786.915	1571.82	2	1571.82	-0.0004	251	265	0	60.9	35	2.6e-05	K	TDLVGEAELGSVVQR	I
replicate 1	203	AT3G18990.1	Symbols: VRN1, REM39 | AP2/B3-like transcriptional factor family protein | chr3:6549077-6551568 REVERSE LENGTH=341	93	39250	3	3	8.8	341	9.17	483	1	1	1	542.805	1083.6	2	1083.6	-0.0008	269	278	0	41.04	33	0.0018	K	YLSGISGFIK	V
replicate 1	203	AT3G18990.1	Symbols: VRN1, REM39 | AP2/B3-like transcriptional factor family protein | chr3:6549077-6551568 REVERSE LENGTH=341	93	39250	3	3	8.8	341	9.17	671	1	1	1	583.327	1164.64	2	1164.64	0.0008	9	18	0	73.74	33	1e-06	K	LIFSSTIQEK	R
replicate 1	203	AT3G18990.1	Symbols: VRN1, REM39 | AP2/B3-like transcriptional factor family protein | chr3:6549077-6551568 REVERSE LENGTH=341	93	39250	3	3	8.8	341	9.17	898	1	1	1	628.309	1254.6	2	1254.6	0.0006	236	245	0	34.71	33	0.0079	K	TFEPTNPFFR	V
replicate 1	204	AT4G11380.1	Symbols: | Adaptin family protein | chr4:6920608-6925444 FORWARD LENGTH=894	93	99309	2	2	4.4	894	4.93	3508	1	1	1	964.532	1927.05	2	1927.05	0.0014	853	870	0	80.91	33	1.8e-07	R	DVPFLIELTAMVGQPGLK	C
replicate 1	204	AT4G11380.1	Symbols: | Adaptin family protein | chr4:6920608-6925444 FORWARD LENGTH=894	93	99309	2	2	4.4	894	4.93	5676	1	1	1	1156.14	2310.27	2	2310.27	0.0021	284	304	0	35.26	31	0.0044	K	MAPPLVTLLSAEPEIQYVALR	N
replicate 1	210	AT1G50500.1	Symbols: HIT1, ATVPS53, VPS53 | Membrane trafficking VPS53 family protein | chr1:18708217-18715597 REVERSE LENGTH=828	91	92472	2	2	3	828	5.97	853	1	1	1	620.854	1239.69	2	1239.69	0	103	113	0	47.17	32	0.00038	K	NITTTITALHR	L
replicate 1	210	AT1G50500.1	Symbols: HIT1, ATVPS53, VPS53 | Membrane trafficking VPS53 family protein | chr1:18708217-18715597 REVERSE LENGTH=828	91	92472	2	2	3	828	5.97	2093	1	1	1	774.917	1547.82	2	1547.82	0.0001	697	710	0	67.41	35	7e-06	K	VILSPIDSVADTYR	A
replicate 1	212	AT4G30190.1	Symbols: AHA2, PMA2, HA2 | H(+)-ATPase 2 | chr4:14770820-14775920 REVERSE LENGTH=948	90	104335	3	3	5.2	948	6.54	1215	1	1	1	672.382	1342.75	2	1342.75	-0.0001	17	27	0	58.78	34	3.9e-05	K	IPIEEVFQQLK	C
replicate 1	212	AT4G30190.1	Symbols: AHA2, PMA2, HA2 | H(+)-ATPase 2 | chr4:14770820-14775920 REVERSE LENGTH=948	90	104335	3	3	5.2	948	6.54	3621	1	1	1	978.028	1954.04	2	1954.04	-0.0002	140	157	0	39.78	33	0.0026	K	WSEQEAAILVPGDIVSIK	L
replicate 1	212	AT4G30190.1	Symbols: AHA2, PMA2, HA2 | H(+)-ATPase 2 | chr4:14770820-14775920 REVERSE LENGTH=948	90	104335	3	3	5.2	948	6.54	5423	1	1	1	1112.58	2223.14	2	2223.14	0.0004	471	490	0	42.42	34	0.0017	K	ESPGAPWEFVGLLPLFDPPR	H
replicate 1	214	AT2G46280.1	Symbols: TRIP-1, TIF3I1 | TGF-beta receptor interacting protein 1 | chr2:19003656-19005393 REVERSE LENGTH=328	90	36365	3	2	14.9	328	6.5	1394	1	1	1	693.873	1385.73	2	1385.73	0.0014	107	118	0	49.62	34	0.00032	R	LAVITTDHFVDR	T
replicate 1	214	AT2G46280.1	Symbols: TRIP-1, TIF3I1 | TGF-beta receptor interacting protein 1 | chr2:19003656-19005393 REVERSE LENGTH=328	90	36365	3	2	14.9	328	6.5	7750	1	1	1	948.25	3788.97	4	3788.97	0.0007	230	266	0	60.28	30	1.1e-05	K	TYTTVVPVNAVSLSPLLNHVVLGGGQDASAVTTTDHR	A
replicate 1	215	AT1G76500.1	Symbols: SOB3, AHL29 | Predicted AT-hook DNA-binding family protein | chr1:28705532-28706440 FORWARD LENGTH=302	88	30596	2	2	10.6	302	6.05	881	1	1	0	416.931	1247.77	3	1247.77	0.0001	83	93	2	24.96	24	0.0099	K	NKPKPPVIVTR	D
replicate 1	215	AT1G76500.1	Symbols: SOB3, AHL29 | Predicted AT-hook DNA-binding family protein | chr1:28705532-28706440 FORWARD LENGTH=302	88	30596	2	2	10.6	302	6.05	5401	1	1	1	740.71	2219.11	3	2219.11	0.0012	101	121	0	87.29	35	6.5e-08	R	SHVLEVSSGADIVESVTTYAR	R
replicate 1	217	AT2G18020.1	Symbols: EMB2296 | Ribosomal protein L2 family | chr2:7837151-7838160 FORWARD LENGTH=258	87	27842	2	2	12	258	10.91	885	1	1	1	626.392	1250.77	2	1250.77	-0.0009	94	105	0	41.32	25	0.00024	K	ATLVVGNVLPLR	S
replicate 1	217	AT2G18020.1	Symbols: EMB2296 | Ribosomal protein L2 family | chr2:7837151-7838160 FORWARD LENGTH=258	87	27842	2	2	12	258	10.91	4124	1	1	1	668.32	2001.94	3	2001.94	-0.0013	129	147	0	70.54	33	1.8e-06	R	ASGDYAIVIAHNPDSDTTR	I
replicate 1	223	AT5G16130.1	Symbols: | Ribosomal protein S7e family protein | chr5:5268984-5269912 FORWARD LENGTH=190	85	22047	2	2	16.3	190	9.75	454	1	1	1	534.282	1066.55	2	1066.55	0.0006	167	175	0	41.97	34	0.0018	K	LETMVGVYR	K
replicate 1	223	AT5G16130.1	Symbols: | Ribosomal protein S7e family protein | chr5:5268984-5269912 FORWARD LENGTH=190	85	22047	2	2	16.3	190	9.75	5804	1	1	1	786.408	2356.2	3	2356.2	0.003	118	139	0	71.69	34	1.8e-06	R	TLTSVHEAMLEDVAFPAEIVGK	R
replicate 1	227	AT4G01400.1	Symbols: | FUNCTIONS IN: molecular_function unknown; INVOLVED IN: biological_process unknown; LOCATED IN: cellular_component unknown; EXPRESSED IN: 24 plant structures; EXPRESSED DURING: 15 growth stages; CONTAINS InterPro DOMAIN/s: COG4 transport	84	125244	2	2	3.9	1110	5.21	1013	1	1	1	641.329	1280.64	2	1280.64	0.0041	393	403	0	64.17	35	1.3e-05	K	FGTPEALEYVR	S
replicate 1	227	AT4G01400.1	Symbols: | FUNCTIONS IN: molecular_function unknown; INVOLVED IN: biological_process unknown; LOCATED IN: cellular_component unknown; EXPRESSED IN: 24 plant structures; EXPRESSED DURING: 15 growth stages; CONTAINS InterPro DOMAIN/s: COG4 transport	84	125244	2	2	3.9	1110	5.21	7486	1	1	1	1117.25	3348.72	3	3348.72	0.0003	819	850	0	42.88	33	0.0011	R	AISTSNISSVIAVLSYAGSLLGNDYHEALQQK	I
replicate 1	229	AT2G20800.1	Symbols: NDB4 | NAD(P)H dehydrogenase B4 | chr2:8953252-8955699 REVERSE LENGTH=582	83	65331	2	2	5.5	582	9.03	2241	1	1	1	797.903	1593.79	2	1593.79	-0.0014	300	315	0	69.16	35	4.3e-06	K	TGSMVVGVTADEISTK	E
replicate 1	229	AT2G20800.1	Symbols: NDB4 | NAD(P)H dehydrogenase B4 | chr2:8953252-8955699 REVERSE LENGTH=582	83	65331	2	2	5.5	582	9.03	2703	1	1	1	569.96	1706.86	3	1706.86	-0.0006	47	62	0	37.21	35	0.0071	R	ILHADATLDSDGNPIR	K
replicate 1	231	AT5G16300.1	Symbols: | Vps51/Vps67 family (components of vesicular transport) protein | chr5:5338119-5342186 FORWARD LENGTH=1068	83	118728	2	2	3.5	1068	5.51	3332	1	1	1	630.646	1888.92	3	1888.92	0.0004	455	472	0	70.01	34	3.1e-06	K	AVNVADSVHAYSEITGEK	I
replicate 1	231	AT5G16300.1	Symbols: | Vps51/Vps67 family (components of vesicular transport) protein | chr5:5338119-5342186 FORWARD LENGTH=1068	83	118728	2	2	3.5	1068	5.51	3409	1	1	1	954.96	1907.91	2	1907.91	-0.006	841	859	0	36.28	34	0.0068	R	FAADVLSGGDTSTNVETPK	S
replicate 1	232	AT5G37510.1	Symbols: EMB1467, CI76 | NADH-ubiquinone dehydrogenase, mitochondrial, putative | chr5:14897490-14900352 FORWARD LENGTH=745	83	81130	2	2	6.8	745	6.24	2448	1	1	1	824.412	1646.81	2	1646.81	-0.0013	289	304	0	41.67	35	0.0022	K	ATETIDVSDAVGSNIR	V
replicate 1	232	AT5G37510.1	Symbols: EMB1467, CI76 | NADH-ubiquinone dehydrogenase, mitochondrial, putative | chr5:14897490-14900352 FORWARD LENGTH=745	83	81130	2	2	6.8	745	6.24	7682	1	1	1	912.73	3646.89	4	3646.89	-0.0029	363	397	1	64.45	32	5.9e-06	R	DALAVVGDIIHQVKPDEIVGVAGQLSDAESMMVLK	D
replicate 1	240	AT5G35430.1	Symbols: | Tetratricopeptide repeat (TPR)-like superfamily protein | chr5:13662077-13665735 FORWARD LENGTH=786	77	86683	2	2	3.7	786	6.26	2002	1	1	1	762.4	1522.79	2	1522.78	0.0025	218	232	0	53.29	36	0.0002	R	TSSLLSSSVASDTLR	S
replicate 1	240	AT5G35430.1	Symbols: | Tetratricopeptide repeat (TPR)-like superfamily protein | chr5:13662077-13665735 FORWARD LENGTH=786	77	86683	2	2	3.7	786	6.26	2636	1	1	1	846.46	1690.9	2	1690.9	0.0004	144	157	0	47.09	34	0.0006	K	SFSILEPLFQNIQR	L
replicate 1	242	AT5G40770.1	Symbols: ATPHB3, PHB3 | prohibitin 3 | chr5:16315589-16316621 REVERSE LENGTH=277	76	30381	2	2	9.4	277	6.99	679	1	1	1	584.851	1167.69	2	1167.69	0.0001	123	133	0	50.24	31	0.00012	K	VLPSIGNEVLK	A
replicate 1	242	AT5G40770.1	Symbols: ATPHB3, PHB3 | prohibitin 3 | chr5:16315589-16316621 REVERSE LENGTH=277	76	30381	2	2	9.4	277	6.99	2133	1	1	1	781.914	1561.81	2	1561.81	0.004	2	16	0	52.72	36	0.00022	M	GSQQAAVSFLSNLAK	A	Acetyl (Protein N-term)	1.000000000000000.0
replicate 1	243	AT1G36240.1	Symbols: | Ribosomal protein L7Ae/L30e/S12e/Gadd45 family protein | chr1:13614890-13616233 FORWARD LENGTH=112	76	12310	2	2	10.7	112	9.8	1135	1	1	1	659.323	1316.63	2	1316.63	0.0001	58	68	0	52.8	33	0.00012	R	SEIEYYAMLAK	V
replicate 1	243	AT1G36240.1	Symbols: | Ribosomal protein L7Ae/L30e/S12e/Gadd45 family protein | chr1:13614890-13616233 FORWARD LENGTH=112	76	12310	2	2	10.7	112	9.8	1754	1	1	1	737.374	1472.73	2	1472.73	0.0007	57	68	1	52.22	35	0.00021	R	RSEIEYYAMLAK	V
replicate 1	244	AT2G19730.1	Symbols: | Ribosomal L28e protein family | chr2:8511752-8512995 FORWARD LENGTH=143	76	15886	2	2	20.3	143	10.58	1864	1	1	0	748.43	1494.85	2	1494.84	0.0007	2	14	0	34.98	31	0.0041	M	ATVPGQLIWEIVK	N	Acetyl (Protein N-term)	1.0000000000000.0
replicate 1	244	AT2G19730.1	Symbols: | Ribosomal L28e protein family | chr2:8511752-8512995 FORWARD LENGTH=143	76	15886	2	2	20.3	143	10.58	3244	1	1	1	622.324	1863.95	3	1863.95	0.001	100	115	1	63.03	35	1.7e-05	K	AVANQVVDNYYRPDLK	K
replicate 1	245	AT4G29410.1	Symbols: | Ribosomal L28e protein family | chr4:14468439-14469964 REVERSE LENGTH=143	75	15901	2	2	20.3	143	11.04	1864	1	0	0	748.43	1494.85	2	1494.84	0.0007	2	14	0	34.98	31	0.0041	M	ATVPGQLIWEIVK	R	Acetyl (Protein N-term)	1.0000000000000.0
replicate 1	245	AT4G29410.1	Symbols: | Ribosomal L28e protein family | chr4:14468439-14469964 REVERSE LENGTH=143	75	15901	2	2	20.3	143	11.04	3346	1	1	1	631.668	1891.98	3	1891.98	0.0025	100	115	1	62.3	35	1.9e-05	K	VVANQVVDNYYRPDLK	K
replicate 1	251	AT3G01280.1	Symbols: VDAC1, ATVDAC1 | voltage dependent anion channel 1 | chr3:85754-87612 FORWARD LENGTH=276	72	29407	2	2	9.8	276	8.77	216	1	1	1	475.769	949.524	2	949.523	0.0007	158	166	0	48.41	34	0.00041	K	INAGLSFTK	E
replicate 1	251	AT3G01280.1	Symbols: VDAC1, ATVDAC1 | voltage dependent anion channel 1 | chr3:85754-87612 FORWARD LENGTH=276	72	29407	2	2	9.8	276	8.77	3598	1	1	1	650.358	1948.05	3	1948.05	-0.0012	231	248	1	46.52	33	0.00053	R	VNSAGIASALIQHEWKPK	S
replicate 1	257	AT5G18380.1	Symbols: | Ribosomal protein S5 domain 2-like superfamily protein | chr5:6090253-6090693 REVERSE LENGTH=146	71	16607	2	2	16.4	146	10.21	587	1	1	1	564.855	1127.7	2	1127.7	0.0009	51	60	0	59.6	31	1.5e-05	K	IFEPVLLLGK	H
replicate 1	257	AT5G18380.1	Symbols: | Ribosomal protein S5 domain 2-like superfamily protein | chr5:6090253-6090693 REVERSE LENGTH=146	71	16607	2	2	16.4	146	10.21	1693	1	1	1	486.92	1457.74	3	1457.74	0.0003	72	85	0	38.62	34	0.0041	R	VNGGGHTSQVYAIR	Q
replicate 1	258	AT5G19485.1	Symbols: | transferases;nucleotidyltransferases | chr5:6573907-6576352 REVERSE LENGTH=456	71	49005	3	2	8.3	456	7.23	2311	1	1	1	538.638	1612.89	3	1612.89	-0.0007	218	231	1	50.68	33	0.00021	R	AVLQEVLDQKPAFR	S
replicate 1	258	AT5G19485.1	Symbols: | transferases;nucleotidyltransferases | chr5:6573907-6576352 REVERSE LENGTH=456	71	49005	3	2	8.3	456	7.23	6256	1	1	1	875.506	2623.5	3	2623.49	0.002	27	50	1	30.98	25	0.0026	K	ALLPVANRPVLSYVLDLLESSNLK	D
replicate 1	263	AT5G48450.1	Symbols: sks3 | SKU5 similar 3 | chr5:19632791-19635612 REVERSE LENGTH=621	70	69050	2	2	4.7	621	9.03	1512	1	1	1	472.585	1414.73	3	1414.73	0.0018	223	235	0	38.89	35	0.0045	R	VHNSGIATSLNFR	I
replicate 1	263	AT5G48450.1	Symbols: sks3 | SKU5 similar 3 | chr5:19632791-19635612 REVERSE LENGTH=621	70	69050	2	2	4.7	621	9.03	3617	1	1	1	977.46	1952.9	2	1952.91	-0.0012	120	135	0	53.76	33	8.8e-05	K	DQIGSFFYFPSTNFQR	A
replicate 1	280	AT2G35270.1	Symbols: GIK | Predicted AT-hook DNA-binding family protein | chr2:14857021-14857878 FORWARD LENGTH=285	64	29126	2	2	8.1	285	6.45	713	1	1	1	592.343	1182.67	2	1182.67	0	149	160	0	64.52	32	6.7e-06	R	QPTAAGAVVTLR	G
replicate 1	280	AT2G35270.1	Symbols: GIK | Predicted AT-hook DNA-binding family protein | chr2:14857021-14857878 FORWARD LENGTH=285	64	29126	2	2	8.1	285	6.45	881	1	0	0	416.931	1247.77	3	1247.77	0.0001	89	99	2	24.96	24	0.0099	K	NKPKPPVIVTR	E
replicate 1	283	AT1G02780.1	Symbols: emb2386 | Ribosomal protein L19e family protein | chr1:608120-609391 REVERSE LENGTH=214	62	24591	2	2	20.1	214	11.35	3472	1	1	1	960.939	1919.86	2	1919.87	-0.0039	22	38	0	41.74	31	0.00095	K	VWLDPNESSDISMANSR	Q
replicate 1	283	AT1G02780.1	Symbols: emb2386 | Ribosomal protein L19e family protein | chr1:608120-609391 REVERSE LENGTH=214	62	24591	2	2	20.1	214	11.35	5509	1	1	1	751.074	2250.2	3	2250.2	-0.0007	184	209	0	42.54	33	0.0014	K	GPGGDVAPVAAPAPAATPAPTAAVPK	K
replicate 1	289	AT3G10380.1	Symbols: SEC8, ATSEC8 | subunit of exocyst complex 8 | chr3:3219922-3228356 REVERSE LENGTH=1053	61	116533	2	2	2.3	1053	5.61	1270	1	1	1	679.893	1357.77	2	1357.77	0.0011	448	459	0	35.58	33	0.0067	K	ELLDSILDTIVK	I
replicate 1	289	AT3G10380.1	Symbols: SEC8, ATSEC8 | subunit of exocyst complex 8 | chr3:3219922-3228356 REVERSE LENGTH=1053	61	116533	2	2	2.3	1053	5.61	1776	1	1	1	493.928	1478.76	3	1478.76	0	200	211	0	48.07	36	0.00063	K	ILDDLHAHLYNR	G
replicate 1	292	AT4G28470.1	Symbols: RPN1B, ATRPN1B | 26S proteasome regulatory subunit S2 1B | chr4:14067082-14072357 REVERSE LENGTH=891	60	97892	2	2	3.4	891	5.08	1785	1	0	0	494.279	1479.82	3	1479.82	0.0006	828	842	1	44.98	33	0.00069	R	VGQAVDVVGQAGRPK	T
replicate 1	292	AT4G28470.1	Symbols: RPN1B, ATRPN1B | 26S proteasome regulatory subunit S2 1B | chr4:14067082-14072357 REVERSE LENGTH=891	60	97892	2	2	3.4	891	5.08	2672	1	1	1	851.514	1701.01	2	1701.01	0.0017	869	883	0	39.06	26	0.00056	K	YIPLSPILEGFVILK	E
replicate 1	299	AT4G01990.1	Symbols: | Tetratricopeptide repeat (TPR)-like superfamily protein | chr4:871268-872885 REVERSE LENGTH=502	57	56904	2	2	5.4	502	6.59	1154	1	1	1	662.325	1322.64	2	1322.63	0.0033	91	100	0	34.56	34	0.0098	R	ALEIFEWMER	K
replicate 1	299	AT4G01990.1	Symbols: | Tetratricopeptide repeat (TPR)-like superfamily protein | chr4:871268-872885 REVERSE LENGTH=502	57	56904	2	2	5.4	502	6.59	3267	1	1	1	936.947	1871.88	2	1871.88	0.0014	122	138	0	50.11	33	0.00022	K	GLEAAETYFNSLDDSIK	N
replicate 1	303	AT5G18420.1	Symbols: | unknown protein; FUNCTIONS IN: molecular_function unknown; INVOLVED IN: biological_process unknown; LOCATED IN: cellular_component unknown; EXPRESSED IN: 25 plant structures; EXPRESSED DURING: 15 growth stages; CONTAINS InterPro DOMAIN/	56	50285	2	2	7.5	441	5.19	2683	1	1	1	568.946	1703.82	3	1703.82	0.0007	156	171	0	43.51	34	0.0012	K	ADPGPSSHIFADYSLK	K
replicate 1	303	AT5G18420.1	Symbols: | unknown protein; FUNCTIONS IN: molecular_function unknown; INVOLVED IN: biological_process unknown; LOCATED IN: cellular_component unknown; EXPRESSED IN: 25 plant structures; EXPRESSED DURING: 15 growth stages; CONTAINS InterPro DOMAIN/	56	50285	2	2	7.5	441	5.19	3863	1	1	1	658.978	1973.91	3	1973.91	0.0011	134	150	0	34.6	32	0.0065	R	SFDPSTHDFPELGELQR	E
replicate 1	318	AT3G20000.1	Symbols: TOM40 | translocase of the outer mitochondrial membrane 40 | chr3:6967685-6970247 FORWARD LENGTH=309	51	34228	2	2	10.7	309	6.32	3320	1	1	1	629.297	1884.87	3	1884.87	0.0005	89	104	0	35.35	33	0.0059	K	IPTAHYEFGANYYDPK	L
replicate 1	318	AT3G20000.1	Symbols: TOM40 | translocase of the outer mitochondrial membrane 40 | chr3:6967685-6970247 FORWARD LENGTH=309	51	34228	2	2	10.7	309	6.32	4206	1	1	1	672.333	2013.98	3	2013.98	-0.0023	23	39	0	38.32	34	0.0043	K	VDYSNLPSPVPYEELHR	E
replicate 1	319	AT1G67930.1	Symbols: | Golgi transport complex protein-related | chr1:25474218-25477332 REVERSE LENGTH=832	50	91593	2	2	3.6	832	7.04	1129	1	1	1	658.866	1315.72	2	1315.72	0.0006	411	421	0	36.77	35	0.0078	K	LVSMIENLLER	I
replicate 1	319	AT1G67930.1	Symbols: | Golgi transport complex protein-related | chr1:25474218-25477332 REVERSE LENGTH=832	50	91593	2	2	3.6	832	7.04	4723	1	1	1	698.043	2091.11	3	2091.11	0.0005	154	172	0	38	34	0.0043	K	SVQLSNLHTATELLSHSVR	T
replicate 1	321	AT4G24840.1	Symbols: | FUNCTIONS IN: molecular_function unknown; INVOLVED IN: protein transport, Golgi organization; LOCATED IN: vacuole; EXPRESSED IN: 23 plant structures; EXPRESSED DURING: 13 growth stages; CONTAINS InterPro DOMAIN/s: COG complex component,	50	84566	2	2	4.1	756	5.53	2783	1	1	1	577.658	1729.95	3	1729.95	0.0004	363	378	2	37.16	33	0.0046	K	VKPGAFSPGRPTEFLK	N
replicate 1	321	AT4G24840.1	Symbols: | FUNCTIONS IN: molecular_function unknown; INVOLVED IN: protein transport, Golgi organization; LOCATED IN: vacuole; EXPRESSED IN: 23 plant structures; EXPRESSED DURING: 13 growth stages; CONTAINS InterPro DOMAIN/s: COG complex component,	50	84566	2	2	4.1	756	5.53	2828	1	1	1	871.49	1740.97	2	1740.97	0.0001	144	158	0	39.39	32	0.0023	R	EVLELLLDTFHVVSK	V
replicate 1	325	AT5G36230.1	Symbols: | ARM repeat superfamily protein | chr5:14273519-14276773 FORWARD LENGTH=411	50	47186	2	2	8.8	411	5.51	1952	1	1	1	505.968	1514.88	3	1514.88	0.0012	100	112	1	32.11	31	0.0083	K	REAILPSVVYIQK	I
replicate 1	325	AT5G36230.1	Symbols: | ARM repeat superfamily protein | chr5:14273519-14276773 FORWARD LENGTH=411	50	47186	2	2	8.8	411	5.51	6240	1	1	1	871.069	2610.19	3	2610.19	-0.0019	224	246	0	39.46	31	0.0016	R	SAESFAEHFTNEGLTDLVEYHSK	K
replicate 1	337	AT1G70770.1	Symbols: | Protein of unknown function DUF2359, transmembrane | chr1:26688622-26691185 REVERSE LENGTH=610	46	66823	2	2	4.8	610	8.98	2239	1	1	1	531.986	1592.94	3	1592.94	-0.0001	281	294	2	34.96	27	0.0019	R	RKPDALTNVLPTLR	E
replicate 1	337	AT1G70770.1	Symbols: | Protein of unknown function DUF2359, transmembrane | chr1:26688622-26691185 REVERSE LENGTH=610	46	66823	2	2	4.8	610	8.98	2729	1	1	1	573.334	1716.98	3	1716.98	0.0001	203	217	0	33.32	30	0.0057	K	LIEVPLAHIPEPVYK	T
replicate 2	6	AT5G02500.1	Symbols: HSC70-1, HSP70-1, AT-HSC70-1, HSC70 | heat shock cognate protein 70-1 | chr5:554055-556334 REVERSE LENGTH=651	1299	71313	24	21	45.5	651	5.03	1845	1	1	0	614.817	1227.62	2	1227.62	-0.0012	29	39	0	57.61	33	3.9e-05	R	VEIIANDQGNR	T
replicate 2	6	AT5G02500.1	Symbols: HSC70-1, HSP70-1, AT-HSC70-1, HSC70 | heat shock cognate protein 70-1 | chr5:554055-556334 REVERSE LENGTH=651	1299	71313	24	21	45.5	651	5.03	1856	1	1	1	615.768	1229.52	2	1229.52	-0.0017	81	91	0	83.7	28	2.8e-08	R	FSDSSVQSDMK	L
replicate 2	6	AT5G02500.1	Symbols: HSC70-1, HSP70-1, AT-HSC70-1, HSC70 | heat shock cognate protein 70-1 | chr5:554055-556334 REVERSE LENGTH=651	1299	71313	24	21	45.5	651	5.03	2135	1	1	0	639.818	1277.62	2	1277.62	-0.0004	243	252	0	59.85	35	3.4e-05	R	MVNHFVQEFK	R
replicate 2	6	AT5G02500.1	Symbols: HSC70-1, HSP70-1, AT-HSC70-1, HSC70 | heat shock cognate protein 70-1 | chr5:554055-556334 REVERSE LENGTH=651	1299	71313	24	21	45.5	651	5.03	2318	1	1	0	657.314	1312.61	2	1312.61	0.0006	308	317	0	39.56	32	0.0022	R	FEELNMDLFR	K
replicate 2	6	AT5G02500.1	Symbols: HSC70-1, HSP70-1, AT-HSC70-1, HSC70 | heat shock cognate protein 70-1 | chr5:554055-556334 REVERSE LENGTH=651	1299	71313	24	21	45.5	651	5.03	2615	1	1	0	687.808	1373.6	2	1373.6	-0.0013	546	556	0	46.88	30	0.00021	K	NALENYAYNMR	N	Oxidation (M)	0.00000000020.0
replicate 2	6	AT5G02500.1	Symbols: HSC70-1, HSP70-1, AT-HSC70-1, HSC70 | heat shock cognate protein 70-1 | chr5:554055-556334 REVERSE LENGTH=651	1299	71313	24	21	45.5	651	5.03	2866	1	1	1	713.885	1425.76	2	1425.76	-0.0017	335	348	0	76.72	34	6e-07	K	STVHDVVLVGGSTR	I
replicate 2	6	AT5G02500.1	Symbols: HSC70-1, HSP70-1, AT-HSC70-1, HSC70 | heat shock cognate protein 70-1 | chr5:554055-556334 REVERSE LENGTH=651	1299	71313	24	21	45.5	651	5.03	2906	1	1	0	718.88	1435.75	2	1435.75	-0.0001	352	363	0	81.09	35	3e-07	K	VQQLLQDFFNGK	E
replicate 2	6	AT5G02500.1	Symbols: HSC70-1, HSP70-1, AT-HSC70-1, HSC70 | heat shock cognate protein 70-1 | chr5:554055-556334 REVERSE LENGTH=651	1299	71313	24	21	45.5	651	5.03	3047	1	1	0	737.346	1472.68	2	1472.68	-0.0014	40	52	0	66.49	32	3.8e-06	R	TTPSYVAFTDSER	L
replicate 2	6	AT5G02500.1	Symbols: HSC70-1, HSP70-1, AT-HSC70-1, HSC70 | heat shock cognate protein 70-1 | chr5:554055-556334 REVERSE LENGTH=651	1299	71313	24	21	45.5	651	5.03	3329	1	1	0	770.882	1539.75	2	1539.75	-0.0009	306	317	1	73.06	34	1.5e-06	R	ARFEELNMDLFR	K
replicate 2	6	AT5G02500.1	Symbols: HSC70-1, HSP70-1, AT-HSC70-1, HSC70 | heat shock cognate protein 70-1 | chr5:554055-556334 REVERSE LENGTH=651	1299	71313	24	21	45.5	651	5.03	3408	1	1	1	783.908	1565.8	2	1565.8	0	117	130	0	95.62	35	1e-08	K	EFAAEEISSMVLIK	M
replicate 2	6	AT5G02500.1	Symbols: HSC70-1, HSP70-1, AT-HSC70-1, HSC70 | heat shock cognate protein 70-1 | chr5:554055-556334 REVERSE LENGTH=651	1299	71313	24	21	45.5	651	5.03	3693	1	1	0	824.411	1646.81	2	1646.81	-0.0021	60	74	0	112.3	34	1.8e-10	K	NQVAMNPVNTVFDAK	R
replicate 2	6	AT5G02500.1	Symbols: HSC70-1, HSP70-1, AT-HSC70-1, HSC70 | heat shock cognate protein 70-1 | chr5:554055-556334 REVERSE LENGTH=651	1299	71313	24	21	45.5	651	5.03	3737	1	1	0	830.451	1658.89	2	1658.89	0.0001	176	191	0	102.58	35	1.8e-09	R	IINEPTAAAIAYGLDK	K
replicate 2	6	AT5G02500.1	Symbols: HSC70-1, HSP70-1, AT-HSC70-1, HSC70 | heat shock cognate protein 70-1 | chr5:554055-556334 REVERSE LENGTH=651	1299	71313	24	21	45.5	651	5.03	3779	1	1	0	838.37	1674.72	2	1674.72	0.001	227	242	0	97.48	28	1.4e-09	K	ATAGDTHLGGEDFDNR	M
replicate 2	6	AT5G02500.1	Symbols: HSC70-1, HSP70-1, AT-HSC70-1, HSC70 | heat shock cognate protein 70-1 | chr5:554055-556334 REVERSE LENGTH=651	1299	71313	24	21	45.5	651	5.03	3795	1	1	0	840.921	1679.83	2	1679.83	0.0002	145	159	0	70.87	35	2.7e-06	K	NAVVTVPAYFNDSQR	Q
replicate 2	6	AT5G02500.1	Symbols: HSC70-1, HSP70-1, AT-HSC70-1, HSC70 | heat shock cognate protein 70-1 | chr5:554055-556334 REVERSE LENGTH=651	1299	71313	24	21	45.5	651	5.03	4096	1	1	0	894.498	1786.98	2	1786.98	-0.0006	176	192	1	57.03	34	5e-05	R	IINEPTAAAIAYGLDKK	A
replicate 2	6	AT5G02500.1	Symbols: HSC70-1, HSP70-1, AT-HSC70-1, HSC70 | heat shock cognate protein 70-1 | chr5:554055-556334 REVERSE LENGTH=651	1299	71313	24	21	45.5	651	5.03	4194	1	1	1	911.972	1821.93	2	1821.93	-0.0035	97	112	1	93.52	35	1.6e-08	K	IQAGPADKPMIYVEYK	G
replicate 2	6	AT5G02500.1	Symbols: HSC70-1, HSP70-1, AT-HSC70-1, HSC70 | heat shock cognate protein 70-1 | chr5:554055-556334 REVERSE LENGTH=651	1299	71313	24	21	45.5	651	5.03	6324	1	1	1	911.723	2732.15	3	2732.14	0.0022	616	646	0	75.14	23	7.5e-08	K	MYQGAGGEAGGPGASGMDDDAPPASGGAGPK	I
replicate 2	6	AT5G02500.1	Symbols: HSC70-1, HSP70-1, AT-HSC70-1, HSC70 | heat shock cognate protein 70-1 | chr5:554055-556334 REVERSE LENGTH=651	1299	71313	24	21	45.5	651	5.03	6463	1	1	0	929.459	2785.35	3	2785.36	-0.0017	430	453	1	92.85	34	1.5e-08	K	KEQVFSTYSDNQPGVLIQVYEGER	A
replicate 2	6	AT5G02500.1	Symbols: HSC70-1, HSP70-1, AT-HSC70-1, HSC70 | heat shock cognate protein 70-1 | chr5:554055-556334 REVERSE LENGTH=651	1299	71313	24	21	45.5	651	5.03	6751	1	1	0	975.857	2924.55	3	2924.54	0.0079	200	226	0	45.72	32	0.00052	K	NVLIFDLGGGTFDVSLLTIEEGIFEVK	A
replicate 2	6	AT5G02500.1	Symbols: HSC70-1, HSP70-1, AT-HSC70-1, HSC70 | heat shock cognate protein 70-1 | chr5:554055-556334 REVERSE LENGTH=651	1299	71313	24	21	45.5	651	5.03	6862	1	1	1	1007.47	3019.4	3	3019.39	0.0026	576	601	0	142.97	31	7.9e-14	K	IEDSIEQAIQWLEGNQLAEADEFEDK	M
replicate 2	6	AT5G02500.1	Symbols: HSC70-1, HSP70-1, AT-HSC70-1, HSC70 | heat shock cognate protein 70-1 | chr5:554055-556334 REVERSE LENGTH=651	1299	71313	24	21	45.5	651	5.03	6999	1	1	1	1050.5	3148.49	3	3147.49	1.0018	575	601	1	140.88	33	1.9e-13	K	KIEDSIEQAIQWLEGNQLAEADEFEDK	M
replicate 2	7	AT3G55560.1	Symbols: AGF2, AHL15 | AT-hook protein of GA feedback 2 | chr3:20604904-20605836 REVERSE LENGTH=310	1223	32583	24	11	52.3	310	5.72	1383	1	1	1	571.32	1140.62	2	1140.63	-0.0002	159	170	0	55.56	32	5.4e-05	R	QPAASGGVVSLR	G
replicate 2	7	AT3G55560.1	Symbols: AGF2, AHL15 | AT-hook protein of GA feedback 2 | chr3:20604904-20605836 REVERSE LENGTH=310	1223	32583	24	11	52.3	310	5.72	2544	1	1	1	680.307	1358.6	2	1358.6	-0.0003	30	41	0	47.08	29	0.00019	R	NSNNNNPPTMTR	S
replicate 2	7	AT3G55560.1	Symbols: AGF2, AHL15 | AT-hook protein of GA feedback 2 | chr3:20604904-20605836 REVERSE LENGTH=310	1223	32583	24	11	52.3	310	5.72	3603	1	1	1	815.868	1629.72	2	1629.72	-0.0016	72	88	0	61.6	29	6.3e-06	R	DEQPAVEPGSGSGSTGR	R
replicate 2	7	AT3G55560.1	Symbols: AGF2, AHL15 | AT-hook protein of GA feedback 2 | chr3:20604904-20605836 REVERSE LENGTH=310	1223	32583	24	11	52.3	310	5.72	3733	1	1	1	829.976	1657.94	2	1657.94	0.0018	142	158	0	125.03	32	5.4e-12	R	GVSVLSGSGLVTNVTLR	Q
replicate 2	7	AT3G55560.1	Symbols: AGF2, AHL15 | AT-hook protein of GA feedback 2 | chr3:20604904-20605836 REVERSE LENGTH=310	1223	32583	24	11	52.3	310	5.72	4328	1	1	1	936.536	1871.06	2	1871.06	-0.0008	140	158	1	49.16	29	0.00012	R	GRGVSVLSGSGLVTNVTLR	Q
replicate 2	7	AT3G55560.1	Symbols: AGF2, AHL15 | AT-hook protein of GA feedback 2 | chr3:20604904-20605836 REVERSE LENGTH=310	1223	32583	24	11	52.3	310	5.72	5639	1	1	1	1126.06	2250.1	2	2250.1	-0.0019	236	254	0	95.49	34	8.7e-09	R	LPIEEEQQQEQPLQLEDGK	K
replicate 2	7	AT3G55560.1	Symbols: AGF2, AHL15 | AT-hook protein of GA feedback 2 | chr3:20604904-20605836 REVERSE LENGTH=310	1223	32583	24	11	52.3	310	5.72	5926	1	1	1	793.739	2378.2	3	2378.2	-0.0011	236	255	1	83.19	35	1.6e-07	R	LPIEEEQQQEQPLQLEDGKK	Q
replicate 2	7	AT3G55560.1	Symbols: AGF2, AHL15 | AT-hook protein of GA feedback 2 | chr3:20604904-20605836 REVERSE LENGTH=310	1223	32583	24	11	52.3	310	5.72	6457	1	1	1	927.856	2780.55	3	2780.55	-0.0043	142	170	1	45.91	28	0.00018	R	GVSVLSGSGLVTNVTLRQPAASGGVVSLR	G
replicate 2	7	AT3G55560.1	Symbols: AGF2, AHL15 | AT-hook protein of GA feedback 2 | chr3:20604904-20605836 REVERSE LENGTH=310	1223	32583	24	11	52.3	310	5.72	6759	1	1	1	976.157	2925.45	3	2925.45	0.001	110	137	0	122.14	34	1.6e-11	K	ESPNSLQSHVLEIATGADVAESLNAFAR	R
replicate 2	7	AT3G55560.1	Symbols: AGF2, AHL15 | AT-hook protein of GA feedback 2 | chr3:20604904-20605836 REVERSE LENGTH=310	1223	32583	24	11	52.3	310	5.72	6778	1	1	1	979.093	2934.26	3	2934.26	-0.0038	46	71	0	99.49	26	5.3e-10	R	LDHDFTTNNSGSPNTQTQSQEEQNSR	D
replicate 2	7	AT3G55560.1	Symbols: AGF2, AHL15 | AT-hook protein of GA feedback 2 | chr3:20604904-20605836 REVERSE LENGTH=310	1223	32583	24	11	52.3	310	5.72	6820	1	1	1	989.833	2966.48	3	2966.48	-0.0026	2	29	0	142.7	34	1.4e-13	M	ANPWWVGNVAIGGVESPVTSSAPSLHHR	N	Acetyl (Protein N-term)	1.0000000000000000000000000000.0
replicate 2	9	AT1G54270.1	Symbols: EIF4A-2 | eif4a-2 | chr1:20260495-20262018 FORWARD LENGTH=412	986	46733	23	17	54.4	412	5.45	28	1	1	0	400.225	798.435	2	798.435	0.0002	62	68	0	37.26	32	0.0031	K	PSAIQQR	G
replicate 2	9	AT1G54270.1	Symbols: EIF4A-2 | eif4a-2 | chr1:20260495-20262018 FORWARD LENGTH=412	986	46733	23	17	54.4	412	5.45	448	1	1	1	475.751	949.488	2	949.487	0.0009	129	137	0	53.65	35	0.00014	R	ALGDYQGVK	V
replicate 2	9	AT1G54270.1	Symbols: EIF4A-2 | eif4a-2 | chr1:20260495-20262018 FORWARD LENGTH=412	986	46733	23	17	54.4	412	5.45	1544	1	1	0	587.328	1172.64	2	1172.64	0.0006	244	253	1	37.99	35	0.0062	K	RDELTLEGIK	Q
replicate 2	9	AT1G54270.1	Symbols: EIF4A-2 | eif4a-2 | chr1:20260495-20262018 FORWARD LENGTH=412	986	46733	23	17	54.4	412	5.45	2428	1	1	1	668.809	1335.6	2	1335.61	-0.0012	2	14	0	41.73	32	0.0012	M	AGSAPEGTQFDTR	Q
replicate 2	9	AT1G54270.1	Symbols: EIF4A-2 | eif4a-2 | chr1:20260495-20262018 FORWARD LENGTH=412	986	46733	23	17	54.4	412	5.45	2747	1	1	0	701.371	1400.73	2	1400.73	0.001	76	89	0	87.6	35	6.1e-08	K	GLDVIQQAQSGTGK	T
replicate 2	9	AT1G54270.1	Symbols: EIF4A-2 | eif4a-2 | chr1:20260495-20262018 FORWARD LENGTH=412	986	46733	23	17	54.4	412	5.45	2951	1	1	1	724.38	1446.75	2	1446.75	-0.0009	376	388	0	107.3	36	8.1e-10	K	GVAINFVTLDDQR	M
replicate 2	9	AT1G54270.1	Symbols: EIF4A-2 | eif4a-2 | chr1:20260495-20262018 FORWARD LENGTH=412	986	46733	23	17	54.4	412	5.45	3181	1	1	0	751.943	1501.87	2	1501.87	-0.0004	153	167	0	73.08	31	6.4e-07	R	ILQAGVHVVVGTPGR	V
replicate 2	9	AT1G54270.1	Symbols: EIF4A-2 | eif4a-2 | chr1:20260495-20262018 FORWARD LENGTH=412	986	46733	23	17	54.4	412	5.45	3421	1	1	0	786.356	1570.7	2	1570.7	-0.0037	184	196	0	98.34	31	1.9e-09	K	MFVLDEADEMLSR	G	Oxidation (M)	0.2000000000000.0
replicate 2	9	AT1G54270.1	Symbols: EIF4A-2 | eif4a-2 | chr1:20260495-20262018 FORWARD LENGTH=412	986	46733	23	17	54.4	412	5.45	3433	1	1	1	788.427	1574.84	2	1574.84	-0.0016	375	388	1	97.93	35	5.7e-09	R	KGVAINFVTLDDQR	M
replicate 2	9	AT1G54270.1	Symbols: EIF4A-2 | eif4a-2 | chr1:20260495-20262018 FORWARD LENGTH=412	986	46733	23	17	54.4	412	5.45	3486	1	1	0	795.432	1588.85	2	1588.85	0.0002	200	212	0	50.11	35	0.00033	K	DQIYDIFQLLPPK	I
replicate 2	9	AT1G54270.1	Symbols: EIF4A-2 | eif4a-2 | chr1:20260495-20262018 FORWARD LENGTH=412	986	46733	23	17	54.4	412	5.45	4089	1	1	0	892.883	1783.75	2	1783.75	-0.0024	302	317	0	55.02	27	1.7e-05	R	DHTVSATHGDMDQNTR	D
replicate 2	9	AT1G54270.1	Symbols: EIF4A-2 | eif4a-2 | chr1:20260495-20262018 FORWARD LENGTH=412	986	46733	23	17	54.4	412	5.45	4206	1	1	0	914.472	1826.93	2	1826.93	-0.0011	53	68	1	94.09	35	1.3e-08	R	GIYAYGFEKPSAIQQR	G
replicate 2	9	AT1G54270.1	Symbols: EIF4A-2 | eif4a-2 | chr1:20260495-20262018 FORWARD LENGTH=412	986	46733	23	17	54.4	412	5.45	4456	1	1	0	961.001	1919.99	2	1919.99	0.0004	396	412	0	35.74	35	0.0099	K	FYNVVVEELPSNVADLL	-
replicate 2	9	AT1G54270.1	Symbols: EIF4A-2 | eif4a-2 | chr1:20260495-20262018 FORWARD LENGTH=412	986	46733	23	17	54.4	412	5.45	4937	1	1	0	676.636	2026.89	3	2026.89	-0.0012	300	317	1	65.03	29	2.6e-06	R	SRDHTVSATHGDMDQNTR	D
replicate 2	9	AT1G54270.1	Symbols: EIF4A-2 | eif4a-2 | chr1:20260495-20262018 FORWARD LENGTH=412	986	46733	23	17	54.4	412	5.45	5068	1	1	0	1030.05	2058.08	2	2058.08	-0.0003	213	231	0	129.4	34	3.5e-12	K	IQVGVFSATMPPEALEITR	K
replicate 2	9	AT1G54270.1	Symbols: EIF4A-2 | eif4a-2 | chr1:20260495-20262018 FORWARD LENGTH=412	986	46733	23	17	54.4	412	5.45	6718	1	1	0	965.838	2894.49	3	2894.49	-0.0012	341	365	0	99.59	33	2.5e-09	R	GIDVQQVSLVINFDLPTQPENYLHR	I
replicate 2	9	AT1G54270.1	Symbols: EIF4A-2 | eif4a-2 | chr1:20260495-20262018 FORWARD LENGTH=412	986	46733	23	17	54.4	412	5.45	6868	1	1	1	1512.28	3022.55	2	3022.56	-0.0153	90	117	0	51.26	33	0.00019	K	TATFCSGVLQQLDYALLQCQALVLAPTR	E
replicate 2	10	AT3G13920.1	Symbols: EIF4A1, RH4, TIF4A1 | eukaryotic translation initiation factor 4A1 | chr3:4592635-4594128 REVERSE LENGTH=412	838	46675	20	14	48.8	412	5.47	28	1	0	0	400.225	798.435	2	798.435	0.0002	62	68	0	37.26	32	0.0031	K	PSAIQQR	G
replicate 2	10	AT3G13920.1	Symbols: EIF4A1, RH4, TIF4A1 | eukaryotic translation initiation factor 4A1 | chr3:4592635-4594128 REVERSE LENGTH=412	838	46675	20	14	48.8	412	5.47	1544	1	0	0	587.328	1172.64	2	1172.64	0.0006	244	253	1	37.99	35	0.0062	K	RDELTLEGIK	Q
replicate 2	10	AT3G13920.1	Symbols: EIF4A1, RH4, TIF4A1 | eukaryotic translation initiation factor 4A1 | chr3:4592635-4594128 REVERSE LENGTH=412	838	46675	20	14	48.8	412	5.47	2494	1	1	1	674.81	1347.6	2	1347.61	-0.0009	2	14	0	54.63	30	4.1e-05	M	AGSAPEGTQFDAR	Q	Acetyl (Protein N-term)	1.0000000000000.0
replicate 2	10	AT3G13920.1	Symbols: EIF4A1, RH4, TIF4A1 | eukaryotic translation initiation factor 4A1 | chr3:4592635-4594128 REVERSE LENGTH=412	838	46675	20	14	48.8	412	5.47	2747	1	0	0	701.371	1400.73	2	1400.73	0.001	76	89	0	87.6	35	6.1e-08	K	GLDVIQQAQSGTGK	T
replicate 2	10	AT3G13920.1	Symbols: EIF4A1, RH4, TIF4A1 | eukaryotic translation initiation factor 4A1 | chr3:4592635-4594128 REVERSE LENGTH=412	838	46675	20	14	48.8	412	5.47	3181	1	0	0	751.943	1501.87	2	1501.87	-0.0004	153	167	0	73.08	31	6.4e-07	R	ILQAGVHVVVGTPGR	V
replicate 2	10	AT3G13920.1	Symbols: EIF4A1, RH4, TIF4A1 | eukaryotic translation initiation factor 4A1 | chr3:4592635-4594128 REVERSE LENGTH=412	838	46675	20	14	48.8	412	5.47	3421	1	0	0	786.356	1570.7	2	1570.7	-0.0037	184	196	0	98.34	31	1.9e-09	K	MFVLDEADEMLSR	G	Oxidation (M)	0.2000000000000.0
replicate 2	10	AT3G13920.1	Symbols: EIF4A1, RH4, TIF4A1 | eukaryotic translation initiation factor 4A1 | chr3:4592635-4594128 REVERSE LENGTH=412	838	46675	20	14	48.8	412	5.47	3486	1	0	0	795.432	1588.85	2	1588.85	0.0002	200	212	0	50.11	35	0.00033	K	DQIYDIFQLLPPK	I
replicate 2	10	AT3G13920.1	Symbols: EIF4A1, RH4, TIF4A1 | eukaryotic translation initiation factor 4A1 | chr3:4592635-4594128 REVERSE LENGTH=412	838	46675	20	14	48.8	412	5.47	4089	1	0	0	892.883	1783.75	2	1783.75	-0.0024	302	317	0	55.02	27	1.7e-05	R	DHTVSATHGDMDQNTR	D
replicate 2	10	AT3G13920.1	Symbols: EIF4A1, RH4, TIF4A1 | eukaryotic translation initiation factor 4A1 | chr3:4592635-4594128 REVERSE LENGTH=412	838	46675	20	14	48.8	412	5.47	4206	1	0	0	914.472	1826.93	2	1826.93	-0.0011	53	68	1	94.09	35	1.3e-08	R	GIYAYGFEKPSAIQQR	G
replicate 2	10	AT3G13920.1	Symbols: EIF4A1, RH4, TIF4A1 | eukaryotic translation initiation factor 4A1 | chr3:4592635-4594128 REVERSE LENGTH=412	838	46675	20	14	48.8	412	5.47	4456	1	0	0	961.001	1919.99	2	1919.99	0.0004	396	412	0	35.74	35	0.0099	K	FYNVVVEELPSNVADLL	-
replicate 2	10	AT3G13920.1	Symbols: EIF4A1, RH4, TIF4A1 | eukaryotic translation initiation factor 4A1 | chr3:4592635-4594128 REVERSE LENGTH=412	838	46675	20	14	48.8	412	5.47	4937	1	0	0	676.636	2026.89	3	2026.89	-0.0012	300	317	1	65.03	29	2.6e-06	R	SRDHTVSATHGDMDQNTR	D
replicate 2	10	AT3G13920.1	Symbols: EIF4A1, RH4, TIF4A1 | eukaryotic translation initiation factor 4A1 | chr3:4592635-4594128 REVERSE LENGTH=412	838	46675	20	14	48.8	412	5.47	5068	1	0	0	1030.05	2058.08	2	2058.08	-0.0003	213	231	0	129.4	34	3.5e-12	K	IQVGVFSATMPPEALEITR	K
replicate 2	10	AT3G13920.1	Symbols: EIF4A1, RH4, TIF4A1 | eukaryotic translation initiation factor 4A1 | chr3:4592635-4594128 REVERSE LENGTH=412	838	46675	20	14	48.8	412	5.47	6718	1	0	0	965.838	2894.49	3	2894.49	-0.0012	341	365	0	99.59	33	2.5e-09	R	GIDVQQVSLVINFDLPTQPENYLHR	I
replicate 2	10	AT3G13920.1	Symbols: EIF4A1, RH4, TIF4A1 | eukaryotic translation initiation factor 4A1 | chr3:4592635-4594128 REVERSE LENGTH=412	838	46675	20	14	48.8	412	5.47	6868	1	0	1	1512.28	3022.55	2	3022.56	-0.0154	90	117	0	51.26	33	0.00019	K	TATFCSGVLQQLDFSLIQCQALVLAPTR	E
replicate 2	11	AT3G48870.1	Symbols: ATCLPC, ATHSP93-III, HSP93-III | Clp ATPase | chr3:18122363-18126008 REVERSE LENGTH=952	800	105674	16	16	30	952	6.06	1465	1	1	0	580.301	1158.59	2	1158.59	-0.0005	506	516	0	51.49	34	0.0002	K	AIDLIDEAGSR	V
replicate 2	11	AT3G48870.1	Symbols: ATCLPC, ATHSP93-III, HSP93-III | Clp ATPase | chr3:18122363-18126008 REVERSE LENGTH=952	800	105674	16	16	30	952	6.06	2326	1	1	0	658.341	1314.67	2	1314.67	0.0005	340	352	0	53.39	34	0.00014	R	IASGDVPETIEGK	T
replicate 2	11	AT3G48870.1	Symbols: ATCLPC, ATHSP93-III, HSP93-III | Clp ATPase | chr3:18122363-18126008 REVERSE LENGTH=952	800	105674	16	16	30	952	6.06	2724	1	1	0	699.373	1396.73	2	1396.73	-0.0004	236	248	0	49.75	34	0.00032	R	VLENLGADPSNIR	T
replicate 2	11	AT3G48870.1	Symbols: ATCLPC, ATHSP93-III, HSP93-III | Clp ATPase | chr3:18122363-18126008 REVERSE LENGTH=952	800	105674	16	16	30	952	6.06	2788	1	1	1	706.327	1410.64	2	1410.64	-0.001	875	887	0	49.28	32	0.00023	R	VVDEGFDPSYGAR	P
replicate 2	11	AT3G48870.1	Symbols: ATCLPC, ATHSP93-III, HSP93-III | Clp ATPase | chr3:18122363-18126008 REVERSE LENGTH=952	800	105674	16	16	30	952	6.06	3069	1	1	0	738.897	1475.78	2	1475.78	0.0014	183	196	0	46.75	35	0.00082	R	GSGFVAVEIPFTPR	A
replicate 2	11	AT3G48870.1	Symbols: ATCLPC, ATHSP93-III, HSP93-III | Clp ATPase | chr3:18122363-18126008 REVERSE LENGTH=952	800	105674	16	16	30	952	6.06	3164	1	1	0	748.869	1495.72	2	1495.72	-0.0005	275	287	0	64.47	35	1.2e-05	K	MPTLEEYGTNLTK	L
replicate 2	11	AT3G48870.1	Symbols: ATCLPC, ATHSP93-III, HSP93-III | Clp ATPase | chr3:18122363-18126008 REVERSE LENGTH=952	800	105674	16	16	30	952	6.06	4149	1	1	0	903.488	1804.96	2	1804.96	0.0008	772	788	0	89.6	34	3.3e-08	K	NTLLIMTSNVGSSVIEK	G
replicate 2	11	AT3G48870.1	Symbols: ATCLPC, ATHSP93-III, HSP93-III | Clp ATPase | chr3:18122363-18126008 REVERSE LENGTH=952	800	105674	16	16	30	952	6.06	4388	1	1	1	946.528	1891.04	2	1891.04	-0.0003	454	470	0	114.22	32	6.7e-11	K	VPEPTVEEAIQILQGLR	E
replicate 2	11	AT3G48870.1	Symbols: ATCLPC, ATHSP93-III, HSP93-III | Clp ATPase | chr3:18122363-18126008 REVERSE LENGTH=952	800	105674	16	16	30	952	6.06	4798	1	1	0	993.483	1984.95	2	1984.95	0.001	743	759	0	97.45	34	4.7e-09	K	AHPDVFNMMLQILEDGR	L
replicate 2	11	AT3G48870.1	Symbols: ATCLPC, ATHSP93-III, HSP93-III | Clp ATPase | chr3:18122363-18126008 REVERSE LENGTH=952	800	105674	16	16	30	952	6.06	4979	1	1	0	678.716	2033.13	3	2032.12	1.0039	210	227	0	35.89	31	0.0039	R	QLGHNYIGSEHLLLGLLR	E
replicate 2	11	AT3G48870.1	Symbols: ATCLPC, ATHSP93-III, HSP93-III | Clp ATPase | chr3:18122363-18126008 REVERSE LENGTH=952	800	105674	16	16	30	952	6.06	5638	1	1	1	751.038	2250.09	3	2250.09	-0.0001	481	500	0	125.71	34	7.4e-12	R	YTDEALVAAAQLSHQYISDR	F
replicate 2	11	AT3G48870.1	Symbols: ATCLPC, ATHSP93-III, HSP93-III | Clp ATPase | chr3:18122363-18126008 REVERSE LENGTH=952	800	105674	16	16	30	952	6.06	5687	1	1	0	1132.58	2263.15	2	2263.15	-0.003	707	728	0	49.18	35	0.00038	K	LIGSPPGYVGYTEGGQLTEAVR	R
replicate 2	11	AT3G48870.1	Symbols: ATCLPC, ATHSP93-III, HSP93-III | Clp ATPase | chr3:18122363-18126008 REVERSE LENGTH=952	800	105674	16	16	30	952	6.06	6081	1	1	1	831.136	2490.39	3	2490.38	0.0015	449	470	1	72.37	30	6.8e-07	R	FQPVKVPEPTVEEAIQILQGLR	E
replicate 2	11	AT3G48870.1	Symbols: ATCLPC, ATHSP93-III, HSP93-III | Clp ATPase | chr3:18122363-18126008 REVERSE LENGTH=952	800	105674	16	16	30	952	6.06	6097	1	1	0	836.799	2507.37	3	2507.37	0.0001	136	160	0	88.65	31	1.9e-08	R	LGHNFVGTEQILLGLIGEGTGIAAK	V
replicate 2	11	AT3G48870.1	Symbols: ATCLPC, ATHSP93-III, HSP93-III | Clp ATPase | chr3:18122363-18126008 REVERSE LENGTH=952	800	105674	16	16	30	952	6.06	7134	1	1	1	1103.2	3306.59	3	3306.59	-0.0008	581	611	0	108.68	33	2.9e-10	K	AENEAEEGGPTVTESDIQHIVATWTGIPVEK	V
replicate 2	11	AT3G48870.1	Symbols: ATCLPC, ATHSP93-III, HSP93-III | Clp ATPase | chr3:18122363-18126008 REVERSE LENGTH=952	800	105674	16	16	30	952	6.06	7360	1	1	0	954.769	3815.05	4	3815.05	-0.0018	385	421	1	76.8	28	1.5e-07	R	QSDEIILFIDEVHTLIGAGAAEGAIDAANILKPALAR	G
replicate 2	12	AT5G02490.1	Symbols: | Heat shock protein 70 (Hsp 70) family protein | chr5:550296-552565 REVERSE LENGTH=653	793	71342	16	14	32.5	653	5.03	1219	1	1	1	556.255	1110.49	2	1110.49	0.0002	81	90	0	37.51	31	0.0026	R	FSDASVQSDR	Q
replicate 2	12	AT5G02490.1	Symbols: | Heat shock protein 70 (Hsp 70) family protein | chr5:550296-552565 REVERSE LENGTH=653	793	71342	16	14	32.5	653	5.03	1845	1	0	0	614.817	1227.62	2	1227.62	-0.0012	29	39	0	57.61	33	3.9e-05	R	VEIIANDQGNR	T
replicate 2	12	AT5G02490.1	Symbols: | Heat shock protein 70 (Hsp 70) family protein | chr5:550296-552565 REVERSE LENGTH=653	793	71342	16	14	32.5	653	5.03	2135	1	0	0	639.818	1277.62	2	1277.62	-0.0004	243	252	0	59.85	35	3.4e-05	R	MVNHFVQEFK	R
replicate 2	12	AT5G02490.1	Symbols: | Heat shock protein 70 (Hsp 70) family protein | chr5:550296-552565 REVERSE LENGTH=653	793	71342	16	14	32.5	653	5.03	2615	1	0	0	687.808	1373.6	2	1373.6	-0.0013	546	556	0	46.88	30	0.00021	K	NALENYAYNMR	N	Oxidation (M)	0.00000000020.0
replicate 2	12	AT5G02490.1	Symbols: | Heat shock protein 70 (Hsp 70) family protein | chr5:550296-552565 REVERSE LENGTH=653	793	71342	16	14	32.5	653	5.03	2906	1	0	0	718.88	1435.75	2	1435.75	-0.0001	352	363	0	81.09	35	3e-07	K	VQQLLQDFFNGK	E
replicate 2	12	AT5G02490.1	Symbols: | Heat shock protein 70 (Hsp 70) family protein | chr5:550296-552565 REVERSE LENGTH=653	793	71342	16	14	32.5	653	5.03	3047	1	0	0	737.346	1472.68	2	1472.68	-0.0014	40	52	0	66.49	32	3.8e-06	R	TTPSYVAFTDSER	L
replicate 2	12	AT5G02490.1	Symbols: | Heat shock protein 70 (Hsp 70) family protein | chr5:550296-552565 REVERSE LENGTH=653	793	71342	16	14	32.5	653	5.03	3693	1	0	0	824.411	1646.81	2	1646.81	-0.0021	60	74	0	112.3	34	1.8e-10	K	NQVAMNPVNTVFDAK	R
replicate 2	12	AT5G02490.1	Symbols: | Heat shock protein 70 (Hsp 70) family protein | chr5:550296-552565 REVERSE LENGTH=653	793	71342	16	14	32.5	653	5.03	3737	1	0	0	830.451	1658.89	2	1658.89	0.0001	176	191	0	102.58	35	1.8e-09	R	IINEPTAAAIAYGLDK	K
replicate 2	12	AT5G02490.1	Symbols: | Heat shock protein 70 (Hsp 70) family protein | chr5:550296-552565 REVERSE LENGTH=653	793	71342	16	14	32.5	653	5.03	3779	1	0	0	838.37	1674.72	2	1674.72	0.001	227	242	0	97.48	28	1.4e-09	K	ATAGDTHLGGEDFDNR	M
replicate 2	12	AT5G02490.1	Symbols: | Heat shock protein 70 (Hsp 70) family protein | chr5:550296-552565 REVERSE LENGTH=653	793	71342	16	14	32.5	653	5.03	3795	1	0	0	840.921	1679.83	2	1679.83	0.0002	145	159	0	70.87	35	2.7e-06	K	NAVVTVPAYFNDSQR	Q
replicate 2	12	AT5G02490.1	Symbols: | Heat shock protein 70 (Hsp 70) family protein | chr5:550296-552565 REVERSE LENGTH=653	793	71342	16	14	32.5	653	5.03	4096	1	0	0	894.498	1786.98	2	1786.98	-0.0006	176	192	1	57.03	34	5e-05	R	IINEPTAAAIAYGLDKK	A
replicate 2	12	AT5G02490.1	Symbols: | Heat shock protein 70 (Hsp 70) family protein | chr5:550296-552565 REVERSE LENGTH=653	793	71342	16	14	32.5	653	5.03	6170	1	1	0	858.762	2573.26	3	2573.26	0.0023	368	393	0	71.79	34	1.8e-06	K	SINPDEAVAYGAAVQAAILSGEGNEK	V
replicate 2	12	AT5G02490.1	Symbols: | Heat shock protein 70 (Hsp 70) family protein | chr5:550296-552565 REVERSE LENGTH=653	793	71342	16	14	32.5	653	5.03	6751	1	0	0	975.857	2924.55	3	2924.54	0.0079	200	226	0	45.72	32	0.00052	K	NVLIFDLGGGTFDVSLLTIEEGIFEVK	A
replicate 2	12	AT5G02490.1	Symbols: | Heat shock protein 70 (Hsp 70) family protein | chr5:550296-552565 REVERSE LENGTH=653	793	71342	16	14	32.5	653	5.03	6918	1	1	1	1022.91	3065.7	3	3065.7	-0.0013	394	422	0	134.7	27	1.9e-13	K	VQDLLLLDVTPLSLGLETAGGVMTTLIQR	N
replicate 2	13	AT2G29550.1	Symbols: TUB7 | tubulin beta-7 chain | chr2:12644258-12645932 REVERSE LENGTH=449	783	50714	12	8	27.8	449	4.74	1772	1	1	0	608.295	1214.58	2	1214.58	0.0005	381	390	0	66.85	32	4e-06	R	VSEQFTAMFR	R
replicate 2	13	AT2G29550.1	Symbols: TUB7 | tubulin beta-7 chain | chr2:12644258-12645932 REVERSE LENGTH=449	783	50714	12	8	27.8	449	4.74	2750	1	1	0	701.832	1401.65	2	1401.65	-0.0002	163	174	0	70.8	32	1.4e-06	R	MMMTFSVFPSPK	V
replicate 2	13	AT2G29550.1	Symbols: TUB7 | tubulin beta-7 chain | chr2:12644258-12645932 REVERSE LENGTH=449	783	50714	12	8	27.8	449	4.74	2949	1	1	0	723.848	1445.68	2	1445.68	-0.0012	325	336	0	90.87	33	1.8e-08	K	EVDEQMLNVQNK	N
replicate 2	13	AT2G29550.1	Symbols: TUB7 | tubulin beta-7 chain | chr2:12644258-12645932 REVERSE LENGTH=449	783	50714	12	8	27.8	449	4.74	3610	1	1	0	817.401	1632.79	2	1632.79	0.0019	63	77	0	80.95	34	2.2e-07	R	AVLMDLEPGTMDSVR	S
replicate 2	13	AT2G29550.1	Symbols: TUB7 | tubulin beta-7 chain | chr2:12644258-12645932 REVERSE LENGTH=449	783	50714	12	8	27.8	449	4.74	4056	1	1	1	887.445	1772.88	2	1772.88	-0.0006	283	297	0	62.97	35	1.7e-05	R	NLTVPELTQQMWDAK	N
replicate 2	13	AT2G29550.1	Symbols: TUB7 | tubulin beta-7 chain | chr2:12644258-12645932 REVERSE LENGTH=449	783	50714	12	8	27.8	449	4.74	4450	1	1	0	960.452	1918.89	2	1918.89	-0.0018	363	379	0	149.26	32	2.3e-14	K	MASTFIGNSTSIQEMFR	R
replicate 2	13	AT2G29550.1	Symbols: TUB7 | tubulin beta-7 chain | chr2:12644258-12645932 REVERSE LENGTH=449	783	50714	12	8	27.8	449	4.74	4750	1	1	0	987.002	1971.99	2	1971.99	0	104	121	0	145.67	35	8.7e-14	K	GHYTEGAELIDSVLDVVR	K
replicate 2	13	AT2G29550.1	Symbols: TUB7 | tubulin beta-7 chain | chr2:12644258-12645932 REVERSE LENGTH=449	783	50714	12	8	27.8	449	4.74	6513	1	1	0	938.784	2813.33	3	2813.33	-0.0004	78	103	1	78.83	33	3e-07	R	SGPYGQIFRPDNFVFGQSGAGNNWAK	G
replicate 2	14	AT3G09440.1	Symbols: | Heat shock protein 70 (Hsp 70) family protein | chr3:2903434-2905632 REVERSE LENGTH=649	774	71103	17	16	39.1	649	4.97	1845	1	0	0	614.817	1227.62	2	1227.62	-0.0012	29	39	0	57.61	33	3.9e-05	R	VEIIANDQGNR	T
replicate 2	14	AT3G09440.1	Symbols: | Heat shock protein 70 (Hsp 70) family protein | chr3:2903434-2905632 REVERSE LENGTH=649	774	71103	17	16	39.1	649	4.97	2135	1	0	0	639.818	1277.62	2	1277.62	-0.0004	243	252	0	59.85	35	3.4e-05	R	MVNHFVQEFK	R
replicate 2	14	AT3G09440.1	Symbols: | Heat shock protein 70 (Hsp 70) family protein | chr3:2903434-2905632 REVERSE LENGTH=649	774	71103	17	16	39.1	649	4.97	2615	1	0	0	687.808	1373.6	2	1373.6	-0.0013	546	556	0	46.88	30	0.00021	K	NALENYAYNMR	N	Oxidation (M)	0.00000000020.0
replicate 2	14	AT3G09440.1	Symbols: | Heat shock protein 70 (Hsp 70) family protein | chr3:2903434-2905632 REVERSE LENGTH=649	774	71103	17	16	39.1	649	4.97	2889	1	1	1	716.376	1430.74	2	1430.74	0.0004	335	348	0	80.42	35	3e-07	K	NSIDDVVLVGGSTR	I
replicate 2	14	AT3G09440.1	Symbols: | Heat shock protein 70 (Hsp 70) family protein | chr3:2903434-2905632 REVERSE LENGTH=649	774	71103	17	16	39.1	649	4.97	3047	1	0	0	737.346	1472.68	2	1472.68	-0.0014	40	52	0	66.49	32	3.8e-06	R	TTPSYVAFTDSER	L
replicate 2	14	AT3G09440.1	Symbols: | Heat shock protein 70 (Hsp 70) family protein | chr3:2903434-2905632 REVERSE LENGTH=649	774	71103	17	16	39.1	649	4.97	3306	1	1	1	766.911	1531.81	2	1531.81	0	99	112	1	66.21	35	9e-06	K	SGPAEKPMIVVNYK	G
replicate 2	14	AT3G09440.1	Symbols: | Heat shock protein 70 (Hsp 70) family protein | chr3:2903434-2905632 REVERSE LENGTH=649	774	71103	17	16	39.1	649	4.97	3505	1	1	1	798.913	1595.81	2	1595.81	-0.0003	117	130	0	74.32	35	1.3e-06	K	EFSAEEISSMILIK	M
replicate 2	14	AT3G09440.1	Symbols: | Heat shock protein 70 (Hsp 70) family protein | chr3:2903434-2905632 REVERSE LENGTH=649	774	71103	17	16	39.1	649	4.97	3737	1	0	0	830.451	1658.89	2	1658.89	0.0001	176	191	0	102.58	35	1.8e-09	R	IINEPTAAAIAYGLDK	K
replicate 2	14	AT3G09440.1	Symbols: | Heat shock protein 70 (Hsp 70) family protein | chr3:2903434-2905632 REVERSE LENGTH=649	774	71103	17	16	39.1	649	4.97	3740	1	1	1	831.42	1660.82	2	1660.82	0.0003	60	74	0	65.63	35	9.2e-06	K	NQVAMNPINTVFDAK	R
replicate 2	14	AT3G09440.1	Symbols: | Heat shock protein 70 (Hsp 70) family protein | chr3:2903434-2905632 REVERSE LENGTH=649	774	71103	17	16	39.1	649	4.97	3779	1	0	0	838.37	1674.72	2	1674.72	0.001	227	242	0	97.48	28	1.4e-09	K	ATAGDTHLGGEDFDNR	M
replicate 2	14	AT3G09440.1	Symbols: | Heat shock protein 70 (Hsp 70) family protein | chr3:2903434-2905632 REVERSE LENGTH=649	774	71103	17	16	39.1	649	4.97	3795	1	0	0	840.921	1679.83	2	1679.83	0.0002	145	159	0	70.87	35	2.7e-06	K	NAVVTVPAYFNDSQR	Q
replicate 2	14	AT3G09440.1	Symbols: | Heat shock protein 70 (Hsp 70) family protein | chr3:2903434-2905632 REVERSE LENGTH=649	774	71103	17	16	39.1	649	4.97	4096	1	0	0	894.498	1786.98	2	1786.98	-0.0006	176	192	1	57.03	34	5e-05	R	IINEPTAAAIAYGLDKK	A
replicate 2	14	AT3G09440.1	Symbols: | Heat shock protein 70 (Hsp 70) family protein | chr3:2903434-2905632 REVERSE LENGTH=649	774	71103	17	16	39.1	649	4.97	6170	1	0	0	858.762	2573.26	3	2573.26	0.0023	368	393	0	71.79	34	1.8e-06	K	SINPDEAVAYGAAVQAAILSGEGNEK	V
replicate 2	14	AT3G09440.1	Symbols: | Heat shock protein 70 (Hsp 70) family protein | chr3:2903434-2905632 REVERSE LENGTH=649	774	71103	17	16	39.1	649	4.97	6463	1	0	0	929.459	2785.35	3	2785.36	-0.0017	430	453	1	92.85	34	1.5e-08	K	KEQVFSTYSDNQPGVLIQVYEGER	A
replicate 2	14	AT3G09440.1	Symbols: | Heat shock protein 70 (Hsp 70) family protein | chr3:2903434-2905632 REVERSE LENGTH=649	774	71103	17	16	39.1	649	4.97	6751	1	0	0	975.857	2924.55	3	2924.54	0.0079	200	226	0	45.72	32	0.00052	K	NVLIFDLGGGTFDVSLLTIEEGIFEVK	A
replicate 2	14	AT3G09440.1	Symbols: | Heat shock protein 70 (Hsp 70) family protein | chr3:2903434-2905632 REVERSE LENGTH=649	774	71103	17	16	39.1	649	4.97	6830	1	1	1	992.502	2974.48	3	2974.48	0.0027	279	305	0	49.32	34	0.00031	R	TLSSTAQTTIEIDSLFDGIDFYAPITR	A
replicate 2	15	AT5G44340.1	Symbols: TUB4 | tubulin beta chain 4 | chr5:17859442-17860994 REVERSE LENGTH=444	756	49791	12	7	23.6	444	4.76	1772	1	0	0	608.295	1214.58	2	1214.58	0.0005	381	390	0	66.85	32	4e-06	R	VSEQFTAMFR	R
replicate 2	15	AT5G44340.1	Symbols: TUB4 | tubulin beta chain 4 | chr5:17859442-17860994 REVERSE LENGTH=444	756	49791	12	7	23.6	444	4.76	2750	1	0	0	701.832	1401.65	2	1401.65	-0.0002	163	174	0	70.8	32	1.4e-06	R	MMMTFSVFPSPK	V
replicate 2	15	AT5G44340.1	Symbols: TUB4 | tubulin beta chain 4 | chr5:17859442-17860994 REVERSE LENGTH=444	756	49791	12	7	23.6	444	4.76	3081	1	1	1	739.834	1477.65	2	1477.65	-0.0007	325	336	0	54.84	31	4.3e-05	K	EVDEQMMNIQNK	N
replicate 2	15	AT5G44340.1	Symbols: TUB4 | tubulin beta chain 4 | chr5:17859442-17860994 REVERSE LENGTH=444	756	49791	12	7	23.6	444	4.76	3692	1	1	0	824.408	1646.8	2	1646.8	-0.0003	63	77	0	78.37	34	4.2e-07	R	AVLMDLEPGTMDSLR	S
replicate 2	15	AT5G44340.1	Symbols: TUB4 | tubulin beta chain 4 | chr5:17859442-17860994 REVERSE LENGTH=444	756	49791	12	7	23.6	444	4.76	4450	1	0	0	960.452	1918.89	2	1918.89	-0.0018	363	379	0	149.26	32	2.3e-14	K	MASTFIGNSTSIQEMFR	R
replicate 2	15	AT5G44340.1	Symbols: TUB4 | tubulin beta chain 4 | chr5:17859442-17860994 REVERSE LENGTH=444	756	49791	12	7	23.6	444	4.76	4750	1	0	0	987.002	1971.99	2	1971.99	0	104	121	0	145.67	35	8.7e-14	K	GHYTEGAELIDSVLDVVR	K
replicate 2	15	AT5G44340.1	Symbols: TUB4 | tubulin beta chain 4 | chr5:17859442-17860994 REVERSE LENGTH=444	756	49791	12	7	23.6	444	4.76	5900	1	1	0	1184.07	2366.12	2	2366.12	-0.0014	277	297	0	92.5	33	1.3e-08	R	GSQQYSALSVPELTQQMWDAK	N
replicate 2	16	AT5G23860.1	Symbols: TUB8 | tubulin beta 8 | chr5:8042962-8044528 FORWARD LENGTH=449	743	50574	11	7	24.5	449	4.73	1772	1	0	0	608.295	1214.58	2	1214.58	0.0005	381	390	0	66.85	32	4e-06	R	VSEQFTAMFR	R
replicate 2	16	AT5G23860.1	Symbols: TUB8 | tubulin beta 8 | chr5:8042962-8044528 FORWARD LENGTH=449	743	50574	11	7	24.5	449	4.73	2667	1	1	0	692.854	1383.69	2	1383.69	0	163	174	0	76.4	34	7e-07	R	MMLTFSVFPSPK	V
replicate 2	16	AT5G23860.1	Symbols: TUB8 | tubulin beta 8 | chr5:8042962-8044528 FORWARD LENGTH=449	743	50574	11	7	24.5	449	4.73	2949	1	0	0	723.848	1445.68	2	1445.68	-0.0012	325	336	0	90.87	33	1.8e-08	K	EVDEQMINVQNK	N
replicate 2	16	AT5G23860.1	Symbols: TUB8 | tubulin beta 8 | chr5:8042962-8044528 FORWARD LENGTH=449	743	50574	11	7	24.5	449	4.73	3610	1	0	0	817.401	1632.79	2	1632.79	0.0019	63	77	0	80.95	34	2.2e-07	R	AVLMDLEPGTMDSVR	S
replicate 2	16	AT5G23860.1	Symbols: TUB8 | tubulin beta 8 | chr5:8042962-8044528 FORWARD LENGTH=449	743	50574	11	7	24.5	449	4.73	4450	1	0	0	960.452	1918.89	2	1918.89	-0.0018	363	379	0	149.26	32	2.3e-14	K	MASTFIGNSTSIQEMFR	R
replicate 2	16	AT5G23860.1	Symbols: TUB8 | tubulin beta 8 | chr5:8042962-8044528 FORWARD LENGTH=449	743	50574	11	7	24.5	449	4.73	4750	1	0	0	987.002	1971.99	2	1971.99	0	104	121	0	145.67	35	8.7e-14	K	GHYTEGAELIDSVLDVVR	K
replicate 2	16	AT5G23860.1	Symbols: TUB8 | tubulin beta 8 | chr5:8042962-8044528 FORWARD LENGTH=449	743	50574	11	7	24.5	449	4.73	6513	1	0	0	938.784	2813.33	3	2813.33	-0.0004	78	103	1	78.83	33	3e-07	R	SGPYGQIFRPDNFVFGQSGAGNNWAK	G
replicate 2	17	AT5G62690.1	Symbols: TUB2 | tubulin beta chain 2 | chr5:25181560-25183501 FORWARD LENGTH=450	736	50701	11	7	21.1	450	4.7	1772	1	0	0	608.295	1214.58	2	1214.58	0.0005	381	390	0	66.85	32	4e-06	R	VSEQFTAMFR	R
replicate 2	17	AT5G62690.1	Symbols: TUB2 | tubulin beta chain 2 | chr5:25181560-25183501 FORWARD LENGTH=450	736	50701	11	7	21.1	450	4.7	2250	1	1	1	648.807	1295.6	2	1295.6	0.0005	36	46	0	72.9	33	1e-06	R	YTGDSDLQLER	I
replicate 2	17	AT5G62690.1	Symbols: TUB2 | tubulin beta chain 2 | chr5:25181560-25183501 FORWARD LENGTH=450	736	50701	11	7	21.1	450	4.7	2667	1	0	0	692.854	1383.69	2	1383.69	0	163	174	0	76.4	34	7e-07	R	MMLTFSVFPSPK	V
replicate 2	17	AT5G62690.1	Symbols: TUB2 | tubulin beta chain 2 | chr5:25181560-25183501 FORWARD LENGTH=450	736	50701	11	7	21.1	450	4.7	2949	1	0	0	723.848	1445.68	2	1445.68	-0.0012	325	336	0	90.87	33	1.8e-08	K	EVDEQMLNVQNK	N
replicate 2	17	AT5G62690.1	Symbols: TUB2 | tubulin beta chain 2 | chr5:25181560-25183501 FORWARD LENGTH=450	736	50701	11	7	21.1	450	4.7	3692	1	0	0	824.408	1646.8	2	1646.8	-0.0003	63	77	0	78.37	34	4.2e-07	R	AVLMDLEPGTMDSLR	S
replicate 2	17	AT5G62690.1	Symbols: TUB2 | tubulin beta chain 2 | chr5:25181560-25183501 FORWARD LENGTH=450	736	50701	11	7	21.1	450	4.7	4450	1	0	0	960.452	1918.89	2	1918.89	-0.0018	363	379	0	149.26	32	2.3e-14	K	MASTFIGNSTSIQEMFR	R
replicate 2	17	AT5G62690.1	Symbols: TUB2 | tubulin beta chain 2 | chr5:25181560-25183501 FORWARD LENGTH=450	736	50701	11	7	21.1	450	4.7	4750	1	0	0	987.002	1971.99	2	1971.99	0	104	121	0	145.67	35	8.7e-14	K	GHYTEGAELIDSVLDVVR	K
replicate 2	18	AT4G20890.1	Symbols: TUB9 | tubulin beta-9 chain | chr4:11182218-11183840 FORWARD LENGTH=444	734	49626	11	7	23.6	444	4.69	1772	1	0	0	608.295	1214.58	2	1214.58	0.0005	381	390	0	66.85	32	4e-06	R	VSEQFTAMFR	R
replicate 2	18	AT4G20890.1	Symbols: TUB9 | tubulin beta-9 chain | chr4:11182218-11183840 FORWARD LENGTH=444	734	49626	11	7	23.6	444	4.69	2257	1	1	1	649.822	1297.63	2	1297.63	0	47	58	0	64.15	34	9.9e-06	R	INVYFNEASGGK	Y
replicate 2	18	AT4G20890.1	Symbols: TUB9 | tubulin beta-9 chain | chr4:11182218-11183840 FORWARD LENGTH=444	734	49626	11	7	23.6	444	4.69	2750	1	0	0	701.832	1401.65	2	1401.65	-0.0002	163	174	0	70.8	32	1.4e-06	R	MMMTFSVFPSPK	V
replicate 2	18	AT4G20890.1	Symbols: TUB9 | tubulin beta-9 chain | chr4:11182218-11183840 FORWARD LENGTH=444	734	49626	11	7	23.6	444	4.69	3692	1	0	0	824.408	1646.8	2	1646.8	-0.0003	63	77	0	78.37	34	4.2e-07	R	AVLMDLEPGTMDSLR	S
replicate 2	18	AT4G20890.1	Symbols: TUB9 | tubulin beta-9 chain | chr4:11182218-11183840 FORWARD LENGTH=444	734	49626	11	7	23.6	444	4.69	4450	1	0	0	960.452	1918.89	2	1918.89	-0.0018	363	379	0	149.26	32	2.3e-14	K	MASTFIGNSTSIQEMFR	R
replicate 2	18	AT4G20890.1	Symbols: TUB9 | tubulin beta-9 chain | chr4:11182218-11183840 FORWARD LENGTH=444	734	49626	11	7	23.6	444	4.69	4750	1	0	0	987.002	1971.99	2	1971.99	0	104	121	0	145.67	35	8.7e-14	K	GHYTEGAELIDSVLDVVR	K
replicate 2	18	AT4G20890.1	Symbols: TUB9 | tubulin beta-9 chain | chr4:11182218-11183840 FORWARD LENGTH=444	734	49626	11	7	23.6	444	4.69	5900	1	0	0	1184.07	2366.12	2	2366.12	-0.0014	277	297	0	92.5	33	1.3e-08	R	GSQQYSALSVPELTQQMWDAK	N
replicate 2	19	AT3G12580.1	Symbols: HSP70, ATHSP70 | heat shock protein 70 | chr3:3991487-3993689 REVERSE LENGTH=650	730	71057	17	16	32.5	650	5.14	1845	1	0	0	614.817	1227.62	2	1227.62	-0.0012	29	39	0	57.61	33	3.9e-05	R	VEIIANDQGNR	T
replicate 2	19	AT3G12580.1	Symbols: HSP70, ATHSP70 | heat shock protein 70 | chr3:3991487-3993689 REVERSE LENGTH=650	730	71057	17	16	32.5	650	5.14	2020	1	1	1	630.845	1259.67	2	1259.68	-0.0013	133	144	0	76.93	36	8.4e-07	R	EIAEAFLGSPVK	N
replicate 2	19	AT3G12580.1	Symbols: HSP70, ATHSP70 | heat shock protein 70 | chr3:3991487-3993689 REVERSE LENGTH=650	730	71057	17	16	32.5	650	5.14	2135	1	0	0	639.818	1277.62	2	1277.62	-0.0004	243	252	0	59.85	35	3.4e-05	R	MVNHFVQEFK	R
replicate 2	19	AT3G12580.1	Symbols: HSP70, ATHSP70 | heat shock protein 70 | chr3:3991487-3993689 REVERSE LENGTH=650	730	71057	17	16	32.5	650	5.14	2318	1	0	0	657.314	1312.61	2	1312.61	0.0006	308	317	0	39.56	32	0.0022	R	FEELNMDLFR	K
replicate 2	19	AT3G12580.1	Symbols: HSP70, ATHSP70 | heat shock protein 70 | chr3:3991487-3993689 REVERSE LENGTH=650	730	71057	17	16	32.5	650	5.14	2615	1	0	0	687.808	1373.6	2	1373.6	-0.0013	546	556	0	46.88	30	0.00021	K	NALENYAYNMR	N	Oxidation (M)	0.00000000020.0
replicate 2	19	AT3G12580.1	Symbols: HSP70, ATHSP70 | heat shock protein 70 | chr3:3991487-3993689 REVERSE LENGTH=650	730	71057	17	16	32.5	650	5.14	2906	1	0	0	718.88	1435.75	2	1435.75	-0.0001	352	363	0	81.09	35	3e-07	K	VQQLLQDFFNGK	E
replicate 2	19	AT3G12580.1	Symbols: HSP70, ATHSP70 | heat shock protein 70 | chr3:3991487-3993689 REVERSE LENGTH=650	730	71057	17	16	32.5	650	5.14	3047	1	0	0	737.346	1472.68	2	1472.68	-0.0014	40	52	0	66.49	32	3.8e-06	R	TTPSYVAFTDSER	L
replicate 2	19	AT3G12580.1	Symbols: HSP70, ATHSP70 | heat shock protein 70 | chr3:3991487-3993689 REVERSE LENGTH=650	730	71057	17	16	32.5	650	5.14	3329	1	0	0	770.882	1539.75	2	1539.75	-0.0009	306	317	1	73.06	34	1.5e-06	R	ARFEELNMDLFR	K
replicate 2	19	AT3G12580.1	Symbols: HSP70, ATHSP70 | heat shock protein 70 | chr3:3991487-3993689 REVERSE LENGTH=650	730	71057	17	16	32.5	650	5.14	3458	1	1	1	791.413	1580.81	2	1580.81	0.0002	117	130	0	77.38	35	6.6e-07	K	QFSAEEISSMVLIK	M
replicate 2	19	AT3G12580.1	Symbols: HSP70, ATHSP70 | heat shock protein 70 | chr3:3991487-3993689 REVERSE LENGTH=650	730	71057	17	16	32.5	650	5.14	3696	1	1	1	825.401	1648.79	2	1648.79	-0.0011	60	74	0	48.62	34	0.00037	K	NQVAMNPTNTVFDAK	R
replicate 2	19	AT3G12580.1	Symbols: HSP70, ATHSP70 | heat shock protein 70 | chr3:3991487-3993689 REVERSE LENGTH=650	730	71057	17	16	32.5	650	5.14	3737	1	0	0	830.451	1658.89	2	1658.89	0.0001	176	191	0	102.58	35	1.8e-09	R	IINEPTAAAIAYGLDK	K
replicate 2	19	AT3G12580.1	Symbols: HSP70, ATHSP70 | heat shock protein 70 | chr3:3991487-3993689 REVERSE LENGTH=650	730	71057	17	16	32.5	650	5.14	3779	1	0	0	838.37	1674.72	2	1674.72	0.001	227	242	0	97.48	28	1.4e-09	K	ATAGDTHLGGEDFDNR	M
replicate 2	19	AT3G12580.1	Symbols: HSP70, ATHSP70 | heat shock protein 70 | chr3:3991487-3993689 REVERSE LENGTH=650	730	71057	17	16	32.5	650	5.14	3795	1	0	0	840.921	1679.83	2	1679.83	0.0002	145	159	0	70.87	35	2.7e-06	K	NAVVTVPAYFNDSQR	Q
replicate 2	19	AT3G12580.1	Symbols: HSP70, ATHSP70 | heat shock protein 70 | chr3:3991487-3993689 REVERSE LENGTH=650	730	71057	17	16	32.5	650	5.14	4096	1	0	0	894.498	1786.98	2	1786.98	-0.0006	176	192	1	57.03	34	5e-05	R	IINEPTAAAIAYGLDKK	A
replicate 2	19	AT3G12580.1	Symbols: HSP70, ATHSP70 | heat shock protein 70 | chr3:3991487-3993689 REVERSE LENGTH=650	730	71057	17	16	32.5	650	5.14	6170	1	0	0	858.762	2573.26	3	2573.26	0.0023	368	393	0	71.79	34	1.8e-06	K	SINPDEAVAYGAAVQAAILSGEGNEK	V
replicate 2	19	AT3G12580.1	Symbols: HSP70, ATHSP70 | heat shock protein 70 | chr3:3991487-3993689 REVERSE LENGTH=650	730	71057	17	16	32.5	650	5.14	6751	1	0	0	975.857	2924.55	3	2924.54	0.0079	200	226	0	45.72	32	0.00052	K	NVLIFDLGGGTFDVSLLTIEEGIFEVK	A
replicate 2	20	AT1G04820.1	Symbols: TUA4, TOR2 | tubulin alpha-4 chain | chr1:1356421-1358266 REVERSE LENGTH=450	715	49509	11	8	30	450	4.93	685	1	1	0	504.23	1006.45	2	1006.45	-0.0005	97	105	0	52.35	31	7.9e-05	K	EDAANNFAR	G
replicate 2	20	AT1G04820.1	Symbols: TUA4, TOR2 | tubulin alpha-4 chain | chr1:1356421-1358266 REVERSE LENGTH=450	715	49509	11	8	30	450	4.93	2716	1	1	0	698.883	1395.75	2	1395.75	0	85	96	0	60.82	34	2.4e-05	R	QLFHPEQLISGK	E
replicate 2	20	AT1G04820.1	Symbols: TUA4, TOR2 | tubulin alpha-4 chain | chr1:1356421-1358266 REVERSE LENGTH=450	715	49509	11	8	30	450	4.93	3051	1	1	1	737.435	1472.86	2	1472.86	0.0001	230	243	0	87.01	31	2.5e-08	R	LVSQVISSLTASLR	F
replicate 2	20	AT1G04820.1	Symbols: TUA4, TOR2 | tubulin alpha-4 chain | chr1:1356421-1358266 REVERSE LENGTH=450	715	49509	11	8	30	450	4.93	3870	1	1	0	851.457	1700.9	2	1700.9	0.0005	65	79	0	101.98	35	2.1e-09	R	AVFVDLEPTVIDEVR	T
replicate 2	20	AT1G04820.1	Symbols: TUA4, TOR2 | tubulin alpha-4 chain | chr1:1356421-1358266 REVERSE LENGTH=450	715	49509	11	8	30	450	4.93	4770	1	1	1	989.444	1976.87	2	1976.88	-0.001	41	60	0	119.83	29	9.9e-12	K	TVGGGDDAFNTFFSETGAGK	H
replicate 2	20	AT1G04820.1	Symbols: TUA4, TOR2 | tubulin alpha-4 chain | chr1:1356421-1358266 REVERSE LENGTH=450	715	49509	11	8	30	450	4.93	5852	1	1	0	777.344	2329.01	3	2329.01	-0.0009	403	422	0	110	29	8.3e-11	R	AFVHWYVGEGMEEGEFSEAR	E
replicate 2	20	AT1G04820.1	Symbols: TUA4, TOR2 | tubulin alpha-4 chain | chr1:1356421-1358266 REVERSE LENGTH=450	715	49509	11	8	30	450	4.93	5954	1	1	1	1198.1	2394.19	2	2394.19	-0.0001	244	264	0	126.65	35	7.8e-12	R	FDGALNVDVTEFQTNLVPYPR	I
replicate 2	20	AT1G04820.1	Symbols: TUA4, TOR2 | tubulin alpha-4 chain | chr1:1356421-1358266 REVERSE LENGTH=450	715	49509	11	8	30	450	4.93	6213	1	1	1	870.416	2608.23	3	2608.23	-0.0039	281	304	0	120.14	33	2.2e-11	K	AFHEQLSVAEITNSAFEPASMMAK	C
replicate 2	22	AT4G20360.1	Symbols: ATRAB8D, ATRABE1B, RABE1b | RAB GTPase homolog E1B | chr4:10990036-10991466 FORWARD LENGTH=476	563	51598	11	11	30	476	5.84	85	1	1	1	412.255	822.496	2	822.496	-0.0001	185	191	0	35.16	29	0.003	K	EHILLAK	Q
replicate 2	22	AT4G20360.1	Symbols: ATRAB8D, ATRABE1B, RABE1b | RAB GTPase homolog E1B | chr4:10990036-10991466 FORWARD LENGTH=476	563	51598	11	11	30	476	5.84	1456	1	1	1	579.33	1156.65	2	1156.65	0.0009	316	326	0	78.17	34	4.5e-07	K	VGETVDLVGLR	E
replicate 2	22	AT4G20360.1	Symbols: ATRAB8D, ATRABE1B, RABE1b | RAB GTPase homolog E1B | chr4:10990036-10991466 FORWARD LENGTH=476	563	51598	11	11	30	476	5.84	2297	1	1	1	654.291	1306.57	2	1306.57	-0.0005	114	124	0	69.75	29	9.4e-07	K	YDEIDAAPEER	A
replicate 2	22	AT4G20360.1	Symbols: ATRAB8D, ATRABE1B, RABE1b | RAB GTPase homolog E1B | chr4:10990036-10991466 FORWARD LENGTH=476	563	51598	11	11	30	476	5.84	2684	1	1	1	695.339	1388.66	2	1388.66	-0.0014	330	341	0	59.94	33	2.4e-05	R	SYTVTGVEMFQK	I
replicate 2	22	AT4G20360.1	Symbols: ATRAB8D, ATRABE1B, RABE1b | RAB GTPase homolog E1B | chr4:10990036-10991466 FORWARD LENGTH=476	563	51598	11	11	30	476	5.84	2900	1	1	1	718.338	1434.66	2	1434.66	-0.0008	113	124	1	89.94	32	2e-08	K	KYDEIDAAPEER	A
replicate 2	22	AT4G20360.1	Symbols: ATRAB8D, ATRABE1B, RABE1b | RAB GTPase homolog E1B | chr4:10990036-10991466 FORWARD LENGTH=476	563	51598	11	11	30	476	5.84	2946	1	1	1	723.395	1444.78	2	1444.77	0.0003	192	204	0	37.95	35	0.0055	K	QVGVPDMVVFLNK	E
replicate 2	22	AT4G20360.1	Symbols: ATRAB8D, ATRABE1B, RABE1b | RAB GTPase homolog E1B | chr4:10990036-10991466 FORWARD LENGTH=476	563	51598	11	11	30	476	5.84	3802	1	1	1	841.478	1680.94	2	1680.94	0.0002	342	357	0	59.37	31	1.7e-05	K	ILDEALAGDNVGLLLR	G
replicate 2	22	AT4G20360.1	Symbols: ATRAB8D, ATRABE1B, RABE1b | RAB GTPase homolog E1B | chr4:10990036-10991466 FORWARD LENGTH=476	563	51598	11	11	30	476	5.84	4160	1	1	1	905.943	1809.87	2	1809.87	-0.0022	127	142	0	88.69	34	4e-08	R	GITINTATVEYETENR	H
replicate 2	22	AT4G20360.1	Symbols: ATRAB8D, ATRABE1B, RABE1b | RAB GTPase homolog E1B | chr4:10990036-10991466 FORWARD LENGTH=476	563	51598	11	11	30	476	5.84	4414	1	1	1	954.028	1906.04	2	1906.04	-0.0027	93	112	0	97.36	33	3.7e-09	K	TTLTAALTMALASIGSSVAK	K
replicate 2	22	AT4G20360.1	Symbols: ATRAB8D, ATRABE1B, RABE1b | RAB GTPase homolog E1B | chr4:10990036-10991466 FORWARD LENGTH=476	563	51598	11	11	30	476	5.84	5034	1	1	1	1026.01	2050.01	2	2050.01	-0.0005	266	282	0	125.09	35	1.2e-11	K	IYELMDAVDDYIPIPQR	Q
replicate 2	22	AT4G20360.1	Symbols: ATRAB8D, ATRABE1B, RABE1b | RAB GTPase homolog E1B | chr4:10990036-10991466 FORWARD LENGTH=476	563	51598	11	11	30	476	5.84	5280	1	1	1	1068.07	2134.13	2	2134.13	0.0002	283	301	0	77.82	34	4.5e-07	R	QTELPFLLAVEDVFSITGR	G
replicate 2	23	AT1G72730.1	Symbols: | DEA(D/H)-box RNA helicase family protein | chr1:27378040-27379593 REVERSE LENGTH=414	549	46741	14	10	30.4	414	5.16	28	1	0	0	400.225	798.435	2	798.435	0.0002	64	70	0	37.26	32	0.0031	K	PSAIQQR	G
replicate 2	23	AT1G72730.1	Symbols: | DEA(D/H)-box RNA helicase family protein | chr1:27378040-27379593 REVERSE LENGTH=414	549	46741	14	10	30.4	414	5.16	1544	1	0	0	587.328	1172.64	2	1172.64	0.0006	246	255	1	37.99	35	0.0062	K	RDELTLEGIK	Q
replicate 2	23	AT1G72730.1	Symbols: | DEA(D/H)-box RNA helicase family protein | chr1:27378040-27379593 REVERSE LENGTH=414	549	46741	14	10	30.4	414	5.16	2747	1	0	0	701.371	1400.73	2	1400.73	0.001	78	91	0	87.6	35	6.1e-08	K	GLDVIQQAQSGTGK	T
replicate 2	23	AT1G72730.1	Symbols: | DEA(D/H)-box RNA helicase family protein | chr1:27378040-27379593 REVERSE LENGTH=414	549	46741	14	10	30.4	414	5.16	3421	1	0	0	786.356	1570.7	2	1570.7	-0.0037	186	198	0	98.34	31	1.9e-09	K	MFVLDEADEMLSR	G	Oxidation (M)	0.2000000000000.0
replicate 2	23	AT1G72730.1	Symbols: | DEA(D/H)-box RNA helicase family protein | chr1:27378040-27379593 REVERSE LENGTH=414	549	46741	14	10	30.4	414	5.16	3451	1	1	1	790.422	1578.83	2	1578.83	0.0002	202	214	0	63.4	35	1.6e-05	K	DQIYDIFQLLPSK	V
replicate 2	23	AT1G72730.1	Symbols: | DEA(D/H)-box RNA helicase family protein | chr1:27378040-27379593 REVERSE LENGTH=414	549	46741	14	10	30.4	414	5.16	4089	1	0	0	892.883	1783.75	2	1783.75	-0.0024	304	319	0	55.02	27	1.7e-05	R	DHTVSATHGDMDQNTR	D
replicate 2	23	AT1G72730.1	Symbols: | DEA(D/H)-box RNA helicase family protein | chr1:27378040-27379593 REVERSE LENGTH=414	549	46741	14	10	30.4	414	5.16	4206	1	0	0	914.472	1826.93	2	1826.93	-0.0011	55	70	1	94.09	35	1.3e-08	R	GIYAYGFEKPSAIQQR	G
replicate 2	23	AT1G72730.1	Symbols: | DEA(D/H)-box RNA helicase family protein | chr1:27378040-27379593 REVERSE LENGTH=414	549	46741	14	10	30.4	414	5.16	4456	1	0	0	961.001	1919.99	2	1919.99	0.0004	398	414	0	35.74	35	0.0099	R	FYNVVVEELPSNVADLL	-
replicate 2	23	AT1G72730.1	Symbols: | DEA(D/H)-box RNA helicase family protein | chr1:27378040-27379593 REVERSE LENGTH=414	549	46741	14	10	30.4	414	5.16	4937	1	0	0	676.636	2026.89	3	2026.89	-0.0012	302	319	1	65.03	29	2.6e-06	R	SRDHTVSATHGDMDQNTR	D
replicate 2	23	AT1G72730.1	Symbols: | DEA(D/H)-box RNA helicase family protein | chr1:27378040-27379593 REVERSE LENGTH=414	549	46741	14	10	30.4	414	5.16	6718	1	0	0	965.838	2894.49	3	2894.49	-0.0012	343	367	0	99.59	33	2.5e-09	R	GIDVQQVSLVINFDLPTQPENYLHR	I
replicate 2	24	AT2G44060.1	Symbols: | Late embryogenesis abundant protein, group 2 | chr2:18226922-18227988 FORWARD LENGTH=325	527	36014	11	10	38.2	325	4.69	2173	1	1	1	642.382	1282.75	2	1282.75	0.0005	115	127	0	40.46	31	0.0013	K	LVSGLIPDAGTLK	A
replicate 2	24	AT2G44060.1	Symbols: | Late embryogenesis abundant protein, group 2 | chr2:18226922-18227988 FORWARD LENGTH=325	527	36014	11	10	38.2	325	4.69	2240	1	1	1	647.89	1293.77	2	1293.77	0	164	175	0	70.42	29	7.4e-07	K	VDLIVDVPVLGR	L
replicate 2	24	AT2G44060.1	Symbols: | Late embryogenesis abundant protein, group 2 | chr2:18226922-18227988 FORWARD LENGTH=325	527	36014	11	10	38.2	325	4.69	2288	1	1	1	652.38	1302.74	2	1302.74	0.0009	136	146	0	82.78	33	1.2e-07	K	IPLTLIYDDIK	S
replicate 2	24	AT2G44060.1	Symbols: | Late embryogenesis abundant protein, group 2 | chr2:18226922-18227988 FORWARD LENGTH=325	527	36014	11	10	38.2	325	4.69	2568	1	1	1	682.829	1363.64	2	1363.64	-0.0004	290	302	0	91.72	33	1.6e-08	K	GNIDVDTPFGAMK	L
replicate 2	24	AT2G44060.1	Symbols: | Late embryogenesis abundant protein, group 2 | chr2:18226922-18227988 FORWARD LENGTH=325	527	36014	11	10	38.2	325	4.69	2754	1	1	1	702.354	1402.69	2	1402.69	0.0001	2	13	1	72.56	35	1.8e-06	M	STSEDKPEIISR	V	Acetyl (Protein N-term)	1.000000000000.0
replicate 2	24	AT2G44060.1	Symbols: | Late embryogenesis abundant protein, group 2 | chr2:18226922-18227988 FORWARD LENGTH=325	527	36014	11	10	38.2	325	4.69	3161	1	1	1	498.923	1493.75	3	1493.75	0.0007	14	26	0	49.51	35	0.00043	R	VVHQEGDVEIVDR	S
replicate 2	24	AT2G44060.1	Symbols: | Late embryogenesis abundant protein, group 2 | chr2:18226922-18227988 FORWARD LENGTH=325	527	36014	11	10	38.2	325	4.69	3210	1	1	1	757.423	1512.83	2	1512.83	0.0003	204	216	0	118.11	34	4e-11	K	FSLEETVAILHVR	L
replicate 2	24	AT2G44060.1	Symbols: | Late embryogenesis abundant protein, group 2 | chr2:18226922-18227988 FORWARD LENGTH=325	527	36014	11	10	38.2	325	4.69	4012	1	1	1	877.433	1752.85	2	1752.85	0.0013	147	161	0	43.58	35	0.0014	K	STYNDINPGMIIPYR	I
replicate 2	24	AT2G44060.1	Symbols: | Late embryogenesis abundant protein, group 2 | chr2:18226922-18227988 FORWARD LENGTH=325	527	36014	11	10	38.2	325	4.69	5818	1	1	1	1161.11	2320.21	2	2320.21	0.0003	93	113	0	90.53	34	2.5e-08	K	NPNPVPIPLIDVNYLVESDGR	K
replicate 2	24	AT2G44060.1	Symbols: | Late embryogenesis abundant protein, group 2 | chr2:18226922-18227988 FORWARD LENGTH=325	527	36014	11	10	38.2	325	4.69	6030	1	1	1	817.107	2448.3	3	2448.3	-0.0009	93	114	1	79.89	33	2.1e-07	K	NPNPVPIPLIDVNYLVESDGRK	L
replicate 2	25	AT5G09810.1	Symbols: ACT7 | actin 7 | chr5:3052809-3054220 FORWARD LENGTH=377	523	41709	12	10	41.1	377	5.31	1396	1	1	0	572.783	1143.55	2	1143.55	-0.0017	42	52	0	39.23	32	0.0022	R	HTGVMVGMGQK	D
replicate 2	25	AT5G09810.1	Symbols: ACT7 | actin 7 | chr5:3052809-3054220 FORWARD LENGTH=377	523	41709	12	10	41.1	377	5.31	1591	1	1	0	591.767	1181.52	2	1181.52	-0.0002	53	63	0	37.34	31	0.0024	K	DAYVGDEAQSK	R
replicate 2	25	AT5G09810.1	Symbols: ACT7 | actin 7 | chr5:3052809-3054220 FORWARD LENGTH=377	523	41709	12	10	41.1	377	5.31	3057	1	1	1	738.341	1474.67	2	1474.67	-0.0009	362	374	0	106.81	30	2.6e-10	K	SEYDESGPSIVHR	K
replicate 2	25	AT5G09810.1	Symbols: ACT7 | actin 7 | chr5:3052809-3054220 FORWARD LENGTH=377	523	41709	12	10	41.1	377	5.31	4059	1	1	0	887.952	1773.89	2	1773.89	0.0001	241	256	0	86.86	35	6.6e-08	K	NYELPDGQVITIGAER	F
replicate 2	25	AT5G09810.1	Symbols: ACT7 | actin 7 | chr5:3052809-3054220 FORWARD LENGTH=377	523	41709	12	10	41.1	377	5.31	4294	1	1	1	928.469	1854.92	2	1854.93	-0.0014	218	233	0	61.05	35	2.5e-05	K	LAYVALDYEQELETAK	S
replicate 2	25	AT5G09810.1	Symbols: ACT7 | actin 7 | chr5:3052809-3054220 FORWARD LENGTH=377	523	41709	12	10	41.1	377	5.31	4503	1	1	0	966.943	1931.87	2	1931.87	-0.0012	71	86	0	92.1	31	8.8e-09	K	YPIEHGIVSNWDDMEK	I
replicate 2	25	AT5G09810.1	Symbols: ACT7 | actin 7 | chr5:3052809-3054220 FORWARD LENGTH=377	523	41709	12	10	41.1	377	5.31	4572	1	1	0	977.535	1953.06	2	1953.06	-0.0017	98	115	0	48.42	33	0.00029	R	VAPEEHPVLLTEAPLNPK	A
replicate 2	25	AT5G09810.1	Symbols: ACT7 | actin 7 | chr5:3052809-3054220 FORWARD LENGTH=377	523	41709	12	10	41.1	377	5.31	5460	1	1	1	1092.04	2182.07	2	2182.07	0.0002	294	314	0	112.38	35	1.9e-10	K	DLYGNIVLSGGSTMFPGIADR	M
replicate 2	25	AT5G09810.1	Symbols: ACT7 | actin 7 | chr5:3052809-3054220 FORWARD LENGTH=377	523	41709	12	10	41.1	377	5.31	5754	1	1	0	765.753	2294.24	3	2294.24	-0.0016	98	118	1	38.52	32	0.0026	R	VAPEEHPVLLTEAPLNPKANR	E
replicate 2	25	AT5G09810.1	Symbols: ACT7 | actin 7 | chr5:3052809-3054220 FORWARD LENGTH=377	523	41709	12	10	41.1	377	5.31	7001	1	1	0	1051.22	3150.63	3	3150.64	-0.0013	150	179	0	74.04	33	8.5e-07	R	TTGIVLDSGDGVSHTVPIYEGYALPHAILR	L
replicate 2	26	AT5G50920.1	Symbols: CLPC, ATHSP93-V, HSP93-V, DCA1, CLPC1 | CLPC homologue 1 | chr5:20715710-20719800 REVERSE LENGTH=929	484	103388	12	12	22.9	929	6.36	1465	1	0	0	580.301	1158.59	2	1158.59	-0.0005	485	495	0	51.49	34	0.0002	K	AIDLIDEAGSR	V
replicate 2	26	AT5G50920.1	Symbols: CLPC, ATHSP93-V, HSP93-V, DCA1, CLPC1 | CLPC homologue 1 | chr5:20715710-20719800 REVERSE LENGTH=929	484	103388	12	12	22.9	929	6.36	2326	1	0	0	658.341	1314.67	2	1314.67	0.0005	319	331	0	53.39	34	0.00014	R	IASGDVPETIEGK	K
replicate 2	26	AT5G50920.1	Symbols: CLPC, ATHSP93-V, HSP93-V, DCA1, CLPC1 | CLPC homologue 1 | chr5:20715710-20719800 REVERSE LENGTH=929	484	103388	12	12	22.9	929	6.36	2724	1	0	0	699.373	1396.73	2	1396.73	-0.0004	216	228	0	49.75	34	0.00032	R	VLENLGADPSNIR	T
replicate 2	26	AT5G50920.1	Symbols: CLPC, ATHSP93-V, HSP93-V, DCA1, CLPC1 | CLPC homologue 1 | chr5:20715710-20719800 REVERSE LENGTH=929	484	103388	12	12	22.9	929	6.36	2864	1	1	1	713.833	1425.65	2	1425.65	-0.001	854	866	0	50.92	32	0.00015	R	VVDEGYNPSYGAR	P
replicate 2	26	AT5G50920.1	Symbols: CLPC, ATHSP93-V, HSP93-V, DCA1, CLPC1 | CLPC homologue 1 | chr5:20715710-20719800 REVERSE LENGTH=929	484	103388	12	12	22.9	929	6.36	3069	1	0	0	738.897	1475.78	2	1475.78	0.0014	163	176	0	46.75	35	0.00082	R	GSGFVAVEIPFTPR	A
replicate 2	26	AT5G50920.1	Symbols: CLPC, ATHSP93-V, HSP93-V, DCA1, CLPC1 | CLPC homologue 1 | chr5:20715710-20719800 REVERSE LENGTH=929	484	103388	12	12	22.9	929	6.36	3164	1	0	0	748.869	1495.72	2	1495.72	-0.0005	254	266	0	64.47	35	1.2e-05	K	MPTLEEYGTNLTK	L
replicate 2	26	AT5G50920.1	Symbols: CLPC, ATHSP93-V, HSP93-V, DCA1, CLPC1 | CLPC homologue 1 | chr5:20715710-20719800 REVERSE LENGTH=929	484	103388	12	12	22.9	929	6.36	4149	1	0	0	903.488	1804.96	2	1804.96	0.0008	751	767	0	89.6	34	3.3e-08	K	NTLLIMTSNVGSSVIEK	G
replicate 2	26	AT5G50920.1	Symbols: CLPC, ATHSP93-V, HSP93-V, DCA1, CLPC1 | CLPC homologue 1 | chr5:20715710-20719800 REVERSE LENGTH=929	484	103388	12	12	22.9	929	6.36	4798	1	0	0	993.483	1984.95	2	1984.95	0.001	722	738	0	97.45	34	4.7e-09	K	AHPDVFNMMLQILEDGR	L
replicate 2	26	AT5G50920.1	Symbols: CLPC, ATHSP93-V, HSP93-V, DCA1, CLPC1 | CLPC homologue 1 | chr5:20715710-20719800 REVERSE LENGTH=929	484	103388	12	12	22.9	929	6.36	4979	1	0	0	678.716	2033.13	3	2032.12	1.0039	190	207	0	35.89	31	0.0039	R	QLGHNYIGSEHLLLGLLR	E
replicate 2	26	AT5G50920.1	Symbols: CLPC, ATHSP93-V, HSP93-V, DCA1, CLPC1 | CLPC homologue 1 | chr5:20715710-20719800 REVERSE LENGTH=929	484	103388	12	12	22.9	929	6.36	5687	1	0	0	1132.58	2263.15	2	2263.15	-0.003	686	707	0	49.18	35	0.00038	K	LIGSPPGYVGYTEGGQLTEAVR	R
replicate 2	26	AT5G50920.1	Symbols: CLPC, ATHSP93-V, HSP93-V, DCA1, CLPC1 | CLPC homologue 1 | chr5:20715710-20719800 REVERSE LENGTH=929	484	103388	12	12	22.9	929	6.36	6097	1	0	0	836.799	2507.37	3	2507.37	0.0001	116	140	0	88.65	31	1.9e-08	R	LGHNFVGTEQILLGLIGEGTGIAAK	V
replicate 2	26	AT5G50920.1	Symbols: CLPC, ATHSP93-V, HSP93-V, DCA1, CLPC1 | CLPC homologue 1 | chr5:20715710-20719800 REVERSE LENGTH=929	484	103388	12	12	22.9	929	6.36	7360	1	0	0	954.769	3815.05	4	3815.05	-0.0018	364	400	1	76.8	28	1.5e-07	R	QSDEIILFIDEVHTLIGAGAAEGAIDAANILKPALAR	G
replicate 2	27	AT5G19770.1	Symbols: TUA3 | tubulin alpha-3 | chr5:6682761-6684474 REVERSE LENGTH=450	451	49622	9	7	24.4	450	4.95	685	1	0	0	504.23	1006.45	2	1006.45	-0.0005	97	105	0	52.35	31	7.9e-05	K	EDAANNFAR	G
replicate 2	27	AT5G19770.1	Symbols: TUA3 | tubulin alpha-3 | chr5:6682761-6684474 REVERSE LENGTH=450	451	49622	9	7	24.4	450	4.95	2716	1	0	0	698.883	1395.75	2	1395.75	0	85	96	0	60.82	34	2.4e-05	R	QLFHPEQLISGK	E
replicate 2	27	AT5G19770.1	Symbols: TUA3 | tubulin alpha-3 | chr5:6682761-6684474 REVERSE LENGTH=450	451	49622	9	7	24.4	450	4.95	3300	1	1	1	766.456	1530.9	2	1530.9	0.0002	230	243	0	34.85	29	0.0032	R	LISQIISSLTTSLR	F
replicate 2	27	AT5G19770.1	Symbols: TUA3 | tubulin alpha-3 | chr5:6682761-6684474 REVERSE LENGTH=450	451	49622	9	7	24.4	450	4.95	3870	1	0	0	851.457	1700.9	2	1700.9	0.0005	65	79	0	101.98	35	2.1e-09	R	AVFVDLEPTVIDEVR	T
replicate 2	27	AT5G19770.1	Symbols: TUA3 | tubulin alpha-3 | chr5:6682761-6684474 REVERSE LENGTH=450	451	49622	9	7	24.4	450	4.95	3964	1	1	1	867.966	1733.92	2	1733.92	-0.0001	265	280	0	75.27	35	1.1e-06	R	IHFMLSSYAPVISAAK	A
replicate 2	27	AT5G19770.1	Symbols: TUA3 | tubulin alpha-3 | chr5:6682761-6684474 REVERSE LENGTH=450	451	49622	9	7	24.4	450	4.95	5852	1	0	0	777.344	2329.01	3	2329.01	-0.0009	403	422	0	110	29	8.3e-11	R	AFVHWYVGEGMEEGEFSEAR	E
replicate 2	27	AT5G19770.1	Symbols: TUA3 | tubulin alpha-3 | chr5:6682761-6684474 REVERSE LENGTH=450	451	49622	9	7	24.4	450	4.95	6253	1	1	1	888.433	2662.28	3	2662.28	-0.0006	281	304	0	81.05	33	1.9e-07	K	AYHEQLSVPEITNAVFEPASMMAK	C
replicate 2	28	AT5G03290.1	Symbols: IDH-V | isocitrate dehydrogenase V | chr5:794043-795939 FORWARD LENGTH=374	428	40599	8	6	20.1	374	6.33	1548	1	1	0	587.812	1173.61	2	1173.61	0.0015	191	200	0	77.62	36	6.9e-07	R	VAEYAFLYAK	T
replicate 2	28	AT5G03290.1	Symbols: IDH-V | isocitrate dehydrogenase V | chr5:794043-795939 FORWARD LENGTH=374	428	40599	8	6	20.1	374	6.33	1810	1	1	0	611.819	1221.62	2	1221.62	-0.0004	149	158	0	56.84	35	7.7e-05	R	YDDVDLITIR	E
replicate 2	28	AT5G03290.1	Symbols: IDH-V | isocitrate dehydrogenase V | chr5:794043-795939 FORWARD LENGTH=374	428	40599	8	6	20.1	374	6.33	3091	1	1	0	740.394	1478.77	2	1478.77	0.0007	147	158	1	63.75	36	1.8e-05	K	TRYDDVDLITIR	E
replicate 2	28	AT5G03290.1	Symbols: IDH-V | isocitrate dehydrogenase V | chr5:794043-795939 FORWARD LENGTH=374	428	40599	8	6	20.1	374	6.33	4165	1	1	1	907.505	1813	2	1813	0.0011	312	328	0	101.66	33	1.5e-09	K	NLANPTALLLSGVMMLR	H
replicate 2	28	AT5G03290.1	Symbols: IDH-V | isocitrate dehydrogenase V | chr5:794043-795939 FORWARD LENGTH=374	428	40599	8	6	20.1	374	6.33	4267	1	1	1	923.931	1845.85	2	1845.85	-0.0028	159	174	0	125.49	32	5.6e-12	R	ENTEGEYSGLEHQVVR	G
replicate 2	28	AT5G03290.1	Symbols: IDH-V | isocitrate dehydrogenase V | chr5:794043-795939 FORWARD LENGTH=374	428	40599	8	6	20.1	374	6.33	5549	1	1	1	738.378	2212.11	3	2212.11	-0.0008	332	351	0	70.6	34	2.5e-06	K	FNEQAEQIHSAIINTIAEGK	Y
replicate 2	29	AT4G12080.1	Symbols: AHL1, ATAHL1 | AT-hook motif nuclear-localized protein 1 | chr4:7239466-7241246 FORWARD LENGTH=356	425	37289	9	8	39.3	356	9.39	954	1	1	1	531.788	1061.56	2	1061.56	0.0001	140	148	1	61.61	36	2.8e-05	K	VKPTNSFNR	T
replicate 2	29	AT4G12080.1	Symbols: AHL1, ATAHL1 | AT-hook motif nuclear-localized protein 1 | chr4:7239466-7241246 FORWARD LENGTH=356	425	37289	9	8	39.3	356	9.39	2113	1	1	1	638.828	1275.64	2	1275.64	0	14	26	0	81.1	35	2.7e-07	R	STTGNDGGITVVR	S
replicate 2	29	AT4G12080.1	Symbols: AHL1, ATAHL1 | AT-hook motif nuclear-localized protein 1 | chr4:7239466-7241246 FORWARD LENGTH=356	425	37289	9	8	39.3	356	9.39	2396	1	1	1	665.313	1328.61	2	1328.61	-0.0003	27	38	0	70.11	32	1.6e-06	R	SDAPSDFHVAQR	S
replicate 2	29	AT4G12080.1	Symbols: AHL1, ATAHL1 | AT-hook motif nuclear-localized protein 1 | chr4:7239466-7241246 FORWARD LENGTH=356	425	37289	9	8	39.3	356	9.39	2414	1	1	0	667.821	1333.63	2	1333.63	-0.0026	249	262	0	33.8	33	0.0099	R	TGGMSVSLASPDGR	V
replicate 2	29	AT4G12080.1	Symbols: AHL1, ATAHL1 | AT-hook motif nuclear-localized protein 1 | chr4:7239466-7241246 FORWARD LENGTH=356	425	37289	9	8	39.3	356	9.39	3026	1	1	0	734.338	1466.66	2	1466.66	-0.003	214	227	0	87.23	32	3.1e-08	R	QPDSSGGTLTYEGR	F
replicate 2	29	AT4G12080.1	Symbols: AHL1, ATAHL1 | AT-hook motif nuclear-localized protein 1 | chr4:7239466-7241246 FORWARD LENGTH=356	425	37289	9	8	39.3	356	9.39	4897	1	1	1	1007.98	2013.95	2	2013.95	-0.0013	228	246	0	98.64	33	2.8e-09	R	FEILSLSGSFMPNDSGGTR	S
replicate 2	29	AT4G12080.1	Symbols: AHL1, ATAHL1 | AT-hook motif nuclear-localized protein 1 | chr4:7239466-7241246 FORWARD LENGTH=356	425	37289	9	8	39.3	356	9.39	6220	1	1	1	875.439	2623.29	3	2623.3	-0.0047	322	345	0	119.36	34	3.6e-11	R	TIHSVSSLPVNNNTWQTSLASDPR	N
replicate 2	29	AT4G12080.1	Symbols: AHL1, ATAHL1 | AT-hook motif nuclear-localized protein 1 | chr4:7239466-7241246 FORWARD LENGTH=356	425	37289	9	8	39.3	356	9.39	7222	1	1	1	854.475	3413.87	4	3413.87	0.0016	263	297	1	47.89	28	0.00012	R	VVGGGLAGLLVAASPVQVVVGSFLAGTDHQDQKPK	K
replicate 2	30	AT4G16143.1	Symbols: IMPA-2 | importin alpha isoform 2 | chr4:9134450-9137134 REVERSE LENGTH=535	388	58870	7	7	24.7	535	5	2073	1	1	1	634.372	1266.73	2	1266.73	-0.0005	282	293	0	80.29	31	1.4e-07	K	IQSVIEAGVVPR	L
replicate 2	30	AT4G16143.1	Symbols: IMPA-2 | importin alpha isoform 2 | chr4:9134450-9137134 REVERSE LENGTH=535	388	58870	7	7	24.7	535	5	3769	1	1	0	835.418	1668.82	2	1668.82	0.0001	181	196	0	115.72	34	8.3e-11	R	EQAVWALGNVAGDSPR	C
replicate 2	30	AT4G16143.1	Symbols: IMPA-2 | importin alpha isoform 2 | chr4:9134450-9137134 REVERSE LENGTH=535	388	58870	7	7	24.7	535	5	4405	1	1	1	951.963	1901.91	2	1901.91	0.0006	393	411	0	82.53	34	1.6e-07	K	EAAWAISNATSGGSPDQIK	Y
replicate 2	30	AT4G16143.1	Symbols: IMPA-2 | importin alpha isoform 2 | chr4:9134450-9137134 REVERSE LENGTH=535	388	58870	7	7	24.7	535	5	4894	1	1	1	671.731	2012.17	3	2012.18	-0.008	294	311	0	54.85	26	1.3e-05	R	LVELLQHQSPSVLIPALR	S
replicate 2	30	AT4G16143.1	Symbols: IMPA-2 | importin alpha isoform 2 | chr4:9134450-9137134 REVERSE LENGTH=535	388	58870	7	7	24.7	535	5	5593	1	1	1	743.759	2228.25	3	2228.25	0.0015	199	219	0	38.9	29	0.0012	R	DLVLGQGALIPLLSQLNEHAK	L
replicate 2	30	AT4G16143.1	Symbols: IMPA-2 | importin alpha isoform 2 | chr4:9134450-9137134 REVERSE LENGTH=535	388	58870	7	7	24.7	535	5	6051	1	1	1	1235.09	2468.17	2	2468.17	-0.0027	453	475	0	101.34	33	1.8e-09	K	VTGNTGDVNFYAQLIDDAEGLEK	I
replicate 2	30	AT4G16143.1	Symbols: IMPA-2 | importin alpha isoform 2 | chr4:9134450-9137134 REVERSE LENGTH=535	388	58870	7	7	24.7	535	5	6084	1	1	1	831.457	2491.35	3	2491.34	0.0046	158	180	0	63.08	32	8.1e-06	K	VVIEHGAVPIFVQLLASQSDDVR	E
replicate 2	32	AT4G37910.1	Symbols: mtHsc70-1 | mitochondrial heat shock protein 70-1 | chr4:17825368-17828099 REVERSE LENGTH=682	351	73030	8	8	15.7	682	5.51	1343	1	1	1	567.781	1133.55	2	1133.55	0.0009	126	134	1	34.83	34	0.0099	R	RFDDPQTQK	E
replicate 2	32	AT4G37910.1	Symbols: mtHsc70-1 | mitochondrial heat shock protein 70-1 | chr4:17825368-17828099 REVERSE LENGTH=682	351	73030	8	8	15.7	682	5.51	1955	1	1	1	625.287	1248.56	2	1248.56	0.0009	547	558	0	103.25	31	6.7e-10	R	SSGGLSDDEINR	M
replicate 2	32	AT4G37910.1	Symbols: mtHsc70-1 | mitochondrial heat shock protein 70-1 | chr4:17825368-17828099 REVERSE LENGTH=682	351	73030	8	8	15.7	682	5.51	2133	1	1	1	639.798	1277.58	2	1277.58	0.0007	618	629	0	67.53	32	3e-06	R	TAMAGEDVEDIK	A
replicate 2	32	AT4G37910.1	Symbols: mtHsc70-1 | mitochondrial heat shock protein 70-1 | chr4:17825368-17828099 REVERSE LENGTH=682	351	73030	8	8	15.7	682	5.51	2560	1	1	1	681.375	1360.73	2	1360.74	-0.0003	160	172	0	47.3	35	0.00073	K	FSPSQIGANVLTK	M
replicate 2	32	AT4G37910.1	Symbols: mtHsc70-1 | mitochondrial heat shock protein 70-1 | chr4:17825368-17828099 REVERSE LENGTH=682	351	73030	8	8	15.7	682	5.51	2817	1	1	0	709.371	1416.73	2	1416.73	-0.0001	377	389	0	66.24	35	8.8e-06	K	EVDEVLLVGGMTR	V
replicate 2	32	AT4G37910.1	Symbols: mtHsc70-1 | mitochondrial heat shock protein 70-1 | chr4:17825368-17828099 REVERSE LENGTH=682	351	73030	8	8	15.7	682	5.51	3078	1	1	1	739.385	1476.76	2	1476.76	-0.0008	107	120	0	43.31	36	0.002	R	QAVTNPTNTIFGSK	R
replicate 2	32	AT4G37910.1	Symbols: mtHsc70-1 | mitochondrial heat shock protein 70-1 | chr4:17825368-17828099 REVERSE LENGTH=682	351	73030	8	8	15.7	682	5.51	4151	1	1	1	903.955	1805.9	2	1805.9	-0.002	218	234	0	49.62	35	0.00042	R	IINEPTAAALSYGMNNK	E
replicate 2	32	AT4G37910.1	Symbols: mtHsc70-1 | mitochondrial heat shock protein 70-1 | chr4:17825368-17828099 REVERSE LENGTH=682	351	73030	8	8	15.7	682	5.51	4163	1	1	1	907.481	1812.95	2	1812.95	0	601	617	0	120.55	34	2.5e-11	K	IPAEIASEIETAVSDLR	T
replicate 2	34	AT1G67120.1	Symbols: | ATPases;nucleotide binding;ATP binding;nucleoside-triphosphatases;transcription factor binding | chr1:25069727-25095526 REVERSE LENGTH=5393	348	610771	7	7	2.3	5393	5.15	1940	1	1	1	623.788	1245.56	2	1245.56	-0.0013	3665	3675	0	49.46	30	0.00011	K	NFTSNYQSASK	Y
replicate 2	34	AT1G67120.1	Symbols: | ATPases;nucleotide binding;ATP binding;nucleoside-triphosphatases;transcription factor binding | chr1:25069727-25095526 REVERSE LENGTH=5393	348	610771	7	7	2.3	5393	5.15	3004	1	1	1	731.408	1460.8	2	1460.8	-0.0008	1836	1848	0	36.29	34	0.0066	K	FAWSDGILLQALK	E
replicate 2	34	AT1G67120.1	Symbols: | ATPases;nucleotide binding;ATP binding;nucleoside-triphosphatases;transcription factor binding | chr1:25069727-25095526 REVERSE LENGTH=5393	348	610771	7	7	2.3	5393	5.15	3272	1	1	1	761.853	1521.69	2	1521.69	-0.0004	5270	5282	0	67.29	32	3.4e-06	R	NMNEMLENLASTR	R
replicate 2	34	AT1G67120.1	Symbols: | ATPases;nucleotide binding;ATP binding;nucleoside-triphosphatases;transcription factor binding | chr1:25069727-25095526 REVERSE LENGTH=5393	348	610771	7	7	2.3	5393	5.15	3580	1	1	1	810.454	1618.89	2	1618.89	0	3071	3085	0	74.08	33	9.2e-07	K	TATVAQILENVFSVK	D
replicate 2	34	AT1G67120.1	Symbols: | ATPases;nucleotide binding;ATP binding;nucleoside-triphosphatases;transcription factor binding | chr1:25069727-25095526 REVERSE LENGTH=5393	348	610771	7	7	2.3	5393	5.15	5655	1	1	1	753.072	2256.19	3	2256.19	0.0037	838	857	0	56.61	34	5.5e-05	R	EGHWVLLDEVNLAPPEILGR	L
replicate 2	34	AT1G67120.1	Symbols: | ATPases;nucleotide binding;ATP binding;nucleoside-triphosphatases;transcription factor binding | chr1:25069727-25095526 REVERSE LENGTH=5393	348	610771	7	7	2.3	5393	5.15	6128	1	1	1	844.447	2530.32	3	2530.32	-0.0002	1139	1161	0	82.68	33	1.3e-07	R	GGHWIVLDELNLAPSDVLEALNR	L
replicate 2	34	AT1G67120.1	Symbols: | ATPases;nucleotide binding;ATP binding;nucleoside-triphosphatases;transcription factor binding | chr1:25069727-25095526 REVERSE LENGTH=5393	348	610771	7	7	2.3	5393	5.15	6958	1	1	1	1034.55	3100.62	3	3100.62	-0.0013	1849	1876	0	131.83	32	1.2e-12	K	EGSWVLLDELNLAPQSVLEGLNAILDHR	A
replicate 2	35	AT2G15860.1	Symbols: | unknown protein; FUNCTIONS IN: molecular_function unknown; INVOLVED IN: biological_process unknown; LOCATED IN: cellular_component unknown; EXPRESSED IN: 24 plant structures; EXPRESSED DURING: 13 growth stages; Has 30201 Blast hits to 1	344	55540	8	8	24.6	512	4.65	524	1	1	1	482.751	963.488	2	963.487	0.0005	484	492	0	58.18	35	5.6e-05	R	SDQTTAITK	I
replicate 2	35	AT2G15860.1	Symbols: | unknown protein; FUNCTIONS IN: molecular_function unknown; INVOLVED IN: biological_process unknown; LOCATED IN: cellular_component unknown; EXPRESSED IN: 24 plant structures; EXPRESSED DURING: 13 growth stages; Has 30201 Blast hits to 1	344	55540	8	8	24.6	512	4.65	2043	1	1	1	632.326	1262.64	2	1262.64	0.0004	361	371	0	58.38	36	6.3e-05	R	LESLHSEGVHR	L
replicate 2	35	AT2G15860.1	Symbols: | unknown protein; FUNCTIONS IN: molecular_function unknown; INVOLVED IN: biological_process unknown; LOCATED IN: cellular_component unknown; EXPRESSED IN: 24 plant structures; EXPRESSED DURING: 13 growth stages; Has 30201 Blast hits to 1	344	55540	8	8	24.6	512	4.65	2270	1	1	1	651.325	1300.64	2	1300.64	-0.0009	169	180	0	76.36	34	6e-07	K	LENSVQQGSSPR	E
replicate 2	35	AT2G15860.1	Symbols: | unknown protein; FUNCTIONS IN: molecular_function unknown; INVOLVED IN: biological_process unknown; LOCATED IN: cellular_component unknown; EXPRESSED IN: 24 plant structures; EXPRESSED DURING: 13 growth stages; Has 30201 Blast hits to 1	344	55540	8	8	24.6	512	4.65	2334	1	1	1	658.838	1315.66	2	1315.66	-0.0008	181	194	0	46.58	35	0.00073	R	EAGSGAPSLLETGK	A
replicate 2	35	AT2G15860.1	Symbols: | unknown protein; FUNCTIONS IN: molecular_function unknown; INVOLVED IN: biological_process unknown; LOCATED IN: cellular_component unknown; EXPRESSED IN: 24 plant structures; EXPRESSED DURING: 13 growth stages; Has 30201 Blast hits to 1	344	55540	8	8	24.6	512	4.65	2499	1	1	1	675.829	1349.64	2	1349.65	-0.002	232	242	0	45.85	34	0.00072	K	DQVLEEVTFDR	C
replicate 2	35	AT2G15860.1	Symbols: | unknown protein; FUNCTIONS IN: molecular_function unknown; INVOLVED IN: biological_process unknown; LOCATED IN: cellular_component unknown; EXPRESSED IN: 24 plant structures; EXPRESSED DURING: 13 growth stages; Has 30201 Blast hits to 1	344	55540	8	8	24.6	512	4.65	3382	1	1	1	780.909	1559.8	2	1559.8	-0.001	124	138	0	101.16	35	2.8e-09	R	LEGASEESLLSQGLK	V
replicate 2	35	AT2G15860.1	Symbols: | unknown protein; FUNCTIONS IN: molecular_function unknown; INVOLVED IN: biological_process unknown; LOCATED IN: cellular_component unknown; EXPRESSED IN: 24 plant structures; EXPRESSED DURING: 13 growth stages; Has 30201 Blast hits to 1	344	55540	8	8	24.6	512	4.65	5984	1	1	1	806.395	2416.16	3	2416.16	0.0001	334	356	0	42.1	34	0.0018	K	AADMATGFTNALAGLHVNDMIQR	T
replicate 2	35	AT2G15860.1	Symbols: | unknown protein; FUNCTIONS IN: molecular_function unknown; INVOLVED IN: biological_process unknown; LOCATED IN: cellular_component unknown; EXPRESSED IN: 24 plant structures; EXPRESSED DURING: 13 growth stages; Has 30201 Blast hits to 1	344	55540	8	8	24.6	512	4.65	7053	1	1	1	1071.18	3210.52	3	3210.53	-0.003	424	454	0	90.92	33	1.7e-08	K	AETMAGYVEAVSNSFITGISDVSETYSAAIK	G
replicate 2	36	AT3G16810.1	Symbols: APUM24, PUM24 | pumilio 24 | chr3:5723436-5727539 REVERSE LENGTH=641	341	71559	5	5	11.5	641	9.16	2226	1	1	1	646.38	1290.74	2	1290.74	0.0011	285	295	0	76.73	31	2.9e-07	K	LLIEYLTIADK	T
replicate 2	36	AT3G16810.1	Symbols: APUM24, PUM24 | pumilio 24 | chr3:5723436-5727539 REVERSE LENGTH=641	341	71559	5	5	11.5	641	9.16	2700	1	1	1	697.397	1392.78	2	1392.78	-0.0008	263	274	0	42.25	33	0.0013	R	HMTAIIQPILEK	G
replicate 2	36	AT3G16810.1	Symbols: APUM24, PUM24 | pumilio 24 | chr3:5723436-5727539 REVERSE LENGTH=641	341	71559	5	5	11.5	641	9.16	4049	1	1	1	886.02	1770.03	2	1770.03	0.0001	296	312	0	115.73	29	2.2e-11	K	TSAADVLQLLTGSLLLR	M
replicate 2	36	AT3G16810.1	Symbols: APUM24, PUM24 | pumilio 24 | chr3:5723436-5727539 REVERSE LENGTH=641	341	71559	5	5	11.5	641	9.16	4477	1	1	1	963.017	1924.02	2	1924.02	0.0003	221	236	0	103.86	34	1.1e-09	K	QELLAELYSTELQLFK	G
replicate 2	36	AT3G16810.1	Symbols: APUM24, PUM24 | pumilio 24 | chr3:5723436-5727539 REVERSE LENGTH=641	341	71559	5	5	11.5	641	9.16	5130	1	1	1	1039.05	2076.09	2	2076.09	0.0009	149	166	0	104.45	34	1.1e-09	K	DVLFTELQPQFLNLASNK	Y
replicate 2	37	AT5G49910.1	Symbols: CPHSC70-2EAT SHOCK PROTEIN 70-2, HSC70-7, cpHsc70-2 | chloroplast heat shock protein 70-2 | chr5:20303470-20306295 FORWARD LENGTH=718	333	76950	9	9	20.8	718	5.17	2614	1	1	0	687.367	1372.72	2	1372.72	0.0001	404	416	0	81.01	35	2.8e-07	K	DIDEVILVGGSTR	I
replicate 2	37	AT5G49910.1	Symbols: CPHSC70-2EAT SHOCK PROTEIN 70-2, HSC70-7, cpHsc70-2 | chloroplast heat shock protein 70-2 | chr5:20303470-20306295 FORWARD LENGTH=718	333	76950	9	9	20.8	718	5.17	2649	1	1	0	691.333	1380.65	2	1380.65	-0.0001	608	619	0	64.55	34	9.3e-06	K	NQADSVVYQTEK	Q
replicate 2	37	AT5G49910.1	Symbols: CPHSC70-2EAT SHOCK PROTEIN 70-2, HSC70-7, cpHsc70-2 | chloroplast heat shock protein 70-2 | chr5:20303470-20306295 FORWARD LENGTH=718	333	76950	9	9	20.8	718	5.17	2833	1	1	1	711.313	1420.61	2	1420.61	-0.0017	581	592	0	68.33	28	1.1e-06	K	DEVDTMVQEAER	F
replicate 2	37	AT5G49910.1	Symbols: CPHSC70-2EAT SHOCK PROTEIN 70-2, HSC70-7, cpHsc70-2 | chloroplast heat shock protein 70-2 | chr5:20303470-20306295 FORWARD LENGTH=718	333	76950	9	9	20.8	718	5.17	3003	1	1	0	731.388	1460.76	2	1460.76	-0.0003	185	197	0	63.13	36	2e-05	K	QFAAEEISAQVLR	K
replicate 2	37	AT5G49910.1	Symbols: CPHSC70-2EAT SHOCK PROTEIN 70-2, HSC70-7, cpHsc70-2 | chloroplast heat shock protein 70-2 | chr5:20303470-20306295 FORWARD LENGTH=718	333	76950	9	9	20.8	718	5.17	3046	1	1	0	736.919	1471.82	2	1471.82	-0.0008	567	580	1	36.83	34	0.0054	K	KQDITITGASTLPK	D
replicate 2	37	AT5G49910.1	Symbols: CPHSC70-2EAT SHOCK PROTEIN 70-2, HSC70-7, cpHsc70-2 | chloroplast heat shock protein 70-2 | chr5:20303470-20306295 FORWARD LENGTH=718	333	76950	9	9	20.8	718	5.17	3457	1	1	0	790.907	1579.8	2	1579.8	-0.0003	214	227	0	52.95	36	0.00021	K	AVITVPAYFNDSQR	T
replicate 2	37	AT5G49910.1	Symbols: CPHSC70-2EAT SHOCK PROTEIN 70-2, HSC70-7, cpHsc70-2 | chloroplast heat shock protein 70-2 | chr5:20303470-20306295 FORWARD LENGTH=718	333	76950	9	9	20.8	718	5.17	4009	1	1	1	876.452	1750.89	2	1750.89	-0.0003	244	259	0	70.72	35	3.1e-06	R	IINEPTAASLAYGFER	K
replicate 2	37	AT5G49910.1	Symbols: CPHSC70-2EAT SHOCK PROTEIN 70-2, HSC70-7, cpHsc70-2 | chloroplast heat shock protein 70-2 | chr5:20303470-20306295 FORWARD LENGTH=718	333	76950	9	9	20.8	718	5.17	6134	1	1	0	845.772	2534.29	3	2534.29	0.0009	342	365	0	42.9	34	0.0016	K	IELSSLTQTNMSLPFITATADGPK	H
replicate 2	37	AT5G49910.1	Symbols: CPHSC70-2EAT SHOCK PROTEIN 70-2, HSC70-7, cpHsc70-2 | chloroplast heat shock protein 70-2 | chr5:20303470-20306295 FORWARD LENGTH=718	333	76950	9	9	20.8	718	5.17	6909	1	1	0	1019.53	3055.56	3	3055.56	-0.0029	80	110	1	44.31	33	0.00087	K	VVGIDLGTTNSAVAAMEGGKPTIVTNAEGQR	T
replicate 2	38	AT5G49700.1	Symbols: | Predicted AT-hook DNA-binding family protein | chr5:20192599-20193429 FORWARD LENGTH=276	331	29372	6	4	20.7	276	8.36	3549	1	1	1	806.428	1610.84	2	1610.84	0.0005	127	142	0	110	35	3.2e-10	R	QPSPAALGSTITFHGK	F
replicate 2	38	AT5G49700.1	Symbols: | Predicted AT-hook DNA-binding family protein | chr5:20192599-20193429 FORWARD LENGTH=276	331	29372	6	4	20.7	276	8.36	4021	1	1	1	878.985	1755.96	2	1755.96	-0.0006	143	158	0	103.49	33	1.1e-09	K	FDLLSVSATFLPPPPR	T
replicate 2	38	AT5G49700.1	Symbols: | Predicted AT-hook DNA-binding family protein | chr5:20192599-20193429 FORWARD LENGTH=276	331	29372	6	4	20.7	276	8.36	6321	1	1	1	910.442	2728.3	3	2727.31	0.9981	78	102	0	89.76	33	2.6e-08	R	DTDPPMSPYILEVPSGNDVVEAINR	F
replicate 2	38	AT5G49700.1	Symbols: | Predicted AT-hook DNA-binding family protein | chr5:20192599-20193429 FORWARD LENGTH=276	331	29372	6	4	20.7	276	8.36	7178	1	1	1	838.454	3349.79	4	3348.79	1.0008	127	158	1	36.16	30	0.0025	R	QPSPAALGSTITFHGKFDLLSVSATFLPPPPR	T
replicate 2	39	AT1G07920.1	Symbols: | GTP binding Elongation factor Tu family protein | chr1:2455559-2457001 FORWARD LENGTH=449	329	49471	7	5	15.8	449	9.19	2258	1	1	1	649.877	1297.74	2	1297.74	0.0004	135	146	0	76.31	32	4.2e-07	R	EHALLAFTLGVK	Q
replicate 2	39	AT1G07920.1	Symbols: | GTP binding Elongation factor Tu family protein | chr1:2455559-2457001 FORWARD LENGTH=449	329	49471	7	5	15.8	449	9.19	3625	1	1	1	819.44	1636.87	2	1636.87	-0.0015	213	227	0	55.62	35	9.3e-05	K	GPTLLEALDQINEPK	R
replicate 2	39	AT1G07920.1	Symbols: | GTP binding Elongation factor Tu family protein | chr1:2455559-2457001 FORWARD LENGTH=449	329	49471	7	5	15.8	449	9.19	4002	1	1	1	874.468	1746.92	2	1746.92	-0.0006	262	278	0	77.12	35	6.8e-07	K	PGMVVTFAPTGLTTEVK	S
replicate 2	39	AT1G07920.1	Symbols: | GTP binding Elongation factor Tu family protein | chr1:2455559-2457001 FORWARD LENGTH=449	329	49471	7	5	15.8	449	9.19	5756	1	1	1	766.049	2295.13	3	2295.13	-0.0023	392	411	1	73.58	35	1.5e-06	K	MTPTKPMVVETFSEYPPLGR	F	Oxidation (M)	0.00000020000000000000.0
replicate 2	39	AT1G07920.1	Symbols: | GTP binding Elongation factor Tu family protein | chr1:2455559-2457001 FORWARD LENGTH=449	329	49471	7	5	15.8	449	9.19	6095	1	1	1	1253.67	2505.32	2	2505.32	-0.0028	255	278	1	91.89	33	1.4e-08	R	VETGMIKPGMVVTFAPTGLTTEVK	S
replicate 2	40	AT1G45000.1	Symbols: | AAA-type ATPase family protein | chr1:17009220-17011607 FORWARD LENGTH=399	326	44727	7	7	28.6	399	8.25	536	1	1	0	485.218	968.421	2	968.42	0.0008	249	257	0	30.59	29	0.0075	R	FSEGTSADR	E
replicate 2	40	AT1G45000.1	Symbols: | AAA-type ATPase family protein | chr1:17009220-17011607 FORWARD LENGTH=399	326	44727	7	7	28.6	399	8.25	2101	1	1	0	637.325	1272.64	2	1272.63	0.0007	329	339	0	62.84	34	1.4e-05	K	HGEIDYEAIVK	L
replicate 2	40	AT1G45000.1	Symbols: | AAA-type ATPase family protein | chr1:17009220-17011607 FORWARD LENGTH=399	326	44727	7	7	28.6	399	8.25	2114	1	1	0	638.848	1275.68	2	1275.68	-0.0003	192	203	0	60.41	35	3.6e-05	R	AIASNIDANFLK	V
replicate 2	40	AT1G45000.1	Symbols: | AAA-type ATPase family protein | chr1:17009220-17011607 FORWARD LENGTH=399	326	44727	7	7	28.6	399	8.25	4136	1	1	0	900.982	1799.95	2	1799.95	0.0005	153	167	0	65.52	34	7.9e-06	R	ESIELPLMNPELFLR	V
replicate 2	40	AT1G45000.1	Symbols: | AAA-type ATPase family protein | chr1:17009220-17011607 FORWARD LENGTH=399	326	44727	7	7	28.6	399	8.25	4508	1	1	1	967.998	1933.98	2	1933.98	0.0001	262	278	0	121.16	35	2.8e-11	R	TLMELLNQLDGFDQLGK	V
replicate 2	40	AT1G45000.1	Symbols: | AAA-type ATPase family protein | chr1:17009220-17011607 FORWARD LENGTH=399	326	44727	7	7	28.6	399	8.25	5570	1	1	0	741.742	2222.2	3	2222.2	0.0011	55	74	1	50.01	32	0.0002	K	SLQSVGQIIGEVLRPLDNER	L
replicate 2	40	AT1G45000.1	Symbols: | AAA-type ATPase family protein | chr1:17009220-17011607 FORWARD LENGTH=399	326	44727	7	7	28.6	399	8.25	7097	1	1	0	1082.19	3243.55	3	3243.55	-0.0013	120	149	0	87.03	33	4.4e-08	R	EVDPVVYNMLHEDPGNISYSAVGGLGDQIR	E
replicate 2	41	AT2G24050.1	Symbols: eIFiso4G2 | MIF4G domain-containing protein / MA3 domain-containing protein | chr2:10225500-10228456 REVERSE LENGTH=747	324	82838	7	7	13	747	7.57	1804	1	1	1	610.827	1219.64	2	1219.64	0.0005	388	397	0	42.76	36	0.0023	R	FMVQNVVDLR	A
replicate 2	41	AT2G24050.1	Symbols: eIFiso4G2 | MIF4G domain-containing protein / MA3 domain-containing protein | chr2:10225500-10228456 REVERSE LENGTH=747	324	82838	7	7	13	747	7.57	2481	1	1	1	673.803	1345.59	2	1345.59	-0.002	460	473	0	78.86	30	1.4e-07	R	PGTGGMMPGMPGTR	V
replicate 2	41	AT2G24050.1	Symbols: eIFiso4G2 | MIF4G domain-containing protein / MA3 domain-containing protein | chr2:10225500-10228456 REVERSE LENGTH=747	324	82838	7	7	13	747	7.57	2634	1	1	1	689.789	1377.56	2	1377.57	-0.0011	279	289	0	58.58	24	3.7e-06	R	QMTNPDQEMER	M
replicate 2	41	AT2G24050.1	Symbols: eIFiso4G2 | MIF4G domain-containing protein / MA3 domain-containing protein | chr2:10225500-10228456 REVERSE LENGTH=747	324	82838	7	7	13	747	7.57	3215	1	1	1	757.925	1513.84	2	1513.84	0.0009	195	209	0	89.08	34	3.2e-08	K	GQLIDAGITSADILK	E
replicate 2	41	AT2G24050.1	Symbols: eIFiso4G2 | MIF4G domain-containing protein / MA3 domain-containing protein | chr2:10225500-10228456 REVERSE LENGTH=747	324	82838	7	7	13	747	7.57	3406	1	1	1	783.823	1565.63	2	1565.63	-0.0005	474	486	0	32.51	23	0.0012	R	VMPMDEDGWEMAR	T
replicate 2	41	AT2G24050.1	Symbols: eIFiso4G2 | MIF4G domain-containing protein / MA3 domain-containing protein | chr2:10225500-10228456 REVERSE LENGTH=747	324	82838	7	7	13	747	7.57	3600	1	1	1	815.423	1628.83	2	1628.83	0.0001	442	459	0	87.01	35	6.5e-08	R	AAVSGAADGMGLGNILGR	P
replicate 2	41	AT2G24050.1	Symbols: eIFiso4G2 | MIF4G domain-containing protein / MA3 domain-containing protein | chr2:10225500-10228456 REVERSE LENGTH=747	324	82838	7	7	13	747	7.57	3760	1	1	1	833.428	1664.84	2	1664.84	-0.0001	677	692	0	82.45	35	2.1e-07	K	APNSFGEFLGELVSAK	V
replicate 2	42	AT2G39730.1	Symbols: RCA | rubisco activase | chr2:16570951-16573345 REVERSE LENGTH=474	317	51948	4	4	16.5	474	5.87	3847	1	1	1	849.383	1696.75	2	1696.75	-0.0021	73	87	0	103.19	30	5.4e-10	R	GLAYDTSDDQQDITR	G
replicate 2	42	AT2G39730.1	Symbols: RCA | rubisco activase | chr2:16570951-16573345 REVERSE LENGTH=474	317	51948	4	4	16.5	474	5.87	4080	1	1	1	890.908	1779.8	2	1779.8	-0.0015	378	392	0	64.72	31	4.7e-06	R	EGPPVFEQPEMTYEK	L
replicate 2	42	AT2G39730.1	Symbols: RCA | rubisco activase | chr2:16570951-16573345 REVERSE LENGTH=474	317	51948	4	4	16.5	474	5.87	5874	1	1	1	1174.1	2346.18	2	2346.18	-0.0007	410	432	0	119.36	34	3.5e-11	R	VQLAETYLSQAALGDANADAIGR	G
replicate 2	42	AT2G39730.1	Symbols: RCA | rubisco activase | chr2:16570951-16573345 REVERSE LENGTH=474	317	51948	4	4	16.5	474	5.87	6525	1	1	1	941.823	2822.45	3	2822.45	-0.0003	325	349	1	106.84	33	4.7e-10	K	IKDEDIVTLVDQFPGQSIDFFGALR	A
replicate 2	43	AT3G08580.1	Symbols: AAC1 | ADP/ATP carrier 1 | chr3:2605706-2607030 REVERSE LENGTH=381	316	41449	5	5	17.3	381	9.84	1737	1	1	1	604.319	1206.62	2	1206.62	-0.0001	354	366	0	70.75	35	3e-06	R	AVAGAGVLSGYDK	L
replicate 2	43	AT3G08580.1	Symbols: AAC1 | ADP/ATP carrier 1 | chr3:2605706-2607030 REVERSE LENGTH=381	316	41449	5	5	17.3	381	9.84	1754	1	1	1	606.306	1210.6	2	1210.6	-0.0003	228	237	0	42.57	35	0.0018	R	QFDGLVDVYR	K
replicate 2	43	AT3G08580.1	Symbols: AAC1 | ADP/ATP carrier 1 | chr3:2605706-2607030 REVERSE LENGTH=381	316	41449	5	5	17.3	381	9.84	2476	1	1	1	672.863	1343.71	2	1343.71	-0.0005	106	116	0	66.41	35	8.7e-06	K	LLIQNQDEMIK	A
replicate 2	43	AT3G08580.1	Symbols: AAC1 | ADP/ATP carrier 1 | chr3:2605706-2607030 REVERSE LENGTH=381	316	41449	5	5	17.3	381	9.84	2950	1	1	0	723.874	1445.73	2	1445.73	-0.0002	154	165	0	71.84	35	2.3e-06	R	YFPTQALNFAFK	D
replicate 2	43	AT3G08580.1	Symbols: AAC1 | ADP/ATP carrier 1 | chr3:2605706-2607030 REVERSE LENGTH=381	316	41449	5	5	17.3	381	9.84	4954	1	1	1	1016.51	2031.01	2	2031.01	-0.0003	76	95	0	172.72	34	1.6e-16	K	GFTNFALDFLMGGVSAAVSK	T
replicate 2	44	AT3G09810.1	Symbols: IDH-VI | isocitrate dehydrogenase VI | chr3:3008753-3011070 FORWARD LENGTH=374	314	40550	7	6	18.7	374	6.71	1548	1	0	0	587.812	1173.61	2	1173.61	0.0015	191	200	0	77.62	36	6.9e-07	R	VAEYAFLYAK	T
replicate 2	44	AT3G09810.1	Symbols: IDH-VI | isocitrate dehydrogenase VI | chr3:3008753-3011070 FORWARD LENGTH=374	314	40550	7	6	18.7	374	6.71	1810	1	0	0	611.819	1221.62	2	1221.62	-0.0004	149	158	0	56.84	35	7.7e-05	R	YDDVDLITIR	E
replicate 2	44	AT3G09810.1	Symbols: IDH-VI | isocitrate dehydrogenase VI | chr3:3008753-3011070 FORWARD LENGTH=374	314	40550	7	6	18.7	374	6.71	3091	1	0	0	740.394	1478.77	2	1478.77	0.0007	147	158	1	63.75	36	1.8e-05	K	TRYDDVDLITIR	E
replicate 2	44	AT3G09810.1	Symbols: IDH-VI | isocitrate dehydrogenase VI | chr3:3008753-3011070 FORWARD LENGTH=374	314	40550	7	6	18.7	374	6.71	3176	1	1	1	751.354	1500.69	2	1500.69	-0.0008	354	368	0	101.88	32	1.3e-09	R	TADLGGSSTTTDFTK	A
replicate 2	44	AT3G09810.1	Symbols: IDH-VI | isocitrate dehydrogenase VI | chr3:3008753-3011070 FORWARD LENGTH=374	314	40550	7	6	18.7	374	6.71	4039	1	1	1	883.46	1764.9	2	1764.9	0.0002	88	102	0	66.65	35	7.6e-06	R	TNSFLTWDNLQSVLK	N
replicate 2	44	AT3G09810.1	Symbols: IDH-VI | isocitrate dehydrogenase VI | chr3:3008753-3011070 FORWARD LENGTH=374	314	40550	7	6	18.7	374	6.71	4135	1	1	1	900.968	1799.92	2	1799.93	-0.008	46	63	0	51.73	34	0.00021	K	ATLFPGDGIGPEIAESVK	Q
replicate 2	45	AT5G28540.1	Symbols: BIP1 | heat shock protein 70 (Hsp 70) family protein | chr5:10540665-10543274 REVERSE LENGTH=669	311	73584	7	7	13.6	669	5.08	3050	1	1	1	737.399	1472.78	2	1472.78	-0.0005	360	373	0	44.14	35	0.0013	K	SQIDEIVLVGGSTR	I
replicate 2	45	AT5G28540.1	Symbols: BIP1 | heat shock protein 70 (Hsp 70) family protein | chr5:10540665-10543274 REVERSE LENGTH=669	311	73584	7	7	13.6	669	5.08	3159	1	1	1	747.865	1493.71	2	1493.72	-0.0002	68	80	0	53.45	34	0.00013	R	ITPSWVGFTDSER	L
replicate 2	45	AT5G28540.1	Symbols: BIP1 | heat shock protein 70 (Hsp 70) family protein | chr5:10540665-10543274 REVERSE LENGTH=669	311	73584	7	7	13.6	669	5.08	3399	1	1	1	782.919	1563.82	2	1563.82	0.0014	145	158	0	61.4	36	2.9e-05	K	VFSPEEISAMILTK	M
replicate 2	45	AT5G28540.1	Symbols: BIP1 | heat shock protein 70 (Hsp 70) family protein | chr5:10540665-10543274 REVERSE LENGTH=669	311	73584	7	7	13.6	669	5.08	3737	1	0	0	830.451	1658.89	2	1658.89	0.0001	204	219	0	102.58	35	1.8e-09	R	IINEPTAAAIAYGLDK	K
replicate 2	45	AT5G28540.1	Symbols: BIP1 | heat shock protein 70 (Hsp 70) family protein | chr5:10540665-10543274 REVERSE LENGTH=669	311	73584	7	7	13.6	669	5.08	3757	1	1	1	833.414	1664.81	2	1664.82	-0.0016	173	187	0	42.91	35	0.0016	K	DAVVTVPAYFNDAQR	Q
replicate 2	45	AT5G28540.1	Symbols: BIP1 | heat shock protein 70 (Hsp 70) family protein | chr5:10540665-10543274 REVERSE LENGTH=669	311	73584	7	7	13.6	669	5.08	4096	1	0	0	894.498	1786.98	2	1786.98	-0.0006	204	220	1	57.03	34	5e-05	R	IINEPTAAAIAYGLDKK	G
replicate 2	45	AT5G28540.1	Symbols: BIP1 | heat shock protein 70 (Hsp 70) family protein | chr5:10540665-10543274 REVERSE LENGTH=669	311	73584	7	7	13.6	669	5.08	5038	1	1	1	1027.01	2052	2	2052.01	-0.0007	313	330	0	107.55	35	5.9e-10	R	VEIESLFDGVDFSEPLTR	A
replicate 2	46	AT4G17950.1	Symbols: | AT hook motif DNA-binding family protein | chr4:9967295-9969007 REVERSE LENGTH=439	305	46248	5	5	21.2	439	9.56	1857	1	1	1	615.808	1229.6	2	1229.6	0.0005	265	276	0	43.61	33	0.001	R	QANNSNPTGTVK	Y
replicate 2	46	AT4G17950.1	Symbols: | AT hook motif DNA-binding family protein | chr4:9967295-9969007 REVERSE LENGTH=439	305	46248	5	5	21.2	439	9.56	2722	1	1	1	699.359	1396.7	2	1396.71	-0.002	302	315	0	38.48	34	0.0041	K	TGNLSVSLAGHEGR	I
replicate 2	46	AT4G17950.1	Symbols: | AT hook motif DNA-binding family protein | chr4:9967295-9969007 REVERSE LENGTH=439	305	46248	5	5	21.2	439	9.56	5163	1	1	1	1048.06	2094.11	2	2094.11	-0.0017	209	229	0	80.89	34	2.4e-07	K	QLDALGGTGGVGFTPHVIEVK	T
replicate 2	46	AT4G17950.1	Symbols: | AT hook motif DNA-binding family protein | chr4:9967295-9969007 REVERSE LENGTH=439	305	46248	5	5	21.2	439	9.56	5973	1	1	1	802.716	2405.13	3	2405.13	-0.0021	100	122	0	128.6	33	3.4e-12	K	TLESLGFDGSPSSVAATQQHSMR	F
replicate 2	46	AT4G17950.1	Symbols: | AT hook motif DNA-binding family protein | chr4:9967295-9969007 REVERSE LENGTH=439	305	46248	5	5	21.2	439	9.56	5974	1	1	1	803.049	2406.12	3	2406.13	-0.0034	48	70	0	112.96	33	1.1e-10	R	NPNAAAAVLMGHNTSTSQAMHQR	L
replicate 2	47	AT3G12110.1	Symbols: ACT11 | actin-11 | chr3:3858116-3859609 FORWARD LENGTH=377	300	41648	9	7	27.1	377	5.23	1396	1	0	0	572.783	1143.55	2	1143.55	-0.0017	42	52	0	39.23	32	0.0022	R	HTGVMVGMGQK	D
replicate 2	47	AT3G12110.1	Symbols: ACT11 | actin-11 | chr3:3858116-3859609 FORWARD LENGTH=377	300	41648	9	7	27.1	377	5.23	1591	1	0	0	591.767	1181.52	2	1181.52	-0.0002	53	63	0	37.34	31	0.0024	K	DAYVGDEAQSK	R
replicate 2	47	AT3G12110.1	Symbols: ACT11 | actin-11 | chr3:3858116-3859609 FORWARD LENGTH=377	300	41648	9	7	27.1	377	5.23	2995	1	1	1	730.346	1458.68	2	1458.67	0.003	362	374	0	71.22	32	1.3e-06	K	AEYDESGPSIVHR	K
replicate 2	47	AT3G12110.1	Symbols: ACT11 | actin-11 | chr3:3858116-3859609 FORWARD LENGTH=377	300	41648	9	7	27.1	377	5.23	4503	1	0	0	966.943	1931.87	2	1931.87	-0.0012	71	86	0	92.1	31	8.8e-09	K	YPIEHGIVSNWDDMEK	I
replicate 2	47	AT3G12110.1	Symbols: ACT11 | actin-11 | chr3:3858116-3859609 FORWARD LENGTH=377	300	41648	9	7	27.1	377	5.23	4572	1	0	0	977.535	1953.06	2	1953.06	-0.0017	98	115	0	48.42	33	0.00029	R	VAPEEHPVLLTEAPLNPK	A
replicate 2	47	AT3G12110.1	Symbols: ACT11 | actin-11 | chr3:3858116-3859609 FORWARD LENGTH=377	300	41648	9	7	27.1	377	5.23	5754	1	0	0	765.753	2294.24	3	2294.24	-0.0016	98	118	1	38.52	32	0.0026	R	VAPEEHPVLLTEAPLNPKANR	E
replicate 2	47	AT3G12110.1	Symbols: ACT11 | actin-11 | chr3:3858116-3859609 FORWARD LENGTH=377	300	41648	9	7	27.1	377	5.23	7001	1	0	0	1051.22	3150.63	3	3150.64	-0.0013	150	179	0	74.04	33	8.5e-07	R	TTGIVLDSGDGVSHTVPIYEGYALPHAILR	L
replicate 2	48	AT2G45430.1	Symbols: AHL22 | AT-hook motif nuclear-localized protein 22 | chr2:18727848-18728801 FORWARD LENGTH=317	298	33499	8	5	21.5	317	6.45	2119	1	1	1	638.908	1275.8	2	1275.8	-0.0006	100	110	2	28.64	23	0.0028	K	NKPKPPIIITR	D
replicate 2	48	AT2G45430.1	Symbols: AHL22 | AT-hook motif nuclear-localized protein 22 | chr2:18727848-18728801 FORWARD LENGTH=317	298	33499	8	5	21.5	317	6.45	2981	1	1	1	728.321	1454.63	2	1454.63	0.0001	53	66	0	62.99	29	4.1e-06	R	DADIDPNEHSSAGK	D
replicate 2	48	AT2G45430.1	Symbols: AHL22 | AT-hook motif nuclear-localized protein 22 | chr2:18727848-18728801 FORWARD LENGTH=317	298	33499	8	5	21.5	317	6.45	3913	1	1	1	859.949	1717.88	2	1717.89	-0.003	160	177	0	90.37	35	3.5e-08	R	QPASVPGGGSSVVNLHGR	F
replicate 2	48	AT2G45430.1	Symbols: AHL22 | AT-hook motif nuclear-localized protein 22 | chr2:18727848-18728801 FORWARD LENGTH=317	298	33499	8	5	21.5	317	6.45	3942	1	1	1	576.259	1725.76	3	1725.76	0.0005	51	66	1	37.78	28	0.0013	R	DRDADIDPNEHSSAGK	D
replicate 2	48	AT2G45430.1	Symbols: AHL22 | AT-hook motif nuclear-localized protein 22 | chr2:18727848-18728801 FORWARD LENGTH=317	298	33499	8	5	21.5	317	6.45	5176	1	1	1	700.637	2098.89	3	2098.89	-0.0002	67	89	0	84.72	25	1.2e-08	K	DQSTPGSGGESGGGGGGDNHITR	R
replicate 2	49	AT4G25320.1	Symbols: | AT hook motif DNA-binding family protein | chr4:12954488-12956342 FORWARD LENGTH=404	297	42987	4	4	16.3	404	5.27	3131	1	1	1	744.344	1486.67	2	1486.67	0.0012	210	223	0	99.69	32	1.7e-09	R	QSMTSGGTLTYEGR	F
replicate 2	49	AT4G25320.1	Symbols: | AT hook motif DNA-binding family protein | chr4:12954488-12956342 FORWARD LENGTH=404	297	42987	4	4	16.3	404	5.27	3894	1	1	1	854.927	1707.84	2	1707.84	-0.0028	5	20	0	58.21	35	5.8e-05	R	EGTNINNNITSSFGLK	Q
replicate 2	49	AT4G25320.1	Symbols: | AT hook motif DNA-binding family protein | chr4:12954488-12956342 FORWARD LENGTH=404	297	42987	4	4	16.3	404	5.27	4239	1	1	1	920.446	1838.88	2	1838.88	-0.0025	300	316	0	83.29	34	1.2e-07	R	FGAQPSSISFNISAEER	K
replicate 2	49	AT4G25320.1	Symbols: | AT hook motif DNA-binding family protein | chr4:12954488-12956342 FORWARD LENGTH=404	297	42987	4	4	16.3	404	5.27	5070	1	1	1	1030.49	2058.96	2	2058.97	-0.0032	224	242	0	139.13	33	2.7e-13	R	FEILSLTGSFMQNDSGGTR	S
replicate 2	50	AT5G43010.1	Symbols: RPT4A | regulatory particle triple-A ATPase 4A | chr5:17248563-17251014 REVERSE LENGTH=399	295	44789	7	7	28.6	399	8.24	536	1	0	0	485.218	968.421	2	968.42	0.0008	249	257	0	30.59	29	0.0075	R	FSEGTSADR	E
replicate 2	50	AT5G43010.1	Symbols: RPT4A | regulatory particle triple-A ATPase 4A | chr5:17248563-17251014 REVERSE LENGTH=399	295	44789	7	7	28.6	399	8.24	2101	1	0	0	637.325	1272.64	2	1272.63	0.0007	329	339	0	62.84	34	1.4e-05	K	HGEIDYEAIVK	L
replicate 2	50	AT5G43010.1	Symbols: RPT4A | regulatory particle triple-A ATPase 4A | chr5:17248563-17251014 REVERSE LENGTH=399	295	44789	7	7	28.6	399	8.24	2114	1	0	0	638.848	1275.68	2	1275.68	-0.0003	192	203	0	60.41	35	3.6e-05	R	AIASNIDANFLK	V
replicate 2	50	AT5G43010.1	Symbols: RPT4A | regulatory particle triple-A ATPase 4A | chr5:17248563-17251014 REVERSE LENGTH=399	295	44789	7	7	28.6	399	8.24	4136	1	0	0	900.982	1799.95	2	1799.95	0.0005	153	167	0	65.52	34	7.9e-06	R	ESIELPLMNPELFLR	V
replicate 2	50	AT5G43010.1	Symbols: RPT4A | regulatory particle triple-A ATPase 4A | chr5:17248563-17251014 REVERSE LENGTH=399	295	44789	7	7	28.6	399	8.24	4455	1	1	1	960.99	1919.97	2	1919.97	0	262	278	0	88.49	36	5.7e-08	R	TLMELLNQLDGFDNLGK	V
replicate 2	50	AT5G43010.1	Symbols: RPT4A | regulatory particle triple-A ATPase 4A | chr5:17248563-17251014 REVERSE LENGTH=399	295	44789	7	7	28.6	399	8.24	5570	1	0	0	741.742	2222.2	3	2222.2	0.0011	55	74	1	50.01	32	0.0002	K	SLQSVGQIIGEVLRPLDNER	L
replicate 2	50	AT5G43010.1	Symbols: RPT4A | regulatory particle triple-A ATPase 4A | chr5:17248563-17251014 REVERSE LENGTH=399	295	44789	7	7	28.6	399	8.24	7097	1	0	0	1082.19	3243.55	3	3243.55	-0.0013	120	149	0	87.03	33	4.4e-08	R	EVDPVVYNMLHEDPGNISYSAVGGLGDQIR	E
replicate 2	51	AT4G24280.1	Symbols: cpHsc70-1 | chloroplast heat shock protein 70-1 | chr4:12590094-12593437 FORWARD LENGTH=718	295	76461	8	8	18.5	718	5.07	2614	1	0	0	687.367	1372.72	2	1372.72	0.0001	404	416	0	81.01	35	2.8e-07	K	DIDEVILVGGSTR	I
replicate 2	51	AT4G24280.1	Symbols: cpHsc70-1 | chloroplast heat shock protein 70-1 | chr4:12590094-12593437 FORWARD LENGTH=718	295	76461	8	8	18.5	718	5.07	2649	1	0	0	691.333	1380.65	2	1380.65	-0.0001	608	619	0	64.55	34	9.3e-06	K	NQADSVVYQTEK	Q
replicate 2	51	AT4G24280.1	Symbols: cpHsc70-1 | chloroplast heat shock protein 70-1 | chr4:12590094-12593437 FORWARD LENGTH=718	295	76461	8	8	18.5	718	5.07	2953	1	1	1	724.818	1447.62	2	1447.62	-0.0038	581	592	0	71.61	29	5.8e-07	K	DEVDQMVQEAER	F
replicate 2	51	AT4G24280.1	Symbols: cpHsc70-1 | chloroplast heat shock protein 70-1 | chr4:12590094-12593437 FORWARD LENGTH=718	295	76461	8	8	18.5	718	5.07	3003	1	0	0	731.388	1460.76	2	1460.76	-0.0003	185	197	0	63.13	36	2e-05	K	QFAAEEISAQVLR	K
replicate 2	51	AT4G24280.1	Symbols: cpHsc70-1 | chloroplast heat shock protein 70-1 | chr4:12590094-12593437 FORWARD LENGTH=718	295	76461	8	8	18.5	718	5.07	3046	1	0	0	736.919	1471.82	2	1471.82	-0.0008	567	580	1	36.83	34	0.0054	K	KQDITITGASTLPK	D
replicate 2	51	AT4G24280.1	Symbols: cpHsc70-1 | chloroplast heat shock protein 70-1 | chr4:12590094-12593437 FORWARD LENGTH=718	295	76461	8	8	18.5	718	5.07	3457	1	0	0	790.907	1579.8	2	1579.8	-0.0003	214	227	0	52.95	36	0.00021	K	AVITVPAYFNDSQR	T
replicate 2	51	AT4G24280.1	Symbols: cpHsc70-1 | chloroplast heat shock protein 70-1 | chr4:12590094-12593437 FORWARD LENGTH=718	295	76461	8	8	18.5	718	5.07	6134	1	0	0	845.772	2534.29	3	2534.29	0.0009	342	365	0	42.9	34	0.0016	K	IELSSLTQTNMSLPFITATADGPK	H
replicate 2	51	AT4G24280.1	Symbols: cpHsc70-1 | chloroplast heat shock protein 70-1 | chr4:12590094-12593437 FORWARD LENGTH=718	295	76461	8	8	18.5	718	5.07	6909	1	0	0	1019.53	3055.56	3	3055.56	-0.0029	80	110	1	44.31	33	0.00087	K	VVGIDLGTTNSAVAAMEGGKPTIVTNAEGQR	T
replicate 2	52	AT4G24820.1	Symbols: | 26S proteasome, regulatory subunit Rpn7;Proteasome component (PCI) domain | chr4:12790471-12792599 REVERSE LENGTH=387	277	44254	3	3	15.5	387	5.71	3298	1	1	1	766.365	1530.72	2	1530.72	0.0001	86	99	0	94.99	33	6.4e-09	K	IADAEENLGESEVR	E
replicate 2	52	AT4G24820.1	Symbols: | 26S proteasome, regulatory subunit Rpn7;Proteasome component (PCI) domain | chr4:12790471-12792599 REVERSE LENGTH=387	277	44254	3	3	15.5	387	5.71	4416	1	1	1	954.466	1906.92	2	1906.92	-0.0022	1	18	0	52.5	34	0.00017	-	MDGGAEGSQQPHLILANK	L	Acetyl (Protein N-term)	1.000000000000000000.0
replicate 2	52	AT4G24820.1	Symbols: | 26S proteasome, regulatory subunit Rpn7;Proteasome component (PCI) domain | chr4:12790471-12792599 REVERSE LENGTH=387	277	44254	3	3	15.5	387	5.71	6926	1	1	1	1026.18	3075.53	3	3075.53	-0.0003	45	72	0	181.93	34	1.8e-17	R	SHGMAPLYETLIASSVLDLDQSLLESMR	A
replicate 2	53	AT1G69840.1	Symbols: | SPFH/Band 7/PHB domain-containing membrane-associated protein family | chr1:26293932-26295150 REVERSE LENGTH=286	273	31386	5	5	27.3	286	5.3	1042	1	1	1	538.761	1075.51	2	1075.51	-0.0002	160	169	0	35.96	33	0.0055	R	AMNEINAASR	M
replicate 2	53	AT1G69840.1	Symbols: | SPFH/Band 7/PHB domain-containing membrane-associated protein family | chr1:26293932-26295150 REVERSE LENGTH=286	273	31386	5	5	27.3	286	5.3	2319	1	1	1	657.321	1312.63	2	1312.63	-0.0018	78	89	0	85	33	7.2e-08	R	ALAESAQDAFYK	L
replicate 2	53	AT1G69840.1	Symbols: | SPFH/Band 7/PHB domain-containing membrane-associated protein family | chr1:26293932-26295150 REVERSE LENGTH=286	273	31386	5	5	27.3	286	5.3	3538	1	1	1	805.407	1608.8	2	1608.8	-0.0007	216	231	0	88.59	35	5.1e-08	R	NSVLAFSESVPGTSSK	D
replicate 2	53	AT1G69840.1	Symbols: | SPFH/Band 7/PHB domain-containing membrane-associated protein family | chr1:26293932-26295150 REVERSE LENGTH=286	273	31386	5	5	27.3	286	5.3	4447	1	1	1	959.471	1916.93	2	1916.93	0.0008	232	247	0	86.11	34	7.3e-08	K	DVMDMVLVTQYFDTLK	E
replicate 2	53	AT1G69840.1	Symbols: | SPFH/Band 7/PHB domain-containing membrane-associated protein family | chr1:26293932-26295150 REVERSE LENGTH=286	273	31386	5	5	27.3	286	5.3	6400	1	1	1	919.47	2755.39	3	2755.39	0.0002	135	158	0	80.07	34	2.5e-07	K	AMSHYGYEIVQTLIVDIEPDVHVK	R
replicate 2	54	AT5G51570.1	Symbols: | SPFH/Band 7/PHB domain-containing membrane-associated protein family | chr5:20949511-20951234 FORWARD LENGTH=292	273	32357	4	4	19.5	292	5.28	3021	1	1	1	733.883	1465.75	2	1465.76	-0.0051	97	108	0	82.67	35	2e-07	K	EQIQAYVFDVVR	A
replicate 2	54	AT5G51570.1	Symbols: | SPFH/Band 7/PHB domain-containing membrane-associated protein family | chr5:20949511-20951234 FORWARD LENGTH=292	273	32357	4	4	19.5	292	5.28	3414	1	1	1	784.864	1567.71	2	1567.72	-0.0012	83	96	0	88.07	32	2.8e-08	K	ASADDAFYELQNPK	E
replicate 2	54	AT5G51570.1	Symbols: | SPFH/Band 7/PHB domain-containing membrane-associated protein family | chr5:20949511-20951234 FORWARD LENGTH=292	273	32357	4	4	19.5	292	5.28	3889	1	1	1	853.947	1705.88	2	1705.88	0.001	109	123	0	67.26	35	6.9e-06	R	ALVPMMTLDALFEQK	G
replicate 2	54	AT5G51570.1	Symbols: | SPFH/Band 7/PHB domain-containing membrane-associated protein family | chr5:20949511-20951234 FORWARD LENGTH=292	273	32357	4	4	19.5	292	5.28	4802	1	1	1	994.497	1986.98	2	1986.98	0.0002	234	249	0	110.34	35	2.9e-10	K	EVMDLIMITQYFDTIR	D
replicate 2	55	AT5G19820.1	Symbols: emb2734 | ARM repeat superfamily protein | chr5:6695731-6701247 REVERSE LENGTH=1116	265	123746	7	5	10	1116	4.77	3948	1	1	1	864.941	1727.87	2	1727.87	0.0004	462	477	0	61.95	34	2e-05	R	VLPALAAAMDDFQNPR	V
replicate 2	55	AT5G19820.1	Symbols: emb2734 | ARM repeat superfamily protein | chr5:6695731-6701247 REVERSE LENGTH=1116	265	123746	7	5	10	1116	4.77	5430	1	1	1	1085.6	2169.19	2	2169.19	-0.0018	705	723	0	45.32	32	0.0005	K	EGFFPWIDQVAPTLVPLLK	F
replicate 2	55	AT5G19820.1	Symbols: emb2734 | ARM repeat superfamily protein | chr5:6695731-6701247 REVERSE LENGTH=1116	265	123746	7	5	10	1116	4.77	6092	1	1	1	835.423	2503.25	3	2503.25	0.0008	270	292	0	76.7	34	6.3e-07	R	QLVDIVGSMLQIAEADSLEESTR	H
replicate 2	55	AT5G19820.1	Symbols: emb2734 | ARM repeat superfamily protein | chr5:6695731-6701247 REVERSE LENGTH=1116	265	123746	7	5	10	1116	4.77	6172	1	1	1	859.086	2574.24	3	2574.24	-0.0011	518	541	0	37.41	34	0.0047	K	QMVQEGALTALASVADSSQEHFQK	Y
replicate 2	55	AT5G19820.1	Symbols: emb2734 | ARM repeat superfamily protein | chr5:6695731-6701247 REVERSE LENGTH=1116	265	123746	7	5	10	1116	4.77	7041	1	1	1	1066.54	3196.61	3	3196.61	0.0003	236	265	0	66.2	34	6.2e-06	R	TLTESLNNGNEATAQEALELLIELAGTEPR	F
replicate 2	56	AT3G09630.1	Symbols: | Ribosomal protein L4/L1 family | chr3:2953813-2955444 FORWARD LENGTH=406	259	44674	6	6	20.9	406	10.34	111	1	1	1	416.755	831.496	2	831.497	-0.0008	281	287	1	46	35	0.00093	K	KGYVLPR	A
replicate 2	56	AT3G09630.1	Symbols: | Ribosomal protein L4/L1 family | chr3:2953813-2955444 FORWARD LENGTH=406	259	44674	6	6	20.9	406	10.34	2416	1	1	1	667.869	1333.72	2	1333.72	-0.0014	210	222	1	61.78	35	2.3e-05	R	KGPLVVYGTEGSK	I
replicate 2	56	AT3G09630.1	Symbols: | Ribosomal protein L4/L1 family | chr3:2953813-2955444 FORWARD LENGTH=406	259	44674	6	6	20.9	406	10.34	3558	1	1	1	807.407	1612.8	2	1612.8	0.0004	266	279	1	39.07	34	0.0037	K	LESIYGSFEKPSEK	K
replicate 2	56	AT3G09630.1	Symbols: | Ribosomal protein L4/L1 family | chr3:2953813-2955444 FORWARD LENGTH=406	259	44674	6	6	20.9	406	10.34	3767	1	1	1	834.961	1667.91	2	1667.91	-0.0024	298	312	0	97.26	34	5e-09	R	IINSDEIQSVVNPIK	K
replicate 2	56	AT3G09630.1	Symbols: | Ribosomal protein L4/L1 family | chr3:2953813-2955444 FORWARD LENGTH=406	259	44674	6	6	20.9	406	10.34	4437	1	1	1	957.408	1912.8	2	1912.8	-0.0018	385	400	0	92.6	25	2.1e-09	K	TMISDSDYTEFDNFTK	W
replicate 2	56	AT3G09630.1	Symbols: | Ribosomal protein L4/L1 family | chr3:2953813-2955444 FORWARD LENGTH=406	259	44674	6	6	20.9	406	10.34	5399	1	1	1	1078.54	2155.07	2	2155.07	0.0014	149	168	0	38.5	35	0.0048	K	IENVPEMPLVVSDSAEAVEK	T
replicate 2	57	AT3G05530.1	Symbols: RPT5A, ATS6A.2 | regulatory particle triple-A ATPase 5A | chr3:1603540-1605993 FORWARD LENGTH=424	255	47450	5	5	21.2	424	4.91	1660	1	1	1	598.284	1194.55	2	1194.55	0.0017	372	382	0	63.31	33	9.7e-06	R	STDDFNGAQLK	A
replicate 2	57	AT3G05530.1	Symbols: RPT5A, ATS6A.2 | regulatory particle triple-A ATPase 5A | chr3:1603540-1605993 FORWARD LENGTH=424	255	47450	5	5	21.2	424	4.91	4379	1	1	1	943.957	1885.9	2	1885.89	0.004	141	156	0	36.33	34	0.0066	K	DSYLILDTLPSEYDSR	V
replicate 2	57	AT3G05530.1	Symbols: RPT5A, ATS6A.2 | regulatory particle triple-A ATPase 5A | chr3:1603540-1605993 FORWARD LENGTH=424	255	47450	5	5	21.2	424	4.91	4737	1	1	1	984.473	1966.93	2	1966.93	0	294	310	0	113	34	1.3e-10	R	TMLELLNQLDGFSSDER	I
replicate 2	57	AT3G05530.1	Symbols: RPT5A, ATS6A.2 | regulatory particle triple-A ATPase 5A | chr3:1603540-1605993 FORWARD LENGTH=424	255	47450	5	5	21.2	424	4.91	5654	1	1	1	753.028	2256.06	3	2256.07	-0.005	396	415	0	43.85	34	0.0011	R	DATEVNHEDFNEGIIQVQAK	K
replicate 2	57	AT3G05530.1	Symbols: RPT5A, ATS6A.2 | regulatory particle triple-A ATPase 5A | chr3:1603540-1605993 FORWARD LENGTH=424	255	47450	5	5	21.2	424	4.91	6313	1	1	1	907.513	2719.52	3	2719.52	0.0014	115	140	1	93.82	28	2.7e-09	R	QTIFLPVVGLVDPDSLKPGDLVGVNK	D
replicate 2	58	AT3G04570.1	Symbols: AHL19 | AT-hook motif nuclear-localized protein 19 | chr3:1231221-1232168 FORWARD LENGTH=315	255	32018	5	4	21	315	5.9	378	1	1	1	465.238	928.462	2	928.461	0.0007	72	80	0	32.86	32	0.0088	R	EGAVEAPTR	R
replicate 2	58	AT3G04570.1	Symbols: AHL19 | AT-hook motif nuclear-localized protein 19 | chr3:1231221-1232168 FORWARD LENGTH=315	255	32018	5	4	21	315	5.9	2194	1	1	1	643.317	1284.62	2	1284.62	0.0002	235	245	0	62.95	33	1.1e-05	R	LPLEEEEAAER	G
replicate 2	58	AT3G04570.1	Symbols: AHL19 | AT-hook motif nuclear-localized protein 19 | chr3:1231221-1232168 FORWARD LENGTH=315	255	32018	5	4	21	315	5.9	5633	1	1	1	1124.57	2247.12	2	2247.12	-0.0005	109	129	0	114.9	35	1.1e-10	K	SHVMEIASGTDVIETLATFAR	R
replicate 2	58	AT3G04570.1	Symbols: AHL19 | AT-hook motif nuclear-localized protein 19 | chr3:1231221-1232168 FORWARD LENGTH=315	255	32018	5	4	21	315	5.9	6298	1	1	1	904.12	2709.34	3	2709.34	-0.0003	2	26	0	62.27	35	1.9e-05	M	ANPWWTGQVNLSGLETTPPGSSQLK	K	Acetyl (Protein N-term)	1.0000000000000000000000000.0
replicate 2	59	AT2G20140.1	Symbols: | AAA-type ATPase family protein | chr2:8692736-8694837 FORWARD LENGTH=443	250	49316	4	4	15.3	443	5.85	1899	1	1	1	619.33	1236.64	2	1236.65	-0.0016	241	252	0	45.77	35	0.001	K	AVANSTSATFLR	V
replicate 2	59	AT2G20140.1	Symbols: | AAA-type ATPase family protein | chr2:8692736-8694837 FORWARD LENGTH=443	250	49316	4	4	15.3	443	5.85	4008	1	1	1	876.435	1750.86	2	1750.86	-0.0001	311	325	0	109.83	35	3.4e-10	R	TMLELLNQLDGFDSR	G
replicate 2	59	AT2G20140.1	Symbols: | AAA-type ATPase family protein | chr2:8692736-8694837 FORWARD LENGTH=443	250	49316	4	4	15.3	443	5.85	5402	1	1	1	1079.58	2157.14	2	2157.14	-0.0001	159	178	0	103.74	33	1e-09	K	VLSVVGILQDEVDPMVSVMK	V
replicate 2	59	AT2G20140.1	Symbols: | AAA-type ATPase family protein | chr2:8692736-8694837 FORWARD LENGTH=443	250	49316	4	4	15.3	443	5.85	5528	1	1	1	1102.57	2203.13	2	2203.13	0.0014	276	296	0	63.85	34	1.3e-05	R	VADDLSPSIVFIDEIDAVGTK	R
replicate 2	60	AT3G63460.1	Symbols: | transducin family protein / WD-40 repeat family protein | chr3:23431009-23437241 REVERSE LENGTH=1104	247	119799	6	6	7.4	1104	5	1679	1	1	1	599.774	1197.53	2	1197.53	0.0004	448	457	0	45.58	31	0.00037	K	IMFEEEGTSR	T
replicate 2	60	AT3G63460.1	Symbols: | transducin family protein / WD-40 repeat family protein | chr3:23431009-23437241 REVERSE LENGTH=1104	247	119799	6	6	7.4	1104	5	1784	1	1	1	609.318	1216.62	2	1216.62	-0.002	623	633	0	54.16	35	0.00014	K	VVSAMVNNDLR	S
replicate 2	60	AT3G63460.1	Symbols: | transducin family protein / WD-40 repeat family protein | chr3:23431009-23437241 REVERSE LENGTH=1104	247	119799	6	6	7.4	1104	5	2685	1	1	1	695.794	1389.57	2	1389.58	-0.0018	534	545	0	62.63	26	2.5e-06	K	DFMPSDTDFSTK	G
replicate 2	60	AT3G63460.1	Symbols: | transducin family protein / WD-40 repeat family protein | chr3:23431009-23437241 REVERSE LENGTH=1104	247	119799	6	6	7.4	1104	5	2920	1	1	1	720.358	1438.7	2	1438.7	0.0006	709	720	0	48.36	34	0.00042	R	SYAELLQDLMEK	T
replicate 2	60	AT3G63460.1	Symbols: | transducin family protein / WD-40 repeat family protein | chr3:23431009-23437241 REVERSE LENGTH=1104	247	119799	6	6	7.4	1104	5	3326	1	1	1	769.878	1537.74	2	1537.74	-0.0007	342	355	0	75.98	35	8e-07	R	YGVEENNFGTAPLK	A
replicate 2	60	AT3G63460.1	Symbols: | transducin family protein / WD-40 repeat family protein | chr3:23431009-23437241 REVERSE LENGTH=1104	247	119799	6	6	7.4	1104	5	6078	1	1	1	830.447	2488.32	3	2488.32	0.0014	385	407	0	84.83	33	7e-08	K	GTSSILSEVFLHSLVTEQSLVSR	T
replicate 2	61	AT5G12250.1	Symbols: TUB6 | beta-6 tubulin | chr5:3961317-3962971 REVERSE LENGTH=449	246	50553	5	4	10	449	4.72	1772	1	0	0	608.295	1214.58	2	1214.58	0.0005	381	390	0	66.85	32	4e-06	R	VSEQFTAMFR	R
replicate 2	61	AT5G12250.1	Symbols: TUB6 | beta-6 tubulin | chr5:3961317-3962971 REVERSE LENGTH=449	246	50553	5	4	10	449	4.72	2232	1	1	1	647.326	1292.64	2	1292.64	0.0012	36	46	0	64.95	35	1.1e-05	R	YVGNSDLQLER	V
replicate 2	61	AT5G12250.1	Symbols: TUB6 | beta-6 tubulin | chr5:3961317-3962971 REVERSE LENGTH=449	246	50553	5	4	10	449	4.72	2667	1	0	0	692.854	1383.69	2	1383.69	0	163	174	0	76.4	34	7e-07	R	MMLTFSVFPSPK	V
replicate 2	61	AT5G12250.1	Symbols: TUB6 | beta-6 tubulin | chr5:3961317-3962971 REVERSE LENGTH=449	246	50553	5	4	10	449	4.72	2949	1	0	0	723.848	1445.68	2	1445.68	-0.0012	325	336	0	90.87	33	1.8e-08	K	EVDEQMINVQNK	N
replicate 2	62	AT3G45980.1	Symbols: H2B, HTB9 | Histone superfamily protein | chr3:16897492-16897944 REVERSE LENGTH=150	244	16426	6	4	29.3	150	10.02	70	1	1	1	408.732	815.45	2	815.45	-0.0002	119	125	0	41.23	34	0.0022	R	EIQTAVR	L
replicate 2	62	AT3G45980.1	Symbols: H2B, HTB9 | Histone superfamily protein | chr3:16897492-16897944 REVERSE LENGTH=150	244	16426	6	4	29.3	150	10.02	1585	1	1	1	590.82	1179.62	2	1179.62	0	73	83	0	52.45	35	0.00021	K	QVHPDIGISSK	A
replicate 2	62	AT3G45980.1	Symbols: H2B, HTB9 | Histone superfamily protein | chr3:16897492-16897944 REVERSE LENGTH=150	244	16426	6	4	29.3	150	10.02	1828	1	1	1	613.343	1224.67	2	1224.67	-0.0003	13	23	2	49.19	34	0.00032	K	KPAAEKPVEEK	S
replicate 2	62	AT3G45980.1	Symbols: H2B, HTB9 | Histone superfamily protein | chr3:16897492-16897944 REVERSE LENGTH=150	244	16426	6	4	29.3	150	10.02	3994	1	1	1	873.415	1744.82	2	1744.82	-0.0012	84	98	0	84.04	33	9e-08	K	AMGIMNSFINDIFEK	L	Oxidation (M)	0.020000000000000.0
replicate 2	63	AT1G52670.1	Symbols: | Single hybrid motif superfamily protein | chr1:19615119-19617420 REVERSE LENGTH=274	244	29556	5	5	28.5	274	8.59	1836	1	1	1	613.833	1225.65	2	1225.65	0.0027	80	90	0	62.16	34	1.6e-05	K	STVVNTHLMPK	S
replicate 2	63	AT1G52670.1	Symbols: | Single hybrid motif superfamily protein | chr1:19615119-19617420 REVERSE LENGTH=274	244	29556	5	5	28.5	274	8.59	4509	1	1	1	968.02	1934.03	2	1934.03	-0.0004	180	197	0	79.8	34	3.1e-07	K	AADQGLVILQSPTVGYFR	R
replicate 2	63	AT1G52670.1	Symbols: | Single hybrid motif superfamily protein | chr1:19615119-19617420 REVERSE LENGTH=274	244	29556	5	5	28.5	274	8.59	6011	1	1	1	1216.12	2430.23	2	2430.23	0.0014	249	271	0	87.59	34	4.9e-08	R	EDGEPVGYNDALITVLPSFPGIK	K
replicate 2	63	AT1G52670.1	Symbols: | Single hybrid motif superfamily protein | chr1:19615119-19617420 REVERSE LENGTH=274	244	29556	5	5	28.5	274	8.59	6067	1	1	1	1242.62	2483.22	2	2483.22	-0.0002	91	113	0	38.09	34	0.0044	K	SSEVEALISEITDSSSIAEFELK	L
replicate 2	63	AT1G52670.1	Symbols: | Single hybrid motif superfamily protein | chr1:19615119-19617420 REVERSE LENGTH=274	244	29556	5	5	28.5	274	8.59	6512	1	1	1	938.507	2812.5	3	2812.5	-0.0016	246	271	1	86.79	33	4.8e-08	K	ILREDGEPVGYNDALITVLPSFPGIK	K
replicate 2	64	AT1G75780.1	Symbols: TUB1 | tubulin beta-1 chain | chr1:28451378-28453602 REVERSE LENGTH=447	242	50185	5	5	16.8	447	4.68	1772	1	0	0	608.295	1214.58	2	1214.58	0.0005	382	391	0	66.85	32	4e-06	R	VSEQFTAMFR	R
replicate 2	64	AT1G75780.1	Symbols: TUB1 | tubulin beta-1 chain | chr1:28451378-28453602 REVERSE LENGTH=447	242	50185	5	5	16.8	447	4.68	2667	1	0	0	692.854	1383.69	2	1383.69	0	164	175	0	76.4	34	7e-07	R	MMLTFSVFPSPK	V
replicate 2	64	AT1G75780.1	Symbols: TUB1 | tubulin beta-1 chain | chr1:28451378-28453602 REVERSE LENGTH=447	242	50185	5	5	16.8	447	4.68	2878	1	1	1	714.87	1427.73	2	1427.73	-0.0003	326	337	0	41.2	34	0.0024	K	EVDEQILNVQNK	N
replicate 2	64	AT1G75780.1	Symbols: TUB1 | tubulin beta-1 chain | chr1:28451378-28453602 REVERSE LENGTH=447	242	50185	5	5	16.8	447	4.68	3692	1	0	1	824.408	1646.8	2	1646.8	-0.0003	64	78	0	78.37	34	4.2e-07	R	AVLMDLEPGTMDSIR	S
replicate 2	64	AT1G75780.1	Symbols: TUB1 | tubulin beta-1 chain | chr1:28451378-28453602 REVERSE LENGTH=447	242	50185	5	5	16.8	447	4.68	6513	1	0	0	938.784	2813.33	3	2813.33	-0.0004	79	104	1	78.83	33	3e-07	R	SGPYGQIFRPDNFVFGQSGAGNNWAK	G
replicate 2	65	AT2G39990.1	Symbols: EIF2, AteIF3f, eIF3F | eukaryotic translation initiation factor 2 | chr2:16698332-16699929 REVERSE LENGTH=293	241	31842	4	4	25.9	293	4.92	2056	1	1	1	633.328	1264.64	2	1264.64	0.0004	152	163	0	75.03	36	1.3e-06	K	AFVSSNLSLGDR	Q
replicate 2	65	AT2G39990.1	Symbols: EIF2, AteIF3f, eIF3F | eukaryotic translation initiation factor 2 | chr2:16698332-16699929 REVERSE LENGTH=293	241	31842	4	4	25.9	293	4.92	4236	1	1	1	920.033	1838.05	2	1838.05	0.0008	52	69	0	62.81	30	5.6e-06	R	VIGTLLGSILPDGTVDIR	N
replicate 2	65	AT2G39990.1	Symbols: EIF2, AteIF3f, eIF3F | eukaryotic translation initiation factor 2 | chr2:16698332-16699929 REVERSE LENGTH=293	241	31842	4	4	25.9	293	4.92	4336	1	1	1	937.473	1872.93	2	1872.93	-0.0013	221	238	0	52.89	35	0.00017	K	YVDSVVGGQIAPDNNIGR	F
replicate 2	65	AT2G39990.1	Symbols: EIF2, AteIF3f, eIF3F | eukaryotic translation initiation factor 2 | chr2:16698332-16699929 REVERSE LENGTH=293	241	31842	4	4	25.9	293	4.92	6696	1	1	1	959.492	2875.46	3	2875.46	-0.0009	2	29	0	124.18	34	1e-11	M	AATSEHTILQFVSPSSTASATTSVLTAR	I	Acetyl (Protein N-term)	1.0000000000000000000000000000.0
replicate 2	66	AT2G02560.1	Symbols: CAND1, ATCAND1, ETA2, TIP120, HVE | cullin-associated and neddylation dissociated | chr2:690345-697342 FORWARD LENGTH=1219	234	134811	6	6	6.9	1219	5.77	2086	1	1	1	635.362	1268.71	2	1268.71	0.0003	512	524	0	51.59	33	0.00015	K	ALSSPVLAAVGER	Y
replicate 2	66	AT2G02560.1	Symbols: CAND1, ATCAND1, ETA2, TIP120, HVE | cullin-associated and neddylation dissociated | chr2:690345-697342 FORWARD LENGTH=1219	234	134811	6	6	6.9	1219	5.77	2341	1	1	1	659.318	1316.62	2	1316.62	-0.0001	569	579	0	42.14	33	0.0013	R	LTNQDQDQEVK	E
replicate 2	66	AT2G02560.1	Symbols: CAND1, ATCAND1, ETA2, TIP120, HVE | cullin-associated and neddylation dissociated | chr2:690345-697342 FORWARD LENGTH=1219	234	134811	6	6	6.9	1219	5.77	2768	1	1	1	469.609	1405.81	3	1405.8	0.0009	832	844	0	41.97	31	0.00087	K	QHLALLSLGEIGR	R
replicate 2	66	AT2G02560.1	Symbols: CAND1, ATCAND1, ETA2, TIP120, HVE | cullin-associated and neddylation dissociated | chr2:690345-697342 FORWARD LENGTH=1219	234	134811	6	6	6.9	1219	5.77	3117	1	1	1	742.385	1482.75	2	1482.75	0.0003	389	400	0	86.47	35	7.5e-08	K	MDVFNTFIDLLR	Q
replicate 2	66	AT2G02560.1	Symbols: CAND1, ATCAND1, ETA2, TIP120, HVE | cullin-associated and neddylation dissociated | chr2:690345-697342 FORWARD LENGTH=1219	234	134811	6	6	6.9	1219	5.77	3205	1	1	1	756.373	1510.73	2	1510.73	-0.0018	24	36	0	57.8	34	5.1e-05	R	YMATSDLLNELNK	D
replicate 2	66	AT2G02560.1	Symbols: CAND1, ATCAND1, ETA2, TIP120, HVE | cullin-associated and neddylation dissociated | chr2:690345-697342 FORWARD LENGTH=1219	234	134811	6	6	6.9	1219	5.77	5620	1	1	1	1121.12	2240.23	2	2240.23	-0.0005	49	70	0	86.36	31	3.1e-08	R	LSSIILQQLDDVAGDVSGLAVK	C
replicate 2	67	AT1G22780.1	Symbols: PFL, RPS18A, PFL1 | Ribosomal protein S13/S18 family | chr1:8067990-8069163 FORWARD LENGTH=152	231	17534	3	3	29.6	152	10.54	2517	1	1	1	677.837	1353.66	2	1353.66	0.0005	95	106	0	45.12	34	0.00082	K	YSQVVSNALDMK	L
replicate 2	67	AT1G22780.1	Symbols: PFL, RPS18A, PFL1 | Ribosomal protein S13/S18 family | chr1:8067990-8069163 FORWARD LENGTH=152	231	17534	3	3	29.6	152	10.54	3507	1	1	1	799.42	1596.83	2	1596.83	0	2	14	0	101.69	34	2.1e-09	M	SLVANEEFQHILR	V	Acetyl (Protein N-term)	1.0000000000000.0
replicate 2	67	AT1G22780.1	Symbols: PFL, RPS18A, PFL1 | Ribosomal protein S13/S18 family | chr1:8067990-8069163 FORWARD LENGTH=152	231	17534	3	3	29.6	152	10.54	5147	1	1	1	1043.04	2084.06	2	2084.06	-0.0003	56	75	0	141.09	35	2.5e-13	R	AGELSAAEIDNLMTIVANPR	Q
replicate 2	69	AT5G09590.1	Symbols: MTHSC70-2, HSC70-5 | mitochondrial HSO70 2 | chr5:2975721-2978508 FORWARD LENGTH=682	224	72946	6	6	11.4	682	5.63	1641	1	1	1	596.343	1190.67	2	1189.67	1.0006	398	408	0	57.96	33	3.9e-05	K	VQSIVAEIFGK	S
replicate 2	69	AT5G09590.1	Symbols: MTHSC70-2, HSC70-5 | mitochondrial HSO70 2 | chr5:2975721-2978508 FORWARD LENGTH=682	224	72946	6	6	11.4	682	5.63	1882	1	1	1	618.29	1234.57	2	1234.57	-0.0023	623	634	0	37.64	32	0.0031	R	SASSGDDLNEIK	A
replicate 2	69	AT5G09590.1	Symbols: MTHSC70-2, HSC70-5 | mitochondrial HSO70 2 | chr5:2975721-2978508 FORWARD LENGTH=682	224	72946	6	6	11.4	682	5.63	2522	1	1	1	678.338	1354.66	2	1354.66	-0.0007	586	597	0	55.97	34	7.4e-05	K	NTADTTIYSIEK	S
replicate 2	69	AT5G09590.1	Symbols: MTHSC70-2, HSC70-5 | mitochondrial HSO70 2 | chr5:2975721-2978508 FORWARD LENGTH=682	224	72946	6	6	11.4	682	5.63	2817	1	0	0	709.371	1416.73	2	1416.73	-0.0001	382	394	0	66.24	35	8.8e-06	K	EVDEVLLVGGMTR	V
replicate 2	69	AT5G09590.1	Symbols: MTHSC70-2, HSC70-5 | mitochondrial HSO70 2 | chr5:2975721-2978508 FORWARD LENGTH=682	224	72946	6	6	11.4	682	5.63	3561	1	1	1	538.63	1612.87	3	1612.87	0.0003	352	364	1	35.08	34	0.008	R	SRFETLVNHLIER	T
replicate 2	69	AT5G09590.1	Symbols: MTHSC70-2, HSC70-5 | mitochondrial HSO70 2 | chr5:2975721-2978508 FORWARD LENGTH=682	224	72946	6	6	11.4	682	5.63	4111	1	1	1	897.458	1792.9	2	1792.9	-0.0009	223	239	0	98.23	36	6.1e-09	R	IINEPTAAALSYGMTNK	E
replicate 2	70	AT5G14040.1	Symbols: PHT3;1 | phosphate transporter 3;1 | chr5:4531059-4532965 REVERSE LENGTH=375	222	40064	4	4	18.1	375	9.29	2810	1	1	1	708.337	1414.66	2	1414.66	-0.0026	160	172	0	43.68	32	0.00085	K	TYSDLAGPEYTAK	Y
replicate 2	70	AT5G14040.1	Symbols: PHT3;1 | phosphate transporter 3;1 | chr5:4531059-4532965 REVERSE LENGTH=375	222	40064	4	4	18.1	375	9.29	3443	1	1	1	789.4	1576.79	2	1576.78	0.0007	248	260	0	90.59	35	3.3e-08	K	FASFETIVEMIYK	Y
replicate 2	70	AT5G14040.1	Symbols: PHT3;1 | phosphate transporter 3;1 | chr5:4531059-4532965 REVERSE LENGTH=375	222	40064	4	4	18.1	375	9.29	5144	1	1	1	1042.55	2083.08	2	2083.08	-0.0016	333	351	0	94.96	34	9.3e-09	R	IVMIGTLTGAQWGLYDAFK	V
replicate 2	70	AT5G14040.1	Symbols: PHT3;1 | phosphate transporter 3;1 | chr5:4531059-4532965 REVERSE LENGTH=375	222	40064	4	4	18.1	375	9.29	5291	1	1	1	1069.6	2137.18	2	2137.18	-0.0029	352	374	0	65.22	31	4.3e-06	K	VFVGLPTTGGVAPAPAIAATEAK	A
replicate 2	71	AT1G36180.1	Symbols: ACC2 | acetyl-CoA carboxylase 2 | chr1:13546047-13558339 FORWARD LENGTH=2355	213	262563	5	5	3.6	2355	6.65	1555	1	1	0	588.325	1174.63	2	1174.63	0.0004	1572	1581	0	58.94	36	5.6e-05	R	NSLIYHSITK	K
replicate 2	71	AT1G36180.1	Symbols: ACC2 | acetyl-CoA carboxylase 2 | chr1:13546047-13558339 FORWARD LENGTH=2355	213	262563	5	5	3.6	2355	6.65	3346	1	1	1	773.398	1544.78	2	1544.79	-0.0048	830	844	0	54.48	35	0.00012	K	LSEGQAMQAGELIAK	L
replicate 2	71	AT1G36180.1	Symbols: ACC2 | acetyl-CoA carboxylase 2 | chr1:13546047-13558339 FORWARD LENGTH=2355	213	262563	5	5	3.6	2355	6.65	3738	1	1	0	830.47	1658.93	2	1658.92	0.0015	1860	1874	0	45.19	33	0.00069	R	LDQPIILTGFSTLNK	L
replicate 2	71	AT1G36180.1	Symbols: ACC2 | acetyl-CoA carboxylase 2 | chr1:13546047-13558339 FORWARD LENGTH=2355	213	262563	5	5	3.6	2355	6.65	3973	1	1	1	869.484	1736.95	2	1736.96	-0.0017	403	418	0	67.58	32	3.4e-06	K	IIEEGPITVAPQETIK	K
replicate 2	71	AT1G36180.1	Symbols: ACC2 | acetyl-CoA carboxylase 2 | chr1:13546047-13558339 FORWARD LENGTH=2355	213	262563	5	5	3.6	2355	6.65	7162	1	1	1	1113.23	3336.66	3	3336.66	-0.0023	1005	1032	0	85.62	33	6.2e-08	R	LIVHSLFEEYLSVEELFNDNMLADVIER	M
replicate 2	72	AT1G49240.1	Symbols: ACT8 | actin 8 | chr1:18216539-18217947 FORWARD LENGTH=377	204	41836	5	4	18.6	377	5.37	1591	1	0	0	591.767	1181.52	2	1181.52	-0.0002	53	63	0	37.34	31	0.0024	K	DAYVGDEAQSK	R
replicate 2	72	AT1G49240.1	Symbols: ACT8 | actin 8 | chr1:18216539-18217947 FORWARD LENGTH=377	204	41836	5	4	18.6	377	5.37	2798	1	1	1	707.342	1412.67	2	1412.67	0.0006	362	374	0	71.3	33	1.7e-06	K	AEYDEAGPGIVHR	K
replicate 2	72	AT1G49240.1	Symbols: ACT8 | actin 8 | chr1:18216539-18217947 FORWARD LENGTH=377	204	41836	5	4	18.6	377	5.37	4059	1	0	0	887.952	1773.89	2	1773.89	0.0001	241	256	0	86.86	35	6.6e-08	K	NYELPDGQVITIGAER	F
replicate 2	73	AT3G22310.1	Symbols: PMH1, ATRH9 | putative mitochondrial RNA helicase 1 | chr3:7887382-7889806 FORWARD LENGTH=610	204	63570	4	4	10	610	9.44	2106	1	1	1	637.841	1273.67	2	1273.67	0.001	483	493	0	57.5	36	7.2e-05	R	FNELPSIAVER	G
replicate 2	73	AT3G22310.1	Symbols: PMH1, ATRH9 | putative mitochondrial RNA helicase 1 | chr3:7887382-7889806 FORWARD LENGTH=610	204	63570	4	4	10	610	9.44	2290	1	1	1	653.276	1304.54	2	1304.54	-0.001	530	544	0	51.06	25	2.8e-05	R	SGGGSYGGYGGSSGR	S
replicate 2	73	AT3G22310.1	Symbols: PMH1, ATRH9 | putative mitochondrial RNA helicase 1 | chr3:7887382-7889806 FORWARD LENGTH=610	204	63570	4	4	10	610	9.44	2421	1	1	1	668.281	1334.55	2	1334.55	-0.0015	515	529	0	67.52	25	6.4e-07	R	SGGGGYGSYGSSSGR	S
replicate 2	73	AT3G22310.1	Symbols: PMH1, ATRH9 | putative mitochondrial RNA helicase 1 | chr3:7887382-7889806 FORWARD LENGTH=610	204	63570	4	4	10	610	9.44	4120	1	1	1	898.876	1795.74	2	1795.74	-0.003	569	588	0	102.91	24	1.5e-10	R	SSGFGSFGSGGSSGGFGSDR	S
replicate 2	74	AT1G64790.1	Symbols: ILA | ILITYHIA | chr1:24065232-24081908 REVERSE LENGTH=2610	204	284599	4	4	2.6	2610	6.77	3502	1	1	1	798.48	1594.95	2	1594.94	0.0008	283	296	0	30.19	27	0.0055	K	YALELLPVILPQAR	H
replicate 2	74	AT1G64790.1	Symbols: ILA | ILITYHIA | chr1:24065232-24081908 REVERSE LENGTH=2610	204	284599	4	4	2.6	2610	6.77	4033	1	1	1	881.482	1760.95	2	1760.95	0.0008	1939	1953	0	97.13	34	5.3e-09	R	SQLLSFMDQLIPTIR	T
replicate 2	74	AT1G64790.1	Symbols: ILA | ILITYHIA | chr1:24065232-24081908 REVERSE LENGTH=2610	204	284599	4	4	2.6	2610	6.77	5033	1	1	1	1025.56	2049.1	2	2048.1	1.0034	957	974	0	89.8	33	2.5e-08	K	SGPLPVDTFTFIFPILER	I
replicate 2	74	AT1G64790.1	Symbols: ILA | ILITYHIA | chr1:24065232-24081908 REVERSE LENGTH=2610	204	284599	4	4	2.6	2610	6.77	5674	1	1	1	1131.59	2261.16	2	2261.16	-0.0008	1863	1883	0	66.17	35	8.1e-06	K	EIMPILMSTLISSLASPSSER	R
replicate 2	75	AT2G46520.1	Symbols: | cellular apoptosis susceptibility protein, putative / importin-alpha re-exporter, putative | chr2:19096867-19099785 FORWARD LENGTH=972	204	108588	4	4	7.3	972	5.43	2460	1	1	1	671.354	1340.69	2	1340.69	-0.0002	49	60	0	64.85	34	9.8e-06	R	LVAEPAIDEQTR	H
replicate 2	75	AT2G46520.1	Symbols: | cellular apoptosis susceptibility protein, putative / importin-alpha re-exporter, putative | chr2:19096867-19099785 FORWARD LENGTH=972	204	108588	4	4	7.3	972	5.43	3129	1	1	1	743.927	1485.84	2	1485.84	-0.0002	109	122	0	87.48	33	4.1e-08	R	IQSQLSEALTVIGK	H
replicate 2	75	AT2G46520.1	Symbols: | cellular apoptosis susceptibility protein, putative / importin-alpha re-exporter, putative | chr2:19096867-19099785 FORWARD LENGTH=972	204	108588	4	4	7.3	972	5.43	4001	1	1	1	874.452	1746.89	2	1746.89	0	32	48	0	88.52	35	5e-08	R	ALSDAADQANYGLAVLR	L
replicate 2	75	AT2G46520.1	Symbols: | cellular apoptosis susceptibility protein, putative / importin-alpha re-exporter, putative | chr2:19096867-19099785 FORWARD LENGTH=972	204	108588	4	4	7.3	972	5.43	6831	1	1	1	992.523	2974.55	3	2974.54	0.0059	449	476	0	41.68	33	0.0015	K	AGGASVSTDLIDVQNFFANIILPELQSR	D
replicate 2	76	AT3G06720.1	Symbols: AT-IMP, ATKAP ALPHA, AIMP ALPHA, IMPA-1, IMPA1 | importin alpha isoform 1 | chr3:2120559-2123555 FORWARD LENGTH=532	202	58608	3	3	11.7	532	5.14	3769	1	0	0	835.418	1668.82	2	1668.82	0.0001	176	191	0	115.72	34	8.3e-11	R	EQAVWALGNVAGDSPR	C
replicate 2	76	AT3G06720.1	Symbols: AT-IMP, ATKAP ALPHA, AIMP ALPHA, IMPA-1, IMPA1 | importin alpha isoform 1 | chr3:2120559-2123555 FORWARD LENGTH=532	202	58608	3	3	11.7	532	5.14	6093	1	1	1	835.456	2503.34	3	2503.34	0.0013	153	175	0	66.06	32	4.4e-06	K	VVIDHNAVPIFVQLLASPSDDVR	E
replicate 2	76	AT3G06720.1	Symbols: AT-IMP, ATKAP ALPHA, AIMP ALPHA, IMPA-1, IMPA1 | importin alpha isoform 1 | chr3:2120559-2123555 FORWARD LENGTH=532	202	58608	3	3	11.7	532	5.14	6165	1	1	1	856.729	2567.17	3	2566.16	1.0016	448	470	0	70.26	31	1.3e-06	K	NLGHTGDMNYYAQLIDDAEGLEK	I
replicate 2	77	AT5G13490.1	Symbols: AAC2 | ADP/ATP carrier 2 | chr5:4336034-4337379 FORWARD LENGTH=385	201	41720	5	5	17.1	385	9.79	1844	1	1	1	614.814	1227.61	2	1227.61	0.0003	330	340	0	41.5	33	0.0016	K	SSFDAFSQIVK	K
replicate 2	77	AT5G13490.1	Symbols: AAC2 | ADP/ATP carrier 2 | chr5:4336034-4337379 FORWARD LENGTH=385	201	41720	5	5	17.1	385	9.79	2476	1	0	1	672.863	1343.71	2	1343.71	-0.0005	110	120	0	66.41	35	8.7e-06	K	LLIQNQDEMLK	A
replicate 2	77	AT5G13490.1	Symbols: AAC2 | ADP/ATP carrier 2 | chr5:4336034-4337379 FORWARD LENGTH=385	201	41720	5	5	17.1	385	9.79	2751	1	1	1	701.875	1401.74	2	1401.74	-0.0004	138	149	1	45.09	35	0.0012	R	TIRDEGIGSLWR	G
replicate 2	77	AT5G13490.1	Symbols: AAC2 | ADP/ATP carrier 2 | chr5:4336034-4337379 FORWARD LENGTH=385	201	41720	5	5	17.1	385	9.79	2950	1	0	0	723.874	1445.73	2	1445.73	-0.0002	158	169	0	71.84	35	2.3e-06	R	YFPTQALNFAFK	D
replicate 2	77	AT5G13490.1	Symbols: AAC2 | ADP/ATP carrier 2 | chr5:4336034-4337379 FORWARD LENGTH=385	201	41720	5	5	17.1	385	9.79	5025	1	1	1	1025.49	2048.97	2	2048.97	-0.0025	80	99	0	70.17	34	2.5e-06	K	GFTNFAIDFMMGGVSAAVSK	T
replicate 2	78	AT1G20900.1	Symbols: ESC, ORE7, AHL27 | Predicted AT-hook DNA-binding family protein | chr1:7273024-7273959 FORWARD LENGTH=311	197	31823	3	3	19.6	311	6.7	3601	1	1	1	815.449	1628.88	2	1628.88	-0.0008	140	156	0	107.08	35	6.2e-10	R	GVSVLGGNGTVSNVTLR	Q
replicate 2	78	AT1G20900.1	Symbols: ESC, ORE7, AHL27 | Predicted AT-hook DNA-binding family protein | chr1:7273024-7273959 FORWARD LENGTH=311	197	31823	3	3	19.6	311	6.7	5072	1	1	1	687.687	2060.04	3	2059.06	0.9833	157	179	0	54.77	35	0.00012	R	QPVTPGNGGGVSGGGGVVTLHGR	F
replicate 2	78	AT1G20900.1	Symbols: ESC, ORE7, AHL27 | Predicted AT-hook DNA-binding family protein | chr1:7273024-7273959 FORWARD LENGTH=311	197	31823	3	3	19.6	311	6.7	5556	1	1	1	739.378	2215.11	3	2215.11	0.0005	115	135	0	93.43	35	1.5e-08	R	SHVLEVSPGADIVESVSTYAR	R
replicate 2	79	AT1G07660.1	Symbols: | Histone superfamily protein | chr1:2369212-2369523 FORWARD LENGTH=103	195	11402	4	3	33	103	11.48	1481	1	1	1	581.778	1161.54	2	1161.54	-0.0004	69	78	0	67.03	33	4.1e-06	R	DAVTYTEHAR	R
replicate 2	79	AT1G07660.1	Symbols: | Histone superfamily protein | chr1:2369212-2369523 FORWARD LENGTH=103	195	11402	4	3	33	103	11.48	2308	1	1	1	655.854	1309.69	2	1309.7	-0.0014	81	92	0	78.2	34	4.7e-07	K	TVTAMDVVYALK	R
replicate 2	79	AT1G07660.1	Symbols: | Histone superfamily protein | chr1:2369212-2369523 FORWARD LENGTH=103	195	11402	4	3	33	103	11.48	2384	1	1	1	663.38	1324.74	2	1324.75	-0.0012	25	36	1	43.09	32	0.0008	R	DNIQGITKPAIR	R
replicate 2	80	AT4G22770.1	Symbols: | AT hook motif DNA-binding family protein | chr4:11963879-11965439 REVERSE LENGTH=334	195	35072	4	4	18	334	9.35	1956	1	1	1	625.323	1248.63	2	1248.63	0	10	22	0	81.01	36	3.2e-07	K	TTTGSDGGVTVVR	S
replicate 2	80	AT4G22770.1	Symbols: | AT hook motif DNA-binding family protein | chr4:11963879-11965439 REVERSE LENGTH=334	195	35072	4	4	18	334	9.35	2414	1	0	0	667.821	1333.63	2	1333.63	-0.0026	229	242	0	33.8	33	0.0099	R	TGGMSVSLASPDGR	V
replicate 2	80	AT4G22770.1	Symbols: | AT hook motif DNA-binding family protein | chr4:11963879-11965439 REVERSE LENGTH=334	195	35072	4	4	18	334	9.35	3026	1	0	0	734.338	1466.66	2	1466.66	-0.003	194	207	0	87.23	32	3.1e-08	R	QPDSSGGTLTYEGR	F
replicate 2	81	AT5G53480.1	Symbols: | ARM repeat superfamily protein | chr5:21714016-21716709 FORWARD LENGTH=870	189	96197	3	3	6.8	870	4.71	2425	1	1	1	668.349	1334.68	2	1334.68	0.0008	524	535	0	63.43	36	2e-05	R	TAAYEALNEVVR	C
replicate 2	81	AT5G53480.1	Symbols: | ARM repeat superfamily protein | chr5:21714016-21716709 FORWARD LENGTH=870	189	96197	3	3	6.8	870	4.71	5187	1	1	1	1051.05	2100.09	2	2100.09	0.0004	2	20	0	77.27	34	5.6e-07	M	AMEVTQLLINAQSIDGTVR	K	Acetyl (Protein N-term)	1.0000000000000000000.0
replicate 2	81	AT5G53480.1	Symbols: | ARM repeat superfamily protein | chr5:21714016-21716709 FORWARD LENGTH=870	189	96197	3	3	6.8	870	4.71	6317	1	1	1	908.491	2722.45	3	2722.45	0.0006	812	839	0	98.41	32	2.9e-09	K	TAIGVLGDLADTLGSHVGGLIQQSVSSK	E
replicate 2	82	AT1G64520.1	Symbols: RPN12a | regulatory particle non-ATPase 12A | chr1:23956459-23958120 FORWARD LENGTH=267	189	30687	5	5	32.2	267	4.81	2011	1	1	1	630.299	1258.58	2	1258.58	0.0002	194	204	0	39.44	31	0.0017	K	AYDYVSISDAR	Q
replicate 2	82	AT1G64520.1	Symbols: RPN12a | regulatory particle non-ATPase 12A | chr1:23956459-23958120 FORWARD LENGTH=267	189	30687	5	5	32.2	267	4.81	4266	1	1	1	923.507	1845	2	1845	0.0005	246	261	0	86.39	34	6.9e-08	K	EIPSLQLINQTLSYAR	E
replicate 2	82	AT1G64520.1	Symbols: RPN12a | regulatory particle non-ATPase 12A | chr1:23956459-23958120 FORWARD LENGTH=267	189	30687	5	5	32.2	267	4.81	4448	1	1	1	959.56	1917.11	2	1917.1	0.0007	99	115	0	44.08	28	0.00028	R	IPQSPQENLILGLNLLR	L
replicate 2	82	AT1G64520.1	Symbols: RPN12a | regulatory particle non-ATPase 12A | chr1:23956459-23958120 FORWARD LENGTH=267	189	30687	5	5	32.2	267	4.81	4547	1	1	1	973.983	1945.95	2	1945.95	0.0014	165	181	0	52.91	34	0.00014	R	QTAPDATYVYFMDLLAK	T
replicate 2	82	AT1G64520.1	Symbols: RPN12a | regulatory particle non-ATPase 12A | chr1:23956459-23958120 FORWARD LENGTH=267	189	30687	5	5	32.2	267	4.81	6887	1	1	1	1013.15	3036.44	3	3036.44	-0.001	205	229	0	58.23	33	3.1e-05	R	QMLLFSSDQELLTYVTDEHPEWEVK	E
replicate 2	83	AT1G10630.1	Symbols: ATARFA1F, ARFA1F | ADP-ribosylation factor A1F | chr1:3513189-3514230 REVERSE LENGTH=181	188	20610	4	4	38.7	181	6.43	3402	1	1	1	783.383	1564.75	2	1564.75	-0.0006	60	73	0	73.99	35	1.3e-06	K	NISFTVWDVGGQDK	I
replicate 2	83	AT1G10630.1	Symbols: ATARFA1F, ARFA1F | ADP-ribosylation factor A1F | chr1:3513189-3514230 REVERSE LENGTH=181	188	20610	4	4	38.7	181	6.43	3605	1	1	1	815.89	1629.77	2	1629.77	-0.0014	128	142	0	78.58	33	2.9e-07	K	QDLPNAMNAAEITDK	L
replicate 2	83	AT1G10630.1	Symbols: ATARFA1F, ARFA1F | ADP-ribosylation factor A1F | chr1:3513189-3514230 REVERSE LENGTH=181	188	20610	4	4	38.7	181	6.43	5820	1	1	1	1162.12	2322.24	2	2322.24	-0.0008	39	59	0	59.01	33	2.7e-05	K	LGEIVTTIPTIGFNVETVEYK	N
replicate 2	83	AT1G10630.1	Symbols: ATARFA1F, ARFA1F | ADP-ribosylation factor A1F | chr1:3513189-3514230 REVERSE LENGTH=181	188	20610	4	4	38.7	181	6.43	5999	1	1	1	808.726	2423.16	3	2423.16	-0.0055	80	99	1	49.11	34	0.00035	R	HYFQNTQGLIFVVDSNDRDR	V
replicate 2	84	AT5G56000.1	Symbols: Hsp81.4, AtHsp90.4 | HEAT SHOCK PROTEIN 81.4 | chr5:22677602-22680067 REVERSE LENGTH=699	187	80091	3	3	7.9	699	4.96	1998	1	1	1	628.851	1255.69	2	1255.69	-0.0003	88	99	0	46.33	34	0.00064	K	ADLVNNLGTIAR	S
replicate 2	84	AT5G56000.1	Symbols: Hsp81.4, AtHsp90.4 | HEAT SHOCK PROTEIN 81.4 | chr5:22677602-22680067 REVERSE LENGTH=699	187	80091	3	3	7.9	699	4.96	3789	1	1	1	839.939	1677.86	2	1677.86	0.0024	72	87	0	96.44	36	9.7e-09	K	TNNTLTIIDSGIGMTK	A
replicate 2	84	AT5G56000.1	Symbols: Hsp81.4, AtHsp90.4 | HEAT SHOCK PROTEIN 81.4 | chr5:22677602-22680067 REVERSE LENGTH=699	187	80091	3	3	7.9	699	4.96	6963	1	1	1	1035.19	3102.55	3	3102.55	-0.0014	2	28	0	102.32	33	1.4e-09	M	ADAETFAFQAEINQLLSLIINTFYSNK	E	Acetyl (Protein N-term)	1.000000000000000000000000000.0
replicate 2	85	AT3G12050.1	Symbols: | Aha1 domain-containing protein | chr3:3839289-3841303 FORWARD LENGTH=360	184	40160	4	4	14.7	360	5.7	1631	1	1	1	595.324	1188.63	2	1188.63	-0.0022	182	194	0	45.7	36	0.0012	K	SVAAGSATVAVEK	S
replicate 2	85	AT3G12050.1	Symbols: | Aha1 domain-containing protein | chr3:3839289-3841303 FORWARD LENGTH=360	184	40160	4	4	14.7	360	5.7	2505	1	1	1	676.825	1351.63	2	1351.64	-0.0021	331	342	0	39.52	34	0.0028	R	YGNATVVENTER	G
replicate 2	85	AT3G12050.1	Symbols: | Aha1 domain-containing protein | chr3:3839289-3841303 FORWARD LENGTH=360	184	40160	4	4	14.7	360	5.7	2784	1	1	1	705.831	1409.65	2	1409.65	-0.0028	238	248	0	76.71	33	4.6e-07	R	DLYEILMDENR	W
replicate 2	85	AT3G12050.1	Symbols: | Aha1 domain-containing protein | chr3:3839289-3841303 FORWARD LENGTH=360	184	40160	4	4	14.7	360	5.7	4201	1	1	1	912.985	1823.95	2	1822.95	1.0083	43	59	0	95.26	34	9.1e-09	K	QFSGVDILSGEGNLFIK	V
replicate 2	87	AT3G44110.1	Symbols: ATJ3, ATJ | DNAJ homologue 3 | chr3:15869115-15871059 REVERSE LENGTH=420	182	46415	3	3	13.3	420	5.76	2519	1	1	1	677.85	1353.69	2	1353.68	0.0009	127	138	0	61.25	34	2e-05	K	VSLEDVYLGTMK	K
replicate 2	87	AT3G44110.1	Symbols: ATJ3, ATJ | DNAJ homologue 3 | chr3:15869115-15871059 REVERSE LENGTH=420	182	46415	3	3	13.3	420	5.76	2823	1	1	1	710.359	1418.7	2	1418.7	-0.0013	303	315	1	80.65	35	3.1e-07	K	SNPGEVVKPDSYK	A
replicate 2	87	AT3G44110.1	Symbols: ATJ3, ATJ | DNAJ homologue 3 | chr3:15869115-15871059 REVERSE LENGTH=420	182	46415	3	3	13.3	420	5.76	6850	1	1	1	1002.44	3004.28	3	3004.28	0.0002	81	111	0	89.25	25	4.2e-09	K	EGMGGGGGGHDPFDIFSSFFGGGPFGGNTSR	Q
replicate 2	88	AT5G20890.1	Symbols: | TCP-1/cpn60 chaperonin family protein | chr5:7087020-7089906 REVERSE LENGTH=527	181	57250	4	4	13.3	527	5.59	726	1	1	1	509.258	1016.5	2	1016.5	-0.0027	428	436	0	35.53	33	0.0067	K	SHAIEAFSR	A
replicate 2	88	AT5G20890.1	Symbols: | TCP-1/cpn60 chaperonin family protein | chr5:7087020-7089906 REVERSE LENGTH=527	181	57250	4	4	13.3	527	5.59	3135	1	1	1	744.392	1486.77	2	1486.77	0.0012	401	414	0	60.26	35	3.4e-05	R	VLLGGGWPEMVMAK	E
replicate 2	88	AT5G20890.1	Symbols: | TCP-1/cpn60 chaperonin family protein | chr5:7087020-7089906 REVERSE LENGTH=527	181	57250	4	4	13.3	527	5.59	5703	1	1	1	1136.59	2271.16	2	2271.16	-0.0028	85	106	0	55.29	34	8.7e-05	K	VQDDEVGDGTTSVVVLAGELLR	E
replicate 2	88	AT5G20890.1	Symbols: | TCP-1/cpn60 chaperonin family protein | chr5:7087020-7089906 REVERSE LENGTH=527	181	57250	4	4	13.3	527	5.59	6125	1	1	1	841.466	2521.38	3	2521.38	0.0011	437	461	0	100.26	30	9.9e-10	R	ALVAIPTTIADNAGLDSAELVAQLR	A
replicate 2	90	AT5G19990.1	Symbols: RPT6A, ATSUG1 | regulatory particle triple-A ATPase 6A | chr5:6752144-6754918 FORWARD LENGTH=419	173	47218	3	3	11.7	419	8.96	3094	1	1	1	493.96	1478.86	3	1478.86	0.0012	311	323	1	45.75	30	0.00027	R	IDILDQALLRPGR	I
replicate 2	90	AT5G19990.1	Symbols: RPT6A, ATSUG1 | regulatory particle triple-A ATPase 6A | chr5:6752144-6754918 FORWARD LENGTH=419	173	47218	3	3	11.7	419	8.96	4468	1	1	1	961.98	1921.95	2	1921.95	0.0003	285	301	0	132.07	35	2.3e-12	R	TMLELLNQLDGFEASNK	I
replicate 2	90	AT5G19990.1	Symbols: RPT6A, ATSUG1 | regulatory particle triple-A ATPase 6A | chr5:6752144-6754918 FORWARD LENGTH=419	173	47218	3	3	11.7	419	8.96	5157	1	1	1	696.673	2087	3	2087	-0.0011	252	270	0	48.17	34	0.00042	R	EHAPSIIFMDEIDSIGSAR	M
replicate 2	91	AT3G08943.1	Symbols: | ARM repeat superfamily protein | chr3:2719198-2721911 REVERSE LENGTH=871	171	96339	2	2	3.9	871	4.64	4027	1	1	1	879.995	1757.98	2	1757.97	0.0007	404	420	0	97.22	33	4.3e-09	K	LAPMVAAGLEFLLNATK	D
replicate 2	91	AT3G08943.1	Symbols: | ARM repeat superfamily protein | chr3:2719198-2721911 REVERSE LENGTH=871	171	96339	2	2	3.9	871	4.64	4354	1	1	1	939.475	1876.94	2	1876.94	0.0002	2	18	0	99.38	35	4.1e-09	M	AMEITQFLLAAQSADAR	V	Acetyl (Protein N-term)	1.00000000000000000.0
replicate 2	92	AT5G35360.1	Symbols: CAC2 | acetyl Co-enzyme a carboxylase biotin carboxylase subunit | chr5:13584300-13588268 FORWARD LENGTH=537	169	58350	4	4	11.4	537	6.85	2344	1	1	1	659.363	1316.71	2	1316.72	-0.0041	219	230	0	50.95	36	0.00033	R	VANEIGFPVMIK	A
replicate 2	92	AT5G35360.1	Symbols: CAC2 | acetyl Co-enzyme a carboxylase biotin carboxylase subunit | chr5:13584300-13588268 FORWARD LENGTH=537	169	58350	4	4	11.4	537	6.85	2699	1	1	1	697.377	1392.74	2	1392.74	-0.0005	427	439	0	68.49	35	5.1e-06	R	ITSYLPSGGPFVR	M
replicate 2	92	AT5G35360.1	Symbols: CAC2 | acetyl Co-enzyme a carboxylase biotin carboxylase subunit | chr5:13584300-13588268 FORWARD LENGTH=537	169	58350	4	4	11.4	537	6.85	3539	1	1	1	805.443	1608.87	2	1608.87	-0.0013	310	324	0	65.94	34	6.6e-06	K	LLEEAPSPALTAELR	K
replicate 2	92	AT5G35360.1	Symbols: CAC2 | acetyl Co-enzyme a carboxylase biotin carboxylase subunit | chr5:13584300-13588268 FORWARD LENGTH=537	169	58350	4	4	11.4	537	6.85	5912	1	1	1	791.375	2371.1	3	2371.1	-0.0019	440	460	0	56.03	33	5.3e-05	R	MDSHVYSDYVVPPSYDSLLGK	L
replicate 2	93	AT2G02740.1	Symbols: ATWHY3, PTAC11, WHY3 | ssDNA-binding transcriptional regulator | chr2:769389-770993 FORWARD LENGTH=268	169	29709	3	3	14.9	268	9.54	1321	1	1	1	566.738	1131.46	2	1131.46	0	260	268	0	41.8	24	0.0002	K	YGGDYEWSR	-
replicate 2	93	AT2G02740.1	Symbols: ATWHY3, PTAC11, WHY3 | ssDNA-binding transcriptional regulator | chr2:769389-770993 FORWARD LENGTH=268	169	29709	3	3	14.9	268	9.54	3484	1	1	1	794.946	1587.88	2	1587.88	-0.0007	120	134	0	61.63	33	1.7e-05	K	EGFLLLQFAPAAGVR	Q
replicate 2	93	AT2G02740.1	Symbols: ATWHY3, PTAC11, WHY3 | ssDNA-binding transcriptional regulator | chr2:769389-770993 FORWARD LENGTH=268	169	29709	3	3	14.9	268	9.54	3709	1	1	1	827.868	1653.72	2	1653.72	-0.0014	69	84	0	121.89	29	5.3e-12	R	FGDSSSSQNAEVSSPR	F
replicate 2	94	AT5G08670.1	Symbols: | ATP synthase alpha/beta family protein | chr5:2818395-2821149 REVERSE LENGTH=556	168	59594	3	3	9	556	6.13	2701	1	1	1	697.411	1392.81	2	1392.81	-0.0007	150	163	0	57.67	30	1.7e-05	K	VLNTGAPITVPVGR	A
replicate 2	94	AT5G08670.1	Symbols: | ATP synthase alpha/beta family protein | chr5:2818395-2821149 REVERSE LENGTH=556	168	59594	3	3	9	556	6.13	4311	1	1	1	932.976	1863.94	2	1863.94	-0.0002	322	337	0	83.09	35	1.7e-07	R	DAEGQDVLLFIDNIFR	F
replicate 2	94	AT5G08670.1	Symbols: | ATP synthase alpha/beta family protein | chr5:2818395-2821149 REVERSE LENGTH=556	168	59594	3	3	9	556	6.13	4840	1	1	1	998.552	1995.09	2	1995.09	0.0008	194	213	0	75.35	33	6.1e-07	R	DAPALVDLATGQEILATGIK	V
replicate 2	95	AT4G35260.1	Symbols: IDH1, IDH-I | isocitrate dehydrogenase 1 | chr4:16774494-16776233 REVERSE LENGTH=367	167	39602	4	4	16.1	367	8.36	1782	1	1	1	609.307	1216.6	2	1216.6	0.0006	321	330	0	54.43	34	9.2e-05	R	HLQFPSFADR	L
replicate 2	95	AT4G35260.1	Symbols: IDH1, IDH-I | isocitrate dehydrogenase 1 | chr4:16774494-16776233 REVERSE LENGTH=367	167	39602	4	4	16.1	367	8.36	2847	1	1	1	712.336	1422.66	2	1422.66	-0.0002	183	193	0	57.87	33	3.3e-05	K	YAFEYAYLNNR	K
replicate 2	95	AT4G35260.1	Symbols: IDH1, IDH-I | isocitrate dehydrogenase 1 | chr4:16774494-16776233 REVERSE LENGTH=367	167	39602	4	4	16.1	367	8.36	3118	1	1	1	742.415	1482.82	2	1482.82	0.0004	102	116	0	39.96	33	0.0022	K	TPVGGGVSSLNVQLR	K
replicate 2	95	AT4G35260.1	Symbols: IDH1, IDH-I | isocitrate dehydrogenase 1 | chr4:16774494-16776233 REVERSE LENGTH=367	167	39602	4	4	16.1	367	8.36	6068	1	1	1	829.075	2484.2	3	2484.2	0.0002	148	170	0	92.85	34	1.4e-08	R	ENTEGEYAGLEHEVVPGVVESLK	V
replicate 2	96	AT3G08530.1	Symbols: | Clathrin, heavy chain | chr3:2587171-2595411 REVERSE LENGTH=1703	167	193148	4	4	3.9	1703	5.25	2581	1	1	1	683.875	1365.74	2	1365.74	-0.0007	368	380	0	62.13	34	1.8e-05	R	GNLPGAENLVVQR	F
replicate 2	96	AT3G08530.1	Symbols: | Clathrin, heavy chain | chr3:2587171-2595411 REVERSE LENGTH=1703	167	193148	4	4	3.9	1703	5.25	2902	1	1	1	718.375	1434.74	2	1434.74	0.0008	1132	1144	0	69.2	35	4.5e-06	R	EGLVSDAIESFIR	A
replicate 2	96	AT3G08530.1	Symbols: | Clathrin, heavy chain | chr3:2587171-2595411 REVERSE LENGTH=1703	167	193148	4	4	3.9	1703	5.25	4743	1	1	1	985.519	1969.02	2	1969.02	0.0011	1008	1024	0	71.89	34	1.7e-06	K	AFMTADLPHELIELLEK	I
replicate 2	96	AT3G08530.1	Symbols: | Clathrin, heavy chain | chr3:2587171-2595411 REVERSE LENGTH=1703	167	193148	4	4	3.9	1703	5.25	6249	1	1	1	887.819	2660.44	3	2660.43	0.0027	414	437	0	41.53	31	0.00098	K	FQSVPVQAGQTPPLLQYFGTLLTR	G
replicate 2	97	AT4G27640.1	Symbols: | ARM repeat superfamily protein | chr4:13798013-13802976 REVERSE LENGTH=1048	166	115159	2	2	3.3	1048	4.77	4100	1	1	1	895.022	1788.03	2	1788.03	0.0006	760	775	0	87.56	29	1.7e-08	K	YLSPLVDATLLLLTEK	A
replicate 2	97	AT4G27640.1	Symbols: | ARM repeat superfamily protein | chr4:13798013-13802976 REVERSE LENGTH=1048	166	115159	2	2	3.3	1048	4.77	5591	1	1	1	1115.08	2228.15	2	2228.15	0.0006	2	20	0	104.09	34	1.2e-09	M	AQSLELLLIQFLMPDNDAR	R	Acetyl (Protein N-term)	1.0000000000000000000.0
replicate 2	98	AT1G56070.1	Symbols: LOS1 | Ribosomal protein S5/Elongation factor G/III/V family protein | chr1:20968245-20971077 REVERSE LENGTH=843	164	93830	3	3	5.2	843	5.89	1736	1	1	1	604.304	1206.59	2	1206.59	0.001	619	628	0	67.44	35	6.5e-06	K	ILAEEFGWDK	D
replicate 2	98	AT1G56070.1	Symbols: LOS1 | Ribosomal protein S5/Elongation factor G/III/V family protein | chr1:20968245-20971077 REVERSE LENGTH=843	164	93830	3	3	5.2	843	5.89	3178	1	1	1	751.843	1501.67	2	1501.67	-0.0009	593	606	0	116.64	30	2.5e-11	R	PMEEGLAEAIDDGR	I
replicate 2	98	AT1G56070.1	Symbols: LOS1 | Ribosomal protein S5/Elongation factor G/III/V family protein | chr1:20968245-20971077 REVERSE LENGTH=843	164	93830	3	3	5.2	843	5.89	5961	1	1	1	800.392	2398.16	3	2398.16	0.0001	349	368	1	36.87	34	0.0056	R	YRVENLYEGPLDDQYANAIR	N
replicate 2	99	AT3G49870.1	Symbols: ATARLA1C, ARLA1C | ADP-ribosylation factor-like A1C | chr3:18492674-18494021 REVERSE LENGTH=184	164	20390	3	3	23.4	184	7.63	2916	1	1	1	719.936	1437.86	2	1437.86	0.0014	117	130	0	42.44	27	0.00036	K	TSLNGIPLLVLGNK	I
replicate 2	99	AT3G49870.1	Symbols: ATARLA1C, ARLA1C | ADP-ribosylation factor-like A1C | chr3:18492674-18494021 REVERSE LENGTH=184	164	20390	3	3	23.4	184	7.63	3678	1	1	1	822.933	1643.85	2	1643.85	-0.0009	165	178	0	89.91	35	3.7e-08	K	NSTNIDQVIDWLVK	H
replicate 2	99	AT3G49870.1	Symbols: ATARLA1C, ARLA1C | ADP-ribosylation factor-like A1C | chr3:18492674-18494021 REVERSE LENGTH=184	164	20390	3	3	23.4	184	7.63	3702	1	1	1	826.396	1650.78	2	1650.78	-0.0001	140	154	0	79.82	34	2.8e-07	K	EALTDEMGLTSLTDR	E
replicate 2	100	AT2G16950.1	Symbols: TRN1, ATTRN1 | transportin 1 | chr2:7353939-7360637 FORWARD LENGTH=895	163	99572	3	3	4.9	895	4.81	1949	1	1	1	624.802	1247.59	2	1247.59	-0.0004	628	639	0	35.99	33	0.0061	K	VNPASAGAQYDR	E
replicate 2	100	AT2G16950.1	Symbols: TRN1, ATTRN1 | transportin 1 | chr2:7353939-7360637 FORWARD LENGTH=895	163	99572	3	3	4.9	895	4.81	3144	1	1	1	746.904	1491.79	2	1491.79	-0.0002	544	557	0	73.51	35	1.7e-06	R	IVYDAIGTLADSVR	E
replicate 2	100	AT2G16950.1	Symbols: TRN1, ATTRN1 | transportin 1 | chr2:7353939-7360637 FORWARD LENGTH=895	163	99572	3	3	4.9	895	4.81	5009	1	1	1	1023.05	2044.1	2	2044.1	0	707	724	0	102.4	34	1.5e-09	R	LLDFLEIASQQLSANLNR	E
replicate 2	101	AT1G56110.1	Symbols: NOP56 | homolog of nucleolar protein NOP56 | chr1:20984544-20986893 REVERSE LENGTH=522	159	58636	2	2	10	522	8.78	4490	1	1	1	965	1927.99	2	1927.99	0.0001	292	310	0	87.98	35	5.2e-08	K	MSDIAPNLAALIGEMVGAR	L
replicate 2	101	AT1G56110.1	Symbols: NOP56 | homolog of nucleolar protein NOP56 | chr1:20984544-20986893 REVERSE LENGTH=522	159	58636	2	2	10	522	8.78	7283	1	1	1	1200.94	3599.79	3	3599.79	0.0007	44	76	0	96.34	33	4.6e-09	R	VVQLTAFHPFESALDALNQVNAVSEGVMTDELR	S
replicate 2	102	AT3G56150.1	Symbols: EIF3C, ATEIF3C-1, EIF3C-1, ATTIF3C1, TIF3C1 | eukaryotic translation initiation factor 3C | chr3:20833790-20836820 REVERSE LENGTH=900	155	102884	5	5	7.9	900	5.21	1619	1	1	1	594.322	1186.63	2	1186.63	-0.0022	575	585	0	46.71	35	0.00078	R	ELLAQGVSQSR	Y
replicate 2	102	AT3G56150.1	Symbols: EIF3C, ATEIF3C-1, EIF3C-1, ATTIF3C1, TIF3C1 | eukaryotic translation initiation factor 3C | chr3:20833790-20836820 REVERSE LENGTH=900	155	102884	5	5	7.9	900	5.21	2940	1	1	1	722.396	1442.78	2	1442.78	0	261	272	0	37.15	34	0.0058	R	FELVDQLTHLTK	I
replicate 2	102	AT3G56150.1	Symbols: EIF3C, ATEIF3C-1, EIF3C-1, ATTIF3C1, TIF3C1 | eukaryotic translation initiation factor 3C | chr3:20833790-20836820 REVERSE LENGTH=900	155	102884	5	5	7.9	900	5.21	3008	1	1	1	731.888	1461.76	2	1461.76	0.0003	683	694	0	48.03	36	0.00064	K	AFEVLNSLEVWR	L
replicate 2	102	AT3G56150.1	Symbols: EIF3C, ATEIF3C-1, EIF3C-1, ATTIF3C1, TIF3C1 | eukaryotic translation initiation factor 3C | chr3:20833790-20836820 REVERSE LENGTH=900	155	102884	5	5	7.9	900	5.21	4185	1	1	1	910.977	1819.94	2	1819.94	0.0009	112	127	0	72.57	35	2e-06	K	TLVMLEDFLNEALANK	E
replicate 2	102	AT3G56150.1	Symbols: EIF3C, ATEIF3C-1, EIF3C-1, ATTIF3C1, TIF3C1 | eukaryotic translation initiation factor 3C | chr3:20833790-20836820 REVERSE LENGTH=900	155	102884	5	5	7.9	900	5.21	6054	1	1	1	823.746	2468.22	3	2468.22	0.0015	385	404	1	44.97	34	0.00093	R	LRDEPMFLALAQNIQDYFER	M
replicate 2	103	AT3G57290.1	Symbols: EIF3E, TIF3E1, ATEIF3E-1, INT-6, ATINT6, INT6 | eukaryotic translation initiation factor 3E | chr3:21196786-21199073 REVERSE LENGTH=441	154	51717	3	3	12.2	441	5.59	2626	1	1	1	688.85	1375.69	2	1375.68	0.0007	202	213	0	49.54	35	0.00041	K	SFSSPLNQVQNR	I
replicate 2	103	AT3G57290.1	Symbols: EIF3E, TIF3E1, ATEIF3E-1, INT-6, ATINT6, INT6 | eukaryotic translation initiation factor 3E | chr3:21196786-21199073 REVERSE LENGTH=441	154	51717	3	3	12.2	441	5.59	5656	1	1	1	1129.58	2257.14	2	2257.14	-0.0008	175	193	0	103.75	35	1.3e-09	K	LASEILMQNWDIALEELNR	L
replicate 2	103	AT3G57290.1	Symbols: EIF3E, TIF3E1, ATEIF3E-1, INT-6, ATINT6, INT6 | eukaryotic translation initiation factor 3E | chr3:21196786-21199073 REVERSE LENGTH=441	154	51717	3	3	12.2	441	5.59	6065	1	1	1	1241.17	2480.33	2	2480.33	0.0002	88	110	0	48.55	32	0.00024	K	SLEEAAAPLVSFLLNPNAVQELR	A
replicate 2	104	AT1G13440.1	Symbols: GAPC-2, GAPC2 | glyceraldehyde-3-phosphate dehydrogenase C2 | chr1:4608465-4610494 REVERSE LENGTH=338	153	36890	3	3	15.7	338	6.67	4032	1	1	1	881.399	1760.78	2	1760.78	0.0043	314	327	0	41.09	30	0.00092	K	LVSWYDNEWGYSSR	V
replicate 2	104	AT1G13440.1	Symbols: GAPC-2, GAPC2 | glyceraldehyde-3-phosphate dehydrogenase C2 | chr1:4608465-4610494 REVERSE LENGTH=338	153	36890	3	3	15.7	338	6.67	4957	1	1	1	1017.04	2032.07	2	2032.07	0.0017	172	190	0	105.09	34	9.7e-10	R	FGIVEGLMTTVHSITATQK	T
replicate 2	104	AT1G13440.1	Symbols: GAPC-2, GAPC2 | glyceraldehyde-3-phosphate dehydrogenase C2 | chr1:4608465-4610494 REVERSE LENGTH=338	153	36890	3	3	15.7	338	6.67	5436	1	1	1	1086.51	2171	2	2171	0	276	295	0	54.86	32	5.9e-05	K	GILGYTEDDVVSTDFVGDNR	S
replicate 2	105	AT5G09900.1	Symbols: EMB2107, RPN5A, MSA | 26S proteasome regulatory subunit, putative (RPN5) | chr5:3089462-3092434 REVERSE LENGTH=442	152	50805	2	2	8.8	442	7.05	2585	1	1	1	684.37	1366.72	2	1366.72	0.0005	248	258	0	46.35	34	0.00072	K	ETPEQWIPVLR	K
replicate 2	105	AT5G09900.1	Symbols: EMB2107, RPN5A, MSA | 26S proteasome regulatory subunit, putative (RPN5) | chr5:3089462-3092434 REVERSE LENGTH=442	152	50805	2	2	8.8	442	7.05	6852	1	1	1	1003.16	3006.47	3	3006.47	-0.0006	119	146	1	130.81	33	2e-12	K	IKEEQGQIAEAADLMQEVAVETFGAMAK	T
replicate 2	106	AT5G27670.1	Symbols: HTA7 | histone H2A 7 | chr5:9792807-9793365 REVERSE LENGTH=150	151	15899	3	3	42.7	150	10.47	2637	1	1	1	689.835	1377.65	2	1377.66	-0.0009	1	12	1	75.64	34	8e-07	-	MESSQATTKPTR	G	Acetyl (Protein N-term)	1.000000000000.0
replicate 2	106	AT5G27670.1	Symbols: HTA7 | histone H2A 7 | chr5:9792807-9793365 REVERSE LENGTH=150	151	15899	3	3	42.7	150	10.47	5819	1	1	1	774.801	2321.38	3	2321.38	-0.0014	107	129	0	57.85	21	2.5e-06	R	LLHGVTIASGGVLPNINPVLLPK	K
replicate 2	106	AT5G27670.1	Symbols: HTA7 | histone H2A 7 | chr5:9792807-9793365 REVERSE LENGTH=150	151	15899	3	3	42.7	150	10.47	6802	1	1	1	984.521	2950.54	3	2950.54	-0.0029	54	82	0	66.26	32	4.7e-06	R	YGSGAPVYLAAVLEYLAAEVLELAGNAAR	D
replicate 2	107	AT1G76500.1	Symbols: SOB3, AHL29 | Predicted AT-hook DNA-binding family protein | chr1:28705532-28706440 FORWARD LENGTH=302	147	30596	4	4	20.5	302	6.05	30	1	1	1	400.716	799.418	2	799.419	-0.0011	94	100	0	39	31	0.0016	R	DSPNVLR	S
replicate 2	107	AT1G76500.1	Symbols: SOB3, AHL29 | Predicted AT-hook DNA-binding family protein | chr1:28705532-28706440 FORWARD LENGTH=302	147	30596	4	4	20.5	302	6.05	1954	1	1	1	624.893	1247.77	2	1247.77	-0.0007	83	93	2	29.3	24	0.0036	K	NKPKPPVIVTR	D
replicate 2	107	AT1G76500.1	Symbols: SOB3, AHL29 | Predicted AT-hook DNA-binding family protein | chr1:28705532-28706440 FORWARD LENGTH=302	147	30596	4	4	20.5	302	6.05	2465	1	1	1	671.77	1341.53	2	1341.53	-0.0003	1	13	0	103.42	22	7.3e-11	-	MDGGYDQSGGASR	Y	Acetyl (Protein N-term)	1.0000000000000.0
replicate 2	107	AT1G76500.1	Symbols: SOB3, AHL29 | Predicted AT-hook DNA-binding family protein | chr1:28705532-28706440 FORWARD LENGTH=302	147	30596	4	4	20.5	302	6.05	6975	1	1	1	1038.49	3112.46	3	3112.46	-0.0018	272	302	1	43.79	32	0.00076	R	GNMSGYDQFAGDPHLLGWGAAAAAAPPRPAF	-
replicate 2	108	AT3G43300.1	Symbols: ATMIN7, BEN1 | HOPM interactor 7 | chr3:15234235-15245034 REVERSE LENGTH=1758	146	194932	5	5	4.6	1758	5.39	2126	1	1	1	639.322	1276.63	2	1276.63	-0.004	273	284	0	35.73	35	0.0086	K	EMTLGDALTQAK	D
replicate 2	108	AT3G43300.1	Symbols: ATMIN7, BEN1 | HOPM interactor 7 | chr3:15234235-15245034 REVERSE LENGTH=1758	146	194932	5	5	4.6	1758	5.39	2150	1	1	1	640.901	1279.79	2	1279.79	0.0008	802	814	0	31.97	24	0.0019	R	GGLVSILNLGLPK	R
replicate 2	108	AT3G43300.1	Symbols: ATMIN7, BEN1 | HOPM interactor 7 | chr3:15234235-15245034 REVERSE LENGTH=1758	146	194932	5	5	4.6	1758	5.39	2891	1	1	1	717.365	1432.71	2	1432.72	-0.0011	71	84	0	92.53	35	1.9e-08	K	VTSAEVAQQASQSK	S
replicate 2	108	AT3G43300.1	Symbols: ATMIN7, BEN1 | HOPM interactor 7 | chr3:15234235-15245034 REVERSE LENGTH=1758	146	194932	5	5	4.6	1758	5.39	5272	1	1	1	1066.03	2130.04	2	2130.04	-0.0018	39	60	0	46.6	35	0.00073	K	VVTQAAPSSIVESSQAEGGGEK	T
replicate 2	108	AT3G43300.1	Symbols: ATMIN7, BEN1 | HOPM interactor 7 | chr3:15234235-15245034 REVERSE LENGTH=1758	146	194932	5	5	4.6	1758	5.39	5522	1	1	1	1101.59	2201.17	2	2201.18	-0.0069	363	382	0	41.93	34	0.0017	R	ILSLELLQGMLEGVSHSFTK	N
replicate 2	109	AT5G62740.1	Symbols: HIR1, ATHIR1 | SPFH/Band 7/PHB domain-containing membrane-associated protein family | chr5:25201320-25202535 FORWARD LENGTH=286	143	31411	3	3	19.6	286	5.29	3432	1	1	1	788.419	1574.82	2	1574.83	-0.0063	216	231	0	54.42	36	0.00014	R	DSVLGFAVNVPGTTAK	D
replicate 2	109	AT5G62740.1	Symbols: HIR1, ATHIR1 | SPFH/Band 7/PHB domain-containing membrane-associated protein family | chr5:25201320-25202535 FORWARD LENGTH=286	143	31411	3	3	19.6	286	5.29	4514	1	1	1	968.448	1934.88	2	1934.88	-0.0005	232	247	0	94.07	32	6.4e-09	K	DVMDMVLVTQYFDTMK	E
replicate 2	109	AT5G62740.1	Symbols: HIR1, ATHIR1 | SPFH/Band 7/PHB domain-containing membrane-associated protein family | chr5:25201320-25202535 FORWARD LENGTH=286	143	31411	3	3	19.6	286	5.29	6312	1	1	1	907.455	2719.34	3	2719.34	0.0006	135	158	0	51.36	34	0.00023	K	AMSAYGYEIVQTLIVDIEPDEHVK	R
replicate 2	110	AT5G12370.1	Symbols: SEC10 | exocyst complex component sec10 | chr5:4003002-4008445 REVERSE LENGTH=825	143	89639	4	4	6.7	825	5.23	1792	1	1	1	609.833	1217.65	2	1217.65	0.0003	175	185	0	53.45	35	0.00017	R	ETASQTIDLIK	Y
replicate 2	110	AT5G12370.1	Symbols: SEC10 | exocyst complex component sec10 | chr5:4003002-4008445 REVERSE LENGTH=825	143	89639	4	4	6.7	825	5.23	2307	1	1	1	655.825	1309.64	2	1309.64	-0.0013	163	174	0	44.12	35	0.0012	K	IGDHLQSADAQR	E
replicate 2	110	AT5G12370.1	Symbols: SEC10 | exocyst complex component sec10 | chr5:4003002-4008445 REVERSE LENGTH=825	143	89639	4	4	6.7	825	5.23	3317	1	1	1	768.368	1534.72	2	1534.72	-0.0015	469	483	0	69.96	33	2.5e-06	R	AESQQVSESSGTIGR	S
replicate 2	110	AT5G12370.1	Symbols: SEC10 | exocyst complex component sec10 | chr5:4003002-4008445 REVERSE LENGTH=825	143	89639	4	4	6.7	825	5.23	4304	1	1	1	931.991	1861.97	2	1861.97	0.0003	12	28	0	50.22	35	0.00035	R	SSSVNSVPLILDIEDFK	G
replicate 2	111	AT1G33120.1	Symbols: | Ribosomal protein L6 family | chr1:12010986-12012223 FORWARD LENGTH=194	143	22004	3	3	21.6	194	9.48	1536	1	1	1	585.805	1169.6	2	1169.6	-0.0012	178	187	0	48.75	33	0.00032	K	FLDGIYVSEK	S
replicate 2	111	AT1G33120.1	Symbols: | Ribosomal protein L6 family | chr1:12010986-12012223 FORWARD LENGTH=194	143	22004	3	3	21.6	194	9.48	3460	1	1	1	791.931	1581.85	2	1581.85	-0.0002	75	89	0	98.15	34	3.9e-09	R	TALSHVDNLISGVTR	G
replicate 2	111	AT1G33120.1	Symbols: | Ribosomal protein L6 family | chr1:12010986-12012223 FORWARD LENGTH=194	143	22004	3	3	21.6	194	9.48	4278	1	1	1	925.476	1848.94	2	1848.94	-0.0015	3	19	0	54.36	35	0.00012	K	TILSSETMDIPDSVTIK	V
replicate 2	112	AT1G53750.1	Symbols: RPT1A | regulatory particle triple-A 1A | chr1:20065921-20068324 REVERSE LENGTH=426	143	47773	3	3	9.6	426	6.33	2770	1	1	1	704.31	1406.61	2	1406.61	-0.0007	278	290	0	42.84	29	0.00046	R	FDDGVGGDNEVQR	T
replicate 2	112	AT1G53750.1	Symbols: RPT1A | regulatory particle triple-A 1A | chr1:20065921-20068324 REVERSE LENGTH=426	143	47773	3	3	9.6	426	6.33	3480	1	1	1	794.384	1586.75	2	1586.75	-0.001	78	90	0	51.11	34	0.0002	K	QMMQEEQPLQVAR	C
replicate 2	112	AT1G53750.1	Symbols: RPT1A | regulatory particle triple-A 1A | chr1:20065921-20068324 REVERSE LENGTH=426	143	47773	3	3	9.6	426	6.33	3920	1	1	1	861.43	1720.84	2	1720.85	-0.0008	291	305	0	95.96	35	8.9e-09	R	TMLEIVNQLDGFDAR	G
replicate 2	113	AT1G02690.1	Symbols: IMPA-6 | importin alpha isoform 6 | chr1:584397-587036 FORWARD LENGTH=538	142	59352	3	3	10.2	538	5.04	2156	1	1	1	641.379	1280.74	2	1280.75	-0.0021	281	292	0	69.36	30	1.2e-06	K	IQTVIDAGVIPR	L
replicate 2	113	AT1G02690.1	Symbols: IMPA-6 | importin alpha isoform 6 | chr1:584397-587036 FORWARD LENGTH=538	142	59352	3	3	10.2	538	5.04	3664	1	1	1	821.418	1640.82	2	1640.82	0.0052	180	195	0	62.41	35	1.9e-05	R	EQAVWALGNVAGDSPK	C
replicate 2	113	AT1G02690.1	Symbols: IMPA-6 | importin alpha isoform 6 | chr1:584397-587036 FORWARD LENGTH=538	142	59352	3	3	10.2	538	5.04	6840	1	1	1	998.812	2993.41	3	2993.41	0.0003	254	280	0	57.77	33	3.4e-05	R	LLHSTDEEVLTDASWALSYLSDGTNEK	I
replicate 2	115	AT5G22010.1	Symbols: AtRFC1, RFC1 | replication factor C1 | chr5:7280632-7287037 REVERSE LENGTH=956	139	104314	2	2	3	956	9.3	2915	1	1	1	719.883	1437.75	2	1437.75	0.0002	269	280	0	50.8	35	0.00028	K	FLTEDGLFDIIR	S
replicate 2	115	AT5G22010.1	Symbols: AtRFC1, RFC1 | replication factor C1 | chr5:7280632-7287037 REVERSE LENGTH=956	139	104314	2	2	3	956	9.3	4394	1	1	1	949.989	1897.96	2	1897.96	0.0003	544	560	0	113.83	35	1.4e-10	K	AEGLEINEIALEELAER	V
replicate 2	116	AT3G22330.1	Symbols: PMH2, ATRH53 | putative mitochondrial RNA helicase 2 | chr3:7892641-7895145 FORWARD LENGTH=616	137	65319	5	5	14.8	616	9.34	2025	1	1	1	631.342	1260.67	2	1260.67	-0.0014	471	481	0	65.45	35	1.1e-05	R	FTELPSIAVER	G
replicate 2	116	AT3G22330.1	Symbols: PMH2, ATRH53 | putative mitochondrial RNA helicase 2 | chr3:7892641-7895145 FORWARD LENGTH=616	137	65319	5	5	14.8	616	9.34	2426	1	1	1	668.385	1334.76	2	1334.76	-0.0006	336	348	0	33.92	33	0.0095	R	ASIIGPLVTEHAK	G
replicate 2	116	AT3G22330.1	Symbols: PMH2, ATRH53 | putative mitochondrial RNA helicase 2 | chr3:7892641-7895145 FORWARD LENGTH=616	137	65319	5	5	14.8	616	9.34	2682	1	1	1	695.292	1388.57	2	1388.57	-0.001	513	529	0	62.81	25	1.8e-06	R	SGGGGYGGSSGGYGGGR	S
replicate 2	116	AT3G22330.1	Symbols: PMH2, ATRH53 | putative mitochondrial RNA helicase 2 | chr3:7892641-7895145 FORWARD LENGTH=616	137	65319	5	5	14.8	616	9.34	6007	1	1	1	1214.63	2427.24	2	2427.24	-0.0002	93	117	0	39.01	34	0.0036	R	VGDSESVGGDGLAISELGISPEIVK	A
replicate 2	116	AT3G22330.1	Symbols: PMH2, ATRH53 | putative mitochondrial RNA helicase 2 | chr3:7892641-7895145 FORWARD LENGTH=616	137	65319	5	5	14.8	616	9.34	6733	1	1	1	969.166	2904.48	3	2904.48	-0.0007	411	435	0	36.44	34	0.0066	R	GLDVPNVDLIIHYELPNNTETFVHR	T
replicate 2	117	AT4G16720.1	Symbols: | Ribosomal protein L23/L15e family protein | chr4:9400156-9401315 REVERSE LENGTH=204	137	24224	3	3	19.1	204	11.44	1090	1	1	1	543.301	1084.59	2	1084.59	0.0004	84	93	0	41.36	33	0.0018	K	PTNQGVTQLK	F
replicate 2	117	AT4G16720.1	Symbols: | Ribosomal protein L23/L15e family protein | chr4:9400156-9401315 REVERSE LENGTH=204	137	24224	3	3	19.1	204	11.44	3910	1	1	1	859.406	1716.8	2	1716.8	-0.002	115	128	0	71.87	32	1.1e-06	R	VVNSYWLNEDSTYK	Y
replicate 2	117	AT4G16720.1	Symbols: | Ribosomal protein L23/L15e family protein | chr4:9400156-9401315 REVERSE LENGTH=204	137	24224	3	3	19.1	204	11.44	4055	1	1	1	591.65	1771.93	3	1771.93	0.0014	129	143	0	70.01	35	3.4e-06	K	YYEIILVDPAHNAVR	N
replicate 2	118	AT4G01100.1	Symbols: ADNT1 | adenine nucleotide transporter 1 | chr4:477411-479590 FORWARD LENGTH=352	136	38301	4	4	14.2	352	9.56	1038	1	1	1	538.273	1074.53	2	1074.53	0.0008	279	289	0	45.71	34	0.00084	K	DASAIVTGEGR	S
replicate 2	118	AT4G01100.1	Symbols: ADNT1 | adenine nucleotide transporter 1 | chr4:477411-479590 FORWARD LENGTH=352	136	38301	4	4	14.2	352	9.56	1566	1	1	1	589.32	1176.63	2	1176.63	0.0002	41	53	0	40.25	36	0.0045	K	SLFAGGVAGGVSR	T
replicate 2	118	AT4G01100.1	Symbols: ADNT1 | adenine nucleotide transporter 1 | chr4:477411-479590 FORWARD LENGTH=352	136	38301	4	4	14.2	352	9.56	2867	1	1	1	713.886	1425.76	2	1425.76	-0.0008	132	144	0	87.85	34	4.7e-08	R	TGNENAQLTPLLR	L
replicate 2	118	AT4G01100.1	Symbols: ADNT1 | adenine nucleotide transporter 1 | chr4:477411-479590 FORWARD LENGTH=352	136	38301	4	4	14.2	352	9.56	3331	1	1	1	770.891	1539.77	2	1539.77	-0.0007	169	181	0	45.8	35	0.00086	R	LTVQTANSPYQYR	G
replicate 2	119	AT5G18700.1	Symbols: RUK, EMB3013 | Protein kinase family protein with ARM repeat domain | chr5:6235387-6240733 REVERSE LENGTH=1366	136	152187	3	3	3.4	1366	7.33	999	1	1	1	535.298	1068.58	2	1068.58	0.0007	830	838	0	59.65	34	2.9e-05	R	HLVTLTEEK	N
replicate 2	119	AT5G18700.1	Symbols: RUK, EMB3013 | Protein kinase family protein with ARM repeat domain | chr5:6235387-6240733 REVERSE LENGTH=1366	136	152187	3	3	3.4	1366	7.33	3080	1	1	1	739.41	1476.81	2	1476.8	0.0023	561	575	0	47.31	34	0.00057	R	IITVLSGSSSGLSEK	Q
replicate 2	119	AT5G18700.1	Symbols: RUK, EMB3013 | Protein kinase family protein with ARM repeat domain | chr5:6235387-6240733 REVERSE LENGTH=1366	136	152187	3	3	3.4	1366	7.33	6233	1	1	1	879.139	2634.39	3	2634.39	-0.0005	93	115	0	86.09	33	5.2e-08	K	LPEESIYGLAYDLVIALQYLHSK	G
replicate 2	120	AT4G25630.1	Symbols: FIB2, ATFIB2 | fibrillarin 2 | chr4:13074239-13076205 FORWARD LENGTH=320	135	33632	2	2	12.2	320	10.08	5487	1	1	1	1096.05	2190.08	2	2190.08	-0.0017	220	239	0	123.21	34	1.4e-11	R	MLVGMVDVIFSDVAQPDQAR	I
replicate 2	120	AT4G25630.1	Symbols: FIB2, ATFIB2 | fibrillarin 2 | chr4:13074239-13076205 FORWARD LENGTH=320	135	33632	2	2	12.2	320	10.08	5813	1	1	1	773.065	2316.17	3	2316.18	-0.002	281	299	1	37.94	34	0.0049	K	LQQEQFKPAEQVTLEPFER	D
replicate 2	121	AT4G12420.1	Symbols: SKU5 | Cupredoxin superfamily protein | chr4:7349941-7352868 REVERSE LENGTH=587	134	65596	2	2	4.9	587	9.16	2238	1	1	1	647.831	1293.65	2	1293.65	-0.0001	132	144	0	95.89	35	9e-09	R	ASGGFGSFVVNPR	A
replicate 2	121	AT4G12420.1	Symbols: SKU5 | Cupredoxin superfamily protein | chr4:7349941-7352868 REVERSE LENGTH=587	134	65596	2	2	4.9	587	9.16	4755	1	1	1	987.465	1972.91	2	1972.92	-0.0021	511	526	0	63.15	32	9.2e-06	R	TENLDSWYLGQETYVR	V
replicate 2	122	AT1G43170.1	Symbols: ARP1, emb2207, RPL3A, RP1 | ribosomal protein 1 | chr1:16266992-16268631 FORWARD LENGTH=389	133	44531	3	3	10.3	389	10.18	1872	1	1	1	617.323	1232.63	2	1232.63	-0.0013	215	225	0	56.09	36	0.0001	K	DEMIDIIGVTK	G
replicate 2	122	AT1G43170.1	Symbols: ARP1, emb2207, RPL3A, RP1 | ribosomal protein 1 | chr1:16266992-16268631 FORWARD LENGTH=389	133	44531	3	3	10.3	389	10.18	3453	1	1	1	790.853	1579.69	2	1579.69	-0.0014	291	304	0	49.77	29	0.0001	K	VGTEAHTAMTEYDR	T
replicate 2	122	AT1G43170.1	Symbols: ARP1, emb2207, RPL3A, RP1 | ribosomal protein 1 | chr1:16266992-16268631 FORWARD LENGTH=389	133	44531	3	3	10.3	389	10.18	4045	1	1	1	884.952	1767.89	2	1767.89	-0.0009	101	115	0	76.21	35	8.3e-07	R	SLNTVWAQHLSEEVR	R
replicate 2	124	AT1G14320.1	Symbols: SAC52, RPL10, RPL10A | Ribosomal protein L16p/L10e family protein | chr1:4888270-4889408 FORWARD LENGTH=220	127	24901	2	2	10.5	220	10.5	1437	1	1	1	577.864	1153.71	2	1153.72	-0.004	129	139	0	71.79	27	3.4e-07	R	VAIGQVLLSVR	C
replicate 2	124	AT1G14320.1	Symbols: SAC52, RPL10, RPL10A | Ribosomal protein L16p/L10e family protein | chr1:4888270-4889408 FORWARD LENGTH=220	127	24901	2	2	10.5	220	10.5	2107	1	1	1	638.314	1274.61	2	1274.61	0.0024	58	69	0	79.29	33	2.8e-07	K	ENVSSEALEAAR	I
replicate 2	125	AT5G10010.1	Symbols: | unknown protein; FUNCTIONS IN: molecular_function unknown; INVOLVED IN: biological_process unknown; LOCATED IN: nucleolus; EXPRESSED IN: 25 plant structures; EXPRESSED DURING: 15 growth stages; BEST Arabidopsis thaliana protein match is	126	50485	2	2	7.6	434	4.92	4177	1	1	1	909.443	1816.87	2	1816.87	-0.0017	345	360	0	35.92	34	0.0071	K	LVEEEALPAEQADEFK	E
replicate 2	125	AT5G10010.1	Symbols: | unknown protein; FUNCTIONS IN: molecular_function unknown; INVOLVED IN: biological_process unknown; LOCATED IN: nucleolus; EXPRESSED IN: 25 plant structures; EXPRESSED DURING: 15 growth stages; BEST Arabidopsis thaliana protein match is	126	50485	2	2	7.6	434	4.92	4271	1	1	1	924.446	1846.88	2	1846.88	-0.0022	17	33	0	114.99	34	8.1e-11	K	AAVAETQNDEVIEETTK	T
replicate 2	127	AT5G37510.1	Symbols: EMB1467, CI76 | NADH-ubiquinone dehydrogenase, mitochondrial, putative | chr5:14897490-14900352 FORWARD LENGTH=745	126	81130	2	2	6.8	745	6.24	3607	1	1	1	816.441	1630.87	2	1630.87	-0.0005	227	242	0	87.66	35	5.7e-08	R	FASEVAGVQDLGILGR	G
replicate 2	127	AT5G37510.1	Symbols: EMB1467, CI76 | NADH-ubiquinone dehydrogenase, mitochondrial, putative | chr5:14897490-14900352 FORWARD LENGTH=745	126	81130	2	2	6.8	745	6.24	7304	1	1	1	912.732	3646.9	4	3646.89	0.006	363	397	1	61.85	31	9.5e-06	R	DALAVVGDIIHQVKPDEIVGVAGQLSDAESMMVLK	D
replicate 2	128	AT3G14990.1	Symbols: | Class I glutamine amidotransferase-like superfamily protein | chr3:5047510-5049621 FORWARD LENGTH=392	122	41831	2	2	9.2	392	5.31	2875	1	1	1	714.403	1426.79	2	1426.79	0.0004	260	272	0	86.34	33	5.3e-08	K	LVAEVLLDEVAEK	S
replicate 2	128	AT3G14990.1	Symbols: | Class I glutamine amidotransferase-like superfamily protein | chr3:5047510-5049621 FORWARD LENGTH=392	122	41831	2	2	9.2	392	5.31	6025	1	1	1	815.47	2443.39	3	2443.39	0.0006	7	29	0	63.41	27	2.4e-06	K	TVLIPIAHGTEPLEAVAMITVLR	R
replicate 2	131	AT2G17360.1	Symbols: | Ribosomal protein S4 (RPS4A) family protein | chr2:7546598-7548138 FORWARD LENGTH=261	121	29784	2	2	12.3	261	10.18	2500	1	1	1	675.846	1349.68	2	1349.68	0.0004	175	187	0	98.71	35	5.3e-09	K	FDVGNVVMVTGGR	N
replicate 2	131	AT2G17360.1	Symbols: | Ribosomal protein S4 (RPS4A) family protein | chr2:7546598-7548138 FORWARD LENGTH=261	121	29784	2	2	12.3	261	10.18	5275	1	1	1	711.671	2131.99	3	2131.99	-0.0004	203	221	0	45.95	32	0.00051	K	GSFETIHIQDSTGHEFATR	L
replicate 2	132	AT1G36160.1	Symbols: ACC1, AT-ACC1, EMB22, GK, PAS3 | acetyl-CoA carboxylase 1 | chr1:13534196-13543773 FORWARD LENGTH=2254	119	251223	3	3	1.6	2254	6.09	1555	1	0	0	588.325	1174.63	2	1174.63	0.0004	1471	1480	0	58.94	36	5.6e-05	R	NSLIYHSITK	K
replicate 2	132	AT1G36160.1	Symbols: ACC1, AT-ACC1, EMB22, GK, PAS3 | acetyl-CoA carboxylase 1 | chr1:13534196-13543773 FORWARD LENGTH=2254	119	251223	3	3	1.6	2254	6.09	2193	1	1	1	643.312	1284.61	2	1284.61	-0.0004	1276	1286	0	63.97	33	8.4e-06	K	GYSNIQYTPSR	D
replicate 2	132	AT1G36160.1	Symbols: ACC1, AT-ACC1, EMB22, GK, PAS3 | acetyl-CoA carboxylase 1 | chr1:13534196-13543773 FORWARD LENGTH=2254	119	251223	3	3	1.6	2254	6.09	3738	1	0	0	830.47	1658.93	2	1658.92	0.0015	1759	1773	0	45.19	33	0.00069	R	LDQPIILTGFSTLNK	L
replicate 2	134	AT1G63470.1	Symbols: | AT hook motif DNA-binding family protein | chr1:23536831-23538863 REVERSE LENGTH=378	116	39619	3	3	11.9	378	9.81	1879	1	1	1	618.264	1234.51	2	1234.51	-0.0006	136	147	0	38.67	26	0.00061	K	DSSSMSDPNAPK	R
replicate 2	134	AT1G63470.1	Symbols: | AT hook motif DNA-binding family protein | chr1:23536831-23538863 REVERSE LENGTH=378	116	39619	3	3	11.9	378	9.81	3143	1	1	1	746.867	1491.72	2	1491.72	-0.001	221	234	0	54.49	35	0.00011	R	EPASTTPSLTFEGR	F
replicate 2	134	AT1G63470.1	Symbols: | AT hook motif DNA-binding family protein | chr1:23536831-23538863 REVERSE LENGTH=378	116	39619	3	3	11.9	378	9.81	4853	1	1	1	1000	1997.99	2	1997.99	-0.0019	235	253	0	73.65	35	1.5e-06	R	FEILSLGGSYLVNEEGGSK	S
replicate 2	135	AT5G15090.1	Symbols: VDAC3, ATVDAC3 | voltage dependent anion channel 3 | chr5:4889641-4891389 REVERSE LENGTH=274	115	29193	2	2	12.4	274	7.85	2417	1	1	1	667.871	1333.73	2	1333.72	0.003	49	61	0	62.04	35	2.1e-05	K	GSLFLGDVATQVK	N
replicate 2	135	AT5G15090.1	Symbols: VDAC3, ATVDAC3 | voltage dependent anion channel 3 | chr5:4889641-4891389 REVERSE LENGTH=274	115	29193	2	2	12.4	274	7.85	5494	1	1	1	1096.57	2191.13	2	2191.13	0.0024	71	91	0	81.34	35	2.4e-07	K	VSTDSSLLTTLTFDEPAPGLK	V
replicate 2	137	AT2G20580.1	Symbols: RPN1A, ATRPN1A | 26S proteasome regulatory subunit S2 1A | chr2:8859211-8864699 FORWARD LENGTH=891	113	98082	5	5	9.1	891	4.96	2124	1	1	1	639.314	1276.61	2	1276.61	-0.0013	575	586	0	44.67	34	0.0009	K	QESVEATAEVSK	T
replicate 2	137	AT2G20580.1	Symbols: RPN1A, ATRPN1A | 26S proteasome regulatory subunit S2 1A | chr2:8859211-8864699 FORWARD LENGTH=891	113	98082	5	5	9.1	891	4.96	2432	1	1	1	668.84	1335.66	2	1335.67	-0.0022	157	168	0	44.77	35	0.0011	R	NLAGEIAQEYTK	R
replicate 2	137	AT2G20580.1	Symbols: RPN1A, ATRPN1A | 26S proteasome regulatory subunit S2 1A | chr2:8859211-8864699 FORWARD LENGTH=891	113	98082	5	5	9.1	891	4.96	3902	1	1	1	858.521	1715.03	2	1715.03	0.0001	869	883	0	37.95	24	0.00051	K	YIPLSPILEGFIILK	E
replicate 2	137	AT2G20580.1	Symbols: RPN1A, ATRPN1A | 26S proteasome regulatory subunit S2 1A | chr2:8859211-8864699 FORWARD LENGTH=891	113	98082	5	5	9.1	891	4.96	4854	1	1	1	667.025	1998.05	3	1998.05	0.0009	843	861	0	37.19	34	0.005	K	TITGFQTHSTPVLLAAGER	A
replicate 2	137	AT2G20580.1	Symbols: RPN1A, ATRPN1A | 26S proteasome regulatory subunit S2 1A | chr2:8859211-8864699 FORWARD LENGTH=891	113	98082	5	5	9.1	891	4.96	6248	1	1	1	887.768	2660.28	3	2660.28	0.0001	170	192	0	39.23	34	0.003	R	QSEEASIDDLMELVQQIVAFHMK	H
replicate 2	138	AT4G27585.1	Symbols: | SPFH/Band 7/PHB domain-containing membrane-associated protein family | chr4:13766984-13769832 REVERSE LENGTH=411	113	44992	2	2	8.8	411	6.35	3277	1	1	1	762.906	1523.8	2	1523.8	-0.0018	303	316	0	39.01	35	0.004	R	VAEQYITAFGNIAK	E
replicate 2	138	AT4G27585.1	Symbols: | SPFH/Band 7/PHB domain-containing membrane-associated protein family | chr4:13766984-13769832 REVERSE LENGTH=411	113	44992	2	2	8.8	411	6.35	5957	1	1	1	1199.13	2396.24	2	2396.24	-0.0007	139	160	0	98.1	34	4.5e-09	K	LASYGVESPIYAVVQLAQTTMR	S
replicate 2	139	AT3G18990.1	Symbols: VRN1, REM39 | AP2/B3-like transcriptional factor family protein | chr3:6549077-6551568 REVERSE LENGTH=341	113	39250	2	2	8.5	341	9.17	2732	1	1	1	700.325	1398.64	2	1398.64	-0.0019	189	201	0	76.72	31	3.4e-07	K	NADPEEINSSAPR	D
replicate 2	139	AT3G18990.1	Symbols: VRN1, REM39 | AP2/B3-like transcriptional factor family protein | chr3:6549077-6551568 REVERSE LENGTH=341	113	39250	2	2	8.5	341	9.17	3634	1	1	1	820.438	1638.86	2	1638.86	-0.0008	154	169	0	59.66	34	3.3e-05	K	GYASSAIQTLFTGPVK	A
replicate 2	140	AT2G36160.1	Symbols: | Ribosomal protein S11 family protein | chr2:15169925-15171159 FORWARD LENGTH=150	112	16247	3	3	30	150	10.6	1384	1	1	1	571.333	1140.65	2	1140.65	0.0006	11	21	0	34.15	32	0.0065	K	VDVVTLGPSVR	E
replicate 2	140	AT2G36160.1	Symbols: | Ribosomal protein S11 family protein | chr2:15169925-15171159 FORWARD LENGTH=150	112	16247	3	3	30	150	10.6	2939	1	1	1	722.37	1442.73	2	1442.73	0.0004	128	140	0	54.73	34	0.0001	R	IEDVTPIPTDSTR	R
replicate 2	140	AT2G36160.1	Symbols: | Ribosomal protein S11 family protein | chr2:15169925-15171159 FORWARD LENGTH=150	112	16247	3	3	30	150	10.6	5689	1	1	1	755.69	2264.05	3	2264.05	-0.0001	63	83	1	71.65	32	1.3e-06	K	ADRDESSPYAAMLAAQDVAQR	C
replicate 2	141	AT4G22690.1	Symbols: CYP706A1 | cytochrome P450, family 706, subfamily A, polypeptide 1 | chr4:11929847-11931520 FORWARD LENGTH=557	111	63077	2	2	6.6	557	6.67	3770	1	1	1	835.899	1669.78	2	1669.78	0.0002	318	330	0	86.41	33	5.1e-08	K	SEEEEDFLQYLLR	V
replicate 2	141	AT4G22690.1	Symbols: CYP706A1 | cytochrome P450, family 706, subfamily A, polypeptide 1 | chr4:11929847-11931520 FORWARD LENGTH=557	111	63077	2	2	6.6	557	6.67	6450	1	1	1	926.461	2776.36	3	2776.36	0.0005	259	282	0	48.39	34	0.0004	K	TLISDISDIEGIQNYSDFFPLFSR	F
replicate 2	142	AT4G31480.1	Symbols: | Coatomer, beta subunit | chr4:15264145-15267384 FORWARD LENGTH=948	109	106077	3	3	5	948	5.59	1927	1	1	1	622.833	1243.65	2	1243.65	-0.0013	853	863	0	67.19	35	6.5e-06	K	VAVNTTIQNER	E
replicate 2	142	AT4G31480.1	Symbols: | Coatomer, beta subunit | chr4:15264145-15267384 FORWARD LENGTH=948	109	106077	3	3	5	948	5.59	4948	1	1	1	1016.03	2030.05	2	2030.05	-0.0014	214	230	0	41.96	35	0.0021	K	VSDWNESLQMVVLELIR	S
replicate 2	142	AT4G31480.1	Symbols: | Coatomer, beta subunit | chr4:15264145-15267384 FORWARD LENGTH=948	109	106077	3	3	5	948	5.59	5529	1	1	1	735.39	2203.15	3	2203.15	0.0013	125	143	0	46.98	34	0.00057	K	ETEIVEPLTPSVLQNLEHR	H
replicate 2	143	AT1G20200.1	Symbols: EMB2719, HAP15 | PAM domain (PCI/PINT associated module) protein | chr1:7001409-7004154 REVERSE LENGTH=488	109	55548	2	2	6.4	488	8.35	1589	1	1	1	591.306	1180.6	2	1180.6	-0.0007	251	260	0	63.4	34	1.4e-05	R	TIQLEYTDAK	E
replicate 2	143	AT1G20200.1	Symbols: EMB2719, HAP15 | PAM domain (PCI/PINT associated module) protein | chr1:7001409-7004154 REVERSE LENGTH=488	109	55548	2	2	6.4	488	8.35	5316	1	1	1	716.311	2145.91	3	2145.91	-0.0018	91	111	0	69.94	27	6.3e-07	K	GDEHDMEVDTASSATQAAPSK	H
replicate 2	144	AT5G42220.1	Symbols: | Ubiquitin-like superfamily protein | chr5:16872962-16877455 FORWARD LENGTH=879	109	92497	2	2	4.4	879	5.07	2757	1	1	1	702.833	1403.65	2	1403.65	-0.0013	329	341	0	73.25	32	8.1e-07	R	LEQDGSSSDPTLR	S
replicate 2	144	AT5G42220.1	Symbols: | Ubiquitin-like superfamily protein | chr5:16872962-16877455 FORWARD LENGTH=879	109	92497	2	2	4.4	879	5.07	6444	1	1	1	925.845	2774.51	3	2774.51	0.0008	342	367	0	59.09	30	1.3e-05	R	SQIQTEAVQVGLAMQHLGALLLELGR	T
replicate 2	145	AT3G04590.2	Symbols: | AT hook motif DNA-binding family protein | chr3:1239245-1241603 REVERSE LENGTH=411	109	43419	2	2	8.5	411	8.99	3758	1	1	1	833.417	1664.82	2	1664.82	-0.0021	140	157	0	74.44	35	1.2e-06	R	ELAAVTGGTVSTNSGSSK	K
replicate 2	145	AT3G04590.2	Symbols: | AT hook motif DNA-binding family protein | chr3:1239245-1241603 REVERSE LENGTH=411	109	43419	2	2	8.5	411	8.99	4446	1	1	1	959.408	1916.8	2	1916.8	-0.0014	395	411	0	58.63	25	4.9e-06	R	IGHESSENGDYEQQIPD	-
replicate 2	146	AT5G12330.1	Symbols: LRP1 | Lateral root primordium (LRP) protein-related | chr5:3987677-3989074 REVERSE LENGTH=320	104	33597	2	2	9.1	320	8.77	2066	1	1	1	633.822	1265.63	2	1265.63	0.0014	263	273	0	49.13	35	0.00045	K	GFLYDQGLEPK	E
replicate 2	146	AT5G12330.1	Symbols: LRP1 | Lateral root primordium (LRP) protein-related | chr5:3987677-3989074 REVERSE LENGTH=320	104	33597	2	2	9.1	320	8.77	4747	1	1	1	986.462	1970.91	2	1970.91	-0.0022	238	255	0	78.25	33	3.2e-07	R	VTAVEDGDDEYAYQAVVK	I
[truncated: 74 more rows]
