# Supplementary material for: Chromatin attachment to the nuclear matrix represses hypocotyl elongation in Arabidopsis thaliana
Source: Nat Commun. 2024 Feb 12;15:1286. doi: 10.1038/s41467-024-45577-5 (PMC10861482; doi:10.1038/s41467-024-45577-5)
Supplement: Supplementary file 5 — Supplementary Data 2 [file 41467_2024_45577_MOESM5_ESM.xlsx]

## Sheet: nuclear matrix
Supplementary Data 2
Accession	Locus	Other names	Description	Coverage [%]	# Peptides	# PSMs	# Unique Peptides	# AAs	MW [kDa]	calc. pI	Score Sequest HT: Sequest HT
A1L4X7	AT3G04590	AHL14	AT-hook motif nuclear-localized protein 14 [Source:UniProtKB/Swiss-Prot;Acc:A1L4X7]	20	6	66	6	411	43.4	8.92	143.72
A1L4Y1	AT3G10350	AT3G10350	P-loop containing nucleoside triphosphate hydrolases superfamily protein [Source:UniProtKB/TrEMBL;Acc:F4J3Q8]	29	8	71	8	411	44.7	7.78	116.54
A2RVJ8	AT5G10010	HIT4	Protein HEAT INTOLERANT 4 [Source:UniProtKB/Swiss-Prot;Acc:A2RVJ8]	47	20	271	20	434	50.5	4.97	649.02
A2RVS6	AT3G49430	SR34A	Serine/arginine-rich splicing factor SR34A [Source:UniProtKB/Swiss-Prot;Acc:A2RVS6]	51	17	519	13	300	33.6	10.83	1350.27
A5HEI1	AT5G15540	EMB2773	Sister chromatid cohesion protein SCC2 [Source:UniProtKB/Swiss-Prot;Acc:A5HEI1]	7	11	56	11	1846	206.6	6.92	59.02
A8MQR0	AT1G68910	WIT2	WPP domain-interacting tail-anchored protein 2 [Source:UniProtKB/Swiss-Prot;Acc:A8MQR0]	42	23	240	23	627	71.8	4.88	452.94
A8MRX0	AT1G12140	FMOGS-OX5	Flavin-containing monooxygenase FMO GS-OX5 [Source:UniProtKB/Swiss-Prot;Acc:A8MRX0]	34	12	78	11	459	52.1	6.19	126.31
A9LNK9	AT1G30460	CPSF30	30-kDa cleavage and polyadenylation specificity factor 30 [Source:UniProtKB/Swiss-Prot;Acc:A9LNK9]	18	8	60	8	631	70	6.21	118.35
A9QM73	AT5G19400	SMG7	Protein SMG7 [Source:UniProtKB/Swiss-Prot;Acc:A9QM73]	6	5	26	5	1059	116.9	7.24	55.92
B3H615	AT1G54390	ING2	PHD finger protein-like protein [Source:UniProtKB/TrEMBL;Acc:F4HWW1]	17	3	60	3	262	30.1	5.19	107.4
B3LFA4	AT5G38830	AT5G38830	Cysteine--tRNA ligase 2, cytoplasmic [Source:UniProtKB/Swiss-Prot;Acc:B3LFA4]	23	10	67	10	511	57.8	6.33	89.96
B5BT18	AT3G54280	RGD3	ROOT GROWTH DEFECTIVE 3 [Source:UniProtKB/TrEMBL;Acc:F4JCU6]	14	22	138	22	2045	226.9	5.82	257.63
B5X0I6	None	None	Protein CTR9 homolog OS=Arabidopsis thaliana OX=3702 GN=VIP6 PE=1 SV=1	36	28	283	28	1091	124	5.33	598.07
B5X574	AT5G65690	PCK2	phosphoenolpyruvate carboxykinase 2 [Source:TAIR;Acc:AT5G65690]	5	3	22	1	670	72.8	6.42	17.62
B6EUA9	AT1G44910	PRP40A	Pre-mRNA-processing protein 40A [Source:UniProtKB/Swiss-Prot;Acc:B6EUA9]	17	11	47	11	958	109.3	6.48	90.93
B9DFV2	AT5G47430	AT5G47430	DWNN domain, a CCHC-type zinc finger [Source:TAIR;Acc:AT5G47430]	14	8	29	8	892	99	8.24	36.87
C0SUW7	AT1G20910	ARID6	AT-rich interactive domain-containing protein 6 [Source:UniProtKB/Swiss-Prot;Acc:C0SUW7]	24	6	49	6	398	44.2	6.87	96.13
C0SV51	AT2G18750	CBP60C	Calmodulin-binding protein 60 C [Source:UniProtKB/Swiss-Prot;Acc:C0SV51]	34	19	176	16	622	70.2	5.6	270
F4HRC1	AT1G45233	THO5A	THO complex subunit 5A [Source:UniProtKB/Swiss-Prot;Acc:F4HRC1]	11	3	18	3	452	51.8	7.18	16.94
F4HRT5	AT1G67230	CRWN1	Protein CROWDED NUCLEI 1 [Source:UniProtKB/Swiss-Prot;Acc:F4HRT5]	46	56	1001	55	1132	129	5.3	2204.49
F4HUK6	AT1G20560	AAE1	Probable acyl-activating enzyme 1, peroxisomal [Source:UniProtKB/Swiss-Prot;Acc:F4HUK6]	10	4	42	4	556	61	7.83	89.51
F4HW51	AT1G08600	ATRX	CHR20 [Source:UniProtKB/TrEMBL;Acc:A0A178VZQ9]	16	18	69	18	1479	168.1	5.5	115.66
F4HY56	AT1G28420	RLT1	Homeobox-DDT domain protein RLT1 [Source:UniProtKB/Swiss-Prot;Acc:F4HY56]	36	47	311	47	1705	191.9	5.48	568.66
F4HYD7	AT1G35470	RANBPM	Ran-binding protein M homolog [Source:UniProtKB/Swiss-Prot;Acc:F4HYD7]	10	3	21	3	467	52.3	6.35	34.56
F4I096	AT1G55325	GCT	RNA polymerase II transcription mediators [Source:TAIR;Acc:AT1G55325]	22	26	130	26	1921	208.3	6.19	227.46
F4I1T7	AT1G55540	NUP214	Nuclear pore complex protein NUP214 [Source:UniProtKB/Swiss-Prot;Acc:F4I1T7]	15	20	86	20	1819	192.8	5.57	131.71
F4I366	AT1G29940	NRPA2	DNA-directed RNA polymerase subunit beta [Source:UniProtKB/TrEMBL;Acc:A0A178W5B4]	28	28	230	28	1178	132.3	8.72	330.53
F4I3B3	AT1G49600	ATRBP47A	RNA-binding protein 47A [Source:TAIR;Acc:AT1G49600]	13	4	30	2	445	48.5	6	89.96
F4I4P3	AT1G23230	MED23	Mediator of RNA polymerase II transcription subunit 23 [Source:UniProtKB/Swiss-Prot;Acc:F4I4P3]	5	5	25	5	1615	180	7.34	43.23
F4I7C7	AT1G11060	AT1G11060	WAPL (Wings apart-like protein regulation of heterochromatin) protein [Source:UniProtKB/TrEMBL;Acc:F4I7C7]	6	4	15	4	930	103.6	6.58	14.67
F4I7I0	AT1G17290	ALAAT1	Alanine aminotransferase 1, mitochondrial [Source:UniProtKB/Swiss-Prot;Acc:F4I7I0]	27	12	101	11	543	59.8	6.43	189.78
F4I893	AT1G64790	ILA	Protein ILITYHIA [Source:UniProtKB/Swiss-Prot;Acc:F4I893]	11	23	77	23	2696	293.9	6.89	129.76
F4I9J7	AT1G51510	Y14	Y14 [Source:UniProtKB/TrEMBL;Acc:A0A178WGD6]	44	7	83	7	202	22.4	5.3	156.04
F4IAE9	AT1G05910	AT1G05910	ATPase family AAA domain-containing protein At1g05910 [Source:UniProtKB/Swiss-Prot;Acc:F4IAE9]	26	20	215	20	1210	133.7	5.87	422.74
F4IAT2	AT1G24706	THO2	THO complex subunit 2 [Source:UniProtKB/Swiss-Prot;Acc:F4IAT2]	16	27	207	27	1823	206.9	7.53	354.08
F4IB94	AT1G52050	JAL8	Jacalin-related lectin 8 [Source:UniProtKB/Swiss-Prot;Acc:F4IB94]	23	7	52	7	313	34.6	5.99	78.92
F4IB95	AT1G52060	JAL9	Jacalin-related lectin 9 [Source:UniProtKB/Swiss-Prot;Acc:F4IB95]	21	6	36	3	314	34.1	5.52	73.17
F4IDB2	AT1G72390	PHL	CONTAINS InterPro DOMAIN/s: Spt20 family (InterPro:IPR021950); Ha. [Source:TAIR;Acc:AT1G72390]	4	4	25	4	1325	143.2	9.45	66.5
F4IDQ6	AT1G06670	NIH	DExH-box ATP-dependent RNA helicase DExH2 [Source:UniProtKB/Swiss-Prot;Acc:F4IDQ6]	12	15	50	12	1576	174.4	6.79	61.95
F4IDS7	AT1G12470	VPS18	Vacuolar sorting protein 18 [Source:UniProtKB/Swiss-Prot;Acc:F4IDS7]	23	19	113	19	988	112.2	5.34	226.54
F4IDY7	AT1G18950	AT1G18950	DDT domain superfamily [Source:TAIR;Acc:AT1G18950]	17	8	64	8	750	86.2	5.03	111.88
F4IE66	AT1G26370	RID1	Pre-mRNA-splicing factor ATP-dependent RNA helicase DEAH10 [Source:UniProtKB/Swiss-Prot;Acc:F4IE66]	16	9	54	9	717	80.5	8.62	76.2
F4IF36	AT1G79350	FGT1	Protein FORGETTER 1 [Source:UniProtKB/Swiss-Prot;Acc:F4IF36]	34	40	461	40	1295	143.5	7.36	976.61
F4IFD0	AT2G04865	AT2G04865	Protein MAIN-LIKE 2 [Source:UniProtKB/Swiss-Prot;Acc:F4IFD0]	21	11	66	11	667	75.5	5.1	122.2
F4IGA5	AT2G05120	AT2G05120	Nucleoporin, Nup133/Nup155-like [Source:TAIR;Acc:AT2G05120]	37	43	474	43	1285	144.5	5.55	1059.47
F4IHS2	AT2G28290	SYD	SYD [Source:UniProtKB/TrEMBL;Acc:A0A384L3H2]	8	22	119	22	3574	389.6	4.87	218.43
F4ILR7	AT2G35920	AT2G35920	RNA helicase family protein [Source:TAIR;Acc:AT2G35920]	6	4	11	4	995	111	8.05	20.12
F4IP06	AT2G36740	SWC2	SWR1 complex subunit 2 [Source:UniProtKB/Swiss-Prot;Acc:F4IP06]	19	3	18	3	365	42.1	5.21	46.65
F4IS91	AT2G03150	emb1579	Protein SHORT ROOT IN SALT MEDIUM 1 [Source:UniProtKB/Swiss-Prot;Acc:F4IS91]	6	6	24	6	1340	150.8	6.57	18.79
F4IUX6	AT2G39260	UPF2	Regulator of nonsense transcripts UPF2 [Source:UniProtKB/Swiss-Prot;Acc:F4IUX6]	5	4	15	4	1181	133.9	5.57	11.85
F4IW10	AT2G45030	MEFG2	Elongation factor G-2, mitochondrial [Source:UniProtKB/Swiss-Prot;Acc:F4IW10]	24	10	85	10	754	83.1	6.35	173.52
F4IXW2	AT3G43300	ATMIN7	HOPM interactor 7 [Source:TAIR;Acc:AT3G43300]	25	34	229	34	1739	192.8	5.58	422.01
F4IZM8	AT3G63070	HULK3	Protein HUA2-LIKE 3 [Source:UniProtKB/Swiss-Prot;Acc:F4IZM8]	4	4	20	4	1347	149.2	5.82	37.76
F4J284	AT3G57350	NUP93B	Nuclear pore complex protein NUP93B [Source:UniProtKB/Swiss-Prot;Acc:F4J284]	35	22	218	15	860	96.4	7.01	301.91
F4J2Z7	AT3G29250	SDR4	Short-chain dehydrogenase reductase 4 [Source:UniProtKB/Swiss-Prot;Acc:F4J2Z7]	28	6	111	3	298	31.8	7.11	225.88
F4J5M9	AT3G51890	AT3G51890	Clathrin light chain 3 [Source:UniProtKB/Swiss-Prot;Acc:F4J5M9]	31	7	57	6	258	29.2	5.39	52.59
F4J5S1	AT3G52140	AT3G52140	Clustered mitochondria protein homolog [Source:UniProtKB/TrEMBL;Acc:F4J5R9]	14	14	74	14	1407	153.6	6.37	120.25
F4J738	AT3G59020	AT3G59020	Importin beta-like SAD2 homolog [Source:UniProtKB/Swiss-Prot;Acc:F4J738]	10	8	51	7	1030	117.7	4.88	112.28
F4J7T3	AT3G24880	EAF1A	Chromatin modification-related protein EAF1 A [Source:UniProtKB/Swiss-Prot;Acc:F4J7T3]	10	13	51	13	1957	211.5	7.72	79.66
F4J8C6	AT3G01310	AT3G01310	Phosphoglycerate mutase-like family protein [Source:UniProtKB/TrEMBL;Acc:F4J8C7]	11	9	57	9	1050	118.8	5.91	64.42
F4J8G7	AT3G05680	EMB2016	Protein virilizer homolog [Source:UniProtKB/Swiss-Prot;Acc:F4J8G7]	20	30	314	30	2138	234.1	5.63	707.09
F4J8K6	AT3G11964	RRP5	rRNA biogenesis protein RRP5 [Source:UniProtKB/Swiss-Prot;Acc:F4J8K6]	45	65	804	65	1920	214.1	8.13	1888.92
F4J9M5	AT3G06010	CHR12	Probable ATP-dependent DNA helicase CHR12 [Source:UniProtKB/Swiss-Prot;Acc:F4J9M5]	32	28	273	24	1102	126.7	6.55	519.93
F4JAU2	AT3G06290	SAC3B	SAC3 family protein B [Source:UniProtKB/Swiss-Prot;Acc:F4JAU2]	14	19	100	19	1697	189.8	6.29	162.18
F4JCU0	AT3G54230	SUA	suppressor of abi3-5 [Source:TAIR;Acc:AT3G54230]	12	10	46	10	1007	112.5	7.34	64.54
F4JF21	AT3G48500	PDE312	Nucleic acid-binding, OB-fold-like protein [Source:TAIR;Acc:AT3G48500]	24	12	67	12	668	78.8	5.07	112.87
F4JGZ1	AT4G04920	MED16	Mediator of RNA polymerase II transcription subunit 16 [Source:UniProtKB/Swiss-Prot;Acc:F4JGZ1]	12	11	65	11	1278	138.1	6.2	90.85
F4JI44	AT4G03090	NDX	Nodulin homeobox [Source:UniProtKB/Swiss-Prot;Acc:F4JI44]	10	8	43	8	913	101.5	7.02	75.15
F4JL28	AT4G22140	EBS	Chromatin remodeling protein EBS [Source:UniProtKB/Swiss-Prot;Acc:F4JL28]	32	6	61	5	234	26.5	7.93	116.21
F4JLM5	AT4G10320	AT4G10320	Isoleucine--tRNA ligase, cytoplasmic [Source:UniProtKB/Swiss-Prot;Acc:F4JLM5]	22	18	88	18	1190	135.4	6.3	138.63
F4JQH3	AT4G36760	ATAPP1	aminopeptidase P1 [Source:TAIR;Acc:AT4G36760]	7	3	12	3	645	71.9	5.31	24.51
F4JTE7	AT4G25840	GPP1	(DL)-glycerol-3-phosphatase 1, mitochondrial [Source:UniProtKB/Swiss-Prot;Acc:F4JTE7]	26	5	24	4	298	33.1	8.05	40.06
F4JTJ9	AT4G32200	ASY2	Meiosis-specific protein ASY2 [Source:UniProtKB/Swiss-Prot;Acc:F4JTJ9]	10	12	117	12	1399	158.4	6.43	189.9
F4JV59	AT4G32820	AT4G32820	Tetratricopeptide repeat (TPR)-like superfamily protein [Source:UniProtKB/TrEMBL;Acc:F4JV60]	11	13	46	13	1863	210.6	6.04	62.9
F4JXF9	AT5G60040	NRPC1	DNA-directed RNA polymerase subunit [Source:UniProtKB/TrEMBL;Acc:F4JXF8]	14	14	89	13	1376	152.9	8.59	143.52
F4JY24	AT5G18620	CHR17	Chromatin-remodeling complex ATPase [Source:UniProtKB/TrEMBL;Acc:F4JY25]	46	52	827	14	1069	123.8	5.9	1542.43
F4K128	AT5G19310	CHR23	Probable ATP-dependent DNA helicase CHR23 [Source:UniProtKB/Swiss-Prot;Acc:F4K128]	9	9	79	5	1064	122.8	6.9	141.71
F4K2E9	AT5G13010	CUV	Pre-mRNA-splicing factor ATP-dependent RNA helicase DEAH7 [Source:UniProtKB/Swiss-Prot;Acc:F4K2E9]	47	45	491	44	1255	141.8	6.64	850.71
F4K2F0	AT5G13020	EML3	EML3 [Source:UniProtKB/TrEMBL;Acc:A0A178UIH0]	65	17	241	15	397	43.6	8.6	602.04
F4K4J0	AT5G42920	THO5B	THO complex subunit 5B [Source:UniProtKB/Swiss-Prot;Acc:F4K4J0]	19	12	84	12	819	92.5	6.44	130.1
F4K5T4	AT5G28040	AT5G28040	Probable transcription factor At5g28040 [Source:UniProtKB/Swiss-Prot;Acc:F4K5T4]	33	12	208	7	427	46.9	5.02	388.46
F4KAB8	AT5G44635	MCM6	minichromosome maintenance (MCM2/3/5) family protein [Source:TAIR;Acc:AT5G44635]	6	5	27	5	831	92.8	5.48	28.44
F4KBW6	AT5G51200	AT5G51200	Protein of unknown function (DUF3414) [Source:TAIR;Acc:AT5G51200]	32	44	454	44	1838	206.6	5.55	951.77
F4KD38	AT5G45140	NRPC2	DNA-directed RNA polymerase III subunit 2 [Source:UniProtKB/Swiss-Prot;Acc:F4KD38]	8	7	33	7	1161	130.1	8.19	53.59
F4KDH9	AT5G58040	FIPS5	FIP1[V]-like protein [Source:UniProtKB/Swiss-Prot;Acc:F4KDH9]	31	27	194	27	1196	133.4	5.49	381.51
F4KF27	AT5G64680	AT5G64680	Mediator-associated protein 2 [Source:UniProtKB/Swiss-Prot;Acc:F4KF27]	43	5	24	5	211	23.3	9.01	82.39
F4KFC7	AT5G09850	MED26C	Probable mediator of RNA polymerase II transcription subunit 26c [Source:UniProtKB/Swiss-Prot;Acc:F4KFC7]	46	12	115	12	353	40	5.3	204.75
F4KGQ0	AT5G03690	FBA4	Fructose-bisphosphate aldolase 4, cytosolic [Source:UniProtKB/Swiss-Prot;Acc:F4KGQ0]	17	6	120	1	393	42.9	8.91	227.5
F4KHD8	AT5G40480	GB210	Nuclear pore complex protein GP210 [Source:UniProtKB/Swiss-Prot;Acc:F4KHD8]	35	57	831	57	1923	210.5	6.01	1700.23
F4KI56	AT5G04120	IPSP	Metal-independent phosphoserine phosphatase [Source:UniProtKB/Swiss-Prot;Acc:F4KI56]	39	6	66	6	238	26.5	5.4	109.02
H3K2Y6	AT4G00450	MED12	Mediator of RNA polymerase II transcription subunit 12 [Source:UniProtKB/Swiss-Prot;Acc:H3K2Y6]	15	22	129	22	2235	247.1	8.72	190.71
O03042	ATCG00490	RBCL	Ribulose bisphosphate carboxylase large chain [Source:UniProtKB/Swiss-Prot;Acc:O03042]	58	28	1273	28	479	52.9	6.29	3228.46
O04193	AT2G39900	WLIN2A	WLIM2a [Source:UniProtKB/TrEMBL;Acc:A0A178VU35]	31	5	31	3	200	21.9	8.79	48.69
O04291	AT2G34710	ATHB-14	Homeobox-leucine zipper protein ATHB-14 [Source:UniProtKB/Swiss-Prot;Acc:O04291]	4	2	9	2	852	93.2	6.23	14.05
O04312	AT3G16440	ATMLP-300B	Myrosinase-binding protein-like protein-300B [Source:UniProtKB/TrEMBL;Acc:A0A1I9LLA7]	53	10	191	8	300	32.3	4.93	403.9
O04373	AT1G51760	ILL4	JR3 [Source:UniProtKB/TrEMBL;Acc:A0A178W8I8]	26	6	44	6	440	48.2	6.73	93.56
O04420	AT2G26230	AT2G26230	Uricase [Source:UniProtKB/Swiss-Prot;Acc:O04420]	39	10	118	10	309	34.9	8.48	321.13
O04848	AT1G08880	HTA5	Histone H2A [Source:UniProtKB/TrEMBL;Acc:A0A178W8H7]	57	6	353	4	142	14.8	10.32	825.14
O04922	AT2G31570	GPX2	Probable glutathione peroxidase 2 [Source:UniProtKB/Swiss-Prot;Acc:O04922]	39	7	96	5	169	18.9	5.72	128.68
O05000	ATMG00285	NAD2A	NADH dehydrogenase 2A [Source:TAIR;Acc:ATMG00285]	8	4	89	4	499	55.4	8.46	120.92
O05000	AT2G07689	AT2G07689	NADH-Ubiquinone/plastoquinone (Complex I) protein [Source:UniProtKB/TrEMBL;Acc:Q3EC49]	8	4	89	4	499	55.4	8.46	120.92
O22203	AT2G40890	CYP98A3	Cytochrome P450 98A3 [Source:UniProtKB/Swiss-Prot;Acc:O22203]	13	7	32	7	508	57.9	8.59	37.51
O22207	AT2G40930	UBP5	UBP5 [Source:UniProtKB/TrEMBL;Acc:A0A178VRF5]	25	17	128	17	924	103.8	5.8	199.4
O22212	AT2G41500	LIS	LIS [Source:UniProtKB/TrEMBL;Acc:A0A178VMW2]	23	9	39	9	554	61.8	5.72	64.26
O22315	AT1G02840	SR34	Serine/arginine-rich-splicing factor SR34 [Source:UniProtKB/Swiss-Prot;Acc:O22315]	47	19	396	14	303	33.7	11.06	870.65
O22446	AT4G38130	HDA19	Histone deacetylase 19 [Source:UniProtKB/Swiss-Prot;Acc:O22446]	43	12	121	11	501	56	5.34	236.1
O22467	AT5G58230	MSI1	Histone-binding protein MSI1 [Source:UniProtKB/Swiss-Prot;Acc:O22467]	49	13	112	13	424	48.2	4.82	288.65
O22607	AT2G19520	MSI4	NFC4 [Source:UniProtKB/TrEMBL;Acc:A0A178VX04]	36	14	179	13	507	55.7	6.23	412.76
O22703	AT1G60650	RZ1B	Glycine-rich RNA-binding protein RZ1B [Source:UniProtKB/Swiss-Prot;Acc:O22703]	26	9	87	9	292	34.4	8.38	141.18
O22715	AT1G60780	AP1M2	AP-1 complex subunit mu-2 [Source:UniProtKB/Swiss-Prot;Acc:O22715]	26	10	84	10	428	49	6.37	148.46
O22842	AT2G43610	AT2G43610	Endochitinase At2g43610 [Source:UniProtKB/Swiss-Prot;Acc:O22842]	33	7	132	6	281	30	9.39	251.44
O22873	AT2G40620	BZIP18	bZIP transcription factor 18 [Source:UniProtKB/Swiss-Prot;Acc:O22873]	11	3	20	3	367	40.6	6.52	46.59
O22907	AT2G47330	RH24	DEAD-box ATP-dependent RNA helicase 24 [Source:UniProtKB/Swiss-Prot;Acc:O22907]	27	16	116	16	760	83	5.88	164.53
O22941	AT2G41790	PXM16	Insulin-degrading enzyme-like 1, peroxisomal [Source:UniProtKB/Swiss-Prot;Acc:O22941]	11	8	41	8	970	110.9	6.04	32.15
O22969	AT2G34160	AT2G34160	Uncharacterized protein At2g34160 [Source:UniProtKB/Swiss-Prot;Acc:O22969]	31	6	51	6	130	14.6	5.36	105.54
O23141	AT4G34710	ADC2	Arginine decarboxylase 2 [Source:UniProtKB/Swiss-Prot;Acc:O23141]	5	3	27	3	711	77.2	5.3	52.04
O23179	AT4G37070	PLP1	Patatin [Source:UniProtKB/TrEMBL;Acc:A0A178UVZ8]	51	13	212	13	414	45.8	6.81	498.6
O23212	AT4G36690	U2AF65A	U2 snRNP auxiliary factor large subunit [Source:UniProtKB/TrEMBL;Acc:A0A178UYD2]	32	9	92	8	573	63.5	7.94	202.97
O23406	AT4G15550	UGT75D1	UDP-glycosyltransferase 75D1 [Source:UniProtKB/Swiss-Prot;Acc:O23406]	17	5	46	5	474	53.8	5.2	65.68
O23463	AT3G16940	AT3G16940	calmodulin binding;transcription regulators [Source:TAIR;Acc:AT3G16940]	15	9	29	9	923	104.8	7.37	36.13
O23487	AT4G16430	BHLH3	Transcription factor bHLH3 [Source:UniProtKB/Swiss-Prot;Acc:O23487]	13	5	27	5	467	52.2	6.86	48.88
O23617	AT4G17770	TPS5	Alpha,alpha-trehalose-phosphate synthase [UDP-forming] 5 [Source:UniProtKB/Swiss-Prot;Acc:O23617]	21	14	69	12	862	97.4	6.13	103.88
O23702	AT1G01510	AN	C-terminal binding protein AN [Source:UniProtKB/Swiss-Prot;Acc:O23702]	13	5	21	5	636	70.1	6.6	39.53
O23708	AT1G16470	PAB1	Proteasome subunit alpha type [Source:UniProtKB/TrEMBL;Acc:A0A178WA13]	34	6	59	6	235	25.7	5.69	127.03
O23710	AT3G27430	PBB1	Proteasome subunit beta type [Source:UniProtKB/TrEMBL;Acc:A0A178VCF7]	13	4	22	4	273	29.5	7.12	24.96
O23717	AT1G13060	PBE1	20S proteasome beta subunit E1 [Source:UniProtKB/TrEMBL;Acc:F4HP14]	34	8	51	8	274	29.6	6.43	104.38
O23722	AT2G38700	MVD1	Diphosphomevalonate decarboxylase [Source:UniProtKB/TrEMBL;Acc:A0A178VRG6]	17	5	42	5	412	45.6	6.8	67.19
O24412	AT5G05780	RPN8A	26S proteasome non-ATPase regulatory subunit 7 homolog A [Source:UniProtKB/Swiss-Prot;Acc:O24412]	29	7	75	7	308	34.7	6.54	166.23
O24454	AT4G39910	UBP3	Ubiquitin carboxyl-terminal hydrolase 3 [Source:UniProtKB/Swiss-Prot;Acc:O24454]	7	3	48	3	371	42.4	6.52	69.03
O24456	AT1G18080	RACK1A	RACK1A_AT [Source:UniProtKB/TrEMBL;Acc:A0A178WHX3]	56	18	264	14	327	35.7	7.71	643.81
O48646	AT4G11600	GPX6	Probable phospholipid hydroperoxide glutathione peroxidase 6, mitochondrial [Source:UniProtKB/Swiss-Prot;Acc:O48646]	22	5	41	4	232	25.6	9.35	74.21
O48661	AT1G70310	SPDSYN2	Spermidine synthase 2 [Source:UniProtKB/Swiss-Prot;Acc:O48661]	12	3	21	2	340	37.1	4.84	46.15
O48713	AT2G26460	SMU2	Suppressor of mec-8 and unc-52 protein homolog 2 [Source:UniProtKB/Swiss-Prot;Acc:O48713]	36	15	168	15	585	66.3	5.22	280.25
O48802	AT1G62390	Phox2	Protein CLMP1 [Source:UniProtKB/Swiss-Prot;Acc:O48802]	13	6	34	6	751	82.7	5.62	20.7
O48844	AT2G32730	RPN2A	26S proteasome non-ATPase regulatory subunit 1 homolog A [Source:UniProtKB/Swiss-Prot;Acc:O48844]	21	19	202	8	1004	108.9	5.39	306.82
O48847	AT2G32700	LUH	LEUNIG_homolog [Source:TAIR;Acc:AT2G32700]	38	20	202	20	787	85.5	7.08	537.31
O48890	AT5G09920	NRPB4	RPB15.9.9 [Source:UniProtKB/TrEMBL;Acc:A0A178UIQ5]	39	5	34	5	138	15.9	5.02	58.79
O49160	AT3G56150	TIF3C1	Eukaryotic translation initiation factor 3 subunit C [Source:UniProtKB/Swiss-Prot;Acc:O49160]	31	20	194	20	900	102.9	5.36	379.1
O49213	AT1G73250	GER1	GDP-L-fucose synthase 1 [Source:UniProtKB/Swiss-Prot;Acc:O49213]	28	5	18	4	323	35.5	6.6	44.36
O49289	AT1G77030	RH29	Putative DEAD-box ATP-dependent RNA helicase 29 [Source:UniProtKB/Swiss-Prot;Acc:O49289]	35	21	165	21	845	93.4	9.91	385.35
O49299	AT1G23190	PGM3	Probable phosphoglucomutase, cytoplasmic 1 [Source:UniProtKB/Swiss-Prot;Acc:O49299]	66	28	308	17	583	63.1	6.3	540.26
O49340	AT2G30750	CYP71A12	Cytochrome P450 71A12 [Source:UniProtKB/Swiss-Prot;Acc:O49340]	35	13	180	12	497	56.1	7.65	319.71
O49453	AT4G28440	AT4G28440	Uncharacterized protein At4g28440 [Source:UniProtKB/Swiss-Prot;Acc:O49453]	49	5	51	5	153	16.4	9.41	78.65
O49482	AT4G34230	CAD5	Cinnamyl alcohol dehydrogenase 5 [Source:UniProtKB/Swiss-Prot;Acc:O49482]	34	8	62	7	357	38.7	5.67	90.3
O49499	AT4G34050	CCoAOMT1	S-adenosyl-L-methionine-dependent methyltransferases superfamily protein [Source:TAIR;Acc:AT4G34050]	31	5	41	5	259	29.1	5.29	61.42
O49506	AT4G18360	GLO5	Peroxisomal (S)-2-hydroxy-acid oxidase GLO5 [Source:UniProtKB/Swiss-Prot;Acc:O49506]	27	9	113	5	368	40.5	8.31	174.94
O49523	AT4G18550	AT4G18550	alpha/beta-Hydrolases superfamily protein [Source:TAIR;Acc:AT4G18550]	16	4	32	4	419	47.8	5.8	79.48
O49543	AT5G65720	NIFS1	Cysteine desulfurase, mitochondrial [Source:UniProtKB/Swiss-Prot;Acc:O49543]	35	12	146	12	453	50.3	6.99	278.02
O49607	AT4G34980	SBT1.6	Subtilisin-like protease SBT1.6 [Source:UniProtKB/Swiss-Prot;Acc:O49607]	30	15	97	15	764	81	9.35	181.74
O64530	AT1G79230	STR1	Thiosulfate/3-mercaptopyruvate sulfurtransferase 1, mitochondrial [Source:UniProtKB/Swiss-Prot;Acc:O64530]	30	10	69	10	379	41.9	6.39	99.19
O64644	AT2G45640	SAP18	Histone deacetylase complex subunit SAP18 [Source:UniProtKB/TrEMBL;Acc:A0A178VW39]	58	11	425	11	152	17.2	9.17	884.05
O64700	AT2G34470	UREG	Urease accessory protein G [Source:UniProtKB/TrEMBL;Acc:F4IHW4]	37	8	81	8	275	30.1	6.52	211.62
O64730	AT2G30170	AT2G30170	Probable protein phosphatase 2C 26 [Source:UniProtKB/Swiss-Prot;Acc:O64730]	8	2	11	2	298	32.3	5.3	6.27
O64827	AT2G23740	SUVR5	Histone-lysine N-methyltransferase SUVR5 [Source:UniProtKB/Swiss-Prot;Acc:O64827]	19	18	112	18	1382	155.7	6.74	192.52
O64948	AT5G47040	LON2	Lon protease homolog 2, peroxisomal [Source:UniProtKB/Swiss-Prot;Acc:O64948]	8	6	20	6	888	97.8	7.31	23.63
O65201	AT5G65110	ACX2	Acyl-coenzyme A oxidase [Source:UniProtKB/TrEMBL;Acc:A0A178UA38]	47	27	210	27	692	77.4	8.29	356.47
O65403	AT5G24140	SQP2	squalene monooxygenase 2 [Source:TAIR;Acc:AT5G24140]	9	4	15	4	516	57	8.25	29.71
O65570	AT4G30160	VLN4	villin 4 [Source:TAIR;Acc:AT4G30160]	16	12	74	9	974	109.3	6.13	99.92
O65595	AT4G26390	AT4G26390	Pyruvate kinase [Source:UniProtKB/TrEMBL;Acc:A0A178UXZ4]	17	6	50	6	497	54.3	7.9	112.63
O65639	AT4G36020	CSP1	Cold shock protein 1 [Source:UniProtKB/Swiss-Prot;Acc:O65639]	14	3	23	3	299	30.1	7.84	50.26
O65782	AT4G31500	CYP83B1	Cytochrome P450 83B1 [Source:UniProtKB/Swiss-Prot;Acc:O65782]	36	16	121	16	499	56.8	8.37	186.98
O65788	AT1G13080	CYP71B2	Cytochrome P450 71B2 [Source:UniProtKB/Swiss-Prot;Acc:O65788]	16	6	47	6	502	57.1	7.53	48.91
O65902	AT4G34490	ATCAP1	cyclase associated protein 1 [Source:TAIR;Acc:AT4G34490]	24	10	62	10	476	50.9	6.65	98.06
O80480	AT1G09270	IMPA4	Importin subunit alpha-4 [Source:UniProtKB/Swiss-Prot;Acc:O80480]	45	13	182	13	538	59.4	5.33	462.78
O80526	AT1G09430	ACLA-3	ATP-citrate synthase alpha chain protein 3 [Source:UniProtKB/Swiss-Prot;Acc:O80526]	29	10	75	6	424	46.9	5.26	119.79
O80567	AT2G43970	LARP6B	La-related protein 6B [Source:UniProtKB/Swiss-Prot;Acc:O80567]	4	2	9	2	545	60.6	8.07	11.37
O80653	AT1G77180	SKIP	SNW/SKI-interacting protein [Source:UniProtKB/Swiss-Prot;Acc:O80653]	50	30	616	30	613	69.4	9.17	1452.97
O80738	AT1G60140	TPS10	Probable alpha,alpha-trehalose-phosphate synthase [UDP-forming] 10 [Source:UniProtKB/Swiss-Prot;Acc:O80738]	11	6	17	4	861	97.3	6.62	27.22
O80763	AT1G60420	AT1G60420	Probable nucleoredoxin 1 [Source:UniProtKB/Swiss-Prot;Acc:O80763]	15	6	25	6	578	65.1	5.01	53.39
O80840	AT2G45790	PMM	Phosphomannomutase [Source:UniProtKB/Swiss-Prot;Acc:O80840]	42	11	135	11	246	27.7	5.54	305.7
O80844	AT2G45750	AT2G45750	Probable methyltransferase PMT16 [Source:UniProtKB/Swiss-Prot;Acc:O80844]	11	6	23	6	631	72.1	6.23	20.25
O80944	AT2G37760	AKR4C8	Aldo-keto reductase family 4 member C8 [Source:UniProtKB/Swiss-Prot;Acc:O80944]	24	6	29	6	311	34.7	6.99	44.13
O80950	AT2G39310	JAL22	Jacalin-related lectin 22 [Source:UniProtKB/Swiss-Prot;Acc:O80950]	69	31	588	29	458	50.4	5.3	1318.25
O81062	AT2G03120	SPP	Signal peptide peptidase [Source:UniProtKB/Swiss-Prot;Acc:O81062]	7	2	42	2	344	38.3	8.22	101.92
O81098	AT3G22320	NRPB5A	DNA-directed RNA polymerases II and IV subunit 5A [Source:UniProtKB/Swiss-Prot;Acc:O81098]	59	13	211	13	205	24.3	9.55	511.39
O81126	AT4G31580	RSZ22	Serine/arginine-rich splicing factor RSZ22 [Source:UniProtKB/Swiss-Prot;Acc:O81126]	17	4	114	1	200	22.4	11.44	174.8
O81127	AT1G23860	RSZ21	SRZ21 [Source:UniProtKB/TrEMBL;Acc:A0A178WC08]	25	6	79	5	187	21.5	11.33	245.21
O81147	AT2G05840	PAA2	Proteasome subunit alpha type-6-B [Source:UniProtKB/Swiss-Prot;Acc:O81147]	34	8	51	5	246	27.3	6.09	65.31
O81488	AT5G26210	AL4	AL4 [Source:UniProtKB/TrEMBL;Acc:A0A178U9E8]	19	7	227	6	255	28.8	5.08	570.83
O81629	AT4G10840	KLCR1	Protein KINESIN LIGHT CHAIN-RELATED 1 [Source:UniProtKB/Swiss-Prot;Acc:O81629]	41	18	150	18	609	66.2	5.48	259.04
O81644	AT2G41740	VLN2	VLN2 [Source:UniProtKB/TrEMBL;Acc:A0A178VT62]	25	18	117	14	976	107.8	5.29	191.31
O81645	AT3G57410	VLN3	Villin-3 [Source:UniProtKB/Swiss-Prot;Acc:O81645]	20	14	103	10	965	106.3	5.85	151.23
O81816	AT4G38540	MO2	Monooxygenase 2 [Source:UniProtKB/Swiss-Prot;Acc:O81816]	22	6	36	6	407	45.5	6.34	59.8
O82179	AT2G35120	GDH2	Glycine cleavage system H protein 2, mitochondrial [Source:UniProtKB/Swiss-Prot;Acc:O82179]	56	5	36	5	156	17.1	5.11	80.55
O82197	AT2G19830	VPS32.1	Vacuolar protein sorting-associated protein 32 homolog 1 [Source:UniProtKB/Swiss-Prot;Acc:O82197]	22	3	9	3	213	24	4.83	6.37
O82264	AT2G47970	AT2G47970	NPL4-like protein 2 [Source:UniProtKB/Swiss-Prot;Acc:O82264]	22	6	18	6	413	46.1	5.15	26.11
O82265	AT2G47980	SCC3	SCC3 [Source:UniProtKB/TrEMBL;Acc:A0A178VN21]	21	16	126	16	1098	125.7	5.39	236.29
O82352	AT2G46170	RTNLB5	Reticulon-like protein B5 [Source:UniProtKB/Swiss-Prot;Acc:O82352]	22	4	30	4	255	28.7	7.65	62.74
O82355	AT2G46140	AT2G46140	Desiccation-related protein At2g46140 [Source:UniProtKB/Swiss-Prot;Acc:O82355]	26	2	31	2	166	17.8	4.77	62.15
O82399	AT2G22780	PMDH1	PMDH1 [Source:UniProtKB/TrEMBL;Acc:A0A384LAR8]	39	8	85	7	354	37.4	7.96	124.36
O82462	AT5G26710	AT5G26710	Glutamate--tRNA ligase, cytoplasmic [Source:UniProtKB/Swiss-Prot;Acc:O82462]	26	17	116	17	719	81	7.03	174.93
O82486	AT4G10760	MTA	N6-adenosine-methyltransferase MT-A70-like [Source:UniProtKB/Swiss-Prot;Acc:O82486]	33	18	184	18	685	76.6	6.62	420.64
O82491	AT4G10710	SPT16	FACT complex subunit SPT16 [Source:UniProtKB/Swiss-Prot;Acc:O82491]	27	21	117	21	1074	120.5	6.01	169.41
O82568	AT3G25585	AAPT2	Choline/ethanolaminephosphotransferase 2 [Source:UniProtKB/Swiss-Prot;Acc:O82568]	5	2	21	2	389	43.6	7.94	18.05
O82597	AT4G01480	PPA5	PPa5 [Source:UniProtKB/TrEMBL;Acc:A0A178V127]	33	6	167	6	216	24.7	6.54	400.54
O82662	AT2G20420	AT2G20420	Succinate--CoA ligase [ADP-forming] subunit beta, mitochondrial [Source:UniProtKB/Swiss-Prot;Acc:O82662]	59	23	347	23	421	45.3	6.71	728.49
O82772	AT3G03640	BGLU25	Probable inactive beta-glucosidase 25 [Source:UniProtKB/Swiss-Prot;Acc:O82772]	22	9	70	8	531	59.8	6.54	137.72
P0C5E2	AT1G18390	AT1G18390	Protein kinase superfamily protein [Source:TAIR;Acc:AT1G18390]	4	3	22	3	651	72.8	7.68	39.44
P0C896	AT3G02650	AT3G02650	Pentatricopeptide repeat-containing protein At3g02650, mitochondrial [Source:UniProtKB/Swiss-Prot;Acc:P0C896]	7	4	20	4	576	63.8	5.15	33.44
P0C945	AT1G21580	AT1G21580	Zinc finger C-x8-C-x5-C-x3-H type family protein [Source:TAIR;Acc:AT1G21580]	3	4	12	4	1696	184.9	6.35	3.99
P0CB21	AT4G26450	AT4G26450	Uncharacterized protein At4g26450 [Source:UniProtKB/Swiss-Prot;Acc:P0CB21]	45	18	107	18	708	77.5	5.39	223.6
P0CZ23	AT1G06290	ACX3	Acyl-coenzyme A oxidase 3, peroxisomal [Source:UniProtKB/Swiss-Prot;Acc:P0CZ23]	36	21	182	21	675	75.6	7.99	367.31
P0DI79	AT3G28290	AT14A	UPF0496 protein At3g28290 [Source:UniProtKB/Swiss-Prot;Acc:P0DI78]	16	5	31	5	385	42.9	5.91	42.76
P0DI79	AT3G28300	AT14A	UPF0496 protein At3g28290 [Source:UniProtKB/Swiss-Prot;Acc:P0DI78]	16	5	31	5	385	42.9	5.91	42.76
P0DKL6	AT3G55200	SAP130A	Spliceosome-associated protein 130 B [Source:UniProtKB/Swiss-Prot;Acc:P0DKL6]	40	38	389	38	1214	134.9	5.54	859.96
P0DO23	AT3G18210	AT3G18210	2-oxoglutarate (2OG) and Fe(II)-dependent oxygenase superfamily protein [Source:UniProtKB/TrEMBL;Acc:Q9LV19]	11	2	28	2	394	45.2	7.23	45.4
P11832	AT1G77760	NIA1	Nitrate reductase [Source:UniProtKB/TrEMBL;Acc:A0A178WBR8]	10	8	64	6	917	103	6.8	84.96
P13114	AT5G13930	CHS	Chalcone synthase family protein [Source:UniProtKB/TrEMBL;Acc:Q460R0]	20	6	56	6	395	43.1	6.54	147.54
P14713	AT2G18790	PHYB	Phytochrome [Source:UniProtKB/TrEMBL;Acc:A0A178W0V4]	34	28	160	28	1172	129.2	5.9	302.32
P14891	AT1G76490	HMG1	hydroxy methylglutaryl CoA reductase 1 [Source:TAIR;Acc:AT1G76490]	8	3	38	3	592	63.6	6.65	60.96
P15458	AT4G27150	AT2S2	SESA2 [Source:UniProtKB/TrEMBL;Acc:A0A178V1B5]	14	2	48	2	170	19.3	7.15	85.69
P15460	AT4G27170	AT2S4	2S seed storage protein 4 [Source:UniProtKB/Swiss-Prot;Acc:P15460]	13	2	26	2	166	19.2	7.5	54.91
P24100	AT3G48750	CDKA-1	Cyclin-dependent kinase A-1 [Source:UniProtKB/Swiss-Prot;Acc:P24100]	44	14	121	13	294	34	6.92	238.07
P25819	AT4G35090	CAT2	catalase 2 [Source:TAIR;Acc:AT4G35090]	73	29	1374	18	492	56.9	7.12	3692.5
P26568	AT1G06760	AT1G06760	Histone H1.1 [Source:UniProtKB/Swiss-Prot;Acc:P26568]	34	17	392	15	274	28.9	10.77	839.68
P26569	AT2G30620	AT2G30620	Histone H1.2 [Source:UniProtKB/Swiss-Prot;Acc:P26569]	27	16	606	14	273	28.5	10.83	1477.8
P26587	AT1G73190	TIP3-1	Aquaporin TIP3-1 [Source:UniProtKB/Swiss-Prot;Acc:P26587]	8	2	21	2	268	28.3	7.75	24.72
P28185	AT1G06400	RABA1A	Ras-related protein RABA1a [Source:UniProtKB/Swiss-Prot;Acc:P28185]	32	7	61	3	216	23.9	6.93	101.75
P28297	AT3G21720	ICL	Isocitrate lyase [Source:UniProtKB/Swiss-Prot;Acc:P28297]	19	9	45	9	576	64.2	7.2	75.17
P28769	AT3G20050	CCT1	T-complex protein 1 subunit alpha [Source:UniProtKB/Swiss-Prot;Acc:P28769]	39	14	134	14	545	59.2	6.3	219.4
P29514	AT5G12250	TUBB6	Tubulin beta chain [Source:UniProtKB/TrEMBL;Acc:A0A178UPR2]	47	19	709	3	449	50.6	4.82	1591.63
P31168	AT1G20440	COR47	RD17 [Source:UniProtKB/TrEMBL;Acc:A0A384KK16]	23	5	47	4	265	29.9	4.77	47.79
P32962	AT3G44300	NIT2	NIT2 [Source:UniProtKB/TrEMBL;Acc:A0A384LD03]	26	8	79	6	339	37.1	5.55	148.19
P34066	AT5G42790	PAF1	Proteasome subunit alpha type [Source:UniProtKB/TrEMBL;Acc:A0A178UFX8]	53	9	92	4	278	30.5	5.08	229.89
P34795	AT5G42740	PGIC	Glucose-6-phosphate isomerase [Source:UniProtKB/TrEMBL;Acc:A0A178UPP5]	12	5	24	5	560	61.7	6.65	37.41
P35510	AT2G37040	PAL1	Phenylalanine ammonia-lyase 1 [Source:UniProtKB/Swiss-Prot;Acc:P35510]	36	18	136	11	725	78.7	6.3	255.24
P36428	AT1G50200	ALATS	Alanyl-tRNA synthetase [Source:TAIR;Acc:AT1G50200]	25	20	165	20	1003	110.4	6.46	302.62
P38421	AT5G59180	NRPB7	DNA-directed RNA polymerase II subunit 7 [Source:UniProtKB/Swiss-Prot;Acc:P38421]	29	5	73	5	176	19.4	7.37	89.63
P42731	AT4G34110	PAB2	Polyadenylate-binding protein [Source:UniProtKB/TrEMBL;Acc:A0A178UWB3]	31	15	162	14	629	68.6	8.21	356.9
P42742	AT3G60820	PBF1	Proteasome subunit beta type [Source:UniProtKB/TrEMBL;Acc:A0A178V6R9]	48	8	117	8	223	24.6	7.4	214.05
P42763	AT1G76180	ERD14	Dehydrin ERD14 [Source:UniProtKB/Swiss-Prot;Acc:P42763]	48	7	81	6	185	20.8	5.48	132.37
P42792	ATMG00220	COB	apocytochrome b [Source:TAIR;Acc:ATMG00220]	11	4	85	4	393	44.3	7.15	115.65
P43254	AT2G32950	COP1	FUS1 [Source:UniProtKB/TrEMBL;Acc:A0A178VXE2]	17	9	56	9	675	76.1	6.84	129.51
P43299	AT4G02060	MCM7	DNA replication licensing factor MCM7 [Source:UniProtKB/Swiss-Prot;Acc:P43299]	11	6	36	6	716	80.3	5.99	46.19
P43333	AT1G09760	U2A'	U2 small nuclear ribonucleoprotein A' [Source:UniProtKB/Swiss-Prot;Acc:P43333]	69	16	182	16	249	28	6.05	347.1
P46010	AT3G44320	NIT3	Nitrilase 3 [Source:UniProtKB/Swiss-Prot;Acc:P46010]	36	10	120	6	346	38	5.95	272.69
P46086	AT5G27450	MVK	Mevalonate kinase [Source:UniProtKB/TrEMBL;Acc:A0A178UNV0]	9	3	14	3	378	40.6	6.79	20.33
P47996	AT1G79470	IMPDH	Inosine-5'-monophosphate dehydrogenase 1 [Source:UniProtKB/Swiss-Prot;Acc:P47996]	23	8	25	5	503	54.2	6.8	42.38
P48000	AT5G25220	KNAT3	KNAT3 [Source:UniProtKB/TrEMBL;Acc:A0A178U9D1]	28	11	124	3	431	47.6	6.3	200.9
P48001	AT5G11060	KNAT4	KNAT4 [Source:UniProtKB/TrEMBL;Acc:A0A178UC59]	24	10	112	2	393	44.4	6.3	184.14
P48002	AT4G32040	KNAT5	KNAT5 [Source:UniProtKB/TrEMBL;Acc:A0A178V1Z3]	38	11	130	7	383	43.3	6.48	199.22
P48006	AT1G30230	AT1G30230	Translation elongation factor EF1B/ribosomal protein S6 family protein [Source:UniProtKB/TrEMBL;Acc:A8MRC4]	67	13	237	8	231	25.1	4.56	546.2
P48421	AT4G13770	CYP83A1	Cytochrome P450 83A1 [Source:UniProtKB/Swiss-Prot;Acc:P48421]	8	4	20	4	502	57.4	8.48	22.25
P48523	AT3G19450	CAD4	Cinnamyl alcohol dehydrogenase 4 [Source:UniProtKB/Swiss-Prot;Acc:P48523]	36	8	68	7	365	39.1	5.55	137.84
P48529	AT4G26720	PPX1	Serine/threonine-protein phosphatase [Source:UniProtKB/TrEMBL;Acc:A0A178V0Q8]	8	2	20	2	305	34.7	5.16	40.31
P48641	AT3G24170	ATGR1	Glutathione reductase, cytosolic [Source:UniProtKB/Swiss-Prot;Acc:P48641]	24	9	107	9	499	53.8	6.8	206.25
P49967	AT1G48900	SRP-54C	Signal recognition particle 54 kDa protein 3 [Source:UniProtKB/Swiss-Prot;Acc:P49967]	18	6	47	3	495	54.7	8.92	94.56
P50546	ATCG00190	RPOB	DNA-directed RNA polymerase subunit beta [Source:UniProtKB/TrEMBL;Acc:A0A1B1W4T9]	28	22	212	22	1072	121	8.5	340.24
P55034	AT4G38630	RPN10	RPN10 [Source:UniProtKB/TrEMBL;Acc:A0A178V4I4]	13	5	28	5	386	40.7	4.6	23.77
P56761	ATCG00270	PSBD	Photosystem II D2 protein [Source:UniProtKB/Swiss-Prot;Acc:P56761]	24	7	103	7	353	39.5	5.74	233.69
P56762	ATCG00740	RPOA	DNA-directed RNA polymerase subunit alpha [Source:UniProtKB/Swiss-Prot;Acc:P56762]	53	12	170	12	329	38.1	7.58	260.29
P56763	ATCG00180	RPOC1	DNA-directed RNA polymerase subunit beta' [Source:UniProtKB/Swiss-Prot;Acc:P56763]	32	16	97	16	680	78.5	8.48	169.24
P56764	ATCG00170	RPOC2	DNA-directed RNA polymerase subunit beta'' [Source:UniProtKB/Swiss-Prot;Acc:P56764]	32	35	284	35	1376	156.3	9.36	439.72
P56767	ATCG00340	PSAB	Photosystem I P700 chlorophyll a apoprotein A2 [Source:UniProtKB/TrEMBL;Acc:A0A1B1W4U2]	14	7	104	7	734	82.4	7.4	203.7
P56771	ATCG00540	PETA	Cytochrome f [Source:UniProtKB/Swiss-Prot;Acc:P56771]	26	7	37	7	320	35.3	8.29	65.27
P56777	ATCG00680	PSBB	Photosystem II CP47 reaction center protein [Source:UniProtKB/TrEMBL;Acc:A0A1B1W4X0]	31	12	193	12	508	56	6.89	490.65
P56778	ATCG00280	PSBC	Photosystem II CP43 reaction center protein [Source:UniProtKB/TrEMBL;Acc:A0A1B1W4T4]	27	10	148	10	473	51.8	7.2	376.4
P56779	ATCG00580	PSBE	Cytochrome b559 subunit alpha [Source:UniProtKB/TrEMBL;Acc:A0A1B1W4W2]	25	2	24	2	83	9.4	4.94	80.95
P56785	ATCG01130	YCF1.2	Ycf1 protein [Source:TAIR;Acc:ATCG01130]	14	22	118	22	1786	213.6	9.73	146.02
P56786	ATCG00860	ycf2-B	Protein Ycf2 [Source:UniProtKB/TrEMBL;Acc:A0A1B1W513]	4	6	27	6	2294	269.4	8.69	50.33
P56786	ATCG01280	ycf2-B	Protein Ycf2 [Source:UniProtKB/TrEMBL;Acc:A0A1B1W513]	4	6	27	6	2294	269.4	8.69	50.33
P56820	AT4G20980	TIF3D1	Eukaryotic translation initiation factor 3 subunit D [Source:UniProtKB/Swiss-Prot;Acc:P56820]	15	6	19	6	591	66.7	5.77	39.15
P57752	AT1G31812	ACBP6	ACBP6 [Source:UniProtKB/TrEMBL;Acc:A0A178WJ33]	36	2	34	2	92	10.4	5.24	71.52
P59169	AT4G40040	HTR8	Histone H3.3 [Source:UniProtKB/Swiss-Prot;Acc:P59169]	56	6	214	3	136	15.4	11.15	497.59
P59169	AT5G10980	HTR8	Histone H3.3 [Source:UniProtKB/Swiss-Prot;Acc:P59169]	56	6	214	3	136	15.4	11.15	497.59
P59169	AT4G40030	AT4G40030	Histone superfamily protein [Source:UniProtKB/TrEMBL;Acc:A8MRL0]	56	6	214	3	136	15.4	11.15	497.59
P59226	AT1G09200	HTR2	Histone H3 [Source:UniProtKB/TrEMBL;Acc:Q0WRA9]	49	5	180	2	136	15.3	11.3	346.63
P59226	AT3G27360	HTR2	Histone H3 [Source:UniProtKB/TrEMBL;Acc:Q0WRA9]	49	5	180	2	136	15.3	11.3	346.63
P59226	AT5G10390	HTR2	Histone H3 [Source:UniProtKB/TrEMBL;Acc:Q0WRA9]	49	5	180	2	136	15.3	11.3	346.63
P59226	AT5G10400	HTR2	Histone H3 [Source:UniProtKB/TrEMBL;Acc:Q0WRA9]	49	5	180	2	136	15.3	11.3	346.63
P59226	AT5G65360	HTR2	Histone H3 [Source:UniProtKB/TrEMBL;Acc:Q0WRA9]	49	5	180	2	136	15.3	11.3	346.63
P83755	ATCG00020	PSBA	Photosystem II protein D1 [Source:UniProtKB/Swiss-Prot;Acc:P83755]	18	5	91	5	353	38.9	5.25	174.74
P92549	ATMG01190	ATP1	ATP synthase subunit alpha [Source:UniProtKB/TrEMBL;Acc:G1C2Z0]	61	27	1216	25	507	55	6.61	3207.62
P92558	ATCG01100	NDHA	NAD(P)H-quinone oxidoreductase subunit 1, chloroplastic [Source:UniProtKB/Swiss-Prot;Acc:Q37165]	9	3	46	3	325	36	7.71	41.57
P92941	AT5G40890	CLC-A	Chloride channel protein CLC-a [Source:UniProtKB/Swiss-Prot;Acc:P92941]	13	6	33	4	775	85.4	7.24	57.66
P92948	AT1G09770	CDC5	Cell division cycle 5-like protein [Source:UniProtKB/Swiss-Prot;Acc:P92948]	71	58	983	58	844	95.7	6.77	2594.41
P92949	AT1G01580	FRO2	ferric reduction oxidase 2 [Source:TAIR;Acc:AT1G01580]	18	10	180	10	725	81.4	9.29	374.3
P92965	AT4G25500	RS40	Serine/arginine-rich splicing factor RS40 [Source:UniProtKB/Swiss-Prot;Acc:P92965]	20	7	132	1	350	40.3	10.2	290.52
P92966	AT5G52040	ATRSP41	RNA-binding (RRM/RBD/RNP motifs) family protein [Source:TAIR;Acc:AT5G52040]	26	9	171	3	356	41.3	10.32	411.7
P92985	AT5G58590	RANBP1C	At5g58590 [Source:UniProtKB/TrEMBL;Acc:Q1WWI2]	15	2	37	1	219	24.7	4.74	110.91
P93008	AT2G33730	RH21	DEAD-box ATP-dependent RNA helicase 21 [Source:UniProtKB/Swiss-Prot;Acc:P93008]	45	24	197	24	733	85.2	8.51	390.32
P93031	AT3G51160	MUR1	MUR_1 [Source:UniProtKB/TrEMBL;Acc:A0A178V6B0]	34	11	123	7	373	41.9	6.11	231.2
P93032	AT2G17130	IDH2	Isocitrate dehydrogenase [NAD] regulatory subunit 2, mitochondrial [Source:UniProtKB/Swiss-Prot;Acc:P93032]	37	9	203	5	367	39.6	6.55	430.74
P93033	AT2G47510	FUM1	FUM1 [Source:UniProtKB/TrEMBL;Acc:A0A178VMD4]	46	15	164	15	492	53	7.88	366.54
P93043	AT1G08190	VPS41	Vacuolar protein sorting-associated protein 41 homolog [Source:UniProtKB/Swiss-Prot;Acc:P93043]	11	9	40	9	980	110.2	5.22	58.35
P93045	AT3G17590	BSH	Transcription regulatory protein SNF5, putative (BSH) [Source:UniProtKB/TrEMBL;Acc:F4J581]	60	10	165	10	240	27.3	6.06	375.56
P93047	AT1G20696	HMGB3	high mobility group B3 [Source:TAIR;Acc:AT1G20696]	16	2	16	2	141	15.7	5.83	33.61
P93285	ATMG00160	COX2	Cytochrome c oxidase subunit 2 [Source:UniProtKB/TrEMBL;Acc:G1C2Q7]	14	3	69	3	260	29.7	5.24	92.99
P93303	ATMG00480	YMF19	ATPase subunit 8 [Source:UniProtKB/TrEMBL;Acc:G1C2R4]	27	4	72	4	158	18.2	9.61	180
P93306	ATMG00510	NAD7	NADH dehydrogenase subunit 7 [Source:UniProtKB/TrEMBL;Acc:G1C2X4]	31	9	156	9	394	44.9	7.12	319.36
P93313	ATMG00580	NAD4	NADH-ubiquinone oxidoreductase chain 4 [Source:UniProtKB/TrEMBL;Acc:G1C2U9]	5	3	31	3	495	55.8	8.54	38.09
P93834	AT2G19860	HXK2	Phosphotransferase [Source:UniProtKB/TrEMBL;Acc:A0A178VX81]	21	9	77	3	502	54.5	6.07	128.41
Q02971	AT4G37980	CAD7	ELI3-1 [Source:UniProtKB/TrEMBL;Acc:A0A178V3X8]	37	8	56	8	357	38.2	7.2	86.2
Q04613	ATMG00640	ORF25	hydrogen ion transporting ATP synthases, rotational mechanism;zinc ion binding [Source:TAIR;Acc:ATMG00640]	27	7	111	7	192	21.7	9.39	178.76
Q05085	AT1G12110	NPF6.3	NRT1.1 [Source:UniProtKB/TrEMBL;Acc:A0A178W8F7]	22	12	107	12	590	64.9	8.43	218.31
Q05153	AT3G28730	SSRP1	FACT complex subunit SSRP1 [Source:UniProtKB/TrEMBL;Acc:A0A178VCP0]	21	10	70	10	646	71.6	5.81	109.34
Q06327	AT1G55020	LOX1	Linoleate 9S-lipoxygenase 1 [Source:UniProtKB/Swiss-Prot;Acc:Q06327]	33	20	139	20	859	98	5.52	296.87
Q06850	AT5G04870	CPK1	CPK1 [Source:UniProtKB/TrEMBL;Acc:A0A178UQJ5]	14	5	38	5	610	68.2	5.5	49.91
Q07100	AT2G42500	PP2A3	Serine/threonine-protein phosphatase PP2A-3 catalytic subunit [Source:UniProtKB/Swiss-Prot;Acc:Q07100]	17	4	55	4	313	35.8	5.16	146.26
Q08466	AT3G50000	CKA2	Casein kinase II subunit alpha-2 [Source:UniProtKB/Swiss-Prot;Acc:Q08466]	27	8	103	4	403	47.2	8.27	191.77
Q08A72	AT2G44440	EML4	Protein EMSY-LIKE 4 [Source:UniProtKB/Swiss-Prot;Acc:Q08A72]	15	6	56	6	429	47.4	8.6	57.51
Q09152	AT5G47770	FPS1	Farnesyl pyrophosphate synthase 1, mitochondrial [Source:UniProtKB/Swiss-Prot;Acc:Q09152]	33	11	128	8	384	44.2	7.01	289.41
Q0WL80	AT1G71220	EBS1	UDP-glucose:glycoprotein glucosyltransferases;transferases, transferring hexosyl groups;transferases, transferring glycosyl groups [Source:TAIR;Acc:AT1G71220]	9	14	71	14	1613	181.7	5.83	73.62
Q0WLC7	AT5G50530	CBSCBSPB4	CBS domain-containing protein CBSCBSPB5 [Source:UniProtKB/Swiss-Prot;Acc:P0DH79]	8	4	29	3	548	59.8	6.25	55.99
Q0WLC7	AT5G50640	CBSCBSPB4	CBS domain-containing protein CBSCBSPB5 [Source:UniProtKB/Swiss-Prot;Acc:P0DH79]	8	4	29	3	548	59.8	6.25	55.99
Q0WM29	AT2G14170	ALDH6B2	Methylmalonate-semialdehyde dehydrogenase [acylating], mitochondrial [Source:UniProtKB/Swiss-Prot;Acc:Q0WM29]	11	5	17	5	607	65.9	8.59	40.21
Q0WNR6	AT1G76510	AT1G76510	ARID/BRIGHT DNA-binding domain-containing protein [Source:UniProtKB/TrEMBL;Acc:F4I2F0]	15	5	28	5	434	48	5.3	41.89
Q0WP12	AT2G43910	ATHOL1	HOL1 [Source:UniProtKB/TrEMBL;Acc:A0A178VXT1]	33	5	70	5	227	25.3	4.82	181.95
Q0WPF2	AT4G04885	PCFS4	Polyadenylation and cleavage factor homolog 4 [Source:UniProtKB/Swiss-Prot;Acc:Q0WPF2]	3	2	16	2	808	89.2	6.3	3.52
Q0WPW4	AT1G77330	AT1G77330	1-aminocyclopropane-1-carboxylate oxidase 5 [Source:UniProtKB/Swiss-Prot;Acc:Q0WPW4]	13	3	17	3	307	34.9	5.12	4.18
Q0WPZ7	AT1G13120	GLE1	Protein GLE1 [Source:UniProtKB/Swiss-Prot;Acc:Q0WPZ7]	17	6	24	6	611	69.6	5.63	72.37
Q0WQ75	AT4G02030	AT4G02030	Vps51/Vps67 family (Components of vesicular transport) protein [Source:UniProtKB/TrEMBL;Acc:F4JH69]	9	7	35	7	780	88.5	6.28	34.42
Q0WV12	AT4G00730	ANL2	Homeobox-leucine zipper protein ANTHOCYANINLESS 2 [Source:UniProtKB/Swiss-Prot;Acc:Q0WV12]	10	7	62	7	802	87.1	6.21	104.73
Q0WVM7	AT4G25520	SLK1	Probable transcriptional regulator SLK1 [Source:UniProtKB/Swiss-Prot;Acc:Q0WVM7]	9	6	33	2	748	83.3	8.73	46.82
Q1ECE0	AT5G54110	PVA41	Vesicle-associated protein 4-1 [Source:UniProtKB/Swiss-Prot;Acc:Q1ECE0]	30	5	37	5	266	30.2	9.89	61.83
Q24JJ9	AT4G30840	NUP43	Nuclear pore complex protein NUP43 [Source:UniProtKB/Swiss-Prot;Acc:Q24JJ9]	30	10	60	10	361	39.3	4.89	127.11
Q24JL3	AT1G16460	STR2	Thiosulfate/3-mercaptopyruvate sulfurtransferase 2 [Source:UniProtKB/Swiss-Prot;Acc:Q24JL3]	15	4	21	4	342	37.4	6.13	32.02
Q29Q26	AT2G17390	AKR2B	Ankyrin repeat domain-containing protein 2B [Source:UniProtKB/Swiss-Prot;Acc:Q29Q26]	13	3	29	3	344	36.9	4.48	83.91
Q2V3L3	AT4G06634	YY1	Zinc finger transcription factor YY1 [Source:UniProtKB/Swiss-Prot;Acc:Q2V3L3]	19	9	81	9	387	44.7	6.49	118.35
Q38859	AT3G52090	NRPB11	DNA-directed RNA polymerase, RBP11-like protein [Source:UniProtKB/TrEMBL;Acc:F4J5R0]	64	7	184	7	116	13.6	6.95	422.54
Q38861	AT5G41370	XPB1	General transcription and DNA repair factor IIH helicase subunit XPB1 [Source:UniProtKB/Swiss-Prot;Acc:Q38861]	22	12	99	3	767	87	8.12	149.05
Q38872	AT2G17290	CPK6	Calcium-dependent protein kinase 6 [Source:UniProtKB/Swiss-Prot;Acc:Q38872]	11	4	22	4	544	61.1	5.67	46.66
Q38884	AT2G46280	TIF3I1	Eukaryotic translation initiation factor 3 subunit I [Source:UniProtKB/Swiss-Prot;Acc:Q38884]	56	12	184	12	328	36.4	6.99	406.86
Q38931	AT3G25230	ROF1	Peptidylprolyl isomerase [Source:UniProtKB/TrEMBL;Acc:B3H746]	22	9	69	9	551	61.4	5.31	101.61
Q38942	AT1G80670	RAE1	Protein RAE1 [Source:UniProtKB/Swiss-Prot;Acc:Q38942]	46	11	162	11	349	38.2	8.37	382.97
Q38950	AT3G25800	PP2AA2	Serine/threonine-protein phosphatase 2A 65 kDa regulatory subunit A beta isoform [Source:UniProtKB/Swiss-Prot;Acc:Q38950]	18	9	79	4	587	65.6	5.14	160.29
Q38970	AT1G36160	ACC1	Acetyl-CoA carboxylase 1 [Source:UniProtKB/Swiss-Prot;Acc:Q38970]	32	50	336	50	2254	251.2	6.52	672.58
Q39022	AT1G59580	MPK2	Mitogen-activated protein kinase [Source:UniProtKB/TrEMBL;Acc:A0A178WBY0]	12	4	20	4	376	43.1	6.65	25.96
Q39024	AT4G01370	MPK4	Mitogen-activated protein kinase 4 [Source:UniProtKB/Swiss-Prot;Acc:Q39024]	33	9	57	7	376	42.8	6.11	106.16
Q39033	AT3G08510	PLC2	Phosphoinositide phospholipase C [Source:UniProtKB/TrEMBL;Acc:C0Z2P3]	12	5	31	5	581	66.1	6.54	33.38
Q39048	AT4G24510	CER2	VC2 [Source:UniProtKB/TrEMBL;Acc:A0A178V1H6]	31	11	119	11	421	47.2	5.6	283.19
Q39091	AT1G73330	ATDR4	Dr4 protein [Source:UniProtKB/TrEMBL;Acc:Q39091]	18	4	41	4	209	23.1	8.15	50.72
Q39097	AT5G47880	ERF1-1	ERF1-1 [Source:UniProtKB/TrEMBL;Acc:A0A178UFY7]	27	9	63	7	436	48.7	5.3	102.3
Q39117	AT1G76890	GT-2	Trihelix transcription factor GT-2 [Source:UniProtKB/Swiss-Prot;Acc:Q39117]	40	20	242	18	575	65.8	6.79	470.6
Q39172	AT5G16970	AER	NADPH-dependent oxidoreductase 2-alkenal reductase [Source:UniProtKB/Swiss-Prot;Acc:Q39172]	21	4	33	4	345	38.1	6.18	58.69
Q39189	AT5G62190	RH7	DEAD-box ATP-dependent RNA helicase 7 [Source:UniProtKB/Swiss-Prot;Acc:Q39189]	42	25	371	25	671	72.8	9.25	878.02
Q39192	AT3G50500	SPK-2-2	SNF1-related protein kinase 2.2 [Source:UniProtKB/TrEMBL;Acc:F4J0N1]	20	7	62	2	362	41.2	4.87	63.22
Q39211	AT2G15430	NRPB3	RPB35.5A [Source:UniProtKB/TrEMBL;Acc:A0A178W202]	74	18	371	18	319	35.4	4.79	934.48
Q39238	AT5G20930	TOUSLED	Serine/threonine-protein kinase TOUSLED [Source:UniProtKB/Swiss-Prot;Acc:Q39238]	23	13	73	13	688	78.1	8.09	121.41
Q39255	AT1G75950	SKP1A	SKP1-like protein 1A [Source:UniProtKB/Swiss-Prot;Acc:Q39255]	23	4	40	2	160	17.8	4.54	86.82
Q3E7I5	AT5G18960	FRS12	Protein FAR1-RELATED SEQUENCE 12 [Source:UniProtKB/Swiss-Prot;Acc:Q3E7I5]	36	23	200	13	788	90.4	7.12	360.57
Q3ECP0	AT1G55750	TFB1-1	General transcription and DNA repair factor IIH subunit TFB1-1 [Source:UniProtKB/Swiss-Prot;Acc:Q3ECP0]	26	9	53	9	591	67.5	8.95	118.45
Q41188	AT4G38680	CSP2	GRP2 [Source:UniProtKB/TrEMBL;Acc:A0A178UYV3]	11	1	26	1	203	19.1	5.92	100.99
Q41969	AT5G20920	EIF2B	Eukaryotic translation initiation factor 2 subunit beta [Source:UniProtKB/Swiss-Prot;Acc:Q41969]	48	7	103	7	268	30.6	7.2	202.84
Q42384	AT4G15900	PRL1	Protein pleiotropic regulatory locus 1 [Source:UniProtKB/Swiss-Prot;Acc:Q42384]	60	22	426	22	486	54	8.94	1052.93
Q42404	AT3G50670	RNU1	U1SNRNP [Source:UniProtKB/TrEMBL;Acc:A0A178VDW4]	34	14	87	14	427	50.4	9.39	156.27
Q42418	AT4G29350	PRO2	Profilin-2 [Source:UniProtKB/Swiss-Prot;Acc:Q42418]	50	4	72	3	131	14	5.02	202.65
Q42521	AT5G17330	GAD1	Glutamate decarboxylase 1 [Source:UniProtKB/Swiss-Prot;Acc:Q42521]	35	14	375	12	502	57	5.53	864.52
Q42524	AT1G51680	4CL1	4-coumarate--CoA ligase 1 [Source:UniProtKB/Swiss-Prot;Acc:Q42524]	24	9	53	8	561	61	5.43	117.3
Q42538	AT5G56760	SAT5	Serine acetyltransferase 5 [Source:UniProtKB/Swiss-Prot;Acc:Q42538]	19	2	10	2	312	32.8	7.18	26.36
Q42586	AT3G54470	PYRE-F	Uridine 5'-monophosphate synthase [Source:UniProtKB/Swiss-Prot;Acc:Q42586]	18	7	59	7	476	51.8	7.23	83.32
Q43314	AT5G18170	GDH1	Glutamate dehydrogenase 1 [Source:UniProtKB/Swiss-Prot;Acc:Q43314]	40	11	154	9	411	44.5	6.86	317.86
Q43725	AT3G59760	OASC	Cysteine synthase [Source:UniProtKB/TrEMBL;Acc:B9DFR6]	42	11	114	10	430	45.8	8.18	248.56
Q43870	AT1G19920	APS2	ATP sulfurylase 2 [Source:UniProtKB/Swiss-Prot;Acc:Q43870]	26	13	246	8	476	53.6	6.61	289.52
Q56X76	AT4G09730	RH39	RH39 [Source:UniProtKB/TrEMBL;Acc:A0A178V449]	7	3	18	3	621	68.9	9.91	42.95
Q56YU0	AT3G24503	ALDH2C4	Aldehyde dehydrogenase family 2 member C4 [Source:UniProtKB/Swiss-Prot;Acc:Q56YU0]	39	15	179	15	501	54.3	5.69	423.63
Q56Z59	AT1G72160	PATL3	Patellin-3 [Source:UniProtKB/Swiss-Prot;Acc:Q56Z59]	34	14	83	13	490	56.1	5.3	107.19
Q570B4	AT2G26250	FDH	3-ketoacyl-CoA synthase [Source:UniProtKB/TrEMBL;Acc:A0A178VYA3]	31	13	101	12	550	61.9	9.01	191.71
Q570C8	AT5G48880	KAT5	PKT2 [Source:UniProtKB/TrEMBL;Acc:A0A178UEC0]	20	6	34	5	457	47.9	7.4	44.33
Q5E915	AT3G21060	RBL	Protein RBL [Source:UniProtKB/Swiss-Prot;Acc:Q5E915]	6	3	25	3	547	60.1	4.87	56.24
Q5XEM9	AT5G20510	AL5	PHD finger protein ALFIN-LIKE 5 [Source:UniProtKB/Swiss-Prot;Acc:Q5XEM9]	11	2	67	1	260	29.6	4.86	128.83
Q5XF82	AT1G52100	AT1G52100	Mannose-binding lectin superfamily protein [Source:TAIR;Acc:AT1G52100]	75	28	868	26	444	48.5	7.2	2115.89
Q5YDB6	AT4G21670	CPL1	RNA polymerase II C-terminal domain phosphatase-like 1 [Source:UniProtKB/Swiss-Prot;Acc:Q5YDB6]	12	9	55	9	967	108.4	6.18	69.07
Q680Q4	AT5G60410	ATSIZ1	DNA-binding protein with MIZ/SP-RING zinc finger, PHD-finger and SAP domain [Source:TAIR;Acc:AT5G60410]	16	10	45	10	884	97	5.4	59.91
Q6A332	AT3G21430	ALY3	Protein ALWAYS EARLY 3 [Source:UniProtKB/Swiss-Prot;Acc:Q6A332]	3	3	8	3	1132	127.5	8.07	6.87
Q6DBN5	AT5G05230	PUB62	U-box domain-containing protein 62 [Source:UniProtKB/Swiss-Prot;Acc:Q6DBN5]	17	5	47	5	363	39.3	5.33	92.61
Q6EVK6	AT2G46020	BRM	ATP-dependent helicase BRM [Source:UniProtKB/Swiss-Prot;Acc:Q6EVK6]	26	42	316	42	2193	245.3	8.84	629.45
Q6ICX4	AT1G43190	PTB3	Polypyrimidine tract-binding protein homolog 3 [Source:UniProtKB/Swiss-Prot;Acc:Q6ICX4]	40	10	122	10	432	48.2	6.83	321.16
Q6NLB0	AT5G02780	GSTL1	Glutathione S-transferase L1 [Source:UniProtKB/Swiss-Prot;Acc:Q6NLB0]	30	5	19	5	237	27.2	5.1	14.12
Q6NLH0	AT3G16980	NRPB9A	DNA-directed RNA polymerases II, IV and V subunit 9A [Source:UniProtKB/Swiss-Prot;Acc:Q6NLH0]	22	2	36	2	114	13.3	7.58	46.28
Q6NPP4	AT5G64220	CAMTA2	Calmodulin-binding transcription activator 2 [Source:UniProtKB/Swiss-Prot;Acc:Q6NPP4]	13	12	69	12	1050	117.2	6.43	108.14
Q6NQ72	AT5G37720	ALY4	THO complex subunit 4D [Source:UniProtKB/Swiss-Prot;Acc:Q6NQ72]	48	11	123	11	288	30.4	11.59	321.1
Q6NQ79	AT3G43240	ARID4	AT-rich interactive domain-containing protein 4 [Source:UniProtKB/Swiss-Prot;Acc:Q6NQ79]	36	23	269	23	747	82.5	6.95	546.65
Q6NQJ7	AT1G76320	FRS4	Protein FAR1-RELATED SEQUENCE 4 [Source:UniProtKB/Swiss-Prot;Acc:Q6NQJ7]	18	12	59	10	732	85.1	7.17	46.82
Q6Q1P4	AT3G54670	SMC1	Structural maintenance of chromosomes protein 1 [Source:UniProtKB/Swiss-Prot;Acc:Q6Q1P4]	42	46	348	46	1218	140.8	7.8	702
Q6S7B0	AT5G25150	TAF5	Transcription initiation factor TFIID subunit 5 [Source:UniProtKB/Swiss-Prot;Acc:Q6S7B0]	17	7	44	7	669	74.4	7.12	67.69
Q6WWW4	AT4G38600	UPL3	E3 ubiquitin-protein ligase UPL3 [Source:UniProtKB/Swiss-Prot;Acc:Q6WWW4]	22	28	212	28	1888	202.8	6.18	397.15
Q71N54	AT4G19860	LCAT4	Lecithin-cholesterol acyltransferase-like 4 [Source:UniProtKB/Swiss-Prot;Acc:Q71N54]	10	4	22	4	535	60.4	5.16	19.44
Q76E23	AT3G60240	EIF4G	Eukaryotic translation initiation factor 4G [Source:UniProtKB/Swiss-Prot;Acc:Q76E23]	12	14	74	14	1727	187.8	7.71	130.6
Q7DLR9	AT1G56450	PBG1	Proteasome subunit beta type-4 [Source:UniProtKB/Swiss-Prot;Acc:Q7DLR9]	33	5	78	5	246	27.6	6.55	199.44
Q7PC87	AT2G36380	ABCG34	ABC transporter G family member 34 [Source:UniProtKB/Swiss-Prot;Acc:Q7PC87]	24	27	266	20	1453	164.1	7.62	473.09
Q7XYY2	AT1G25540	MED25	Mediator of RNA polymerase II transcription subunit 25 [Source:UniProtKB/Swiss-Prot;Acc:Q7XYY2]	5	3	12	3	836	89.5	8.25	7.54
Q7XZU0	AT3G59770	SAC9	SacI homology domain-containing protein / WW domain-containing protein [Source:UniProtKB/TrEMBL;Acc:F4J9G0]	11	15	98	15	1630	179.9	6.76	138.76
Q7Y232	AT2G15490	UGT73B4	UDP-glycosyltransferase 73B4 [Source:UniProtKB/Swiss-Prot;Acc:Q7Y232]	29	10	83	6	484	53.9	7.47	123.55
Q84JE8	AT3G14890	ZDP	Polynucleotide 3'-phosphatase ZDP [Source:UniProtKB/Swiss-Prot;Acc:Q84JE8]	12	5	19	5	694	77.3	6.61	17.93
Q84JF5	AT4G20130	PTAC14	Protein PLASTID TRANSCRIPTIONALLY ACTIVE 14 [Source:UniProtKB/Swiss-Prot;Acc:Q84JF5]	22	7	38	7	483	55.6	5.6	73.55
Q84JG2	AT2G33610	SWI3B	SWI/SNF complex subunit SWI3B [Source:UniProtKB/Swiss-Prot;Acc:Q84JG2]	50	20	257	20	469	52.4	5.39	567.96
Q84JU4	AT2G04550	IBR5	Protein-tyrosine-phosphatase IBR5 [Source:UniProtKB/Swiss-Prot;Acc:Q84JU4]	8	2	17	2	257	28.7	6.62	26.12
Q84JU6	AT2G39810	HOS1	HOS1 [Source:UniProtKB/TrEMBL;Acc:A0A178W236]	44	30	478	30	927	105.2	5.68	1177.29
Q84K16	AT1G23900	GAMMA-ADR	AP-1 complex subunit gamma-1 [Source:UniProtKB/Swiss-Prot;Acc:Q84K16]	25	14	84	13	876	96.4	5.71	169.91
Q84K90	AT4G26410	RHIP1	RGS1-HXK1-interacting protein 1 [Source:UniProtKB/Swiss-Prot;Acc:Q84K90]	18	4	29	4	263	29.2	7.14	19.41
Q84M92	AT1G18450	ARP4	Actin-related protein 4 [Source:UniProtKB/Swiss-Prot;Acc:Q84M92]	70	27	670	27	441	48.9	5.35	1692.48
Q84M97	AT5G19520	MSL9	Mechanosensitive ion channel protein 9 [Source:UniProtKB/Swiss-Prot;Acc:Q84M97]	12	5	56	5	742	84.2	8.95	133.92
Q84TI3	AT3G63500	OBE4	Protein OBERON 4 [Source:UniProtKB/Swiss-Prot;Acc:Q84TI3]	18	15	87	15	1162	130.7	6.25	150.92
Q84TI6	AT5G63610	CDKE-1	Cyclin-dependent kinase E-1 [Source:UniProtKB/Swiss-Prot;Acc:Q84TI6]	21	8	32	7	470	52.8	9.2	46.16
Q84V03	AT2G16365	AT2G16365	F-box protein At2g16365 [Source:UniProtKB/Swiss-Prot;Acc:Q84V03]	8	5	21	5	778	88.6	6.99	27.9
Q84VQ3	AT5G21326	CIPK26	Non-specific serine/threonine protein kinase [Source:UniProtKB/TrEMBL;Acc:A0A178URQ5]	20	8	48	8	439	49.6	8.31	59.7
Q84W56	AT5G63420	emb2746	Ribonuclease J [Source:UniProtKB/Swiss-Prot;Acc:Q84W56]	37	26	202	26	911	100.5	8.22	413.15
Q84W89	AT2G42520	RH37	DEAD-box ATP-dependent RNA helicase 37 [Source:UniProtKB/Swiss-Prot;Acc:Q84W89]	42	23	377	9	633	67.6	7.11	806.47
Q84WK5	AT1G61150	GID8	Protein GID8 homolog [Source:UniProtKB/Swiss-Prot;Acc:Q84WK5]	61	9	60	9	243	27.8	4.72	131.22
Q84WV0	AT1G36370	SHM7	Serine hydroxymethyltransferase 7 [Source:UniProtKB/Swiss-Prot;Acc:Q84WV0]	16	8	33	4	598	66.3	7.84	68.1
Q84WV1	AT5G26360	CCT3	T-complex protein 1 subunit gamma [Source:UniProtKB/TrEMBL;Acc:A0A178UHF4]	25	13	101	13	555	60.3	5.77	128.13
Q84Y18	AT2G28910	CXIP4	CXIP4 [Source:UniProtKB/TrEMBL;Acc:A0A178VV16]	12	2	21	2	332	37.8	9.73	55.57
Q8GRX1	AT1G47600	TGG4	Myrosinase 4 [Source:UniProtKB/Swiss-Prot;Acc:Q8GRX1]	44	15	206	6	511	57.5	8.12	363.09
Q8GSA7	AT2G22300	CAMTA3	Calmodulin-binding transcription activator 3 [Source:UniProtKB/Swiss-Prot;Acc:Q8GSA7]	20	17	117	16	1032	116	5.55	251.2
Q8GUI6	AT4G20400	JMJ14	Probable lysine-specific demethylase JMJ14 [Source:UniProtKB/Swiss-Prot;Acc:Q8GUI6]	11	9	39	9	954	108.1	6.92	67.17
Q8GUL2	AT5G62600	MOS14	Transportin MOS14 [Source:UniProtKB/Swiss-Prot;Acc:Q8GUL2]	10	7	43	7	958	106.8	5.96	74.66
Q8GUQ8	AT4G34890	XDH1	Xanthine dehydrogenase 1 [Source:UniProtKB/Swiss-Prot;Acc:Q8GUQ8]	4	5	17	5	1361	149.1	6.65	15.95
Q8GWE6	AT2G19560	EER5	Enhanced ethylene response protein 5 [Source:UniProtKB/Swiss-Prot;Acc:Q8GWE6]	19	9	76	9	413	47.6	9.25	113.47
Q8GWI7	AT1G52070	JAL10	Jacalin-related lectin 10 [Source:UniProtKB/Swiss-Prot;Acc:Q8GWI7]	34	9	77	6	315	34	5.54	148.49
Q8GXA4	AT4G26455	WIP1	WPP domain-interacting protein 1 [Source:UniProtKB/Swiss-Prot;Acc:Q8GXA4]	21	7	58	7	489	53.9	4.83	134.38
Q8GXJ1	AT3G18520	HDA15	Histone deacetylase [Source:UniProtKB/TrEMBL;Acc:F4J8S1]	31	14	252	14	552	60	5.87	580.27
Q8GXN9	AT5G23080	TGH	G patch domain-containing protein TGH [Source:UniProtKB/Swiss-Prot;Acc:Q8GXN9]	36	22	134	22	930	104.9	7.46	243.11
Q8GXS3	AT4G25550	CFIS2	Pre-mRNA cleavage factor Im 25 kDa subunit 2 [Source:UniProtKB/Swiss-Prot;Acc:Q8GXS3]	34	7	120	7	200	22.8	9.11	294.52
Q8GXX7	AT3G02830	ZFN1	Zinc finger CCCH domain-containing protein 33 [Source:UniProtKB/Swiss-Prot;Acc:Q8GXX7]	16	5	26	5	397	44.2	7.83	36.61
Q8GY84	AT5G60990	RH10	DEAD-box ATP-dependent RNA helicase 10 [Source:UniProtKB/Swiss-Prot;Acc:Q8GY84]	18	8	53	8	456	51.1	8.94	66.98
Q8GYA6	AT4G19006	AT4G19006	Proteasome component (PCI) domain protein [Source:TAIR;Acc:AT4G19006]	25	8	102	4	386	44	5.24	151.33
Q8GYE8	AT5G26180	AT5G26180	S-adenosyl-L-methionine-dependent methyltransferases superfamily protein [Source:UniProtKB/TrEMBL;Acc:Q8GYE8]	19	10	85	10	567	63.1	9.83	169.84
Q8GYM1	AT1G78340	GSTU22	Glutathione S-transferase U22 [Source:UniProtKB/Swiss-Prot;Acc:Q8GYM1]	16	4	20	4	218	25.3	5.27	7.29
Q8H0T4	AT1G70320	UPL2	E3 ubiquitin-protein ligase UPL2 [Source:UniProtKB/Swiss-Prot;Acc:Q8H0T4]	7	23	149	9	3658	403.4	4.94	221.19
Q8H0U4	AT2G16950	TRN1	transportin 1 [Source:TAIR;Acc:AT2G16950]	25	14	69	14	891	99	4.94	97.69
Q8H0U8	AT1G20920	RH42	DEAD-box ATP-dependent RNA helicase 42 [Source:UniProtKB/Swiss-Prot;Acc:Q8H0U8]	25	23	297	23	1166	133	5.87	571.51
Q8H0V6	AT1G64550	ABCF3	ABC transporter F family member 3 [Source:UniProtKB/Swiss-Prot;Acc:Q8H0V6]	10	5	27	5	715	79.6	6.07	42.02
Q8H0W2	AT3G44680	HDA9	Histone deacetylase 9 [Source:UniProtKB/Swiss-Prot;Acc:Q8H0W2]	17	7	24	6	426	48.7	5.44	16.35
Q8H0X6	AT3G12490	CYS6	Cysteine proteinase inhibitor 6 [Source:UniProtKB/Swiss-Prot;Acc:Q8H0X6]	26	5	40	5	234	26.3	6.27	63.2
Q8H107	AT4G26910	AT4G26910	Dihydrolipoyllysine-residue succinyltransferase component of 2-oxoglutarate dehydrogenase complex 2, mitochondrial [Source:UniProtKB/Swiss-Prot;Acc:Q8H107]	28	12	224	5	464	50	9.09	417.32
Q8H136	AT3G01540	RH14	DEAD-box ATP-dependent RNA helicase 14 [Source:UniProtKB/Swiss-Prot;Acc:Q8H136]	62	27	512	21	619	67.7	9.76	1251.09
Q8H183	AT5G64370	PYD3	Beta-ureidopropionase [Source:UniProtKB/Swiss-Prot;Acc:Q8H183]	34	8	41	8	408	45.5	6.35	89.75
Q8H1F0	AT4G38900	AT4G38900	Basic-leucine zipper (BZIP) transcription factor family protein [Source:UniProtKB/TrEMBL;Acc:Q9T0J7]	10	4	28	4	547	60.4	7.09	57.25
Q8H1S4	AT1G06650	AT1G06650	1-aminocyclopropane-1-carboxylate oxidase homolog 3 [Source:UniProtKB/Swiss-Prot;Acc:Q8H1S4]	5	2	24	2	369	42	6.67	43.45
Q8L3W1	AT3G18990	VRN1	AP2/B3-like transcriptional factor family protein [Source:UniProtKB/TrEMBL;Acc:A0A1I9LQ83]	35	9	82	6	341	39.3	9.11	183.88
Q8L3X8	AT3G55460	SCL30	Serine/arginine-rich SC35-like splicing factor SCL30 [Source:UniProtKB/Swiss-Prot;Acc:Q8L3X8]	34	9	162	9	262	29.6	11.27	306.08
Q8L4D8	AT1G74690	IQD31	Protein IQ-DOMAIN 31 [Source:UniProtKB/Swiss-Prot;Acc:Q8L4D8]	9	4	23	4	587	65.2	9.55	44.12
Q8L4M1	AT2G19430	THO6	THO complex subunit 6 [Source:UniProtKB/Swiss-Prot;Acc:Q8L4M1]	17	5	32	5	367	40	5.78	70.25
Q8L4N1	AT4G27320	PHOS34	Universal stress protein PHOS34 [Source:UniProtKB/Swiss-Prot;Acc:Q8L4N1]	28	5	46	5	260	28.1	6.25	85.11
Q8L4Y5	AT3G60830	ARP7	Actin-related protein 7 [Source:UniProtKB/Swiss-Prot;Acc:Q8L4Y5]	56	14	343	14	363	39.9	4.89	808.59
Q8L5U0	AT5G42970	CSN4	At5g42970 [Source:UniProtKB/TrEMBL;Acc:Q1H5B6]	37	11	63	11	397	44.9	4.98	97.14
Q8L5Y9	AT4G32180	PANK2	Pantothenate kinase 2 [Source:UniProtKB/TrEMBL;Acc:A0A178V4D0]	23	14	63	14	901	99.6	5.9	116.66
Q8L6Y1	AT3G20630	UBP14	Ubiquitin carboxyl-terminal hydrolase 14 [Source:UniProtKB/Swiss-Prot;Acc:Q8L6Y1]	11	7	70	7	797	88.3	5.21	123.09
Q8L716	AT1G60900	U2AF65B	Splicing factor U2af large subunit B [Source:UniProtKB/Swiss-Prot;Acc:Q8L716]	21	5	33	4	589	66.3	9.14	67.51
Q8L719	AT5G02530	ALY2	THO complex subunit 4B [Source:UniProtKB/Swiss-Prot;Acc:Q8L719]	19	6	65	5	292	30.8	9.98	130.15
Q8L748	AT3G14120	NUP107	Nuclear pore complex protein NUP107 [Source:UniProtKB/Swiss-Prot;Acc:Q8L748]	26	20	290	20	1101	125.2	5.08	615.8
Q8L7D5	AT5G48000	CYP708A2	Cytochrome P450, family 708, subfamily A, polypeptide 2 [Source:UniProtKB/TrEMBL;Acc:F4K051]	44	18	240	18	477	54.1	8.88	415.79
Q8L7E5	AT5G11390	WIT1	WPP domain-interacting tail-anchored protein 1 [Source:UniProtKB/Swiss-Prot;Acc:Q8L7E5]	54	26	264	26	703	79	4.77	559
Q8L7F7	AT2G45000	NUP62	Nuclear pore complex protein NUP62 [Source:UniProtKB/Swiss-Prot;Acc:Q8L7F7]	17	12	104	12	739	73.4	4.82	176.06
Q8L7K9	AT4G00570	NAD-ME2	NAD-dependent malic enzyme 2, mitochondrial [Source:UniProtKB/Swiss-Prot;Acc:Q8L7K9]	34	16	124	16	607	66.6	7.06	209.61
Q8L7S0	AT1G09730	AT1G09730	Cysteine proteinases superfamily protein [Source:UniProtKB/TrEMBL;Acc:F4I133]	17	11	73	11	931	105.9	4.5	88.4
Q8L7S3	AT2G28450	AT2G28450	Zinc finger CCCH domain-containing protein 24 [Source:UniProtKB/Swiss-Prot;Acc:Q8L7S3]	12	8	52	8	809	89	5.5	77.1
Q8L7W0	AT4G18060	SH3P3	SH3 domain-containing protein 3 [Source:UniProtKB/Swiss-Prot;Acc:Q8L7W0]	24	6	47	6	351	39.5	6.87	88.96
Q8L838	AT4G01395	COG4	Conserved oligomeric Golgi complex subunit 4 [Source:UniProtKB/Swiss-Prot;Acc:Q8L838]	28	15	120	15	738	82.9	4.94	167.26
Q8L860	AT4G32760	AT4G32760	ENTH/VHS/GAT family protein [Source:UniProtKB/TrEMBL;Acc:F4JV51]	5	2	14	2	675	72.9	5.19	30.82
Q8L9C4	AT1G67730	KCR1	Very-long-chain 3-oxoacyl-CoA reductase 1 [Source:UniProtKB/Swiss-Prot;Acc:Q8L9C4]	57	13	103	13	318	35.7	9.47	174.2
Q8LA13	AT3G58510	RH11	DEAD-box ATP-dependent RNA helicase 11 [Source:UniProtKB/Swiss-Prot;Acc:Q8LA13]	49	23	411	13	612	66	6.68	988.85
Q8LA16	AT1G14510	AL7	AtAL7 [Source:UniProtKB/TrEMBL;Acc:A0A178WNG6]	16	4	139	3	252	28.3	6.29	316.65
Q8LA53	AT5G35330	MBD2	MBD2 [Source:UniProtKB/TrEMBL;Acc:A0A178U6X6]	18	3	23	3	272	30.7	5.82	39.01
Q8LAD0	AT5G60540	PDX2	PDX2 [Source:UniProtKB/TrEMBL;Acc:A0A178UA48]	36	5	45	5	255	27.4	5.3	132.39
Q8LAH7	AT1G76680	OPR1	12-oxophytodienoate reductase 1 [Source:UniProtKB/TrEMBL;Acc:F4I403]	53	15	126	11	372	41.1	6.8	244.09
Q8LFC0	AT4G35260	IDH1	Isocitrate dehydrogenase [NAD] regulatory subunit 1, mitochondrial [Source:UniProtKB/Swiss-Prot;Acc:Q8LFC0]	43	11	178	7	367	39.6	8.13	349.24
Q8LFJ6	AT1G11475	NRPB10	NRPE10 [Source:UniProtKB/TrEMBL;Acc:A0A178WP73]	28	2	71	2	71	8.3	5.33	134.55
Q8LFT2	AT2G14120	DRP3B	Dynamin related protein [Source:UniProtKB/TrEMBL;Acc:F4IFG2]	34	23	198	17	780	86.6	6.32	388.38
Q8LG05	AT4G00238	STKL1	Transcription factor STKL1 [Source:UniProtKB/Swiss-Prot;Acc:Q8LG05]	35	13	98	13	345	38.2	8.76	182.25
Q8LG50	AT3G57650	LPAT2	1-acyl-sn-glycerol-3-phosphate acyltransferase 2 [Source:UniProtKB/Swiss-Prot;Acc:Q8LG50]	19	5	37	5	389	43.6	9.2	99.95
Q8LG77	AT3G09810	IDH6	Isocitrate dehydrogenase [NAD] subunit, mitochondrial [Source:UniProtKB/TrEMBL;Acc:A0A178V9M1]	25	10	113	4	374	40.6	7.17	225.23
Q8LGG0	AT5G64350	FKBP12	Peptidyl-prolyl cis-trans isomerase FKBP12 [Source:UniProtKB/Swiss-Prot;Acc:Q8LGG0]	26	2	23	2	112	12	6.04	21.4
Q8LKS5	AT5G27600	LACS7	Long chain acyl-CoA synthetase 7, peroxisomal [Source:UniProtKB/Swiss-Prot;Acc:Q8LKS5]	18	9	78	7	700	77.3	6.6	152.21
Q8LLD0	AT1G80680	NUP96	Nuclear pore complex protein NUP96 [Source:UniProtKB/Swiss-Prot;Acc:Q8LLD0]	30	23	271	23	1046	119.1	5.19	537.89
Q8LPF1	AT5G15980	AT5G15980	Pentatricopeptide repeat-containing protein At5g15980, mitochondrial [Source:UniProtKB/Swiss-Prot;Acc:Q8LPF1]	6	4	11	4	668	75.3	7.37	9.52
Q8LPJ4	AT4G19210	ABCE2	ABC transporter E family member 2 [Source:UniProtKB/Swiss-Prot;Acc:Q8LPJ4]	22	12	71	12	605	68.3	7.96	126.35
Q8LPN7	AT3G19950	AT3G19950	RING/U-box superfamily protein [Source:UniProtKB/TrEMBL;Acc:A0A1I9LQQ9]	31	6	29	6	328	35.7	4.51	49.49
Q8LPS1	AT3G05970	LACS6	Long chain acyl-CoA synthetase 6, peroxisomal [Source:UniProtKB/Swiss-Prot;Acc:Q8LPS1]	38	19	204	17	701	76.6	7.93	378.78
Q8LPS6	AT1G02150	AT1G02150	Pentatricopeptide repeat-containing protein At1g02150 [Source:UniProtKB/Swiss-Prot;Acc:Q8LPS6]	31	12	125	12	524	59.8	8.07	174.83
Q8LRK9	AT1G32750	TAF1	Transcription initiation factor TFIID subunit 1 [Source:UniProtKB/Swiss-Prot;Acc:Q8LRK9]	6	8	33	8	1919	217.1	5.81	49.33
Q8RUD6	AT2G21045	HAC1	Protein HIGH ARSENIC CONTENT 1, mitochondrial [Source:UniProtKB/Swiss-Prot;Acc:Q8RUD6]	25	3	28	3	169	19	6.79	70.1
Q8RV79	AT2G03750	SOT11	Sulfotransferase [Source:UniProtKB/TrEMBL;Acc:A0A178VL58]	9	3	37	3	351	40.8	6.8	21.53
Q8RVQ9	AT1G01370	HTR12	Histone H3-like centromeric protein HTR12 [Source:UniProtKB/Swiss-Prot;Acc:Q8RVQ9]	40	6	64	6	178	19.7	11.58	143.38
Q8RWF0	AT5G45620	RPN9A	26S proteasome non-ATPase regulatory subunit 13 homolog A [Source:UniProtKB/Swiss-Prot;Acc:Q8RWF0]	24	9	98	5	386	44.1	5.31	108.64
Q8RWH9	AT4G37130	NUP58	Nuclear pore complex protein NUP58 [Source:UniProtKB/Swiss-Prot;Acc:Q8RWH9]	14	6	54	6	513	56.5	8.73	97.44
Q8RWJ7	AT3G18380	AT3G18380	sequence-specific DNA binding transcription factors;sequence-specific DNA binding [Source:TAIR;Acc:AT3G18380]	52	12	62	12	348	38.5	8.25	126.42
Q8RWM3	AT3G09180	MED27	Mediator of RNA polymerase II transcription subunit 27 [Source:UniProtKB/Swiss-Prot;Acc:Q8RWM3]	24	6	26	6	402	44.5	8.03	35.34
Q8RWN5	AT5G04280	RZ1C	Glycine-rich RNA-binding protein RZ1C [Source:UniProtKB/Swiss-Prot;Acc:Q8RWN5]	40	13	181	13	310	33.5	9	303.11
Q8RWR1	AT3G20810	JMJ30	Lysine-specific demethylase JMJ30 [Source:UniProtKB/Swiss-Prot;Acc:Q8RWR1]	16	4	49	4	429	48	5.47	139.32
Q8RWV8	AT1G09230	SNRNP65	U11/U12 small nuclear ribonucleoprotein 65 kDa protein [Source:UniProtKB/Swiss-Prot;Acc:Q8RWV8]	10	4	13	4	442	48.7	8.63	11.61
Q8RWY3	AT3G06400	CHR11	Chromatin-remodeling complex ATPase [Source:UniProtKB/TrEMBL;Acc:F4JAV9]	52	54	954	16	1056	122.5	5.85	1749.95
Q8RWY7	AT4G32420	CYP95	Peptidyl-prolyl cis-trans isomerase CYP95 [Source:UniProtKB/Swiss-Prot;Acc:Q8RWY7]	15	12	107	11	837	94.6	11.93	235.15
Q8RWZ3	AT3G06810	IBR3	Probable acyl-CoA dehydrogenase IBR3 [Source:UniProtKB/Swiss-Prot;Acc:Q8RWZ3]	41	26	144	26	824	91.7	8.32	280.62
Q8RX01	AT3G05675	AT3G05675	BTB/POZ domain-containing protein [Source:UniProtKB/TrEMBL;Acc:A0A178VMR2]	17	6	48	6	441	50.2	4.74	67.53
Q8RX78	AT1G21610	AT1G21610	Wound-responsive family protein [Source:UniProtKB/TrEMBL;Acc:F4HY28]	15	6	24	6	684	76.3	8.95	45.36
Q8RXD6	AT2G44950	HUB1	E3 ubiquitin-protein ligase BRE1-like 1 [Source:UniProtKB/Swiss-Prot;Acc:Q8RXD6]	12	8	26	8	878	99.7	6.84	35.09
Q8RXD9	AT2G40840	DPE2	4-alpha-glucanotransferase DPE2 [Source:UniProtKB/Swiss-Prot;Acc:Q8RXD9]	23	17	182	17	955	109.7	5.82	263.01
Q8RXF1	AT1G14650	AT1G14650	Probable splicing factor 3A subunit 1 [Source:UniProtKB/Swiss-Prot;Acc:Q8RXF1]	40	26	363	26	785	87.5	5.15	839.69
Q8RXF8	AT5G27540	MIRO1	Mitochondrial Rho GTPase 1 [Source:UniProtKB/Swiss-Prot;Acc:Q8RXF8]	21	10	59	10	648	72.3	5.3	68.47
Q8RXG3	AT3G21220	MKK5	MKK5 [Source:UniProtKB/TrEMBL;Acc:A0A178VIK5]	27	7	75	4	348	38.3	8.7	138.43
Q8RXH2	AT4G32910	NUP85	Nuclear pore complex protein NUP85 [Source:UniProtKB/Swiss-Prot;Acc:Q8RXH2]	43	28	307	28	716	80.8	6.57	617.05
Q8RXK2	AT5G67240	SDN3	SDN3 [Source:UniProtKB/TrEMBL;Acc:A0A178UGK8]	39	21	158	21	782	87.4	7.15	300.52
Q8RXN6	AT1G60170	PRP31	Emb1220 [Source:UniProtKB/TrEMBL;Acc:A0A178WCJ2]	28	10	115	10	485	52.6	5.78	254.4
Q8RXP6	AT5G20520	WAV2	WAV2 [Source:UniProtKB/TrEMBL;Acc:A0A178UB23]	23	5	20	5	308	34.3	9.01	26.69
Q8RXS6	AT3G57300	INO80	DNA helicase INO80-like protein [Source:UniProtKB/TrEMBL;Acc:F4J277]	35	37	275	37	1507	172.1	8.9	524.06
Q8RXU6	AT4G07410	PCN	WD repeat-containing protein PCN [Source:UniProtKB/Swiss-Prot;Acc:Q8RXU6]	33	18	133	18	815	90.2	6.54	267.04
Q8RY22	AT3G03380	DEGP7	Protease Do-like 7 [Source:UniProtKB/Swiss-Prot;Acc:Q8RY22]	13	11	57	11	1097	119.8	6.11	65.38
Q8RY25	AT1G10390	NUP98A	Nuclear pore complex protein NUP98A [Source:UniProtKB/Swiss-Prot;Acc:Q8RY25]	18	15	177	15	1041	106.2	8.79	428.6
Q8S4F6	AT5G01220	SQD2	Sulfoquinovosyl transferase SQD2 [Source:UniProtKB/Swiss-Prot;Acc:Q8S4F6]	7	3	24	3	510	56.6	8.44	34.32
Q8S4Y1	AT5G48230	AAT1	AT5G48230 protein [Source:UniProtKB/TrEMBL;Acc:B9DGQ1]	44	11	104	11	403	41.4	6.89	257.24
Q8S8M9	AT2G02470	AL6	AL6 [Source:UniProtKB/TrEMBL;Acc:A0A178VQJ7]	16	4	100	3	256	28.8	5.11	218.44
Q8S944	AT4G33650	DRP3A	NOXY15 [Source:UniProtKB/TrEMBL;Acc:A0A178UUQ6]	44	27	304	21	808	89.6	6.44	566.17
Q8S9J6	AT5G10770	AT5G10770	Aspartyl protease family protein At5g10770 [Source:UniProtKB/Swiss-Prot;Acc:Q8S9J6]	15	5	39	5	474	49.8	8.13	70.14
Q8SAB7	AT4G16340	SPK1	Guanine nucleotide exchange factor SPIKE 1 [Source:UniProtKB/Swiss-Prot;Acc:Q8SAB7]	7	11	32	11	1830	206.7	6.18	39.24
Q8VWF1	AT4G34660	SH3P2	SH3 domain-containing protein 2 [Source:UniProtKB/Swiss-Prot;Acc:Q8VWF1]	20	5	42	5	368	40.9	6.9	85.59
Q8VWF5	AT1G29400	ML5	Protein MEI2-like 5 [Source:UniProtKB/Swiss-Prot;Acc:Q8VWF5]	11	7	35	7	800	88.2	6.2	38.06
Q8VWK4	AT1G49950	TRB1	Telomere repeat-binding factor 1 [Source:UniProtKB/Swiss-Prot;Acc:Q8VWK4]	22	4	34	4	300	33	9.29	85.09
Q8VXX4	AT5G27740	RFC3	Replication factor C subunit 3 [Source:UniProtKB/Swiss-Prot;Acc:Q8VXX4]	16	7	38	7	354	40.6	9.25	45.1
Q8VY00	AT1G32490	ESP3	ESP3 [Source:UniProtKB/TrEMBL;Acc:A0A178W3A5]	42	31	223	30	1044	118.8	6.07	471.07
Q8VY05	AT4G34430	CHB3	DNA-binding family protein [Source:TAIR;Acc:AT4G34430]	27	17	92	17	985	107.7	5	173.36
Q8VYA5	AT2G37340	RS2Z33	Serine/arginine-rich splicing factor RS2Z33 [Source:UniProtKB/Swiss-Prot;Acc:Q8VYA5]	7	3	81	3	290	32.9	10.15	117.15
Q8VYD2	AT2G25650	GPL1	GLABROUS1 enhancer-binding protein-like 1 [Source:UniProtKB/Swiss-Prot;Acc:Q8VYD2]	23	5	67	4	386	43.3	4.97	124.87
Q8VYF9	AT3G01720	SERGT1	Peptidyl serine alpha-galactosyltransferase [Source:UniProtKB/Swiss-Prot;Acc:Q8VYF9]	11	7	69	6	802	91.4	7.25	58.41
Q8VYG9	AT3G11330	PIRL9	Plant intracellular Ras-group-related LRR protein 9 [Source:UniProtKB/Swiss-Prot;Acc:Q8VYG9]	17	7	32	7	499	55.5	4.84	36.83
Q8VYI3	AT1G76150	ECH2	Enoyl-CoA hydratase 2, peroxisomal [Source:UniProtKB/Swiss-Prot;Acc:Q8VYI3]	17	5	30	5	309	34.1	7.36	20.83
Q8VYJ2	AT4G12080	AHL1	ATAHL1 [Source:UniProtKB/TrEMBL;Acc:A0A178V7H8]	30	7	58	7	356	37.3	9.35	113.88
Q8VYM2	AT5G43350	PHT1-1	Inorganic phosphate transporter 1-1 [Source:UniProtKB/Swiss-Prot;Acc:Q8VYM2]	23	10	120	9	524	57.6	9.01	254.11
Q8VYN9	AT5G54430	ATPHOS32	Adenine nucleotide alpha hydrolases-like superfamily protein [Source:TAIR;Acc:AT5G54430]	33	5	37	5	242	26.2	6.57	66.16
Q8VYZ5	AT1G15440	PWP2	Periodic tryptophan protein 2 [Source:UniProtKB/Swiss-Prot;Acc:Q8VYZ5]	23	17	134	17	900	100.4	6.35	246.52
Q8VZB2	AT5G10480	PAS2	Very-long-chain (3R)-3-hydroxyacyl-CoA dehydratase [Source:UniProtKB/TrEMBL;Acc:F4KGW0]	22	3	64	3	221	25.3	9.57	136.4
Q8VZC7	AT5G45510	AT5G45510	Probable disease resistance protein At5g45510 [Source:UniProtKB/Swiss-Prot;Acc:Q8VZC7]	19	18	105	18	1222	137.8	5.33	176.79
Q8VZF1	AT3G16910	AAE7	Acetate/butyrate--CoA ligase AAE7, peroxisomal [Source:UniProtKB/Swiss-Prot;Acc:Q8VZF1]	14	8	64	8	569	62.9	8.12	103.72
Q8VZH2	AT4G33090	APM1	Aminopeptidase [Source:UniProtKB/TrEMBL;Acc:A0A178UWR6]	14	9	44	9	879	98.1	5.5	85.96
Q8VZL6	AT2G47210	SWC4	SWR1-complex protein 4 [Source:UniProtKB/Swiss-Prot;Acc:Q8VZL6]	39	14	141	14	441	49.8	9.23	260.26
Q8VZS8	AT5G46790	PYL1	Abscisic acid receptor PYL1 [Source:UniProtKB/Swiss-Prot;Acc:Q8VZS8]	20	4	25	4	221	25.3	5.48	29.78
Q8VZT0	AT3G03920	AT3G03920	Putative H/ACA ribonucleoprotein complex subunit 1-like protein 1 [Source:UniProtKB/Swiss-Prot;Acc:Q8VZT0]	40	7	156	7	202	21	11.41	295.49
Q8VZV9	AT5G24314	PTAC7	plastid transcriptionally active7 [Source:TAIR;Acc:AT5G24314]	45	4	13	4	161	18.7	8.25	23.88
Q8VZW1	AT4G19030	NIP1-1	NLM1 [Source:UniProtKB/TrEMBL;Acc:A0A384L612]	9	2	30	2	296	31.7	6.79	85.17
Q8W0Z9	AT3G58560	CCR4-1	Carbon catabolite repressor protein 4 homolog 1 [Source:UniProtKB/Swiss-Prot;Acc:Q8W0Z9]	10	5	29	5	602	66.7	7.37	48.88
Q8W108	AT4G14710	ATARD2	1,2-dihydroxy-3-keto-5-methylthiopentene dioxygenase [Source:UniProtKB/TrEMBL;Acc:F4JIE1]	35	7	52	7	199	23.3	5.14	75.84
Q8W117	AT1G73720	SMU1	SMU1 [Source:UniProtKB/TrEMBL;Acc:A0A178WHG8]	34	14	288	14	511	57.7	6.99	658.89
Q8W1Y0	AT5G16270	SYN4	Sister chromatid cohesion 1 protein 4 [Source:UniProtKB/Swiss-Prot;Acc:Q8W1Y0]	25	15	127	15	1031	114	4.36	254.3
Q8W206	AT5G56280	CSN6A	COP9 signalosome complex subunit 6a [Source:UniProtKB/Swiss-Prot;Acc:Q8W206]	13	3	21	2	317	35.6	6.8	38.47
Q8W207	AT2G26990	CSN2	COP9 signalosome complex subunit 2 [Source:UniProtKB/Swiss-Prot;Acc:Q8W207]	10	5	35	5	439	51.2	5.57	31.25
Q8W234	AT1G43850	SEU	Transcriptional corepressor SEUSS [Source:UniProtKB/Swiss-Prot;Acc:Q8W234]	13	9	49	9	877	96.2	9.09	88.6
Q8W475	AT2G47620	SWI3A	SWI/SNF complex subunit SWI3A [Source:UniProtKB/Swiss-Prot;Acc:Q8W475]	60	26	218	26	512	57.4	4.89	420.66
Q8W491	AT4G34131	UGT73B3	UDP-glycosyltransferase 73B3 [Source:UniProtKB/Swiss-Prot;Acc:Q8W491]	27	10	109	8	481	54.6	5.72	203.97
Q8W4B1	AT5G53060	RCF3	RNA-binding KH domain-containing protein RCF3 [Source:UniProtKB/Swiss-Prot;Acc:Q8W4B1]	28	13	74	13	652	71.3	6.06	153.22
Q8W4D0	AT3G44600	CYP71	Peptidyl-prolyl cis-trans isomerase CYP71 [Source:UniProtKB/Swiss-Prot;Acc:Q8W4D0]	32	13	104	13	631	70.9	6.62	195.18
Q8W4D8	AT3G20550	DDL	FHA domain-containing protein DDL [Source:UniProtKB/Swiss-Prot;Acc:Q8W4D8]	40	12	119	12	314	36.9	9.42	214.41
Q8W4H1	AT4G17570	GATA26	GATA transcription factor 26 [Source:UniProtKB/TrEMBL;Acc:F4JP80]	9	3	18	3	510	56.9	7.64	14.55
Q8W4L5	AT2G30470	VAL1	B3 domain-containing transcription repressor VAL1 [Source:UniProtKB/Swiss-Prot;Acc:Q8W4L5]	15	8	60	8	790	86.9	7.85	85.5
Q8W4N3	AT1G04860	UBP2	Ubiquitinyl hydrolase 1 [Source:UniProtKB/TrEMBL;Acc:A0A178WGQ0]	4	3	15	3	961	105.1	5.27	18.14
Q8W4P1	AT5G64960	CDKC-2	Cyclin-dependent kinase C-2 [Source:UniProtKB/Swiss-Prot;Acc:Q8W4P1]	37	16	166	15	513	57.1	9.1	288.5
Q8W4R3	AT5G63120	RH30	DEAD-box ATP-dependent RNA helicase 30 [Source:UniProtKB/Swiss-Prot;Acc:Q8W4R3]	7	5	107	4	591	64.6	9.64	179.55
Q8W575	AT5G14250	CSN3	COP9 signalosome complex subunit 3 [Source:UniProtKB/Swiss-Prot;Acc:Q8W575]	30	9	62	9	429	47.7	6.38	106.49
Q93VM9	AT5G09860	THO1	THO complex subunit 1 [Source:UniProtKB/Swiss-Prot;Acc:Q93VM9]	22	9	62	9	599	68.3	5.15	118.42
Q93VP3	AT1G26630	ELF5A-2	Eukaryotic translation initiation factor 5A-2 [Source:UniProtKB/Swiss-Prot;Acc:Q93VP3]	77	13	234	10	159	17.1	5.94	642.61
Q93VR4	AT1G24020	MLP423	MLP-like protein 423 [Source:UniProtKB/Swiss-Prot;Acc:Q93VR4]	45	6	100	6	155	17	5.2	227.61
Q93VR9	AT1G64350	SEH1	Protein SEH1 [Source:UniProtKB/Swiss-Prot;Acc:Q93VR9]	34	8	68	8	326	35.7	5.06	132.46
Q93W28	AT4G15545	AT4G15545	Uncharacterized protein At4g15545 [Source:UniProtKB/Swiss-Prot;Acc:Q93W28]	15	4	28	4	337	37.2	5.01	55.42
Q93W34	AT4G27000	RBP45C	Polyadenylate-binding protein RBP45C [Source:UniProtKB/Swiss-Prot;Acc:Q93W34]	10	3	22	3	415	44.9	5.9	26.07
Q93WJ8	AT5G03630	MDAR2	Monodehydroascorbate reductase 2 [Source:UniProtKB/Swiss-Prot;Acc:Q93WJ8]	60	21	280	19	435	47.5	5.31	575.5
Q93XW5	AT5G48180	NSP5	Nitrile-specifier protein 5 [Source:UniProtKB/Swiss-Prot;Acc:Q93XW5]	47	13	187	13	326	35.8	5.19	436.04
Q93XW7	AT3G21810	AT3G21810	Zinc finger CCCH domain-containing protein 40 [Source:UniProtKB/Swiss-Prot;Acc:Q93XW7]	28	11	86	11	437	50.5	5.88	141.49
Q93XX2	AT3G01670	AT3G01670	Sieve element occlusion protein [Source:UniProtKB/TrEMBL;Acc:A0A1I9LMF2]	29	19	158	19	822	94.2	6.76	231.56
Q93XX8	AT2G20490	NOP10	H/ACA ribonucleoprotein complex subunit 3-like protein [Source:UniProtKB/Swiss-Prot;Acc:Q93XX8]	75	5	108	5	64	7.4	9.5	281
Q93Y23	AT1G62570	FMOGS-OX4	Flavin-containing monooxygenase FMO GS-OX4 [Source:UniProtKB/Swiss-Prot;Acc:Q93Y23]	28	10	52	9	461	52.4	5.69	78.48
Q93Y35	AT4G24820	RPN7	26S proteasome non-ATPase regulatory subunit 6 homolog [Source:UniProtKB/Swiss-Prot;Acc:Q93Y35]	32	9	109	9	387	44.3	5.99	193.23
Q93Y39	AT3G16840	AT3G16840	P-loop containing nucleoside triphosphate hydrolases superfamily protein [Source:UniProtKB/TrEMBL;Acc:A0A178VJW0]	19	12	76	12	826	93.9	8.4	144.42
Q93Y40	AT5G59420	ORP3C	Oxysterol-binding protein-related protein 3C [Source:UniProtKB/Swiss-Prot;Acc:Q93Y40]	15	5	69	4	457	51.9	5.3	108.36
Q93YQ1	AT3G08850	RAPTOR1	RAPTOR1B [Source:UniProtKB/TrEMBL;Acc:A0A178V9S6]	6	6	16	6	1344	147.9	6.67	17.99
Q93YR3	AT4G22670	AtHip1	FAM10 family protein At4g22670 [Source:UniProtKB/Swiss-Prot;Acc:Q93YR3]	14	4	40	4	441	46.6	4.93	110.58
Q93Z00	AT3G47620	TCP14	Transcription factor TCP14 [Source:UniProtKB/Swiss-Prot;Acc:Q93Z00]	10	4	43	3	489	52.3	7.12	51.43
Q93ZG7	AT3G53110	RH38	DEAD-box ATP-dependent RNA helicase 38 [Source:UniProtKB/Swiss-Prot;Acc:Q93ZG7]	44	16	113	16	496	55.3	5.29	208
Q93ZG9	AT4G25340	FKBP53	Peptidyl-prolyl cis-trans isomerase FKBP53 [Source:UniProtKB/Swiss-Prot;Acc:Q93ZG9]	43	20	367	20	477	52.2	5.05	864.73
Q93ZH7	AT5G03040	iqd2	AT5g03040/F15A17_70 [Source:UniProtKB/TrEMBL;Acc:Q93ZH7]	16	5	23	5	461	50.4	10.64	34.22
Q93ZN2	AT1G60710	ATB2	Probable aldo-keto reductase 4 [Source:UniProtKB/Swiss-Prot;Acc:Q93ZN2]	11	3	25	1	345	37.9	6.3	35.49
Q93ZR1	AT5G50320	HAG3	Elongator complex protein 3 [Source:UniProtKB/TrEMBL;Acc:A0A178UGS1]	5	3	15	3	565	63.7	8.68	30.65
Q93ZT6	AT5G57870	EIF(ISO)4G1	Eukaryotic translation initiation factor isoform 4G-1 [Source:UniProtKB/Swiss-Prot;Acc:Q93ZT6]	17	12	45	12	780	85.5	8.24	52.09
Q93ZX1	AT1G21690	EMB1968	ATPase family associated with various cellular activities (AAA) [Source:UniProtKB/TrEMBL;Acc:F4HY43]	20	6	50	6	339	37.5	5.36	97.05
Q93ZY3	AT5G19690	STT3A	Dolichyl-diphosphooligosaccharide--protein glycosyltransferase subunit STT3A [Source:UniProtKB/Swiss-Prot;Acc:Q93ZY3]	18	12	126	12	779	86.1	9	254.59
Q940I0	AT4G17950	AHL13	AT-hook motif nuclear-localized protein 13 [Source:UniProtKB/Swiss-Prot;Acc:Q940I0]	21	5	20	5	439	46.2	9.54	41.36
Q940Y3	AT2G17410	ARID3	AT-rich interactive domain-containing protein 3 [Source:UniProtKB/Swiss-Prot;Acc:Q940Y3]	34	20	131	20	786	86.5	4.67	273.93
Q941Q3	AT3G12680	HUA1	HUA1 [Source:UniProtKB/TrEMBL;Acc:A0A178VA41]	23	6	47	6	524	57.6	7.59	74.52
Q943Z6	AT1G48160	SRP19	Signal recognition particle 19 kDa protein [Source:UniProtKB/Swiss-Prot;Acc:Q943Z6]	16	2	18	2	145	16.3	10.01	12.44
Q944A6	AT1G09020	SNF4	Sucrose nonfermenting 4-like protein [Source:UniProtKB/Swiss-Prot;Acc:Q944A6]	17	8	48	8	487	53.4	6.68	59.71
Q944H0	AT1G48600	NMT2	PMEAMT [Source:UniProtKB/TrEMBL;Acc:A0A178WLJ9]	27	10	42	7	491	56	5.19	97.14
Q945K7	AT5G03290	IDH5	Isocitrate dehydrogenase [NAD] catalytic subunit 5, mitochondrial [Source:UniProtKB/Swiss-Prot;Acc:Q945K7]	40	13	169	7	374	40.6	6.79	370.33
Q949R4	AT4G15093	LIGB	Extradiol ring-cleavage dioxygenase [Source:UniProtKB/Swiss-Prot;Acc:Q949R4]	30	5	34	5	269	30.2	6.76	80.18
Q949S9	AT3G18165	MOS4	Pre-mRNA-splicing factor SPF27 homolog [Source:UniProtKB/Swiss-Prot;Acc:Q949S9]	41	10	77	10	253	29.7	5.39	96.99
Q94A52	AT3G19760	EIF4A3	Eukaryotic initiation factor 4A-III homolog [Source:UniProtKB/Swiss-Prot;Acc:Q94A52]	59	25	550	23	408	45.8	6.23	1340.99
Q94AD1	AT1G48610	AT1G48610	Putative DNA-binding protein At1g48610 [Source:UniProtKB/Swiss-Prot;Acc:Q94AD1]	75	21	559	21	212	21.7	11.41	1691.46
Q94AH6	AT4G02570	CUL1	AT4G02570 protein [Source:UniProtKB/TrEMBL;Acc:B9DGE3]	14	9	77	9	738	86.2	7.14	128.65
Q94AH9	AT4G25630	MED36A	Mediator of RNA polymerase II transcription subunit 36a [Source:UniProtKB/Swiss-Prot;Acc:Q94AH9]	64	22	656	4	320	33.6	10.08	1871.55
Q94AI4	AT4G09980	EMB1691	EMB1691 [Source:UniProtKB/TrEMBL;Acc:A0A178V0G2]	22	12	107	12	775	85.8	8.27	249.42
Q94AI7	AT1G15750	TPL	Protein TOPLESS [Source:UniProtKB/Swiss-Prot;Acc:Q94AI7]	20	21	147	11	1131	124.2	7.24	134.29
Q94AV5	AT3G13360	WIP3	WPP domain interacting protein 3 [Source:UniProtKB/TrEMBL;Acc:A0A1I9LSR4]	33	12	88	12	459	50.2	5.76	177.39
Q94B71	AT1G14740	OBE3	Protein OBERON 3 [Source:UniProtKB/Swiss-Prot;Acc:Q94B71]	24	13	97	13	733	82.3	6.84	173.02
Q94BM7	AT1G53090	SPA4	SPA4 [Source:UniProtKB/TrEMBL;Acc:A0A178WBA0]	6	4	46	4	794	89	5.64	81.5
Q94BR1	AT5G63190	AT5G63190	MA3 domain-containing protein [Source:UniProtKB/TrEMBL;Acc:Q94BR1]	20	10	41	8	702	77.5	5.22	77.72
Q94BR4	AT1G04510	PRP19A	Pre-mRNA-processing factor 19 homolog 1 [Source:UniProtKB/Swiss-Prot;Acc:Q94BR4]	56	26	646	24	523	56.8	6.64	1511.58
Q94BR5	AT1G50410	CHR28	Helicase-like transcription factor CHR28 [Source:UniProtKB/Swiss-Prot;Acc:Q94BR5]	11	7	19	7	981	108	7.25	13.34
Q94BU8	AT5G28050	AT5G28050	Cytidine/deoxycytidylate deaminase family protein [Source:TAIR;Acc:AT5G28050]	30	4	44	4	185	20	5.99	112.83
Q94BV4	AT2G45810	RH6	DEAD-box ATP-dependent RNA helicase 6 [Source:UniProtKB/Swiss-Prot;Acc:Q94BV4]	10	4	29	1	528	60.4	7.59	54.56
Q94BZ7	AT5G04130	GYRBM	DNA gyrase subunit B, mitochondrial [Source:UniProtKB/Swiss-Prot;Acc:Q94BZ7]	26	16	191	4	732	81	8.72	406.05
Q94C37	AT1G05230	HDG2	AT1G05230 protein [Source:UniProtKB/TrEMBL;Acc:B9DFH8]	17	8	50	7	721	79.4	5.9	64.71
Q94C59	AT1G30690	PATL4	Patellin-4 [Source:UniProtKB/Swiss-Prot;Acc:Q94C59]	29	12	89	12	540	61.2	4.92	173.3
Q94C69	AT2G17870	CSP3	Cold shock domain-containing protein 3 [Source:UniProtKB/Swiss-Prot;Acc:Q94C69]	8	3	36	3	301	29.5	7.42	58.23
Q94C75	AT5G08620	RH25	DEAD-box ATP-dependent RNA helicase 25 [Source:UniProtKB/Swiss-Prot;Acc:Q94C75]	20	9	60	5	563	62.5	9.79	113.92
Q94CE4	AT1G70410	BCA4	Beta carbonic anhydrase 4 [Source:UniProtKB/Swiss-Prot;Acc:Q94CE4]	54	12	172	12	280	30.8	7.09	359.47
Q94CI7	AT5G27350	SFP1	Sugar transporter ERD6-like 17 [Source:UniProtKB/Swiss-Prot;Acc:Q94CI7]	11	4	26	4	474	51.8	7.52	40.29
Q94EH8	AT1G66260	ALY3	THO complex subunit 4C [Source:UniProtKB/Swiss-Prot;Acc:Q94EH8]	39	8	78	8	295	31.3	10.92	155.35
Q94F30	AT4G15880	ESD4	Ubiquitin-like-specific protease ESD4 [Source:UniProtKB/Swiss-Prot;Acc:Q94F30]	29	10	83	9	489	56.4	7.65	138.26
Q94F49	AT5G27670	HTA7	Histone H2A [Source:UniProtKB/TrEMBL;Acc:A0A178UFF2]	31	5	230	4	150	15.9	10.46	717.82
Q94F62	AT4G33430	BAK1	BRI1-associated receptor kinase [Source:UniProtKB/TrEMBL;Acc:F4JIX9]	12	5	34	5	615	68.1	5.9	72.69
Q94JU3	AT1G02090	CSN7	COP9 signalosome complex subunit 7 [Source:UniProtKB/Swiss-Prot;Acc:Q94JU3]	17	4	24	4	260	29.5	5.72	21.99
Q94JX5	AT1G10200	WLIM1	WLIM1 [Source:UniProtKB/TrEMBL;Acc:A0A178W4R1]	31	5	57	4	190	21	8.84	102.04
Q94K07	AT5G56950	NAP1;3	Nucleosome assembly protein 1;3 [Source:UniProtKB/Swiss-Prot;Acc:Q94K07]	25	10	71	6	374	43.3	4.53	84.98
Q94KB7	AT1G61560	MLO6	MLO-like protein 6 [Source:UniProtKB/Swiss-Prot;Acc:Q94KB7]	9	4	23	4	583	67.2	9.51	29.15
Q94KD0	AT5G58470	TAF15B	Transcription initiation factor TFIID subunit 15b [Source:UniProtKB/Swiss-Prot;Acc:Q94KD0]	15	4	26	4	422	42.3	8.5	54.12
Q94KE2	AT3G22380	TIC	Time for coffee [Source:UniProtKB/TrEMBL;Acc:B3H7F6]	7	9	47	9	1550	164.4	9.69	62.98
Q95748	ATMG00070	NAD9	NADH dehydrogenase subunit 9 [Source:TAIR;Acc:ATMG00070]	43	7	78	7	190	22.9	7.44	174.88
Q96251	AT5G13450	ATP5	ATP synthase subunit O, mitochondrial [Source:UniProtKB/Swiss-Prot;Acc:Q96251]	49	12	259	12	238	26.3	9.23	602.41
Q96252	AT5G47030	AT5G47030	ATP synthase subunit delta', mitochondrial [Source:UniProtKB/Swiss-Prot;Acc:Q96252]	78	8	86	8	203	21.5	6.7	204.95
Q96254	AT2G44100	GDI1	Guanosine nucleotide diphosphate dissociation inhibitor 1 [Source:UniProtKB/Swiss-Prot;Acc:Q96254]	34	10	150	4	445	49.8	5.74	257.43
Q96292	AT3G18780	ACT2	Actin-2 [Source:UniProtKB/Swiss-Prot;Acc:Q96292]	80	27	2334	14	377	41.9	5.58	6146.92
Q96299	AT2G42590	GRF9	General regulatory factor 9 [Source:UniProtKB/TrEMBL;Acc:F4IP55]	39	10	135	8	263	29.5	4.91	264.99
Q96318	AT4G28520	CRC	12S seed storage protein CRC [Source:UniProtKB/Swiss-Prot;Acc:Q96318]	22	8	58	8	524	58.2	6.99	100.53
Q96327	AT3G51800	ATG2	metallopeptidase M24 family protein [Source:TAIR;Acc:AT3G51800]	20	8	57	8	392	43	6.8	93.79
Q96329	AT3G51840	ACX4	Acyl-coenzyme A oxidase 4, peroxisomal [Source:UniProtKB/Swiss-Prot;Acc:Q96329]	18	6	72	6	436	47.5	8.32	141.03
Q96514	AT1G13110	CYP71B7	CYP71B7 [Source:UniProtKB/TrEMBL;Acc:A0A178WGC6]	8	4	12	3	504	57.2	8.22	7.94
Q96533	AT5G43940	HOT5	S-(hydroxymethyl)glutathione dehydrogenase [Source:UniProtKB/TrEMBL;Acc:F4K7D6]	33	9	117	9	379	40.7	6.95	269.31
Q9AR19	AT3G54610	HAG1	Histone acetyltransferase GCN5 [Source:UniProtKB/Swiss-Prot;Acc:Q9AR19]	34	14	120	14	568	63.1	6.46	220.86
Q9ASP6	AT4G00830	LIF2	Heterogeneous nuclear ribonucleoprotein Q [Source:UniProtKB/Swiss-Prot;Acc:Q9ASP6]	29	12	102	12	495	55.1	4.72	215.66
Q9ASS2	AT1G20110	FREE1	Protein FREE1 [Source:UniProtKB/Swiss-Prot;Acc:Q9ASS2]	14	6	42	6	601	65.4	6.79	72.83
Q9AST8	AT2G16005	ROSY1	MD-2-related lipid-recognition protein ROSY1 [Source:UniProtKB/Swiss-Prot;Acc:Q9AST8]	22	3	45	3	160	17.2	8.07	108.63
Q9ASU7	AT5G61770	PPAN	PETER PAN-like protein [Source:UniProtKB/TrEMBL;Acc:F4K3M1]	40	13	96	13	345	38.8	8.18	155.64
Q9ASZ1	AT4G00270	GEBP	GLABROUS1 enhancer-binding protein [Source:UniProtKB/Swiss-Prot;Acc:Q9ASZ1]	23	7	88	6	302	34	6.16	186.91
Q9ATB4	AT4G16420	ADA2B	Transcriptional adapter ADA2b [Source:UniProtKB/Swiss-Prot;Acc:Q9ATB4]	17	5	30	5	487	56.2	6.64	57.54
Q9C4Z6	AT1G48630	RACK1B	RACK1B_AT [Source:UniProtKB/TrEMBL;Acc:A0A178W908]	47	14	113	4	326	35.8	7.11	212.8
Q9C522	AT3G06650	ACLB-1	ACLB-1 [Source:UniProtKB/TrEMBL;Acc:A0A178V742]	33	13	153	3	608	65.8	7.81	360.03
Q9C551	AT1G31970	RH5	STRS1 [Source:UniProtKB/TrEMBL;Acc:A0A178W5E1]	23	11	50	11	537	59.6	8.54	59.61
Q9C587	AT5G22010	RFC1	Replication factor C subunit 1 [Source:UniProtKB/Swiss-Prot;Acc:Q9C587]	19	16	106	16	956	104.3	9.26	203.63
Q9C5A9	AT5G08680	AT5G08680	ATP synthase subunit beta-3, mitochondrial [Source:UniProtKB/Swiss-Prot;Acc:Q9C5A9]	75	35	1761	34	559	59.8	6.49	5298.02
Q9C5E8	AT3G47833	SDH7A	Succinate dehydrogenase subunit 7A, mitochondrial [Source:UniProtKB/Swiss-Prot;Acc:Q9C5E8]	12	1	13	1	93	10.3	10.27	37.44
Q9C5J3	AT5G25060	RRC1	Protein RRC1 [Source:UniProtKB/Swiss-Prot;Acc:Q9C5J3]	16	12	42	9	946	108.2	6.64	45.11
Q9C5J7	AT5G56630	PFK7	ATP-dependent 6-phosphofructokinase 7 [Source:UniProtKB/Swiss-Prot;Acc:Q9C5J7]	37	13	136	9	485	53.4	7.31	260.23
Q9C5P4	AT1G73100	SUVH3	Histone-lysine N-methyltransferase, H3 lysine-9 specific SUVH3 [Source:UniProtKB/Swiss-Prot;Acc:Q9C5P4]	37	15	127	15	669	73.4	8.28	286.77
Q9C5U3	AT5G19990	RPT6A	26S proteasome regulatory subunit 8 homolog A [Source:UniProtKB/Swiss-Prot;Acc:Q9C5U3]	54	18	161	17	419	47.2	8.88	329.33
Q9C5V6	AT3G20780	TOP6B	DNA topoisomerase 6 subunit B [Source:UniProtKB/Swiss-Prot;Acc:Q9C5V6]	18	10	46	10	670	75.8	9.16	71.78
Q9C5X9	AT1G79000	HAC1	Histone acetyltransferase of the CBP family 1 [Source:UniProtKB/TrEMBL;Acc:F4IDH2]	10	13	72	13	1697	189.9	8.44	87.8
Q9C5Z1	AT5G27640	TIF3B1	Eukaryotic translation initiation factor 3 subunit B [Source:UniProtKB/TrEMBL;Acc:F4K4D5]	30	17	191	17	712	81.8	5.25	365.68
Q9C5Z2	AT1G10840	TIF3H1	Eukaryotic translation initiation factor 3 subunit H [Source:UniProtKB/Swiss-Prot;Acc:Q9C5Z2]	36	10	56	10	337	38.3	4.92	119.44
Q9C5Z3	AT3G57290	TIF3E1	Eukaryotic translation initiation factor 3 subunit E [Source:UniProtKB/TrEMBL;Acc:A0A178VL03]	51	15	159	15	441	51.7	5.86	315.86
Q9C658	AT1G26110	DCP5	Protein decapping 5 [Source:UniProtKB/Swiss-Prot;Acc:Q9C658]	12	5	28	5	611	64.3	7.71	48.1
Q9C6D2	AT1G49820	MTK	Methylthioribose kinase [Source:UniProtKB/Swiss-Prot;Acc:Q9C6D2]	9	3	13	3	420	48	5.73	22.7
Q9C6I8	AT1G50920	AT1G50920	Nucleolar GTP-binding protein 1 [Source:UniProtKB/Swiss-Prot;Acc:Q9C6I8]	50	31	397	31	671	76.8	9.6	732.86
Q9C6K3	AT1G76880	AT1G76880	Duplicated homeodomain-like superfamily protein [Source:UniProtKB/TrEMBL;Acc:Q9C6K3]	25	15	118	13	603	67.8	6.73	218.67
Q9C768	AT3G11340	UGT76B1	UDP-glycosyltransferase 76B1 [Source:UniProtKB/Swiss-Prot;Acc:Q9C768]	24	8	61	8	447	50.7	5.92	101.92
Q9C7C4	AT3G12140	AT3G12140	EML1 [Source:UniProtKB/TrEMBL;Acc:A0A178VB56]	54	13	112	10	327	36.9	6.14	263.5
Q9C7F5	AT1G27970	NTF2B	Nuclear transport factor 2B [Source:UniProtKB/TrEMBL;Acc:A8MS55]	52	4	41	4	126	14	6.35	81.13
Q9C811	AT1G33410	SAR1	SAR1 [Source:UniProtKB/TrEMBL;Acc:A0A178WF46]	33	33	394	33	1495	168.2	6.05	940.35
Q9C882	AT1G33240	AT-GTL1	GT-2-like 1 [Source:TAIR;Acc:AT1G33240]	39	16	183	16	587	64.6	9.1	398.97
Q9C895	AT1G55250	HUB2	E3 ubiquitin-protein ligase BRE1-like 2 [Source:UniProtKB/Swiss-Prot;Acc:Q9C895]	10	8	30	8	900	103.3	5.26	40.6
Q9C8E6	AT1G42550	PMI1	Protein PLASTID MOVEMENT IMPAIRED 1 [Source:UniProtKB/Swiss-Prot;Acc:Q9C8E6]	14	8	26	8	843	93.8	5.31	29.72
Q9C8F1	AT1G36730	AT1G36730	Probable eukaryotic translation initiation factor 5-1 [Source:UniProtKB/Swiss-Prot;Acc:Q9C8F1]	9	3	32	3	439	48.6	6.37	70.26
Q9C8J7	AT1G51450	TRO	Protein TRAUCO [Source:UniProtKB/Swiss-Prot;Acc:Q9C8J7]	11	5	24	5	509	55.5	4.61	25.76
Q9C8L4	AT1G53580	GLY3	Persulfide dioxygenase ETHE1 homolog, mitochondrial [Source:UniProtKB/Swiss-Prot;Acc:Q9C8L4]	16	3	13	3	294	32.3	7.01	22.59
Q9C909	AT1G74230	RBG5	Glycine-rich RNA-binding protein 5, mitochondrial [Source:UniProtKB/Swiss-Prot;Acc:Q9C909]	18	3	32	3	289	28.7	4.77	75.52
Q9C923	AT1G52980	NUG2	Nuclear/nucleolar GTPase 2 [Source:UniProtKB/Swiss-Prot;Acc:Q9C923]	37	17	103	17	576	65	8	179.79
Q9C950	AT1G61040	VIP5	VIP5 [Source:UniProtKB/TrEMBL;Acc:A0A178WDP6]	12	7	19	7	643	71.3	9.06	12.95
Q9C952	AT1G61010	CPSF73-I	Cleavage and polyadenylation specificity factor subunit 3-I [Source:UniProtKB/Swiss-Prot;Acc:Q9C952]	36	16	148	16	693	77.3	6.06	315.43
Q9C9D0	AT1G74100	SOT16	Sulfotransferase [Source:UniProtKB/TrEMBL;Acc:M1EU36]	18	5	19	5	338	39.2	5.62	16.66
Q9C9U4	AT1G73670	MPK15	Mitogen-activated protein kinase 15 [Source:UniProtKB/Swiss-Prot;Acc:Q9C9U4]	15	7	36	2	576	65.2	8.53	45.2
Q9CA57	AT1G74590	GSTU10	Glutathione S-transferase U10 [Source:UniProtKB/Swiss-Prot;Acc:Q9CA57]	20	3	28	3	232	26.8	6.81	44.39
Q9CA59	AT1G74560	NRP1	NAP1-related protein 1 [Source:TAIR;Acc:AT1G74560]	16	4	14	4	256	29.4	4.35	21.04
Q9CA90	AT1G79870	HPR2	Glyoxylate/hydroxypyruvate reductase A HPR2 [Source:UniProtKB/Swiss-Prot;Acc:Q9CA90]	27	5	37	5	313	34.1	5.9	60.68
Q9CAA4	AT1G69010	BIM2	Transcription factor BIM2 [Source:UniProtKB/Swiss-Prot;Acc:Q9CAA4]	27	6	36	6	311	34.5	5.36	70.65
Q9CAC1	AT1G70710	CEL1	Endoglucanase 8 [Source:UniProtKB/Swiss-Prot;Acc:Q9CAC1]	7	2	13	2	492	54.6	9.28	20.13
Q9CAF4	AT3G10650	NUP1	NUP1 [Source:UniProtKB/TrEMBL;Acc:A0A178V9H6]	19	18	103	18	1309	135.9	9.45	166.16
Q9CAI3	AT1G72680	CAD1	CAD1 [Source:UniProtKB/TrEMBL;Acc:A0A178WLT3]	22	5	23	5	355	38.6	7.12	17.43
Q9CAI5	AT1G72710	CKL2	Casein kinase 1-like protein 2 [Source:UniProtKB/Swiss-Prot;Acc:Q9CAI5]	18	7	46	5	465	51.8	9.57	74.4
Q9CAM7	AT1G63160	RFC2	Replication factor C subunit 2 [Source:UniProtKB/Swiss-Prot;Acc:Q9CAM7]	42	9	62	9	333	36.7	7.71	121.8
Q9CAQ8	AT1G77470	RFC5	Replication factor C subunit 5 [Source:UniProtKB/Swiss-Prot;Acc:Q9CAQ8]	45	14	86	14	369	41.3	8.44	187.93
Q9CAV7	AT3G04930	AT3G04930	Probable transcription factor At3g04930 [Source:UniProtKB/Swiss-Prot;Acc:Q9CAV7]	36	14	256	9	456	49.7	4.98	582.45
Q9FE78	AT5G05470	EIF2A	Eukaryotic translation initiation factor 2 subunit alpha [Source:UniProtKB/Swiss-Prot;Acc:Q9FE78]	15	4	22	3	344	38.8	5.35	35.2
Q9FEF8	AT5G52470	MED36B	Probable mediator of RNA polymerase II transcription subunit 36b [Source:UniProtKB/Swiss-Prot;Acc:Q9FEF8]	73	23	721	5	308	32.8	10.14	1990.27
Q9FEN9	AT4G39100	SHL	SHL1 [Source:UniProtKB/TrEMBL;Acc:A0A178UWF3]	43	8	179	7	228	26.1	8.21	353.12
Q9FF75	AT5G04990	SUN1	SUN domain-containing protein 1 [Source:UniProtKB/Swiss-Prot;Acc:Q9FF75]	62	24	368	24	471	51.5	6.49	1006.61
Q9FF79	AT5G04950	NAS1	Nicotianamine synthase 1 [Source:UniProtKB/Swiss-Prot;Acc:Q9FF79]	22	5	16	4	320	35.5	6.64	23.63
Q9FF80	AT5G04940	SUVH1	Histone-lysine N-methyltransferase, H3 lysine-9 specific SUVH1 [Source:UniProtKB/Swiss-Prot;Acc:Q9FF80]	31	12	58	12	670	74.4	8.25	78.21
Q9FFC0	AT5G22880	H2B	Histone H2B [Source:UniProtKB/TrEMBL;Acc:Q1H5F7]	68	11	1178	3	145	15.7	10.05	2574.23
Q9FFF2	AT5G16310	UCH1	Ubiquitin carboxyl-terminal hydrolase [Source:UniProtKB/Swiss-Prot;Acc:Q9FFF2]	33	11	93	11	334	38.5	5.15	134.83
Q9FFF5	AT5G05610	AL1	AL1 [Source:UniProtKB/TrEMBL;Acc:A0A178UPZ2]	11	4	62	3	241	27.2	5.97	115.67
Q9FFH1	AT5G44180	RLT2	Homeobox-DDT domain protein RLT2 [Source:UniProtKB/Swiss-Prot;Acc:Q9FFH1]	25	30	263	30	1694	190.3	5.47	600.12
Q9FFK6	AT5G05680	NUP88	Nuclear pore complex protein NUP88 [Source:UniProtKB/Swiss-Prot;Acc:Q9FFK6]	38	20	137	20	810	89.7	6.07	237.41
Q9FFQ7	AT5G63560	FACT	Fatty alcohol:caffeoyl-CoA acyltransferase [Source:UniProtKB/Swiss-Prot;Acc:Q9FFQ7]	23	9	78	7	426	47.1	6.35	107.01
Q9FG01	AT5G06160	ATO	Splicing factor SF3a60 homolog [Source:UniProtKB/Swiss-Prot;Acc:Q9FG01]	38	16	201	16	504	58.9	5.3	371.46
Q9FGH9	AT5G58430	EXO70B1	Exocyst complex component EXO70B1 [Source:UniProtKB/Swiss-Prot;Acc:Q9FGH9]	10	4	15	4	624	70.6	5.24	25.74
Q9FGI1	AT5G58410	AT5G58410	E3 ubiquitin-protein ligase listerin [Source:UniProtKB/Swiss-Prot;Acc:Q9FGI1]	3	4	29	4	1873	208.6	5.49	35.75
Q9FGR0	AT5G51660	CPSF160	Cleavage and polyadenylation specificity factor subunit 1 [Source:UniProtKB/Swiss-Prot;Acc:Q9FGR0]	25	25	140	25	1442	158	6.14	249.72
Q9FGY9	AT5G49570	PNG1	Transglutaminase [Source:UniProtKB/TrEMBL;Acc:A5PHD1]	11	5	34	5	721	82.4	5.52	40.34
Q9FH40	AT5G45600	TAF14B	Transcription initiation factor TFIID subunit 14b [Source:UniProtKB/Swiss-Prot;Acc:Q9FH40]	38	8	41	8	268	30.2	7.02	83.9
Q9FH66	AT5G42590	CYP71A16	Cytochrome P450 71A16 [Source:UniProtKB/Swiss-Prot;Acc:Q9FH66]	20	8	51	7	497	55.6	8.19	108.27
Q9FHM5	AT5G51590	AHL4	AT-hook motif nuclear-localized protein 4 [Source:UniProtKB/Swiss-Prot;Acc:Q9FHM5]	22	5	60	4	419	44.6	6.27	132
Q9FHY8	AT5G41950	HLB1	Protein HLB1 [Source:UniProtKB/Swiss-Prot;Acc:Q9FHY8]	23	9	69	9	565	62.4	4.75	130.31
Q9FI37	AT5G48010	THAS1	Thalianol synthase [Source:UniProtKB/Swiss-Prot;Acc:Q9FI37]	11	8	87	8	766	88.1	6.6	108.74
Q9FI39	AT5G47990	CYP705A5	THAD1 [Source:UniProtKB/TrEMBL;Acc:A0A178UGC2]	49	20	281	19	511	58.4	7.87	603.68
Q9FIA1	AT5G55050	AT5G55050	GDSL esterase/lipase At5g55050 [Source:UniProtKB/Swiss-Prot;Acc:Q9FIA1]	16	4	30	4	376	41.4	8.53	5.26
Q9FIP9	AT5G46760	MYC3	Transcription factor MYC3 [Source:UniProtKB/Swiss-Prot;Acc:Q9FIP9]	14	7	39	6	592	65	5.33	50.43
Q9FJD4	AT5G53480	KPNB1	Importin subunit beta-1 [Source:UniProtKB/Swiss-Prot;Acc:Q9FJD4]	28	15	111	15	870	96.2	4.81	282.97
Q9FJH6	AT5G60790	ABCF1	ABC transporter F family member 1 [Source:UniProtKB/Swiss-Prot;Acc:Q9FJH6]	46	24	286	23	595	66.8	6.46	501.3
Q9FJI5	AT5G40760	G6PD6	G6PD6 [Source:UniProtKB/TrEMBL;Acc:A0A384LPG4]	30	13	125	8	515	59.1	6.43	126.42
Q9FJW5	AT5G67580	TRB2	Telomere repeat-binding factor 2 [Source:UniProtKB/Swiss-Prot;Acc:Q9FJW5]	32	7	20	6	299	33	9.88	26.17
Q9FJX0	AT5G67530	CYP65	Peptidyl-prolyl cis-trans isomerase CYP65 [Source:UniProtKB/Swiss-Prot;Acc:Q9FJX0]	50	21	236	21	595	65	8.18	593.77
Q9FKA5	AT3G29075	AT3G29075	Glycine-rich protein [Source:UniProtKB/TrEMBL;Acc:Q9LJV8]	45	11	181	11	381	43.5	4.78	417.41
Q9FKC8	AT5G37990	AT5G37990	Probable S-adenosylmethionine-dependent methyltransferase At5g37990 [Source:UniProtKB/Swiss-Prot;Acc:Q9FKC8]	48	15	248	15	362	41	6.84	524.26
Q9FKE6	AT5G45190	AT5G45190	Cyclin family protein [Source:UniProtKB/TrEMBL;Acc:F4KD43]	32	15	129	12	579	65.1	7.28	296.4
Q9FKF7	AT5G61640	PMSR1	peptidemethionine sulfoxide reductase 1 [Source:TAIR;Acc:AT5G61640]	26	4	21	3	202	22.9	6.79	47.74
Q9FKI4	AT5G13780	NAA10	N-terminal acetyltransferase A complex catalytic subunit NAA10 [Source:UniProtKB/Swiss-Prot;Acc:Q9FKI4]	29	4	46	4	192	21.7	7.37	71.13
Q9FKL6	AT5G57580	CBP60B	Calmodulin-binding protein 60 B [Source:UniProtKB/Swiss-Prot;Acc:Q9FKL6]	37	19	174	16	647	72.3	6.1	306.81
Q9FKT5	AT5G56130	THO3	THO complex subunit 3 [Source:UniProtKB/Swiss-Prot;Acc:Q9FKT5]	6	2	17	2	315	35.4	6.6	39.88
Q9FKT9	AT5G56080	NAS2	NAS2 [Source:UniProtKB/TrEMBL;Acc:A0A178ULG9]	17	4	23	3	320	35.7	6.52	47.45
Q9FL12	AT5G40200	DEGP9	Protease Do-like 9 [Source:UniProtKB/Swiss-Prot;Acc:Q9FL12]	46	23	206	23	592	65.1	6.81	418.83
Q9FL69	AT5G54310	AGD5	ADP-ribosylation factor GTPase-activating protein AGD5 [Source:UniProtKB/Swiss-Prot;Acc:Q9FL69]	8	3	18	3	483	52.6	7.84	23.25
Q9FLB7	AT5G05370	AT5G05370	At5g05370 [Source:UniProtKB/TrEMBL;Acc:Q9FLB7]	17	1	25	1	72	8.4	9.48	56.27
Q9FLH0	AT5G65770	LINC4	little nuclei4 [Source:TAIR;Acc:AT5G65770]	64	73	1200	73	1010	117	5.17	2835.95
Q9FLP6	AT5G55160	SUM2	Small ubiquitin-related modifier [Source:UniProtKB/TrEMBL;Acc:F4K3D6]	27	4	47	2	103	11.6	5.55	111.7
Q9FLQ4	AT5G55070	AT5G55070	Dihydrolipoyllysine-residue succinyltransferase component of 2-oxoglutarate dehydrogenase complex 1, mitochondrial [Source:UniProtKB/Swiss-Prot;Acc:Q9FLQ4]	27	11	225	4	464	50.1	9.14	455.63
Q9FLU1	AT5G24630	BIN4	DNA-binding protein BIN4 [Source:UniProtKB/Swiss-Prot;Acc:Q9FLU1]	9	3	20	3	454	49.5	5.26	23.57
Q9FLW9	AT5G52920	PKP2	Pyruvate kinase [Source:UniProtKB/TrEMBL;Acc:A0A178U9G2]	23	9	57	7	579	63.5	7.03	67.45
Q9FM01	AT5G39320	UGD4	UDP-glucose 6-dehydrogenase 4 [Source:UniProtKB/Swiss-Prot;Acc:Q9FM01]	36	14	153	5	480	53.1	5.85	281.41
Q9FMA3	AT5G56290	PEX5	Peroxisome biogenesis protein 5 [Source:UniProtKB/Swiss-Prot;Acc:Q9FMA3]	21	7	22	7	728	80.9	4.83	35.21
Q9FME2	AT5G60980	AT5G60980	AT5g60980/MSL3_100 [Source:UniProtKB/TrEMBL;Acc:Q9FME2]	36	10	107	10	460	49.5	5.96	205.6
Q9FMG4	AT5G64200	SC35	Serine/arginine-rich splicing factor SC35 [Source:UniProtKB/Swiss-Prot;Acc:Q9FMG4]	18	5	105	5	303	35.1	11.55	165.2
Q9FMN0	AT5G42890	ATSCP2	SCP2 [Source:UniProtKB/TrEMBL;Acc:A0A178UHV6]	69	9	114	9	123	13.6	9.2	211.06
Q9FMN4	AT5G42850	AT5G42850	Thioredoxin-like protein Clot [Source:UniProtKB/Swiss-Prot;Acc:Q9FMN4]	45	7	45	7	134	15.2	6.54	81.66
Q9FMR9	AT5G22330	RIN1	RuvB-like protein 1 [Source:UniProtKB/Swiss-Prot;Acc:Q9FMR9]	68	22	500	22	458	50.3	5.92	1264.3
Q9FMT4	AT5G14170	CHC1	SWI/SNF complex component SNF12 homolog [Source:UniProtKB/Swiss-Prot;Acc:Q9FMT4]	45	22	416	22	534	59.2	9.48	913.66
Q9FMY5	AT5G42820	U2AF35B	U2AF35B [Source:UniProtKB/TrEMBL;Acc:A0A178UM74]	39	7	146	3	283	33.2	9.6	408.2
Q9FN05	AT5G63840	RSW3	Glycosyl hydrolases family 31 protein [Source:TAIR;Acc:AT5G63840]	6	5	23	5	921	104.2	6.27	40
Q9FN19	AT5G67320	HOS15	HOS15 [Source:UniProtKB/TrEMBL;Acc:A0A178UQT7]	30	11	69	11	613	69.7	6.07	154.51
Q9FNM7	AT5G08610	RH26	PDE340 [Source:UniProtKB/TrEMBL;Acc:A0A178UFQ6]	27	14	68	10	850	94.1	9.47	137.67
Q9FNN3	AT5G08550	ILP1	Transcriptional repressor ILP1 [Source:UniProtKB/Swiss-Prot;Acc:Q9FNN3]	32	20	175	20	908	100.7	6.33	399.82
Q9FNQ0	AT5G61150	VIP4	Protein LEO1 homolog [Source:UniProtKB/Swiss-Prot;Acc:Q9FNQ0]	16	6	38	6	625	71.7	4.67	52.74
Q9FNQ1	AT5G61140	BRR2C	DExH-box ATP-dependent RNA helicase DExH14 [Source:UniProtKB/Swiss-Prot;Acc:Q9FNQ1]	8	15	52	14	2157	244.4	6.89	75.35
Q9FPS3	AT4G30890	UBP24	Ubiquitin carboxyl-terminal hydrolase 24 [Source:UniProtKB/Swiss-Prot;Acc:Q9FPS3]	14	5	22	5	551	60.4	7.9	27.37
Q9FPS4	AT5G57990	UBP23	Ubiquitin carboxyl-terminal hydrolase 23 [Source:UniProtKB/Swiss-Prot;Acc:Q9FPS4]	9	6	27	6	859	94.8	9.19	26.71
Q9FPT1	AT5G06600	UBP12	Ubiquitin carboxyl-terminal hydrolase 12 [Source:UniProtKB/Swiss-Prot;Acc:Q9FPT1]	26	25	124	10	1116	130.5	5.77	166.36
Q9FPW6	AT3G61600	POB1	BTB/POZ domain-containing protein POB1 [Source:UniProtKB/Swiss-Prot;Acc:Q9FPW6]	23	12	100	8	561	63	5.29	166.97
Q9FQ02	AT5G42540	XRN2	5'-3' exoribonuclease [Source:UniProtKB/TrEMBL;Acc:F4K1L3]	12	10	53	9	1012	116.3	8.91	97.54
Q9FQ03	AT1G75660	XRN3	5'-3' exoribonuclease 3 [Source:UniProtKB/Swiss-Prot;Acc:Q9FQ03]	23	18	173	16	1020	116.8	7.01	347.29
Q9FR53	AT1G50030	TOR	Serine/threonine-protein kinase TOR [Source:UniProtKB/TrEMBL;Acc:A0A178WN52]	4	7	21	7	2481	279	6.83	2.16
Q9FRL8	AT1G75270	DHAR2	Glutathione S-transferase DHAR2 [Source:UniProtKB/Swiss-Prot;Acc:Q9FRL8]	51	9	118	9	213	23.4	6.14	243.89
Q9FT77	AT4G16990	RLM3	disease resistance protein (TIR-NBS class), putative [Source:TAIR;Acc:AT4G16990]	16	11	75	11	796	91.1	8.29	95.01
Q9FUT0	AT5G62480	GSTU9	Glutathione S-transferase U9 [Source:UniProtKB/Swiss-Prot;Acc:Q9FUT0]	15	3	21	3	240	27.6	5.38	44.61
Q9FVE6	AT3G44750	HDT1	Histone deacetylase HDT1 [Source:UniProtKB/Swiss-Prot;Acc:Q9FVE6]	18	4	47	4	245	26.4	5.2	71.98
Q9FVQ1	AT1G48920	NUCL1	Nucleolin 1 [Source:UniProtKB/Swiss-Prot;Acc:Q9FVQ1]	40	26	791	25	557	58.7	5.22	1858.53
Q9FX21	AT1G34130	STT3B	Glycosyltransferase (Fragment) [Source:UniProtKB/TrEMBL;Acc:W8PVA0]	7	4	35	4	735	82.9	8.92	66.03
Q9FXA2	AT1G49760	PAB8	Polyadenylate-binding protein 8 [Source:UniProtKB/Swiss-Prot;Acc:Q9FXA2]	12	7	40	6	671	72.7	7.53	77.36
Q9FXG8	AT1G19700	BLH10	BEL1-like homeodomain protein 10 [Source:UniProtKB/Swiss-Prot;Acc:Q9FXG8]	18	7	24	6	538	60.6	6.34	31.97
Q9FXT6	AT5G62810	PEX14	Peroxisomal membrane protein PEX14 [Source:UniProtKB/Swiss-Prot;Acc:Q9FXT6]	34	11	92	11	507	55.6	5.97	170.25
Q9FY54	AT5G11110	SPS2	Glycosyltransferase (Fragment) [Source:UniProtKB/TrEMBL;Acc:W8QNB0]	14	8	34	5	1047	116.9	6.62	46.76
Q9FYB7	AT3G53500	RS2Z32	RSZ32 [Source:UniProtKB/TrEMBL;Acc:A0A178V7M8]	4	2	52	2	284	31.8	10.23	102.5
Q9FZ48	AT1G16890	UBC36	Ubiquitin-conjugating enzyme 36 [Source:UniProtKB/TrEMBL;Acc:F4I615]	59	5	42	2	153	17.2	7.34	82.94
Q9FZ87	AT1G28130	GH3.17	GH3.17 [Source:UniProtKB/TrEMBL;Acc:A0A178WH43]	10	4	28	3	609	68.8	5.27	37.24
Q9FZD1	AT1G26460	AT1G26460	Pentatricopeptide repeat-containing protein At1g26460, mitochondrial [Source:UniProtKB/Swiss-Prot;Acc:Q9FZD1]	6	3	18	3	630	70.2	6.27	17.15
Q9LD55	AT4G11420	TIF3A1	Eukaryotic translation initiation factor 3 subunit A [Source:UniProtKB/Swiss-Prot;Acc:Q9LD55]	35	27	248	27	987	114.2	9.17	530.76
Q9LE82	AT3G63130	RANGAP1	RAN GTPase-activating protein 1 [Source:UniProtKB/Swiss-Prot;Acc:Q9LE82]	62	26	354	26	535	58.8	4.72	939.9
Q9LES2	AT3G56860	UBA2A	UBP1-associated protein 2A [Source:UniProtKB/Swiss-Prot;Acc:Q9LES2]	29	9	66	8	478	51.4	5.16	110.87
Q9LEV3	AT5G10860	CBSX3	CBSX3 [Source:UniProtKB/TrEMBL;Acc:A0A178UNP9]	44	7	91	7	206	22.7	9.01	173.48
Q9LEX1	AT3G61050	NTMC2TYPE4	At3g61050 [Source:UniProtKB/TrEMBL;Acc:Q9LEX1]	17	5	43	5	510	55.1	8.21	77.01
Q9LEY9	AT5G08180	AT5G08180	H/ACA ribonucleoprotein complex subunit 2-like protein [Source:UniProtKB/Swiss-Prot;Acc:Q9LEY9]	46	10	125	10	156	16.9	9.39	337.29
Q9LF46	AT5G17380	HACL	2-hydroxyacyl-CoA lyase [Source:UniProtKB/Swiss-Prot;Acc:Q9LF46]	23	11	37	11	572	61.4	6.05	41.74
Q9LF97	AT3G52950	CBSCBSPB3	CBS domain-containing protein CBSCBSPB3 [Source:UniProtKB/Swiss-Prot;Acc:Q9LF97]	7	3	21	3	556	60	7.52	24.14
Q9LFE0	AT5G16780	DOT2	MDF [Source:UniProtKB/TrEMBL;Acc:A0A178UP47]	20	10	57	10	820	94.1	6.27	119.53
Q9LFL3	AT5G16880	TOL1	TOM1-like protein 1 [Source:UniProtKB/Swiss-Prot;Acc:Q9LFL3]	5	2	11	2	407	45.3	4.86	21.89
Q9LFQ3	AT5G15020	SNL2	Paired amphipathic helix protein Sin3-like 2 [Source:UniProtKB/Swiss-Prot;Acc:Q9LFQ3]	25	26	192	24	1367	155	5.4	362.39
Q9LG23	AT1G55890	AT1G55890	Pentatricopeptide repeat-containing protein At1g55890, mitochondrial [Source:UniProtKB/Swiss-Prot;Acc:Q9LG23]	17	5	19	5	398	45	8.78	39.98
Q9LH31	AT3G32030	TPS30	Terpenoid synthase 30 [Source:UniProtKB/Swiss-Prot;Acc:Q9LH31]	13	6	30	5	604	69.8	5.36	64.85
Q9LHD1	AT3G28345	ABCB15	ABC transporter B family member 15 [Source:UniProtKB/Swiss-Prot;Acc:Q9LHD1]	20	21	147	13	1240	135.6	8.05	238.04
Q9LHG8	AT3G12400	ELC	Ubiquitin-conjugating enzyme/RWD-like protein [Source:UniProtKB/TrEMBL;Acc:A0A1I9LRG3]	11	3	14	3	398	44.7	6.29	9.99
Q9LHH7	AT3G12290	FOLD2	Bifunctional protein FolD 2 [Source:UniProtKB/Swiss-Prot;Acc:Q9LHH7]	37	9	107	9	299	31.6	8.16	242.51
Q9LHP2	AT3G13570	SCL30A	Serine/arginine-rich SC35-like splicing factor SCL30A [Source:UniProtKB/Swiss-Prot;Acc:Q9LHP2]	28	7	159	5	262	30.2	11.68	371.81
Q9LHQ7	AT3G20650	AT3G20650	mRNA cap guanine-N7 methyltransferase 1 [Source:UniProtKB/Swiss-Prot;Acc:Q9LHQ7]	11	3	22	3	370	42.2	6.23	30.21
Q9LIB2	AT3G29320	PHS1	Alpha-glucan phosphorylase 1 [Source:UniProtKB/Swiss-Prot;Acc:Q9LIB2]	10	6	55	5	962	108.5	5.47	108.96
Q9LIE5	AT3G22170	FHY3	FHY3 [Source:UniProtKB/TrEMBL;Acc:A0A178VJL5]	19	13	91	11	839	95.9	7.03	101.9
Q9LIH5	AT3G18640	AT3G18640	Zinc finger CCCH domain-containing protein 38 [Source:UniProtKB/Swiss-Prot;Acc:Q9LIH5]	6	3	13	3	676	75.5	7.96	0
Q9LIH9	AT3G18600	RH51	DEAD-box ATP-dependent RNA helicase 51 [Source:UniProtKB/Swiss-Prot;Acc:Q9LIH9]	36	20	189	20	568	63.8	9.25	469.49
Q9LIN3	AT3G26420	RZ1A	Glycine-rich RNA-binding protein RZ1A [Source:UniProtKB/Swiss-Prot;Acc:Q9LIN3]	18	5	53	5	245	26.9	8.78	115.24
Q9LJ87	AT3G22590	CDC73	Protein CDC73 homolog [Source:UniProtKB/Swiss-Prot;Acc:Q9LJ87]	38	13	125	13	415	47.5	7.5	242.2
Q9LJE5	AT3G13460	ECT2	ECT2 [Source:UniProtKB/TrEMBL;Acc:A0A384L1F9]	16	8	33	6	667	72.4	5.96	48.28
Q9LJG8	AT3G14180	ASIL2	ASIL2 [Source:UniProtKB/TrEMBL;Acc:A0A178V8Z7]	31	11	139	11	443	48.3	9.61	237.07
Q9LJH8	AT3G14100	UBP1C	Oligouridylate-binding protein 1C [Source:UniProtKB/Swiss-Prot;Acc:Q9LJH8]	8	3	53	3	427	47.1	7.64	23.66
Q9LK23	AT3G27300	G6PD5	Glucose-6-phosphate 1-dehydrogenase [Source:UniProtKB/TrEMBL;Acc:A0A1I9LLZ6]	37	13	134	9	516	59.1	8.31	210.79
Q9LK27	AT3G27260	GTE8	Global transcription factor group E8 [Source:UniProtKB/TrEMBL;Acc:A0A1I9LS77]	7	5	14	4	813	90.2	4.89	10.91
Q9LK40	AT3G23780	NRPD2	DNA-directed RNA polymerase subunit beta [Source:UniProtKB/TrEMBL;Acc:A0A178VA17]	9	10	54	10	1172	132.6	8.32	62.85
Q9LK88	AT3G27890	NQR	NQR [Source:UniProtKB/TrEMBL;Acc:A0A384KSW6]	16	2	26	2	196	21.5	7.5	65.34
Q9LKA4	AT3G15010	UBA2C	UBP1-associated protein 2C [Source:UniProtKB/Swiss-Prot;Acc:Q9LKA4]	13	4	45	4	404	41.8	8.41	104.42
Q9LM33	AT1G18150	MPK8	Mitogen-activated protein kinase 8 [Source:UniProtKB/Swiss-Prot;Acc:Q9LM33]	40	16	136	12	589	66.2	6.54	303.73
Q9LM92	AT1G20580	SMD3B	Small nuclear ribonucleoprotein SmD3b [Source:UniProtKB/Swiss-Prot;Acc:Q9LM92]	26	3	178	2	131	14.2	10.27	290.41
Q9LMI0	AT1G06410	TPS7	TPS7 [Source:UniProtKB/TrEMBL;Acc:A0A178WH64]	31	20	141	19	851	96.6	5.85	285.87
Q9LMK7	AT1G07140	RANBP1A	Ran-binding protein 1 homolog a [Source:UniProtKB/Swiss-Prot;Acc:Q9LMK7]	21	4	74	3	228	25.6	4.94	204.5
Q9LMM0	AT1G01610	GPAT4	GPAT4 [Source:UniProtKB/TrEMBL;Acc:A0A178W9F8]	22	11	53	5	503	56.2	9.1	65.29
Q9LMU0	AT1G17890	GER2	Putative GDP-L-fucose synthase 2 [Source:UniProtKB/Swiss-Prot;Acc:Q9LMU0]	28	5	34	4	328	36.2	6.74	92.17
Q9LNC4	AT1G06230	GTE4	Transcription factor GTE4 [Source:UniProtKB/Swiss-Prot;Acc:Q9LNC4]	25	14	77	14	766	84	5.36	128.47
Q9LNE6	AT1G06000	UGT89C1	Glycosyltransferase (Fragment) [Source:UniProtKB/TrEMBL;Acc:W8PVE7]	33	10	52	10	435	48.1	6.18	98.8
Q9LNG5	AT1G48120	MAIL3	Serine/threonine-protein phosphatase 7 long form homolog [Source:UniProtKB/Swiss-Prot;Acc:Q9LNG5]	9	10	21	10	1340	149.4	5.19	17.58
Q9LNV5	AT1G07360	AT1G07360	Zinc finger CCCH domain-containing protein 4 [Source:UniProtKB/Swiss-Prot;Acc:Q9LNV5]	38	15	273	9	481	53.6	7.47	581.42
Q9LPC5	AT1G01960	BIG3	Brefeldin A-inhibited guanine nucleotide-exchange protein 3 [Source:UniProtKB/Swiss-Prot;Acc:Q9LPC5]	16	22	83	18	1750	194.8	5.64	101.4
Q9LPD9	AT1G44900	MCM2	DNA replication licensing factor MCM2 [Source:UniProtKB/Swiss-Prot;Acc:Q9LPD9]	10	7	39	7	936	105.5	5.14	85.58
Q9LPG6	AT1G53500	RHM2	RHM2 [Source:UniProtKB/TrEMBL;Acc:A0A178W591]	33	16	327	4	667	75.2	6.46	657.87
Q9LPU5	AT1G21100	IGMT1	Indole glucosinolate O-methyltransferase 1 [Source:UniProtKB/Swiss-Prot;Acc:Q9LPU5]	15	4	29	2	373	40.8	5.38	58.65
Q9LPU8	AT1G21130	IGMT4	Indole glucosinolate O-methyltransferase 4 [Source:UniProtKB/Swiss-Prot;Acc:Q9LPU8]	9	3	30	1	373	40.7	5.15	51.69
Q9LPV8	AT1G12920	ERF1-2	Eukaryotic peptide chain release factor subunit 1-2 [Source:UniProtKB/Swiss-Prot;Acc:Q9LPV8]	29	9	85	7	434	48.9	5.35	174.91
Q9LQ31	AT1G33790	JAL4	Jacalin-related lectin 4 [Source:UniProtKB/Swiss-Prot;Acc:Q9LQ31]	63	28	302	28	745	81.8	6.65	704.68
Q9LQ81	AT1G01750	ADF11	actin depolymerizing factor 11 [Source:TAIR;Acc:AT1G01750]	23	3	27	1	140	16.3	5.71	59.78
Q9LQF2	AT1G35580	CINV1	Alkaline/neutral invertase CINV1 [Source:UniProtKB/Swiss-Prot;Acc:Q9LQF2]	27	12	102	12	551	62.8	6.83	197.37
Q9LQM3	AT1G32360	AT1G32360	Zinc finger CCCH domain-containing protein 12 [Source:UniProtKB/Swiss-Prot;Acc:Q9LQM3]	42	8	123	8	384	40.7	7.87	360.16
Q9LQQ4	AT1G07790	HTB1	Histone H2B.1 [Source:UniProtKB/Swiss-Prot;Acc:Q9LQQ4]	64	13	1194	5	148	16.4	10.05	2694.9
Q9LRA7	AT1G23870	TPS9	Probable alpha,alpha-trehalose-phosphate synthase [UDP-forming] 9 [Source:UniProtKB/Swiss-Prot;Acc:Q9LRA7]	14	9	62	5	867	98.4	6.34	90.52
Q9LRZ3	AT3G16810	APUM24	Pumilio homolog 24 [Source:UniProtKB/Swiss-Prot;Acc:Q9LRZ3]	33	18	220	18	641	71.6	9.07	436.76
Q9LS90	AT3G22990	LFR	Armadillo repeat-containing protein LFR [Source:UniProtKB/Swiss-Prot;Acc:Q9LS90]	43	11	118	11	460	50.1	6.8	307.6
Q9LSW2	AT5G43500	ARP9	Actin-related protein 9 [Source:UniProtKB/Swiss-Prot;Acc:Q9LSW2]	26	10	108	10	596	66.4	6.3	284.04
Q9LT08	AT5G23540	RPN11	26S proteasome non-ATPase regulatory subunit 14 homolog [Source:UniProtKB/Swiss-Prot;Acc:Q9LT08]	51	9	91	9	308	34.3	6.8	143.47
Q9LT10	AT5G23530	CXE18	Probable carboxylesterase 18 [Source:UniProtKB/Swiss-Prot;Acc:Q9LT10]	16	3	17	3	335	37.7	7.14	44.03
Q9LT75	AT3G19420	PTEN2A	PTEN2A [Source:UniProtKB/TrEMBL;Acc:A0A178V9M6]	20	9	53	9	611	66.4	5.49	79.79
Q9LT78	AT3G19390	RD21C	Probable cysteine protease RD21C [Source:UniProtKB/Swiss-Prot;Acc:Q9LT78]	19	6	138	6	452	49.3	5.74	385.94
Q9LTB2	AT5G49810	MMT1	Methionine S-methyltransferase [Source:UniProtKB/Swiss-Prot;Acc:Q9LTB2]	13	11	84	11	1071	118.6	5.63	168.93
Q9LTL0	AT3G26290	CYP71B26	Cytochrome P450, family 71, subfamily B, polypeptide 26 [Source:UniProtKB/TrEMBL;Acc:A0A1I9LRI3]	19	7	26	7	500	57	7.8	17.28
Q9LTT3	AT3G13350	HMGB10	High mobility group B protein 10 [Source:UniProtKB/Swiss-Prot;Acc:Q9LTT3]	39	9	81	9	319	36.3	8.69	173.8
Q9LTT8	AT3G13300	VCS	Enhancer of mRNA-decapping protein 4 [Source:UniProtKB/Swiss-Prot;Acc:Q9LTT8]	19	20	158	14	1344	145.6	6.1	278.08
Q9LTY1	AT5G49880	MAD1	Mitotic spindle checkpoint protein MAD1 [Source:UniProtKB/Swiss-Prot;Acc:Q9LTY1]	30	20	168	20	726	82.4	5.6	389.47
Q9LU46	AT5G51280	RH35	DEAD-box ATP-dependent RNA helicase 35 [Source:UniProtKB/Swiss-Prot;Acc:Q9LU46]	60	30	319	30	591	65.8	6.68	841.76
Q9LUB7	AT5G48160	OBE2	Protein OBERON 2 [Source:UniProtKB/Swiss-Prot;Acc:Q9LUB7]	26	13	97	11	574	65	6.83	150.7
Q9LUC6	AT3G14680	CYP72A14	Cytochrome P450 72A14 [Source:UniProtKB/Swiss-Prot;Acc:Q9LUC6]	7	3	15	3	512	58.5	8.32	27.68
Q9LUJ5	AT3G22660	EBP2	Probable rRNA-processing protein EBP2 homolog [Source:UniProtKB/Swiss-Prot;Acc:Q9LUJ5]	29	9	91	9	293	33.2	7.53	152.92
Q9LUV2	AT3G17210	HS1	Stress-response A/B barrel domain-containing protein HS1 [Source:UniProtKB/Swiss-Prot;Acc:Q9LUV2]	67	4	40	4	109	12.2	5.68	92.05
Q9LUW6	AT3G22310	RH9	DEAD-box ATP-dependent RNA helicase 9, mitochondrial [Source:UniProtKB/Swiss-Prot;Acc:Q9LUW6]	16	7	39	5	610	63.6	9.41	59.39
Q9LV21	AT3G18190	CCT4	T-complex protein 1 subunit delta [Source:UniProtKB/Swiss-Prot;Acc:Q9LV21]	35	15	144	15	536	57.7	7.68	325.11
Q9LV28	AT3G18130	RACK1C	Receptor for activated C kinase 1C [Source:UniProtKB/Swiss-Prot;Acc:Q9LV28]	52	14	137	4	326	35.8	7.12	288.01
Q9LV48	AT3G24550	PERK1	Proline-rich receptor-like protein kinase PERK1 [Source:UniProtKB/Swiss-Prot;Acc:Q9LV48]	13	7	33	6	652	69.2	8.34	65.66
Q9LVL5	AT5G58350	WNK4	Probable serine/threonine-protein kinase WNK4 [Source:UniProtKB/Swiss-Prot;Acc:Q9LVL5]	11	7	37	7	571	64.9	5.97	38.58
Q9LVQ8	AT5G66720	AT5G66720	Probable protein phosphatase 2C 80 [Source:UniProtKB/Swiss-Prot;Acc:Q9LVQ8]	10	3	18	3	414	43.8	7.69	31.58
Q9LW15	AT3G15640	COX5B-1	Cytochrome c oxidase subunit 5b-1, mitochondrial [Source:UniProtKB/Swiss-Prot;Acc:Q9LW15]	14	1	20	1	176	19.4	5.02	74.31
Q9LX07	AT5G10230	ANNAT7	Annexin D7 [Source:UniProtKB/Swiss-Prot;Acc:Q9LX07]	22	6	23	6	316	36.5	6.9	27.38
Q9LX73	AT3G46220	AT3G46220	E3 UFM1-protein ligase-like protein [Source:UniProtKB/TrEMBL;Acc:F4J7Z6]	14	8	27	8	804	89	5.43	24.85
Q9LX99	AT5G10470	KCA1	kinesin like protein for actin based chloroplast movement 1 [Source:TAIR;Acc:AT5G10470]	13	12	65	10	1273	140.9	6.19	112.48
Q9LXJ2	AT3G52730	AT3G52730	Ubiquinol-cytochrome C reductase UQCRX/QCR9-like family protein [Source:UniProtKB/TrEMBL;Acc:A0A1I9LS87]	50	5	74	5	72	8.4	9.47	145.34
Q9LXN4	AT3G44530	HIRA	homolog of histone chaperone HIRA [Source:TAIR;Acc:AT3G44530]	25	18	172	18	1024	112.3	7.09	379.92
Q9LY75	AT3G63400	CYP63	Peptidyl-prolyl cis-trans isomerase CYP63 [Source:UniProtKB/Swiss-Prot;Acc:Q9LY75]	24	13	175	13	570	63.5	10.95	305.24
Q9LYB4	AT3G63080	GPX5	Probable glutathione peroxidase 5 [Source:UniProtKB/Swiss-Prot;Acc:Q9LYB4]	23	4	13	4	173	19.3	9.22	15.28
Q9LYK7	AT5G14520	PES	Pescadillo homolog [Source:UniProtKB/Swiss-Prot;Acc:Q9LYK7]	39	17	184	17	590	67.9	8.66	485.53
Q9LYW9	AT5G03160	P58IPK	DnaJ protein P58IPK homolog [Source:UniProtKB/Swiss-Prot;Acc:Q9LYW9]	29	10	36	10	482	53.7	6.33	84.85
Q9LZ03	AT5G02820	TOP6A	DNA topoisomerase 6 subunit A [Source:UniProtKB/TrEMBL;Acc:A0A178UQD3]	19	6	50	6	427	47.4	7.12	98.98
Q9LZ23	AT5G04740	ACR12	ACR12 [Source:UniProtKB/TrEMBL;Acc:A0A178UNY1]	22	8	117	8	301	33.2	5.48	185.17
Q9LZ46	AT5G02560	HTA12	Histone H2A [Source:UniProtKB/TrEMBL;Acc:F4KCF4]	30	4	105	4	153	16.2	10.78	299.93
Q9LZ82	AT5G04430	BTR1	binding to TOMV RNA 1L (long form) [Source:TAIR;Acc:AT5G04430]	25	6	45	6	313	33.8	6.01	106.3
Q9LZ98	AT5G02270	ATNAP9	Non-intrinsic ABC protein 9 [Source:UniProtKB/TrEMBL;Acc:F4KCB8]	12	3	16	3	328	36.9	8.4	28.07
Q9LZK5	AT3G62600	ERDJ3B	DnaJ protein ERDJ3B [Source:UniProtKB/Swiss-Prot;Acc:Q9LZK5]	28	8	91	8	346	39.2	6.29	177.15
Q9LZQ0	AT3G62400	AT3G62400	unknown protein; Ha. [Source:TAIR;Acc:AT3G62400]	25	2	48	2	64	7	8.6	64.4
Q9LZQ9	AT3G62310	AT3G62310	Probable pre-mRNA-splicing factor ATP-dependent RNA helicase DEAH2 [Source:UniProtKB/Swiss-Prot;Acc:Q9LZQ9]	34	20	198	9	726	82.6	7.31	431.01
Q9LZR5	AT5G03740	HDT3	HDT3 [Source:UniProtKB/TrEMBL;Acc:A0A178UP12]	49	11	124	11	294	31.8	4.89	260.21
Q9LZX1	AT5G01750	AT5G01750	Protein LURP-one-related 15 [Source:UniProtKB/Swiss-Prot;Acc:Q9LZX1]	12	2	23	2	217	24.3	8.24	54.9
Q9LZX8	AT3G60860	BIG2	Brefeldin A-inhibited guanine nucleotide-exchange protein 2 [Source:UniProtKB/Swiss-Prot;Acc:Q9LZX8]	8	12	37	8	1793	199.5	5.53	44.25
Q9M039	AT5G01330	PDC3	Pyruvate decarboxylase 3 [Source:UniProtKB/Swiss-Prot;Acc:Q9M039]	21	7	45	7	592	64.4	6.52	84.1
Q9M047	AT3G55770	AT3G55770	GATA type zinc finger transcription factor family protein [Source:TAIR;Acc:AT3G55770]	34	6	46	4	199	21.7	8.94	67.21
Q9M060	AT3G55620	EIF6-2	Eukaryotic translation initiation factor 6-2 [Source:UniProtKB/Swiss-Prot;Acc:Q9M060]	43	7	80	7	245	26.5	4.74	237.56
Q9M084	AT4G31180	IBI1	Aspartate--tRNA ligase 2, cytoplasmic [Source:UniProtKB/Swiss-Prot;Acc:Q9M084]	28	12	89	10	558	62.9	6.23	171.22
Q9M086	AT4G31160	DCAF1	DDB1- and CUL4-associated factor homolog 1 [Source:UniProtKB/Swiss-Prot;Acc:Q9M086]	10	14	48	14	1883	205.3	5.14	67.4
Q9M0A5	AT4G30550	GGP3	GGP3 [Source:UniProtKB/TrEMBL;Acc:A0A178V361]	14	3	31	2	249	28.2	5.54	12.97
Q9M0M4	AT4G17270	AT4G17270	Putative MO25-like protein At4g17270 [Source:UniProtKB/Swiss-Prot;Acc:Q9M0M4]	6	2	27	2	343	39.6	8.28	46.79
Q9M0V3	AT4G05420	DDB1A	DDB1A [Source:UniProtKB/TrEMBL;Acc:A0A178UYD4]	14	13	70	7	1088	121.2	5.29	107.03
Q9M0X9	AT4G05160	4CLL7	4-coumarate--CoA ligase-like 7 [Source:UniProtKB/Swiss-Prot;Acc:Q9M0X9]	23	9	56	9	544	59.8	8.46	124.12
Q9M156	AT4G01070	UGT72B1	UDP-glycosyltransferase 72B1 [Source:UniProtKB/Swiss-Prot;Acc:Q9M156]	31	9	42	9	480	52.9	6.19	88.46
Q9M1D0	AT3G60130	BGLU16	Beta-glucosidase 16 [Source:UniProtKB/Swiss-Prot;Acc:Q9M1D0]	25	9	65	8	514	58	6.48	119.33
Q9M1H3	AT3G54540	ABCF4	ABC transporter F family member 4 [Source:UniProtKB/Swiss-Prot;Acc:Q9M1H3]	34	16	112	15	723	80.4	6.32	165.29
Q9M1P7	AT3G62270	BOR2	Probable boron transporter 2 [Source:UniProtKB/Swiss-Prot;Acc:Q9M1P7]	7	4	35	4	703	78.6	8.48	59.54
Q9M1W4	AT3G63250	HMT-2	Homocysteine S-methyltransferase 2 [Source:UniProtKB/Swiss-Prot;Acc:Q9M1W4]	15	4	14	4	333	36.4	5.16	19.6
Q9M2B4	AT3G42790	AL3	AL3 [Source:UniProtKB/TrEMBL;Acc:A0A178VCG6]	16	5	84	5	250	28.2	5.14	166.1
Q9M2E2	AT3G61220	AT3G61220	NAD(P)-binding Rossmann-fold superfamily protein [Source:UniProtKB/TrEMBL;Acc:A0A1I9LNT2]	38	8	48	8	296	32.8	5.47	100.96
Q9M2F9	AT3G58570	RH52	DEAD-box ATP-dependent RNA helicase 52 [Source:UniProtKB/Swiss-Prot;Acc:Q9M2F9]	30	17	306	5	646	69.2	7.81	669.73
Q9M2N5	AT3G42170	HAT	DAYSLEEPER [Source:UniProtKB/TrEMBL;Acc:A0A178VJS5]	49	24	873	24	696	78.8	5.35	2257.45
Q9M2Q4	AT3G57940	AT3G57940	RNA cytidine acetyltransferase 2 [Source:UniProtKB/Swiss-Prot;Acc:Q9M2Q4]	31	25	274	15	1028	115.4	7.5	521.86
Q9M2U2	AT3G55360	ECR	TSC13 [Source:UniProtKB/TrEMBL;Acc:A0A178VGP2]	28	8	79	8	310	35.7	9.44	150.54
Q9M2V9	AT3G55070	MAEA	Protein MAEA homolog [Source:UniProtKB/Swiss-Prot;Acc:Q9M2V9]	22	8	52	8	418	47.8	8.16	112.17
Q9M2Z4	AT3G48890	MSBP2	Membrane steroid-binding protein 2 [Source:UniProtKB/Swiss-Prot;Acc:Q9M2Z4]	38	5	32	4	233	25.4	4.63	100.01
Q9M8J3	AT3G06250	FRS7	Protein FAR1-RELATED SEQUENCE 7 [Source:UniProtKB/Swiss-Prot;Acc:Q9M8J3]	29	17	142	7	764	87.8	8.06	176.06
Q9M8L4	AT1G80460	GLPK	Glycerol kinase [Source:UniProtKB/Swiss-Prot;Acc:Q9M8L4]	15	6	60	6	522	56.4	6.28	119.38
Q9M8R9	AT3G02770	AT3G02770	Putative 4-hydroxy-4-methyl-2-oxoglutarate aldolase 1 [Source:UniProtKB/Swiss-Prot;Acc:Q9M8R9]	23	4	18	4	166	17.8	5.97	12.23
Q9M8T6	AT3G02950	THO7B	THO7 [Source:UniProtKB/TrEMBL;Acc:A0A178VDN6]	23	5	36	5	236	27.4	5.17	77.17
Q9M9H6	AT1G71697	CK1	Probable choline kinase 1 [Source:UniProtKB/Swiss-Prot;Acc:Q9M9H6]	19	5	37	5	346	40	5.22	83.26
Q9M9P3	AT3G03250	UGP	UTP--glucose-1-phosphate uridylyltransferase [Source:UniProtKB/TrEMBL;Acc:A0A1I9LT02]	44	18	189	18	469	51.7	6.13	352.58
Q9MA55	AT3G05420	ACBP4	acyl-CoA binding protein 4 [Source:TAIR;Acc:AT3G05420]	29	16	90	16	668	73	5.3	164.27
Q9MA74	AT1G43710	SDC	SDC1 [Source:UniProtKB/TrEMBL;Acc:A0A178WA97]	8	3	16	3	482	54	6.19	35.75
Q9MAB3	AT3G05060	NOP5-2	Probable nucleolar protein 5-2 [Source:UniProtKB/Swiss-Prot;Acc:Q9MAB3]	67	40	983	34	533	59	9.22	2681.62
Q9MAT0	AT1G04810	RPN2B	26S proteasome non-ATPase regulatory subunit 1 homolog [Source:UniProtKB/TrEMBL;Acc:A0A178WEG0]	19	16	139	5	1001	108.8	5.35	214.14
Q9MAX3	AT1G78000	SULTR1;2	Sulfate transporter 1.2 [Source:UniProtKB/Swiss-Prot;Acc:Q9MAX3]	26	11	153	11	653	71.7	8.98	295.31
Q9MBH2	AT3G28940	AIG2B	Protein AIG2 B [Source:UniProtKB/Swiss-Prot;Acc:Q9MBH2]	28	6	44	6	169	19.5	5.07	76.37
Q9S709	AT1G27650	U2AF35A	Splicing factor U2af small subunit A [Source:UniProtKB/Swiss-Prot;Acc:Q9S709]	37	8	151	4	296	34.6	9.36	420.48
Q9S736	AT3G07780	OBE1	Potyvirus VPg interacting protein (DUF1423) [Source:UniProtKB/TrEMBL;Acc:A0A1I9LQN5]	30	16	122	14	566	64.1	7.08	174.52
Q9S757	AT3G61440	CYSC1	Bifunctional L-3-cyanoalanine synthase/cysteine synthase C1, mitochondrial [Source:UniProtKB/Swiss-Prot;Acc:Q9S757]	23	8	100	8	368	39.9	8.54	150.85
Q9S775	AT2G25170	PKL	chromatin remodeling factor CHD3 (PICKLE) [Source:TAIR;Acc:AT2G25170]	38	39	394	38	1384	158.3	5.6	850.05
Q9S785	AT3G07690	AT3G07690	6-phosphogluconate dehydrogenase family protein [Source:TAIR;Acc:AT3G07690]	16	5	28	5	456	51.4	7.28	31.26
Q9S7L9	AT1G22450	COX6B-1	COX6B [Source:UniProtKB/TrEMBL;Acc:A0A178WPQ4]	28	4	24	4	191	21.2	4.34	31.85
Q9S7U9	AT4G29810	ATMKK2	MAP kinase kinase 2 [Source:TAIR;Acc:AT4G29810]	18	4	45	4	363	39.8	6.44	88.4
Q9S7Z3	AT5G44070	PCS1	PCS1 [Source:UniProtKB/TrEMBL;Acc:A0A178UMN4]	33	13	117	13	485	54.4	6.6	186.45
Q9S814	AT5G03280	EIN2	Ethylene-insensitive protein 2 [Source:UniProtKB/Swiss-Prot;Acc:Q9S814]	3	3	10	3	1294	140.9	6.01	21.02
Q9S9W2	AT4G05530	SDRA	Short-chain dehydrogenase/reductase SDRA [Source:UniProtKB/Swiss-Prot;Acc:Q9S9W2]	24	5	31	5	254	26.7	8.38	73.77
Q9SA34	AT1G16350	AT1G16350	Inosine-5'-monophosphate dehydrogenase 2 [Source:UniProtKB/Swiss-Prot;Acc:Q9SA34]	60	20	199	17	502	54	6.48	442.32
Q9SAB1	AT1G11660	HSP70-16	Heat shock 70 kDa protein 16 [Source:UniProtKB/Swiss-Prot;Acc:Q9SAB1]	3	2	13	2	763	85.2	5.71	34.68
Q9SAB3	AT1G11650	RBP45B	RBP45B [Source:UniProtKB/TrEMBL;Acc:A0A178WLD6]	17	5	51	5	405	44.1	5.87	108.79
Q9SAF6	AT1G13220	LINC2	nuclear matrix constituent protein-related [Source:TAIR;Acc:AT1G13220]	20	19	102	18	1128	129.8	5.14	134.58
Q9SB31	AT4G25320	AHL3	AT-hook motif nuclear-localized protein 3 [Source:UniProtKB/Swiss-Prot;Acc:Q9SB31]	15	4	62	3	404	43	5.38	129.76
Q9SB42	AT4G25210	GEBPL	GLABROUS1 enhancer-binding protein-like [Source:UniProtKB/Swiss-Prot;Acc:Q9SB42]	52	23	410	23	368	40.3	6.29	898.36
Q9SB48	AT4G24520	ATR1	NADPH--cytochrome P450 reductase [Source:UniProtKB/TrEMBL;Acc:A0A178UWR2]	20	9	49	9	692	76.7	5.26	97.68
Q9SB50	AT4G24550	AP4M	AP4M [Source:UniProtKB/TrEMBL;Acc:A0A178UX13]	52	19	123	19	451	50.9	8	163.67
Q9SB89	AT5G65900	RH27	DEAD-box ATP-dependent RNA helicase 27 [Source:UniProtKB/Swiss-Prot;Acc:Q9SB89]	31	15	110	15	633	72	8.79	183.65
Q9SCS3	AT3G50520	AT3G50520	Phosphoglycerate mutase-like protein 4 [Source:UniProtKB/Swiss-Prot;Acc:Q9SCS3]	26	6	47	6	230	26	6.65	89.9
Q9SCW7	AT1G08890	SUGTL4	Sugar transporter ERD6-like 1 [Source:UniProtKB/Swiss-Prot;Acc:Q9SCW7]	8	2	9	2	464	50.9	6.86	12.47
Q9SD34	AT3G51120	AT3G51120	DNA binding;zinc ion binding;nucleic acid binding;nucleic acid binding [Source:TAIR;Acc:AT3G51120]	16	14	92	13	1292	142	6.81	208.33
Q9SD76	AT3G46970	PHS2	Alpha-glucan phosphorylase 2, cytosolic [Source:UniProtKB/Swiss-Prot;Acc:Q9SD76]	55	36	452	35	841	95.1	6.11	1127.3
Q9SDM9	AT3G16400	NSP1	Nitrile-specifier protein 1 [Source:UniProtKB/Swiss-Prot;Acc:Q9SDM9]	81	32	751	7	470	51.6	5.53	1695.79
Q9SE60	AT3G59970	MTHFR1	Methylenetetrahydrofolate reductase 1 [Source:UniProtKB/Swiss-Prot;Acc:Q9SE60]	22	9	45	8	592	66.2	5.82	104.14
Q9SE96	AT1G28200	FIP1	FIP1 [Source:UniProtKB/TrEMBL;Acc:A0A178WL22]	13	3	23	3	259	27.9	6.64	23.45
Q9SEE5	AT3G06580	GAL1	Galactokinase [Source:UniProtKB/Swiss-Prot;Acc:Q9SEE5]	16	5	48	5	496	54.3	5.96	100.33
Q9SEE9	AT1G16610	SR45	arginine/serine-rich 45 [Source:TAIR;Acc:AT1G16610]	19	7	335	7	414	45.3	12.4	773.92
Q9SEI2	AT3G05530	RPT5A	26S proteasome regulatory subunit 6A homolog A [Source:UniProtKB/Swiss-Prot;Acc:Q9SEI2]	54	18	296	17	424	47.5	5.03	634.45
Q9SEU4	AT1G55310	SR33	SC35-like splicing factor 33 [Source:TAIR;Acc:AT1G55310]	22	8	166	6	287	33.3	11.74	379.13
Q9SF16	AT3G11830	CCT7	T-complex protein 1 subunit eta [Source:UniProtKB/Swiss-Prot;Acc:Q9SF16]	41	17	145	17	557	59.7	6.39	299.24
Q9SFV2	AT3G07220	FHA2	FHA domain-containing protein FHA2 [Source:UniProtKB/Swiss-Prot;Acc:Q9SFV2]	51	14	115	14	320	36	6.11	221.42
Q9SFX3	AT1G76400	OST1A	Dolichyl-diphosphooligosaccharide--protein glycosyltransferase subunit 1A [Source:UniProtKB/Swiss-Prot;Acc:Q9SFX3]	21	8	50	8	614	68.6	8.47	79.61
Q9SG79	AT3G10730	SUN2	SUN domain-containing protein 2 [Source:UniProtKB/Swiss-Prot;Acc:Q9SG79]	44	15	188	15	455	49.9	9.14	496.12
Q9SGC1	AT1G70730	PGM2	Phosphoglucomutase/phosphomannomutase family protein [Source:UniProtKB/TrEMBL;Acc:F4I6W4]	28	14	153	3	585	63.4	5.82	234.18
Q9SGG3	AT1G72700	ALA5	Probable phospholipid-transporting ATPase 5 [Source:UniProtKB/Swiss-Prot;Acc:Q9SGG3]	4	5	29	4	1228	139.3	7.24	22.82
Q9SGH6	AT3G01420	DOX1	Alpha-dioxygenase 1 [Source:UniProtKB/Swiss-Prot;Acc:Q9SGH6]	67	40	1257	40	639	73.1	6.29	3251.84
Q9SGS2	AT1G76110	HMGB9	High mobility group B protein 9 [Source:UniProtKB/Swiss-Prot;Acc:Q9SGS2]	28	7	46	7	338	38.8	9.6	75.04
Q9SGW3	AT1G64520	RPN12A	RPN12a [Source:UniProtKB/TrEMBL;Acc:A0A178WH62]	54	9	34	9	267	30.7	4.91	77.44
Q9SHG6	AT1G17070	STIPL1	Septin and tuftelin-interacting protein 1 homolog 1 [Source:UniProtKB/Swiss-Prot;Acc:Q9SHG6]	34	21	142	21	849	96.8	5.73	329.53
Q9SHH6	AT1G17170	GSTU24	Glutathione S-transferase U24 [Source:UniProtKB/Swiss-Prot;Acc:Q9SHH6]	21	7	141	4	218	25.3	6.16	237.51
Q9SHH7	AT1G17180	GSTU25	Glutathione S-transferase U25 [Source:UniProtKB/Swiss-Prot;Acc:Q9SHH7]	28	8	180	7	221	25.6	5.3	327.41
Q9SHJ8	AT1G06550	AT1G06550	3-hydroxyisobutyryl-CoA hydrolase-like protein 5 [Source:UniProtKB/Swiss-Prot;Acc:Q9SHJ8]	42	11	121	11	387	43.2	5.55	262.76
Q9SHL7	AT2G17510	EMB2763	Ribonuclease II family protein [Source:UniProtKB/TrEMBL;Acc:F4INI6]	19	11	48	11	933	104.9	6.46	97.79
Q9SHL8	AT2G17500	PILS5	Protein PIN-LIKES 5 [Source:UniProtKB/Swiss-Prot;Acc:Q9SHL8]	5	2	17	2	396	43.4	6.89	30.17
Q9SHS8	AT2G27200	LSG1-1	GTPase LSG1-1 [Source:UniProtKB/Swiss-Prot;Acc:Q9SHS8]	12	4	17	4	537	60.7	6.96	35.63
Q9SI20	AT2G18110	AT2G18110	Elongation factor 1-delta 2 [Source:UniProtKB/Swiss-Prot;Acc:Q9SI20]	64	10	145	5	231	25.3	4.6	230.65
Q9SID0	AT2G31390	AT2G31390	Probable fructokinase-1 [Source:UniProtKB/Swiss-Prot;Acc:Q9SID0]	42	9	137	8	325	35.3	5.49	342.26
Q9SIE1	AT2G22250	PAT	Bifunctional aspartate aminotransferase and glutamate/aspartate-prephenate aminotransferase [Source:UniProtKB/Swiss-Prot;Acc:Q9SIE1]	21	8	56	8	475	51	7.9	80.29
Q9SIG8	AT2G21230	AT2G21230	Basic-leucine zipper (BZIP) transcription factor family protein [Source:UniProtKB/TrEMBL;Acc:B3H7M2]	11	4	17	4	519	56.3	8.46	48.07
Q9SIH1	AT2G36130	CYP18-2	Peptidyl-prolyl cis-trans isomerase CYP18-2 [Source:UniProtKB/Swiss-Prot;Acc:Q9SIH1]	58	8	103	8	164	18.2	8.44	197.7
Q9SII0	AT2G38810	HTA8	Probable histone H2A variant 2 [Source:UniProtKB/Swiss-Prot;Acc:Q9SII0]	60	7	424	2	136	14.4	10.48	908.95
Q9SII6	AT2G17220	PIX13	Probable serine/threonine-protein kinase PIX13 [Source:UniProtKB/Swiss-Prot;Acc:Q9SII6]	7	3	20	2	414	45.5	9.41	18.67
Q9SIP1	AT2G31670	UP3	Stress-response A/B barrel domain-containing protein UP3 [Source:UniProtKB/Swiss-Prot;Acc:Q9SIP1]	46	8	87	8	263	28.8	6.96	230
Q9SIU0	AT2G13560	NAD-ME1	NAD-dependent malic enzyme 1, mitochondrial [Source:UniProtKB/Swiss-Prot;Acc:Q9SIU0]	21	9	63	9	623	69.6	5.45	139.03
Q9SIV5	AT2G16485	NERD	Zinc finger CCCH domain-containing protein 19 [Source:UniProtKB/Swiss-Prot;Acc:Q9SIV5]	26	31	203	30	1773	194.9	4.79	391.58
Q9SJ40	AT2G05170	VPS11	Vacuolar protein-sorting-associated protein 11 homolog [Source:UniProtKB/Swiss-Prot;Acc:Q9SJ40]	30	18	65	18	932	105.6	5.5	117.16
Q9SJ56	AT2G35940	BLH1	BEL1-like homeodomain protein 1 [Source:UniProtKB/Swiss-Prot;Acc:Q9SJ56]	22	11	78	10	680	74.4	6.87	174.03
Q9SJF3	AT1G08370	DCP1	mRNA-decapping enzyme-like protein [Source:UniProtKB/Swiss-Prot;Acc:Q9SJF3]	10	3	12	3	367	40.6	5.66	18.5
Q9SJM4	AT2G36340	GPL3	GLABROUS1 enhancer-binding protein-like 3 [Source:UniProtKB/Swiss-Prot;Acc:Q9SJM4]	17	5	32	5	414	47.3	4.49	81.75
Q9SK03	AT2G28550	RAP2.7	Related to AP2.7 [Source:UniProtKB/TrEMBL;Acc:F4IIR3]	10	3	25	3	449	49.4	7.24	45.39
Q9SK87	AT1G22440	AT1G22440	Alcohol dehydrogenase-like 2 [Source:UniProtKB/Swiss-Prot;Acc:Q9SK87]	39	13	214	13	386	42.4	6.05	463.8
Q9SKB2	AT2G31880	SOBIR1	Leucine-rich repeat receptor-like serine/threonine/tyrosine-protein kinase SOBIR1 [Source:UniProtKB/Swiss-Prot;Acc:Q9SKB2]	5	3	12	2	641	71.1	9.1	18.63
Q9SKI4	AT2G06510	RPA1A	Replication protein A 70 kDa DNA-binding subunit A [Source:UniProtKB/Swiss-Prot;Acc:Q9SKI4]	5	3	9	3	640	72.2	7.4	5.21
Q9SKU1	AT2G20760	AT2G20760	Clathrin light chain 1 [Source:UniProtKB/Swiss-Prot;Acc:Q9SKU1]	38	12	179	11	338	37.2	6.24	445.83
Q9SKZ1	AT2G32080	PURA1	PUR ALPHA-1 [Source:UniProtKB/TrEMBL;Acc:A0A178VXA3]	27	6	37	6	296	32.2	6.13	56.22
Q9SL02	AT2G31970	RAD50	DNA repair protein RAD50 [Source:UniProtKB/Swiss-Prot;Acc:Q9SL02]	15	15	36	15	1316	152.7	6.3	47.44
Q9SLJ2	AT1G54410	HIRD11	HIRD11 [Source:UniProtKB/TrEMBL;Acc:A0A178WR56]	23	2	37	2	98	10.8	7.21	119.57
Q9SMV6	AT5G17020	XPO1	XPO1A [Source:UniProtKB/TrEMBL;Acc:A0A178U9W2]	14	11	56	8	1075	123.2	5.57	53.69
Q9SMZ4	AT4G33150	AT4G33150	Lysine-ketoglutarate reductase/saccharopine dehydrogenase bifunctional enzyme [Source:UniProtKB/TrEMBL;Acc:F4JVY8]	7	5	16	5	1064	117.1	6.05	10.3
Q9SN68	AT4G19640	RABF2B	RABF2B [Source:UniProtKB/TrEMBL;Acc:A0A178UXV7]	38	5	67	4	200	21.9	6.19	120.94
Q9SN95	AT3G46440	UXS5	UDP-glucuronic acid decarboxylase 5 [Source:UniProtKB/Swiss-Prot;Acc:Q9SN95]	55	14	147	5	341	38.4	7.52	208.97
Q9SR06	AT3G04680	CLPS3	Protein CLP1 homolog [Source:UniProtKB/Swiss-Prot;Acc:Q9SR06]	15	6	41	6	444	48.4	6.73	52.81
Q9SR13	AT3G04610	FLK	Flowering locus K homology domain [Source:UniProtKB/Swiss-Prot;Acc:Q9SR13]	21	9	62	9	577	63.4	4.68	84.82
Q9SR15	AT3G04600	AT3G04600	Tryptophan--tRNA ligase, cytoplasmic [Source:UniProtKB/Swiss-Prot;Acc:Q9SR15]	36	10	64	10	402	45.7	5.95	104.91
Q9SR33	AT3G09300	ORP3B	ORP3B [Source:UniProtKB/TrEMBL;Acc:A0A178VKM3]	11	4	64	1	458	51.9	5.19	117.68
Q9SR36	AT3G09270	GSTU8	Glutathione S-transferase U8 [Source:UniProtKB/Swiss-Prot;Acc:Q9SR36]	20	4	45	4	224	25.7	5.72	104.93
Q9SR59	AT3G09940	MDAR3	Monodehydroascorbate reductase 3 [Source:UniProtKB/Swiss-Prot;Acc:Q9SR59]	22	8	72	7	441	48.3	5.27	134.22
Q9SR92	AT3G08920	STR10	Rhodanese-like domain-containing protein 10 [Source:UniProtKB/Swiss-Prot;Acc:Q9SR92]	13	2	40	2	214	23.8	9.31	55.6
Q9SRD4	AT1G76790	IGMT5	Indole glucosinolate O-methyltransferase 5 [Source:UniProtKB/Swiss-Prot;Acc:Q9SRD4]	12	3	30	3	367	40.2	5.15	24.09
Q9SRM4	AT3G11200	AL2	PHD finger protein ALFIN-LIKE 2 [Source:UniProtKB/Swiss-Prot;Acc:Q9SRM4]	13	3	45	2	246	27.8	5.73	76.57
Q9SRZ4	AT1G65970	PRXIIC	TPX2 [Source:UniProtKB/TrEMBL;Acc:A0A178WKG0]	33	4	29	2	162	17.4	5.54	23
Q9SS87	AT3G01680	SEOB	SEOR1 [Source:UniProtKB/TrEMBL;Acc:A0A178VBX0]	21	11	54	11	740	85.2	6.51	74.9
Q9SS94	AT3G01610	CDC48C	Cell division cycle 48C [Source:UniProtKB/TrEMBL;Acc:A0A1I9LNC6]	11	7	36	7	820	89.9	6.55	55.7
Q9SSB5	AT1G53750	RPT1A	RPT1A [Source:UniProtKB/TrEMBL;Acc:A0A178W3N8]	42	15	183	15	426	47.8	6.65	316.34
Q9SSD2	AT1G80070	PRP8A	SUS2 [Source:UniProtKB/TrEMBL;Acc:A0A178W7J7]	55	110	3129	42	2359	275.3	8.79	7229.88
Q9SSE9	AT3G07610	IBM1	Transcription factor jumonji (JmjC) domain-containing protein [Source:UniProtKB/TrEMBL;Acc:F4JFK4]	10	8	32	8	1027	116.2	7.75	44.13
Q9SSK5	AT1G70890	MLP43	MLP-like protein 43 [Source:UniProtKB/Swiss-Prot;Acc:Q9SSK5]	41	6	67	3	158	17.9	5.85	96.69
Q9SSK7	AT1G70850	MLP34	MLP34 [Source:UniProtKB/TrEMBL;Acc:A0A384KEJ8]	74	19	308	12	316	35.5	5.25	694.54
Q9STL4	AT3G48340	CEP2	KDEL-tailed cysteine endopeptidase CEP2 [Source:UniProtKB/Swiss-Prot;Acc:Q9STL4]	24	6	68	5	361	40.3	6.4	90.91
Q9STM3	AT3G48430	REF6	Lysine-specific demethylase REF6 [Source:UniProtKB/Swiss-Prot;Acc:Q9STM3]	24	23	148	23	1360	152.5	7.43	265.37
Q9STN3	AT4G08350	GTA02	Putative transcription elongation factor SPT5 homolog 1 [Source:UniProtKB/Swiss-Prot;Acc:Q9STN3]	34	28	302	28	1041	115.3	5.44	616.28
Q9STS1	AT3G48170	ALDH10A9	Betaine aldehyde dehydrogenase 2, mitochondrial [Source:UniProtKB/Swiss-Prot;Acc:Q9STS1]	27	6	60	5	503	54.9	5.52	123.3
Q9STX0	AT4G24240	WRKY7	Probable WRKY transcription factor 7 [Source:UniProtKB/Swiss-Prot;Acc:Q9STX0]	16	6	35	4	353	38.3	9.58	57.75
Q9STX2	AT4G24220	VEP1	3-oxo-Delta(4,5)-steroid 5-beta-reductase [Source:UniProtKB/Swiss-Prot;Acc:Q9STX2]	22	7	82	7	388	44.2	5.2	129.52
Q9SVA6	AT4G39520	DRG3	Developmentally-regulated G-protein 3 [Source:UniProtKB/Swiss-Prot;Acc:Q9SVA6]	18	5	48	5	369	41.1	8.41	99.74
Q9SVE6	AT4G38390	RHS17	RHS17 [Source:UniProtKB/TrEMBL;Acc:A0A178V2M6]	3	2	26	2	551	62.8	9.55	15.42
Q9SVM8	AT4G13850	RBG2	Glycine-rich RNA-binding protein 2, mitochondrial [Source:UniProtKB/Swiss-Prot;Acc:Q9SVM8]	41	4	43	4	158	15.7	7.34	53.41
Q9SVN5	AT4G13780	AT4G13780	Methionine--tRNA ligase, cytoplasmic [Source:UniProtKB/Swiss-Prot;Acc:Q9SVN5]	12	8	36	8	797	89.8	7.01	28.13
Q9SWG3	AT4G15090	FAR1	Protein FAR-RED IMPAIRED RESPONSE 1 [Source:UniProtKB/Swiss-Prot;Acc:Q9SWG3]	16	8	59	8	827	95.4	6.62	134.71
Q9SX77	AT1G47420	SDH5	Succinate dehydrogenase subunit 5, mitochondrial [Source:UniProtKB/Swiss-Prot;Acc:Q9SX77]	44	7	93	7	257	28.1	6.65	231.27
Q9SX85	AT1G47550	SEC3A	Exocyst complex component sec3A [Source:UniProtKB/TrEMBL;Acc:F4HTA1]	21	16	76	16	887	100	5.76	101.27
Q9SY73	AT1G10310	AT1G10310	NADPH-dependent pterin aldehyde reductase [Source:UniProtKB/Swiss-Prot;Acc:Q9SY73]	13	3	21	3	242	25.3	8.28	4.99
Q9SYA9	AT1G61730	AT1G61730	Probable transcription factor At1g61730 [Source:UniProtKB/Swiss-Prot;Acc:Q9SYA9]	51	19	529	17	376	40.9	5.55	1197.83
Q9SYB5	AT1G61790	OST3B	Probable dolichyl-diphosphooligosaccharide--protein glycosyltransferase subunit 3B [Source:UniProtKB/Swiss-Prot;Acc:Q9SYB5]	20	5	32	5	346	38.8	9.31	31.07
Q9SYG2	AT1G54060	ASIL1	Trihelix transcription factor ASIL1 [Source:UniProtKB/Swiss-Prot;Acc:Q9SYG2]	34	12	128	12	383	41.7	8.62	285.63
Q9SYG7	AT1G54100	ALDH7B4	ALDH7B4 [Source:UniProtKB/TrEMBL;Acc:A0A178W3F2]	14	6	42	6	508	54.2	5.54	92.46
Q9SYP1	AT1G20960	BRR2A	DExH-box ATP-dependent RNA helicase DExH12 [Source:UniProtKB/Swiss-Prot;Acc:Q9SYP1]	61	116	2742	115	2171	247	5.74	7467.26
Q9SYP2	AT1G20950	PFP-ALPHA1	Pyrophosphate--fructose 6-phosphate 1-phosphotransferase subunit alpha [Source:UniProtKB/TrEMBL;Acc:A0A178WMV9]	29	13	133	9	614	67.1	6.99	299.64
Q9SYX2	AT2G46340	SPA1	SPA1 [Source:UniProtKB/TrEMBL;Acc:A0A178VSM9]	10	8	41	8	1029	114.6	7.34	85.68
Q9SZA3	AT4G33250	TIF3K1	Eukaryotic translation initiation factor 3 subunit K [Source:UniProtKB/Swiss-Prot;Acc:Q9SZA3]	56	10	63	10	226	25.7	4.96	94.2
Q9SZD4	AT4G29040	RPT2A	RPT2a [Source:UniProtKB/TrEMBL;Acc:A0A178V3V3]	48	20	280	20	443	49.3	6.21	634.81
Q9SZI2	AT4G26110	NAP1;1	Nucleosome assembly protein 1;1 [Source:UniProtKB/Swiss-Prot;Acc:Q9SZI2]	29	10	65	8	372	43	4.5	114.25
Q9SZL7	AT4G38170	FRS9	Protein FAR1-RELATED SEQUENCE 9 [Source:UniProtKB/Swiss-Prot;Acc:Q9SZL7]	19	8	31	8	545	62.2	5.54	44.94
Q9SZL8	AT4G38180	FRS5	Protein FAR1-RELATED SEQUENCE 5 [Source:UniProtKB/Swiss-Prot;Acc:Q9SZL8]	11	6	16	6	788	90.4	6.86	28.08
Q9SZQ5	AT4G29830	VIP3	WD repeat-containing protein VIP3 [Source:UniProtKB/Swiss-Prot;Acc:Q9SZQ5]	50	8	145	8	321	34.2	6.29	415.64
Q9SZU1	AT4G37410	CYP81F4	Cytochrome P450 81F4 [Source:UniProtKB/Swiss-Prot;Acc:Q9SZU1]	39	15	164	15	501	57.1	8.6	342.75
Q9SZU7	AT4G37470	KAI2	KAI2 [Source:UniProtKB/TrEMBL;Acc:A0A178V1E5]	16	3	19	3	270	29.8	4.83	27.58
Q9SZW7	AT4G30140	CDEF1	CDEF1 [Source:UniProtKB/TrEMBL;Acc:A0A178V2L8]	10	3	20	3	348	37.4	6.33	31.39
Q9T0I8	AT4G38800	MTN1	MTN1 [Source:UniProtKB/TrEMBL;Acc:A0A178UXV8]	27	4	47	4	267	28.4	4.84	85.83
Q9XEC4	AT4G04460	APA3	Aspartic proteinase A3 [Source:UniProtKB/Swiss-Prot;Acc:Q9XEC4]	28	10	205	10	508	55.5	7.14	450.8
Q9XEE2	AT5G65020	ANN2	Annexin D2 [Source:UniProtKB/Swiss-Prot;Acc:Q9XEE2]	56	17	339	17	317	36.2	6.1	635.53
Q9XER9	AT5G23150	HUA2	ENHANCER OF AG-4 protein 2 [Source:UniProtKB/Swiss-Prot;Acc:Q9XER9]	6	6	29	6	1392	151	8.12	46.2
Q9XES1	AT1G07670	ECA4	Calcium-transporting ATPase 4, endoplasmic reticulum-type [Source:UniProtKB/Swiss-Prot;Acc:Q9XES1]	16	13	118	13	1061	116.1	5.21	216.24
Q9XEX2	AT1G65980	PRXIIB	Peroxiredoxin-2B [Source:UniProtKB/Swiss-Prot;Acc:Q9XEX2]	38	5	111	3	162	17.4	5.36	260.85
Q9XFR5	AT1G09140	SR30	Serine/arginine-rich splicing factor SR30 [Source:UniProtKB/Swiss-Prot;Acc:Q9XFR5]	40	12	123	9	268	30.4	9.86	240.09
Q9XGM2	AT5G54260	MRE11	DNA repair and meiosis protein (Mre11) [Source:TAIR;Acc:AT5G54260]	7	3	16	3	720	80.2	6.65	20.62
Q9XGN1	AT5G24520	TTG1	Protein TRANSPARENT TESTA GLABRA 1 [Source:UniProtKB/Swiss-Prot;Acc:Q9XGN1]	16	3	10	3	341	37.9	4.88	7.35
Q9XI07	AT1G21700	SWI3C	SWI/SNF complex subunit SWI3C [Source:UniProtKB/Swiss-Prot;Acc:Q9XI07]	27	15	146	15	807	88.2	5.33	337.09
Q9XIE1	AT1G59890	SNL5	SIN3-like 5 [Source:UniProtKB/TrEMBL;Acc:F4IEM8]	10	10	45	9	1162	132.5	5.77	31.9
Q9XIK4	AT1G10490	AT1G10490	RNA cytidine acetyltransferase 1 [Source:UniProtKB/Swiss-Prot;Acc:Q9XIK4]	33	28	298	18	1028	115.5	7.33	512.7
Q9XIK6	AT1G10450	SNL6	Paired amphipathic helix protein Sin3-like 6 [Source:UniProtKB/Swiss-Prot;Acc:Q9XIK6]	5	5	24	4	1173	134.3	7.42	34.25
Q9XIP8	AT1G64980	AT1G64980	Nucleotide-diphospho-sugar transferases superfamily protein [Source:TAIR;Acc:AT1G64980]	11	2	9	2	259	30.2	5.67	25.48
Q9ZNW0	AT5G55130	MOCS3	Adenylyltransferase and sulfurtransferase MOCS3 [Source:UniProtKB/Swiss-Prot;Acc:Q9ZNW0]	10	4	29	4	464	50.5	5.82	52.67
Q9ZP16	AT4G23190	CRK11	Cysteine-rich receptor-like protein kinase 11 [Source:UniProtKB/Swiss-Prot;Acc:Q9ZP16]	12	6	32	5	667	74.1	7.64	36.05
Q9ZP54	AT2G31320	PARP1	Poly [ADP-ribose] polymerase 1 [Source:UniProtKB/Swiss-Prot;Acc:Q9ZP54]	19	15	61	15	983	111.2	8.59	77.97
Q9ZPH2	AT4G04950	GRXS17	Monothiol glutaredoxin-S17 [Source:UniProtKB/Swiss-Prot;Acc:Q9ZPH2]	36	12	84	12	488	53.1	5.08	166.53
Q9ZRT5	AT5G41210	GSTT1	Glutathione S-transferase T1 [Source:UniProtKB/Swiss-Prot;Acc:Q9ZRT5]	23	4	42	3	245	27.6	9.48	61.11
Q9ZRZ8	AT4G16630	RH28	DEAD-box ATP-dependent RNA helicase 28 [Source:UniProtKB/Swiss-Prot;Acc:Q9ZRZ8]	19	12	76	12	789	89.3	5.66	92.22
Q9ZS51	AT4G04470	PMP22	Peroxisomal membrane protein PMP22 [Source:UniProtKB/TrEMBL;Acc:Q0WTY9]	15	2	33	2	190	21.7	10.65	68.16
Q9ZS91	AT4G04830	MSRB5	Peptide methionine sulfoxide reductase B5 [Source:UniProtKB/Swiss-Prot;Acc:Q9ZS91]	14	2	25	2	139	15.2	5.88	47.06
Q9ZSJ6	AT2G05380	GRP3S	glycine-rich protein 3 short isoform [Source:TAIR;Acc:AT2G05380]	38	2	41	2	116	11.6	8.03	134.38
Q9ZST4	AT4G01900	GLB1	Nitrogen regulatory protein P-II homolog [Source:UniProtKB/Swiss-Prot;Acc:Q9ZST4]	24	4	26	4	196	21.3	9.06	28.38
Q9ZT71	AT4G03430	STA1	Protein STABILIZED1 [Source:UniProtKB/Swiss-Prot;Acc:Q9ZT71]	38	43	556	43	1029	115.5	7.24	1051.41
Q9ZU23	AT1G52000	JAL5	Jacalin-related lectin 5 [Source:UniProtKB/Swiss-Prot;Acc:Q9ZU23]	62	27	394	26	730	73.9	5.16	882.01
Q9ZUI6	AT1G60070	AT1G60070	AP-1 complex subunit gamma [Source:UniProtKB/TrEMBL;Acc:F4IEP9]	17	12	95	11	862	94.6	6.38	220.06
Q9ZUL5	AT2G02090	ETL1	ETL1 [Source:UniProtKB/TrEMBL;Acc:A0A178VWA6]	13	8	43	8	763	86.2	5.74	77.47
Q9ZUM0	AT2G02160	AT2G02160	Zinc finger CCCH domain-containing protein 17 [Source:UniProtKB/Swiss-Prot;Acc:Q9ZUM0]	48	29	426	29	669	75.8	5.2	1086.42
Q9ZUN8	AT2G19540	AT2G19540	Putative WD-40 repeat protein [Source:UniProtKB/TrEMBL;Acc:Q9ZUN8]	26	9	58	9	469	51.4	5.06	117.55
Q9ZUP3	AT2G19480	NAP1;2	Nucleosome assembly protein 1;2 [Source:UniProtKB/Swiss-Prot;Acc:Q9ZUP3]	39	13	121	10	379	43.5	4.44	236.95
Q9ZVC2	AT2G41370	NPR5	Regulatory protein NPR5 [Source:UniProtKB/Swiss-Prot;Acc:Q9ZVC2]	10	4	14	4	491	54	6.73	7.71
Q9ZVD0	AT2G27100	SE	SE [Source:UniProtKB/TrEMBL;Acc:A0A178VZD4]	44	27	328	27	720	81	8.38	686.71
Q9ZVF2	AT2G01530	MLP329	Uncharacterized protein At2g01530 (Fragment) [Source:UniProtKB/TrEMBL;Acc:C0SV41]	60	11	248	8	151	17.6	5.55	452.67
Q9ZVF3	AT2G01520	MLP328	MLP-like protein 328 [Source:UniProtKB/Swiss-Prot;Acc:Q9ZVF3]	80	10	246	7	151	17.5	5.73	355.38
Q9ZVF6	AT2G01490	PAHX	Phytanoyl-CoA dioxygenase [Source:UniProtKB/Swiss-Prot;Acc:Q9ZVF6]	35	7	72	7	283	32	6.38	98.9
Q9ZVH4	AT1G26830	CUL3A	CUL3A [Source:UniProtKB/TrEMBL;Acc:A0A178WM88]	17	9	28	6	732	85.3	7.88	32.85
Q9ZVI3	AT2G38610	AT2G38610	KH domain-containing protein At2g38610 [Source:UniProtKB/Swiss-Prot;Acc:Q9ZVI3]	32	6	43	6	286	31.7	8.84	81.76
Q9ZVJ2	AT2G38710	AT2G38710	Uncharacterized protein At2g38710 [Source:UniProtKB/Swiss-Prot;Acc:Q9ZVJ2]	49	9	49	9	214	24.2	6.8	84.27
Q9ZVN9	AT1G05055	GTF2H2	General transcription factor IIH subunit [Source:UniProtKB/TrEMBL;Acc:A0A178W5Z7]	19	4	29	4	421	46.9	6.6	82.91
Q9ZVQ3	AT2G02390	ATGSTZ1	glutathione S-transferase zeta 1 [Source:TAIR;Acc:AT2G02390]	28	3	30	3	221	24.9	5.85	67.85
Q9ZVW2	AT2G06990	HEN2	DExH-box ATP-dependent RNA helicase DExH10 [Source:UniProtKB/Swiss-Prot;Acc:Q9ZVW2]	47	38	630	37	995	111.8	6.44	1453.35
Q9ZW24	AT2G29420	GSTU7	Glutathione S-transferase U7 [Source:UniProtKB/Swiss-Prot;Acc:Q9ZW24]	33	7	124	7	227	26.1	6.95	191.54
Q9ZW30	AT2G29490	GSTU1	Glutathione S-transferase U1 [Source:UniProtKB/Swiss-Prot;Acc:Q9ZW30]	17	5	29	5	224	25.9	6.05	38.8
Q9ZW34	AT2G29560	ENO3	Cytosolic enolase 3 [Source:UniProtKB/Swiss-Prot;Acc:Q9ZW34]	15	5	66	5	475	51.6	5.52	106.39
Q9ZW36	AT2G29580	AT2G29580	Zinc finger CCCH domain-containing protein 25 [Source:UniProtKB/Swiss-Prot;Acc:Q9ZW36]	22	11	194	5	483	54.2	7.37	413.31
Q9ZW85	AT2G43090	AT2G43090	3-isopropylmalate dehydratase small subunit 3 [Source:UniProtKB/Swiss-Prot;Acc:Q9ZW85]	10	2	18	2	251	26.8	6.77	57.37
Q9ZWJ3	AT1G22360	UGT85A2	UDP-glycosyltransferase 85A2 [Source:UniProtKB/Swiss-Prot;Acc:Q9ZWJ3]	30	13	195	13	481	54.3	5.49	458.17
