# Supplementary material for: Chromatin attachment to the nuclear matrix represses hypocotyl elongation in Arabidopsis thaliana
Source: Nat Commun. 2024 Feb 12;15:1286. doi: 10.1038/s41467-024-45577-5 (PMC10861482; doi:10.1038/s41467-024-45577-5)
Supplement: Supplementary file 7 — Supplementary Data 4 [file 41467_2024_45577_MOESM7_ESM.xlsx]

## Sheet: common targets
Supplementary Data 4. Common targets of SOB3 bound and FRS12 bound n=2050
AT4G09316
AT1G35910
AT3G12020
AT3G25720
AT2G42570
AT1G69130
AT3G50260
AT4G01960
AT5G15600
AT3G29560
AT3G61060
AT5G24890
AT5G40470
AT5G62470
AT3G47610
AT1G72570
AT3G27250
AT5G13180
AT5G63530
AT2G02830
AT1G75500
AT2G22620
AT3G23150
AT1G49500
AT4G37240
AT1G63720
AT1G04960
AT3G15810
AT3G23250
AT3G29970
AT3G30180
AT3G44610
AT1G19840
AT5G59350
AT3G29572
AT5G13740
AT2G28510
AT3G23300
AT1G05370
AT1G37130
AT2G41660
AT5G49370
AT2G46780
AT2G22426
AT3G50660
AT5G45100
AT5G52280
AT1G07090
AT1G38140
AT3G52470
AT5G11310
AT5G65670
AT3G47550
AT1G68470
AT5G16680
AT1G06480
AT5G56550
AT5G38200
AT3G08600
AT3G13510
AT4G30130
AT1G32540
AT1G78860
AT4G26080
AT4G00895
AT2G44840
AT3G24100
AT4G01410
AT2G33180
AT5G09430
AT1G33760
AT1G35435
AT1G09520
AT1G67900
AT5G59730
AT3G22886
AT1G53210
AT3G28857
AT1G69760
AT2G36410
AT3G28150
AT5G37790
AT5G40790
AT3G16800
AT5G18850
AT2G25200
AT5G41400
AT1G61660
AT1G75490
AT3G22830
AT5G19875
AT5G24600
AT4G15560
AT3G29180
AT3G55430
AT2G23450
AT3G05835
AT2G18950
AT3G10525
AT3G27170
AT3G47960
AT5G17300
AT2G48030
AT3G55880
AT3G62650
AT4G02710
AT4G15630
AT5G17795
AT5G56630
AT5G64410
AT5G24830
AT3G30775
AT3G61790
AT3G59060
AT3G05210
AT4G15590
AT4G30960
AT5G64260
AT3G18950
AT3G30778
AT3G55970
AT5G43415
AT2G01850
AT2G23430
AT5G44290
AT2G02080
AT1G42490
AT3G62980
AT3G60110
AT4G18710
AT3G23240
AT3G44300
AT4G17765
AT4G31380
AT4G32300
AT5G25210
AT5G57720
AT1G72490
AT5G16190
AT1G79420
AT1G72510
AT2G28690
AT3G07010
AT4G40011
AT2G43290
AT2G05300
AT4G15550
AT2G32520
AT2G43000
AT3G42170
AT2G47770
AT1G37120
AT1G52890
AT3G24480
AT3G52840
AT5G57110
AT5G58900
AT3G16851
AT3G45000
AT3G24170
AT3G28910
AT3G30733
AT4G16745
AT1G06410
AT5G07310
AT5G25220
AT2G17450
AT1G34245
AT5G13190
AT1G35600
AT3G09920
AT3G20750
AT5G09340
AT5G19090
AT5G25190
AT5G53830
AT2G02990
AT1G79410
AT1G23870
AT1G13260
AT1G37140
AT3G21890
AT3G25730
AT3G47620
AT4G18890
AT5G38710
AT5G44190
AT5G60970
AT5G12080
AT1G05960
AT3G52720
AT4G02170
AT3G60690
AT5G35220
AT1G50420
AT1G12380
AT2G28315
AT2G34930
AT2G42600
AT2G46685
AT3G02150
AT4G19710
AT5G05440
AT5G07280
AT5G17810
AT5G10930
AT3G57330
AT2G01980
AT1G50460
AT2G43340
AT2G27690
AT3G05630
AT1G62301
AT1G63420
AT2G44500
AT2G47160
AT3G44200
AT4G08692
AT4G29130
AT4G30270
AT5G64840
AT2G45170
AT1G27210
AT1G72430
AT2G16720
AT1G21910
AT1G62380
AT1G77760
AT2G47820
AT4G39090
AT5G17310
AT5G39240
AT5G64740
AT5G21090
AT5G27670
AT3G22150
AT4G16110
AT1G79150
AT1G76600
AT5G11100
AT1G01250
AT1G67195
AT2G17490
AT3G16857
AT3G52450
AT5G41310
AT5G55090
AT3G47640
AT2G01910
AT5G20190
AT1G32230
AT2G22850
AT3G22380
AT3G22810
AT1G19850
AT4G15165
AT3G27380
AT1G63090
AT1G68830
AT3G24050
AT1G07010
AT1G11790
AT1G22030
AT1G30825
AT1G67340
AT5G14740
AT5G40460
AT5G65170
AT2G17460
AT3G19480
AT2G43500
AT3G30170
AT5G25180
AT5G47040
AT5G54530
AT3G62080
AT2G28507
AT1G77746
AT3G28850
AT4G22190
AT5G22850
AT5G24030
AT5G59790
AT2G43140
AT4G15920
AT2G22482
AT3G17609
AT1G62370
AT2G06850
AT2G22680
AT2G40330
AT3G06080
AT3G15720
AT3G18550
AT4G30200
AT5G11090
AT5G50130
AT5G53410
AT5G58530
AT5G65207
AT5G65310
AT5G65640
AT3G11820
AT1G07670
AT5G25120
AT5G13330
AT2G02800
AT3G23920
AT2G44820
AT3G60190
AT5G10946
AT3G16720
AT5G22060
AT2G43910
AT5G25110
AT1G52905
AT1G64620
AT1G78250
AT2G38310
AT3G49940
AT4G18610
AT4G37750
AT5G17350
AT5G65630
AT5G65800
AT2G05920
AT2G43050
AT3G25500
AT3G47500
AT3G21720
AT4G18030
AT2G15660
AT4G14960
AT1G55810
AT1G10657
AT1G21000
AT1G48290
AT1G69690
AT2G18876
AT4G12250
AT4G29190
AT5G40800
AT5G49520
AT5G52060
AT5G56300
AT5G57220
AT5G62720
AT1G21738
AT5G14640
AT2G03190
AT5G38560
AT1G68360
AT5G59550
AT2G44080
AT2G40430
AT1G19835
AT1G69270
AT3G12915
AT3G15990
AT3G48740
AT4G34760
AT5G02230
AT5G06839
AT5G43420
AT5G09760
AT2G23690
AT5G22570
AT2G46787
AT4G22540
AT5G13250
AT1G66880
AT5G65300
AT2G39175
AT5G64630
AT1G11680
AT1G13360
AT1G54200
AT2G24550
AT3G28180
AT4G22690
AT4G22770
AT5G02940
AT5G27150
AT5G39050
AT5G53290
AT5G56240
AT2G01610
AT3G44380
AT4G18380
AT2G45190
AT1G55120
AT2G01570
AT2G02790
AT3G19450
AT5G11060
AT5G28640
AT5G49630
AT5G67180
AT2G40230
AT2G23290
AT2G45460
AT2G44660
AT3G06560
AT2G41960
AT5G16810
AT1G15090
AT2G33290
AT3G20640
AT3G60130
AT4G24060
AT4G36920
AT5G03280
AT5G14330
AT5G56510
AT5G56975
AT2G43680
AT4G08949
AT2G40095
AT3G05180
AT4G27820
AT2G39210
AT5G13340
AT2G18162
AT2G38960
AT1G31350
AT1G50480
AT4G14990
AT1G53180
AT1G69530
AT1G71930
AT1G74430
AT1G76870
AT2G22660
AT2G23060
AT3G11690
AT3G15350
AT3G21690
AT3G22961
AT3G22970
AT3G25910
AT3G43402
AT3G51660
AT3G55560
AT4G29950
AT4G31820
AT4G35060
AT4G37780
AT5G03660
AT5G03790
AT5G16560
AT5G26270
AT5G45280
AT5G65650
AT5G66740
AT3G03150
AT1G52150
AT2G16340
AT5G53730
AT2G39200
AT2G01480
AT3G47430
AT3G46540
AT2G45080
AT2G05910
AT3G01810
AT1G13300
AT1G35501
AT1G66145
AT1G67090
AT1G70020
AT1G75790
AT3G01472
AT3G04070
AT3G62490
AT4G08950
AT4G37180
AT4G37540
AT5G11050
AT5G17233
AT5G18280
AT5G24290
AT5G28050
AT2G45685
AT3G30834
AT1G78020
AT1G42470
AT1G21810
AT1G05420
AT1G13930
AT1G35760
AT1G63850
AT1G69780
AT1G70540
AT1G74940
AT2G18850
AT2G44940
AT3G15578
AT3G22930
AT3G24420
AT4G12440
AT4G13495
AT4G18160
AT4G19395
AT4G28910
AT5G02890
AT5G27320
AT5G45350
AT5G47060
AT5G60200
AT4G33300
AT2G45161
AT1G06180
AT4G30530
AT1G50660
AT1G07610
AT1G27100
AT5G11325
AT2G17556
AT3G17185
AT2G21520
AT2G02710
AT2G16365
AT1G52540
AT1G70750
AT2G06390
AT2G36950
AT2G42610
AT3G29034
AT4G09320
AT4G27652
AT4G35470
AT5G02030
AT5G14760
AT5G25615
AT5G40890
AT5G57330
AT5G25460
AT2G28490
AT1G70070
AT1G60050
AT2G01818
AT3G29140
AT1G72210
AT3G21760
AT5G08590
AT5G21100
AT4G01090
AT1G58360
AT1G58440
AT1G68480
AT2G27080
AT2G37040
AT2G42440
AT3G05110
AT3G14950
AT3G16530
AT4G18650
AT5G17230
AT5G52250
AT5G60460
AT5G67411
AT2G42580
AT4G33010
AT5G66770
AT5G23100
AT3G01480
AT5G44670
AT3G22180
AT1G53170
AT3G25700
AT1G15100
AT5G42250
AT1G09390
AT1G22710
AT1G23040
AT1G23052
AT1G35780
AT1G49880
AT1G60110
AT1G61800
AT1G70570
AT2G05820
AT2G28660
AT2G28840
AT2G33710
AT2G44930
AT3G25880
AT3G27260
AT3G55960
AT3G62940
AT5G66690
AT5G12010
AT2G44460
AT3G22160
AT3G59920
AT1G64080
AT5G13170
AT3G03440
AT4G17570
AT1G20070
AT2G46360
AT2G01820
AT2G28500
AT1G43000
AT2G20920
AT5G12330
AT2G42365
AT3G53530
AT1G59740
AT1G66160
AT1G68552
AT1G70080
AT1G73590
AT1G74660
AT1G76620
AT2G07050
AT2G18170
AT2G18500
AT2G36960
AT2G37025
AT3G03660
AT3G11590
AT3G19030
AT3G28690
AT3G29260
AT3G56050
AT3G61850
AT4G12423
AT4G19430
AT4G21920
AT5G28487
AT5G49510
AT3G22540
AT3G54920
AT1G70000
AT1G06148
AT5G11000
AT2G03700
AT2G39435
AT1G05870
AT3G45800
AT4G14930
AT3G23810
AT2G40130
AT3G26520
AT1G78100
AT1G04310
AT1G19660
AT1G34250
AT1G55210
AT1G68240
AT1G70300
AT1G70920
AT1G80180
AT2G32020
AT3G05165
AT3G13060
AT3G14770
AT3G23040
AT3G45260
AT3G57810
AT3G61460
AT4G21750
AT4G24240
AT4G30430
AT4G34740
AT4G37870
AT5G35630
AT5G41401
AT5G43190
AT5G49680
AT1G12070
AT5G44180
AT1G72440
AT2G39010
AT1G36070
AT3G09780
AT2G05914
AT3G17110
AT2G28080
AT3G48560
AT5G13820
AT1G22630
AT1G26940
AT1G47200
AT1G63010
AT2G38090
AT3G11020
AT3G11160
AT3G54810
AT4G18430
AT4G22990
AT4G26650
AT4G29090
AT5G01380
AT5G44572
AT5G67350
AT4G32160
AT5G26340
AT1G13245
AT4G00710
AT2G48020
AT3G20250
AT3G45600
AT5G10960
AT4G23630
AT2G43010
AT5G11940
AT3G62260
AT1G59960
AT3G60400
AT5G25590
AT5G12440
AT2G41240
AT3G52710
AT5G25280
AT5G06530
AT5G65280
AT2G21570
AT1G32100
AT1G34300
AT1G60890
AT1G63670
AT1G69850
AT2G18960
AT2G27310
AT2G35940
AT2G36080
AT2G36890
AT2G36910
AT3G16250
AT3G28340
AT3G29170
AT3G29636
AT3G56360
AT4G04330
AT4G17880
AT4G30190
AT4G31510
AT4G37810
AT5G01840
AT5G03680
AT5G15740
AT5G16830
AT5G22090
AT5G23000
AT5G24316
AT5G24530
AT5G46910
AT5G54145
AT1G06000
AT5G21105
AT4G03960
AT3G17390
AT3G48520
AT5G20700
AT1G31160
AT4G20250
AT1G15690
AT2G41140
AT1G15757
AT3G28660
AT3G61260
AT4G17870
AT1G31355
AT1G67480
AT1G71880
AT1G75380
AT1G75450
AT1G75530
AT1G77093
AT1G77765
AT1G78080
AT2G22630
AT3G20300
AT3G23820
AT3G25590
AT3G57990
AT3G60670
AT4G01455
AT4G13500
AT4G30950
AT4G34131
AT4G34230
AT4G39400
AT5G19130
AT5G24580
AT5G28530
AT5G35736
AT5G59090
AT5G61440
AT5G65166
AT5G67190
AT2G42040
AT4G11270
AT3G26539
AT2G21060
AT5G01760
AT1G05570
AT1G23990
AT5G11950
AT1G53070
AT2G42620
AT2G01940
AT1G07100
AT1G14270
AT1G21830
AT5G07440
AT1G14740
AT3G60961
AT1G07590
AT3G17080
AT1G03870
AT1G12120
AT1G20967
AT1G68560
AT1G75310
AT1G78400
AT2G05700
AT2G24270
AT2G30100
AT2G35700
AT3G02010
AT3G54804
AT3G61470
AT3G63210
AT4G12800
AT5G02440
AT5G18270
AT5G43850
AT5G61970
AT5G45650
AT5G13460
AT1G28370
AT2G22330
AT3G06125
AT3G23440
AT3G58130
AT5G59510
AT5G39660
AT1G15380
AT2G15580
AT5G16730
AT2G21187
AT3G63180
AT4G19960
AT2G01300
AT1G50450
AT5G16120
AT1G01540
AT1G28190
AT1G61890
AT1G80170
AT2G05940
AT2G23330
AT2G30032
AT2G46680
AT3G05937
AT3G27785
AT3G48530
AT3G49440
AT4G17500
AT4G20830
AT4G28530
AT4G36900
AT5G17490
AT5G35540
AT5G57400
AT5G66700
AT4G17310
AT2G01830
AT3G22370
AT2G45330
AT5G27430
AT5G42030
AT1G30610
AT1G68840
AT3G18040
AT2G23300
AT5G13590
AT2G46590
AT2G46662
AT3G01690
AT3G50400
AT3G17130
AT2G16430
AT3G63440
AT2G47140
AT1G51170
AT3G22890
AT1G07080
AT1G42970
AT3G48610
AT2G16280
AT2G16700
AT1G24625
AT3G60520
AT1G07200
AT1G05010
AT1G23205
AT1G36936
AT1G46480
AT1G60150
AT1G61900
AT1G64900
AT1G69680
AT1G74448
AT2G27500
AT2G30010
AT2G34710
AT2G36220
AT3G16500
AT3G55610
AT3G61890
AT4G18570
AT4G23750
AT5G15350
AT5G39760
AT5G47050
AT5G61900
AT5G65390
AT5G67420
AT5G11850
AT2G42760
AT2G23130
AT1G23074
AT1G70370
AT2G35710
AT5G07580
AT5G25350
AT2G42280
AT3G28140
AT1G51690
AT2G35470
AT1G04830
AT5G12900
AT1G52080
AT5G22450
AT3G25870
AT2G25460
AT3G48280
AT2G45650
AT3G22190
AT1G27050
AT3G57110
AT2G21320
AT1G01260
AT1G22190
AT1G73600
AT1G76890
AT2G23150
AT2G26300
AT2G33550
AT3G07280
AT3G23030
AT3G23530
AT3G27880
AT3G28200
AT3G45300
AT3G48180
AT3G56590
AT3G63240
AT4G03820
AT4G18020
AT5G04470
AT5G14790
AT5G40780
AT5G47390
AT5G53280
AT5G54300
AT5G62430
AT5G63410
AT5G65790
AT5G67440
AT1G07870
AT5G02530
AT2G43060
AT4G17490
AT3G18290
AT1G14860
AT3G48000
AT4G09460
AT1G61930
AT5G11750
AT2G18050
AT1G24300
AT2G16400
AT2G40081
AT5G13260
AT1G08320
AT1G14340
AT1G18100
AT1G29640
AT1G30030
AT1G71960
AT1G78000
AT1G78230
AT2G19806
AT2G19860
AT2G22201
AT2G35950
AT2G39240
AT3G07330
AT3G18000
AT3G19170
AT3G55980
AT3G56880
AT3G60140
AT3G63010
AT4G02075
AT4G18340
AT4G20010
AT4G25410
AT4G28840
AT4G37580
AT5G24210
AT5G48170
AT5G50860
AT5G52120
AT5G53480
AT1G51190
AT1G59940
AT2G03565
AT2G22760
AT3G09760
AT2G28520
AT1G12110
AT1G79000
AT3G01290
AT1G52618
AT5G11670
AT1G12020
AT2G41178
AT1G50650
AT3G62422
AT5G67020
AT1G31319
AT1G35210
AT1G55690
AT1G64625
AT1G79430
AT2G18550
AT2G18700
AT2G22800
AT2G26910
AT2G28200
AT2G28790
AT2G31750
AT2G35360
AT2G39805
AT2G45660
AT3G02410
AT3G04060
AT3G06490
AT3G15510
AT3G23880
AT3G44718
AT3G55950
AT3G57420
AT3G63095
AT4G01840
AT4G03400
AT4G12420
AT4G18880
AT4G32020
AT4G35480
AT4G38052
AT4G39404
AT4G39840
AT5G01800
AT5G03110
AT5G07685
AT5G19095
AT5G25920
AT5G28145
AT5G41140
AT5G41410
AT5G57710
AT5G62350
AT5G63800
AT5G64850
AT5G67390
AT2G23460
AT1G62181
AT1G77590
AT4G09180
AT2G04240
AT2G01500
AT2G18010
AT3G15850
AT3G44260
AT5G14700
AT2G44770
AT2G01580
AT5G10010
AT1G63130
AT5G05860
AT3G05500
AT3G63120
AT5G44340
AT2G22430
AT4G01250
AT5G19120
AT3G47160
AT2G32540
AT5G20830
AT5G08330
AT1G13600
AT1G21050
AT1G62200
AT1G63100
AT1G66470
AT1G71870
AT1G76790
AT1G77380
AT2G18690
AT2G37170
AT2G44470
AT3G02468
AT3G15518
AT3G16240
AT3G19540
AT3G52360
AT3G53540
AT3G61920
AT4G19700
AT4G25630
AT4G29140
AT4G31800
AT4G37790
AT4G38070
AT5G01090
AT5G07290
AT5G19890
AT5G47900
AT5G55850
AT1G42420
AT2G39710
AT2G40800
AT1G22910
AT1G62660
AT1G76460
AT4G35300
AT5G09440
AT5G19140
AT5G60850
AT5G44170
AT3G47490
AT4G23980
AT5G21482
AT1G53860
AT2G44830
AT3G23170
AT3G55000
AT4G29200
AT1G53380
AT2G46060
AT1G24530
AT1G79520
AT2G02780
AT2G15480
AT2G42360
AT2G05786
AT1G23020
AT5G67280
AT3G50350
AT5G21326
AT1G80440
AT5G14110
AT2G03340
AT2G45890
AT1G12200
AT3G53420
AT1G01140
AT1G28260
AT1G30200
AT1G35580
AT1G36485
AT1G66700
AT1G70230
AT1G71890
AT1G72175
AT1G77910
AT1G78480
AT2G18790
AT2G19800
AT2G22140
AT3G14440
AT3G14870
AT3G27960
AT3G45210
AT4G01500
AT4G08770
AT4G11280
AT4G13480
AT4G17900
AT4G18350
AT4G36380
AT5G03030
AT5G42635
AT5G48150
AT5G53880
AT5G56000
AT5G57340
AT5G59050
AT2G35260
AT3G53830
AT1G15750
AT5G67060
AT3G02830
AT5G42950
AT1G14890
AT1G03470
AT1G69310
AT4G16150
AT4G35720
AT5G45800
AT2G40233
AT5G47610
AT1G15000
AT4G22580
AT5G50960
AT3G49790
AT4G14770
AT1G58290
AT2G01950
AT5G41810
AT1G05805
AT5G64710
AT4G01360
AT5G11540
AT2G22420
AT2G01150
AT5G20540
AT5G13090
AT1G10410
AT1G13380
AT1G20980
AT1G33450
AT1G48280
AT1G55580
AT1G69526
AT2G19825
AT2G23340
AT2G26990
AT2G31360
AT2G39705
AT2G41300
AT2G41890
AT3G06750
AT3G12930
AT3G15500
AT3G17120
AT3G17520
AT3G24465
AT3G50560
AT3G52880
AT3G55840
AT3G61970
AT4G02080
AT4G14780
AT4G15530
AT4G22120
AT4G29150
AT4G32890
AT5G07190
AT5G25620
AT5G27060
AT5G37610
AT5G45660
AT5G60710
AT2G46700
AT4G34990
AT1G79570
AT2G43120
AT3G62860
AT3G47810
AT2G04865
AT4G01060
AT5G67200
AT1G06160
AT3G11900
AT3G49670
AT2G28056
AT2G39360
AT5G14010
AT1G25560
AT1G33590
AT2G46410
AT2G41010
AT3G24840
AT5G18690
AT3G60960
AT4G15430
AT4G18700
AT3G44950
AT5G25200
AT5G19010
AT1G15560
AT1G30820
AT5G24870
AT1G27690
AT1G01620
AT1G05170
AT1G10900
AT1G26762
AT1G35790
AT1G36622
AT1G76880
AT2G02470
AT2G22810
AT2G30424
AT2G35930
AT2G37580
AT2G39700
AT2G47060
AT3G01185
AT3G05220
AT3G07350
AT3G11440
AT3G17510
AT3G24460
AT3G42940
AT3G44735
AT3G61640
AT4G01720
AT4G11870
AT4G13505
AT4G23820
AT4G28720
AT4G35280
AT4G37950
AT4G38420
AT5G01820
AT5G01830
AT5G08717
AT5G45095
AT5G45110
AT5G47370
AT5G52882
AT5G57610
AT1G03430
AT1G72690
AT4G22980
AT5G03740
AT5G10110
AT1G70140
AT5G07680
AT3G54680
AT2G01140
AT2G45200
AT1G72650
AT3G12700
AT3G47530
AT4G25090
AT3G23000
AT1G51000
AT2G01680
AT2G27770
AT3G57157
AT1G32530
AT2G45820
AT4G20380
AT1G19870
AT5G06390
AT1G01800
AT1G05000
AT1G30330
AT1G58100
AT1G61795
AT1G70090
AT1G70700
AT1G72300
AT1G73687
AT1G73805
AT1G75410
AT1G76170
AT1G76980
AT2G02440
AT2G17760
AT2G18780
AT2G22125
AT2G23620
AT2G32660
AT2G37140
AT3G03250
AT3G07770
AT3G07890
AT3G11415
AT3G11580
AT3G13110
AT3G13730
AT3G15095
AT3G22550
AT3G23210
AT3G24810
AT3G28193
AT3G28930
AT3G30122
AT3G49220
AT3G49744
AT3G50665
AT3G50810
AT3G52870
AT3G55110
AT3G56240
AT3G57040
AT3G63200
AT4G08555
AT4G18010
AT4G26210
AT4G32551
AT4G37800
AT4G39710
AT5G07200
AT5G23870
AT5G28673
AT5G37170
AT5G40900
AT5G51190
AT5G55040
AT5G55530
AT5G58910
AT5G64735
AT5G65210
AT5G67260
AT1G35670
AT1G26916
AT5G03370
AT5G21280
AT5G27920
AT1G31812
AT3G63006
AT5G25240
AT2G23310
AT2G46040
AT3G46970
AT5G12230
AT5G11590
AT3G19680
AT1G15570
AT2G17705
AT4G12230
AT2G42300
AT4G19200
AT2G02955
AT1G23030
AT3G56290
AT5G06300
AT3G61820
AT3G48700
AT1G27320
AT3G61700
AT5G40840
AT5G56250
AT4G12110
AT1G24145
AT1G32690
AT1G36210
AT1G52190
AT1G61667
AT1G68490
AT1G69570
AT1G75540
AT1G76110
AT2G13115
AT2G17950
AT2G20290
AT2G22280
AT2G22802
AT2G28550
AT2G32010
AT2G35350
AT2G37530
AT2G40270
AT2G46690
AT3G05050
AT3G14205
AT3G18710
AT3G25900
AT3G51670
AT3G51750
AT3G52280
AT3G52800
AT4G22960
AT4G23740
AT4G30060
AT4G38620
AT4G38810
AT5G06260
AT5G09980
AT5G24900
AT5G36226
AT5G38470
AT5G57510
AT5G57620
AT5G64110
AT5G16260
AT2G05160
AT1G06475
AT1G07930
AT2G42110
AT2G03480
AT2G35060
AT2G02795
AT3G49550
AT5G07990
AT3G17340
AT5G52510
AT1G68140
AT1G76650
AT5G28500
AT2G39518
AT3G28600
AT1G51300
AT5G13210
AT2G06530
AT2G41160
AT3G53620
AT3G29240
AT2G44670
AT1G80610
AT3G15020
AT5G54470
AT1G07890
AT1G61260
AT1G79160
AT3G45248
AT1G02065
AT2G44810
AT3G27210
AT4G04860
AT5G14710
AT5G28056
AT5G65470
AT1G27460
AT1G04445
AT1G11260
AT1G22500
AT1G32170
AT1G54820
AT1G60160
AT1G62990
AT1G68500
AT1G72416
AT1G74440
AT2G03730
AT2G22840
AT2G30520
AT2G34655
AT2G46970
AT2G47430
AT3G12150
AT3G21770
AT3G30391
AT3G52910
AT3G57010
AT3G60660
AT3G60680
AT4G04960
AT4G12920
AT4G14200
AT4G23810
AT4G26050
AT4G29700
AT4G36220
AT4G36520
AT4G36860
AT4G40070
AT5G03190
AT5G03780
AT5G07860
AT5G08240
AT5G14780
AT5G16567
AT5G24920
AT5G35605
AT5G62170
AT5G62280
AT5G62480
AT5G67300
AT1G31173
AT2G03020
AT5G16400
AT3G61600
AT4G01690
AT5G11930
AT1G32750
AT2G01990
AT3G16850
AT4G33020
AT1G27310
AT2G32510
AT4G10040
AT2G06020
AT2G40560
AT3G24120
AT2G15740
AT3G47470
AT3G45093
AT1G31710
AT2G26570
AT5G11530
AT1G23100
AT4G34950
AT4G13930
AT2G40750
AT5G57990
AT1G32180
AT1G77290
AT3G05880
AT4G35100
AT5G57480
AT1G02960
AT1G19310
AT1G21130
AT1G53700
AT1G56600
AT1G65486
AT1G70290
AT1G70710
AT1G73680
AT2G02480
AT2G14890
AT2G23010
AT2G26710
AT2G28140
AT2G29340
AT2G29460
AT2G35990
AT2G36320
AT2G39870
AT3G02910
AT3G04910
AT3G17350
AT3G29120
AT3G43720
AT3G43800
AT3G48550
AT3G50060
AT3G52290
AT3G61150
AT4G02940
AT4G04850
AT4G08920
AT4G09565
AT4G13494
AT4G20370
AT4G20860
AT4G21910
AT4G22570
AT4G23760
AT4G24050
AT4G25170
AT4G29100
AT4G37610
AT5G01849
AT5G04770
AT5G14070
AT5G14400
AT5G17010
AT5G22740
AT5G35735
AT5G45340
AT5G46690
AT5G49980
AT5G51545
AT5G52430
AT5G54140
AT5G60690
AT5G20920
AT2G44070
AT1G26800
AT1G79110
AT5G09810
AT1G63710
AT1G79700
AT2G16380
AT5G18860
AT1G07280
AT4G34960
AT5G40380
AT1G23710
AT1G32900
AT1G68760
AT5G25130
AT2G05100
AT2G21070
AT3G06070
AT3G27820
AT3G51840
AT5G09876
AT1G26920
AT5G18650
AT5G40390
AT5G44380
AT1G35510
AT5G13630
AT4G16141
AT4G21350
AT1G70209
AT3G07650
AT3G05820
AT1G04240
AT1G08930
AT1G13605
AT1G36650
AT1G47128
AT1G52185
AT1G54320
AT1G55700
AT1G74640
AT1G76420
AT1G80530
AT1G80950
AT2G22121
AT2G22540
AT2G26695
AT2G32150
AT2G34420
AT2G37650
AT3G12835
AT3G14370
AT3G19390
AT3G20340
AT3G28100
AT3G43431
AT3G44935
AT3G50310
AT3G52340
AT3G55730
AT3G60120
AT3G61840
AT4G12050
AT4G30610
AT4G39040
AT5G02480
AT5G06710
AT5G07210
AT5G18450
AT5G22390
AT5G24320
AT5G25140
AT5G26910
AT5G28672
AT5G35570
AT5G49480
AT5G51550
AT5G56970
AT5G57685
AT5G65700
AT5G66730
AT2G23700
AT1G32700
AT3G60200
AT4G18060
AT1G75190
AT2G41180
AT2G02147
AT3G24542
AT1G79270
AT2G39570
AT1G14920
AT4G16420
AT2G21620
AT2G42800
AT4G15415
AT4G25620
AT5G32450
AT4G17453
AT5G47380
AT1G60190
AT5G41600
AT4G16750
AT1G06002
AT2G36460
AT1G31880
AT1G74320
AT5G19700
AT1G15110
AT2G05790
AT2G41850
AT3G14590
AT5G19257
AT5G28052
AT2G05518
AT2G40300
AT2G39250
AT1G08920
AT1G13940
AT1G19330
AT1G22360
AT1G26770
AT1G27920
AT1G30320
AT1G48625
AT1G55190
AT1G67080
AT1G69818
AT1G70010
AT1G72150
AT1G73210
AT1G76160
AT1G77200
AT1G77740
AT2G04135
AT2G05590
AT2G16270
AT2G19450
AT2G22770
AT2G24230
AT2G28830
AT2G34650
AT2G38120
AT2G38290
AT2G41360
AT3G13120
AT3G13340
AT3G20770
AT3G23430
AT3G24503
AT3G24506
AT3G48745
AT3G49870
AT3G58620
AT3G59068
AT3G60080
AT3G61962
AT3G62660
AT3G62988
AT4G04957
AT4G17800
AT4G19690
AT4G26690
AT4G29230
AT4G29905
AT4G30490
AT4G37660
AT4G40050
AT5G03050
AT5G03380
AT5G04780
AT5G06980
AT5G14880
AT5G17240
AT5G22500
AT5G27350
AT5G38096
AT5G44210
AT5G47150
AT5G48100
AT5G50450
AT5G52400
AT5G53370
AT5G54130
AT5G54560
AT5G55050
AT5G56050
AT2G46980
AT2G47170
AT2G05330
AT4G01120
AT2G40900
AT1G12320
AT4G01328
AT2G02515
AT2G42200
AT3G01450
AT3G11700
AT3G25170
AT3G28920
AT3G44516
AT1G15670
AT3G23090
AT3G24520
AT3G46585
AT2G15890
AT1G33240
AT1G13370
AT1G28430
AT1G29060
AT3G43730
AT3G51950
AT3G61630
AT4G35920
AT5G09805
AT5G16000
AT3G23010
AT2G05670
AT2G06050
AT5G13930
AT4G02010
AT1G14700
AT1G27921
AT1G31640
AT1G36360
AT1G53039
AT1G53050
AT1G53840
AT1G54210
AT1G56210
AT1G61810
AT1G67820
AT1G68050
AT1G68370
AT1G68440
AT1G69640
AT1G69870
AT1G70200
AT1G70250
AT1G73760
AT1G75820
AT1G76990
AT1G77750
AT1G78310
AT2G02070
AT2G21840
AT2G35860
AT2G39865
AT2G40470
AT2G46530
AT3G25805
AT3G26690
AT3G26810
AT3G27090
AT3G44320
AT3G50870
AT3G52740
AT3G54400
AT3G61880
AT4G01460
AT4G09890
AT4G12100
AT4G12320
AT4G13340
AT4G17810
AT4G29780
AT4G34040
AT4G34135
AT4G38680
AT4G39390
AT5G02580
AT5G07920
AT5G19250
AT5G21990
AT5G26660
AT5G33290
AT5G43760
AT5G44820
AT5G45930
AT5G49720
AT5G53420
AT5G55250
AT5G56260
AT5G60680
AT5G65660
AT5G67050
AT1G72450
AT2G12462
AT3G29200
AT2G01840
AT2G03240
AT2G15970
AT5G37550
AT5G12470
AT3G23290
AT3G53380
AT1G21680
AT3G62640
AT2G17295
AT3G53430
AT2G18000
AT3G62010
AT1G51350
AT3G09570
AT5G07300
AT1G76360
AT2G05830
AT3G47420
AT1G15360
AT3G01516
AT5G64570
AT5G20885
AT1G55615
AT1G34370
AT3G22960
AT1G61520
AT2G47180
AT1G51805
AT3G29030
AT2G43520
AT2G20960
AT5G12950
AT1G01580
AT1G71695
AT1G71830
AT2G22670
AT3G50760
AT4G11000
[truncated: 51 more rows]
