# Supplementary material for: Chromatin attachment to the nuclear matrix represses hypocotyl elongation in Arabidopsis thaliana
Source: Nat Commun. 2024 Feb 12;15:1286. doi: 10.1038/s41467-024-45577-5 (PMC10861482; doi:10.1038/s41467-024-45577-5)
Supplement: Supplementary file 8 — Supplementary Data 5 [file 41467_2024_45577_MOESM8_ESM.xlsx]

## Sheet: Col-0_gene
Supplementary Data 5. Peaks identified from MAR-seq in Col-0
chr	start_gene	end_gene	locus			chr	start_peak	end_peak	length_peak
chr1	23146	31227	AT1G01040	.	+	chr1	30900	31499	390
chr1	31170	33153	AT1G01050	.	-	chr1	30900	31499	390
chr1	50090	51108	AT1G01100	.	-	chr1	49650	50099	245
chr1	57269	59167	AT1G01120	.	-	chr1	56850	59249	2727
chr1	61905	63811	AT1G01130	.	-	chr1	63450	67649	2656
chr1	64166	67625	AT1G01140	.	-	chr1	63450	67649	2656
chr1	72339	74096	AT1G01160	.	+	chr1	73350	74699	757
chr1	73931	74737	AT1G01170	.	-	chr1	73350	74699	757
chr1	99922	101834	AT1G01240	.	+	chr1	100350	100649	110
chr1	111890	111961	AT1G01270	.	-	chr1	111750	112049	286
chr1	116943	118764	AT1G01300	.	+	chr1	117000	118949	1079
chr1	120154	121130	AT1G01310	.	+	chr1	120450	121949	590
chr1	121124	130570	AT1G01320	.	-	chr1	120450	121949	590
chr1	121124	130570	AT1G01430	.	-	chr1	125850	130499	1339
chr1	121124	130570	AT1G01470	.	-	chr1	125850	130499	1339
chr1	156801	158655	AT1G01490	.	-	chr1	156600	157949	395
chr1	172146	172948	AT1G01500	.	-	chr1	171750	172949	1134
chr1	180120	182358	AT1G01540	.	-	chr1	179850	182399	1627
chr1	185133	186923	AT1G01550	.	+	chr1	186750	187199	151
chr1	195812	198635	AT1G01620	.	+	chr1	198150	199049	361
chr1	199639	201775	AT1G01720	.	+	chr1	199500	202049	1791
chr1	225665	227302	AT1G01725	.	-	chr1	224850	227249	1847
chr1	268330	269819	AT1G01790	.	+	chr1	268200	270449	1675
chr1	269792	270775	AT1G01870	.	-	chr1	268200	270449	1675
chr1	284610	291094	AT1G01880	.	+	chr1	291000	291449	178
chr1	306384	306456	AT1G01890	.	+	chr1	306300	306599	253
chr1	306480	309109	AT1G01950	.	-	chr1	306300	306599	253
chr1	309275	309347	AT1G01960	.	-	chr1	309150	309449	282
chr1	325379	330619	AT1G02080	.	+	chr1	330000	330899	613
chr1	330588	337582	AT1G02090	.	-	chr1	330000	330899	613
chr1	373335	386847	AT1G02120	.	+	chr1	386700	387299	449
chr1	387277	389647	AT1G02130	.	-	chr1	386700	387299	449
chr1	395761	399897	AT1G02310	.	+	chr1	399750	400199	431
chr1	400035	401882	AT1G02340	.	-	chr1	399750	400199	431
chr1	458133	460696	AT1G02350	.	-	chr1	458400	458849	139
chr1	465718	467844	AT1G02360	.	-	chr1	465000	466499	497
chr1	469818	470693	AT1G02400	.	+	chr1	470550	472049	754
chr1	471990	473160	AT1G02475	.	-	chr1	470550	472049	754
chr1	486801	489577	AT1G02480	.	+	chr1	486750	489749	1763
chr1	513843	515404	AT1G02500	.	-	chr1	515400	515699	128
chr1	515494	515566	AT1G02510	.	+	chr1	515400	515699	128
chr1	518251	520437	AT1G02590	.	+	chr1	518250	518699	173
chr1	518251	520437	AT1G02600	.	+	chr1	519300	520649	372
chr1	520498	521668	AT1G02610	.	-	chr1	519300	520649	372
chr1	552138	552761	AT1G02640	.	-	chr1	552450	556049	1588
chr1	552138	552761	AT1G02660	.	-	chr1	552450	556049	1588
chr1	552640	552711	AT1G02670	.	+	chr1	552450	556049	1588
chr1	552640	552711	AT1G02750	.	+	chr1	552450	556049	1588
chr1	553050	555994	AT1G02760	.	-	chr1	552450	556049	1588
chr1	553050	555994	AT1G02780	.	-	chr1	552450	556049	1588
chr1	564205	567769	AT1G02810	.	+	chr1	564150	566699	1053
chr1	564205	567769	AT1G02860	.	+	chr1	567150	567899	232
chr1	571955	574981	AT1G02870	.	-	chr1	571500	575099	2485
chr1	576046	580299	AT1G02890	.	+	chr1	575700	576299	195
chr1	602497	604292	AT1G02920	.	+	chr1	604200	604499	191
chr1	604402	604474	AT1G02930	.	+	chr1	604200	604499	191
chr1	607808	609465	AT1G03000	.	-	chr1	607500	609449	615
chr1	607808	609465	AT1G03030	.	-	chr1	607500	609449	615
chr1	618265	620480	AT1G03040	.	+	chr1	618300	620099	763
chr1	635144	637262	AT1G03090	.	+	chr1	636900	637649	277
chr1	637214	638677	AT1G03100	.	-	chr1	636900	637649	277
chr1	645092	651907	AT1G03120	.	-	chr1	644700	645149	174
chr1	658657	659771	AT1G03130	.	-	chr1	659250	659699	200
chr1	661177	662427	AT1G03140	.	-	chr1	661200	662249	336
chr1	687890	692560	AT1G03220	.	-	chr1	687450	687899	173
chr1	701478	703864	AT1G03510	.	+	chr1	703650	704099	136
chr1	703906	706631	AT1G03515	.	-	chr1	703650	704099	136
chr1	739679	744184	AT1G03560	.	+	chr1	741300	745649	1525
chr1	743885	746479	AT1G03570	.	-	chr1	741300	745649	1525
chr1	752271	753140	AT1G03600	.	+	chr1	752550	754799	1668
chr1	753307	754198	AT1G03610	.	-	chr1	752550	754799	1668
chr1	754371	756303	AT1G03640	.	-	chr1	752550	754799	1668
chr1	787122	788651	AT1G03650	.	+	chr1	786900	788999	1449
chr1	876258	877547	AT1G03730	.	-	chr1	877200	877799	474
chr1	877648	877719	AT1G03740	.	+	chr1	877200	877799	474
chr1	890156	892410	AT1G03743	.	-	chr1	892350	892649	127
chr1	892514	892585	AT1G03746	.	+	chr1	892350	892649	127
chr1	898876	899655	AT1G03850	.	+	chr1	898950	899999	753
chr1	900887	903003	AT1G03860	.	+	chr1	900750	903449	1087
chr1	909811	909883	AT1G03870	.	-	chr1	909450	910049	334
chr1	910023	911193	AT1G04000	.	-	chr1	909450	910049	334
chr1	930828	931895	AT1G04030	.	-	chr1	930750	932249	1910
chr1	933512	937043	AT1G04040	.	+	chr1	933600	934499	305
chr1	933512	937043	AT1G04080	.	+	chr1	936750	937649	546
chr1	937207	937287	AT1G04120	.	-	chr1	936750	937649	546
chr1	937401	937485	AT1G04130	.	-	chr1	936750	937649	546
chr1	976097	977761	AT1G04140	.	-	chr1	976200	979349	1089
chr1	976097	977761	AT1G04180	.	-	chr1	976200	979349	1089
chr1	979308	981885	AT1G04210	.	-	chr1	976200	979349	1089
chr1	979308	981885	AT1G04220	.	-	chr1	976200	979349	1089
chr1	982506	983540	AT1G04230	.	-	chr1	982200	983399	1128
chr1	1028106	1029119	AT1G04240	.	-	chr1	1027650	1029299	661
chr1	1040383	1042892	AT1G04260	.	+	chr1	1042050	1043999	660
chr1	1042362	1043864	AT1G04270	.	-	chr1	1042050	1043999	660
chr1	1051343	1056751	AT1G04290	.	+	chr1	1056750	1057049	143
chr1	1064454	1070927	AT1G04295	.	-	chr1	1064400	1064549	96
chr1	1073427	1075568	AT1G04300	.	+	chr1	1075050	1075949	616
chr1	1075543	1080630	AT1G04320	.	-	chr1	1075050	1075949	616
chr1	1104623	1105988	AT1G04400	.	+	chr1	1104450	1106399	660
chr1	1114405	1119739	AT1G04410	.	+	chr1	1119300	1120199	327
chr1	1119699	1122526	AT1G04430	.	-	chr1	1119300	1120199	327
chr1	1125518	1128168	AT1G04440	.	+	chr1	1127700	1129349	1581
chr1	1128188	1129551	AT1G04480	.	-	chr1	1127700	1129349	1581
chr1	1140528	1141365	AT1G04520	.	-	chr1	1141350	1142099	243
chr1	1141604	1143053	AT1G04530	.	-	chr1	1141350	1142099	243
chr1	1147523	1148533	AT1G04680	.	-	chr1	1148250	1148849	205
chr1	1147781	1148435	AT1G04690	.	+	chr1	1148250	1148849	205
chr1	1148659	1154652	AT1G04720	.	-	chr1	1148250	1148849	205
chr1	1159023	1159093	AT1G04820	.	+	chr1	1158900	1159049	117
chr1	1185550	1188517	AT1G04900	.	-	chr1	1185300	1185899	221
chr1	1189078	1191412	AT1G04910	.	-	chr1	1188600	1191449	2237
chr1	1198118	1201527	AT1G05010	.	+	chr1	1201500	1202699	335
chr1	1202255	1205803	AT1G05020	.	+	chr1	1201500	1202699	335
chr1	1216095	1217467	AT1G05136	.	+	chr1	1215450	1216199	1815
chr1	1216095	1217467	AT1G05140	.	+	chr1	1217400	1217699	160
chr1	1231578	1234032	AT1G05150	.	+	chr1	1233750	1234649	323
chr1	1234176	1236034	AT1G05320	.	-	chr1	1233750	1234649	323
chr1	1303529	1307884	AT1G05330	.	-	chr1	1305000	1306649	448
chr1	1303529	1307884	AT1G05340	.	-	chr1	1307100	1307849	292
chr1	1313564	1315750	AT1G05380	.	+	chr1	1315500	1316099	158
chr1	1324923	1324960	AT1G05385	.	+	chr1	1324800	1325099	435
chr1	1356191	1358386	AT1G05390	.	-	chr1	1356000	1357199	371
chr1	1383841	1387895	AT1G05560	.	+	chr1	1387500	1388099	225
chr1	1387871	1391187	AT1G05562	.	-	chr1	1387500	1388099	225
chr1	1431190	1432858	AT1G05570	.	-	chr1	1430400	1432799	4892
chr1	1435254	1437667	AT1G05575	.	-	chr1	1435650	1438049	823
chr1	1478923	1479063	AT1G05780	.	+	chr1	1477200	1478999	4740
chr1	1482548	1484056	AT1G05805	.	+	chr1	1483800	1484249	293
chr1	1484067	1486960	AT1G05835	.	-	chr1	1483800	1484249	293
chr1	1553608	1557733	AT1G05840	.	+	chr1	1554450	1554899	173
chr1	1558170	1558583	AT1G05850	.	+	chr1	1557750	1559849	957
chr1	1558844	1559903	AT1G05860	.	-	chr1	1557750	1559849	957
chr1	1576863	1582614	AT1G05970	.	+	chr1	1582200	1582949	278
chr1	1582671	1583718	AT1G05980	.	-	chr1	1582200	1582949	278
chr1	1582671	1583718	AT1G06000	.	-	chr1	1583700	1583999	255
chr1	1583772	1583845	AT1G06002	.	-	chr1	1583700	1583999	255
chr1	1645498	1647147	AT1G06030	.	-	chr1	1646100	1647749	490
chr1	1645875	1647162	AT1G06040	.	+	chr1	1646100	1647749	490
chr1	1647706	1659437	AT1G06060	.	-	chr1	1646100	1647749	490
chr1	1661691	1662187	AT1G06070	.	-	chr1	1660950	1662299	1328
chr1	1726608	1728404	AT1G06080	.	+	chr1	1728300	1729649	371
chr1	1744773	1747693	AT1G06390	.	+	chr1	1744650	1746749	787
chr1	1744773	1747693	AT1G06400	.	+	chr1	1747650	1748249	255
chr1	1762224	1762814	AT1G06410	.	+	chr1	1761900	1763399	516
chr1	1762734	1766281	AT1G06420	.	-	chr1	1761900	1763399	516
chr1	1762734	1766281	AT1G06450	.	-	chr1	1766250	1767149	405
chr1	1766503	1768695	AT1G06460	.	-	chr1	1766250	1767149	405
chr1	1766503	1768695	AT1G06500	.	-	chr1	1767600	1768649	286
chr1	1769014	1771115	AT1G06515	.	+	chr1	1771050	1771949	644
chr1	1816062	1817282	AT1G06560	.	-	chr1	1817250	1817549	365
chr1	1817400	1817471	AT1G06570	.	+	chr1	1817250	1817549	365
chr1	1820308	1821894	AT1G06610	.	-	chr1	1820250	1821449	280
chr1	1820977	1821918	AT1G06670	.	+	chr1	1820250	1821449	280
chr1	1826880	1828161	AT1G06680	.	+	chr1	1827900	1830599	1979
chr1	1828413	1829890	AT1G06690	.	-	chr1	1827900	1830599	1979
chr1	1832943	1834861	AT1G06750	.	+	chr1	1834500	1835249	481
chr1	1834829	1837648	AT1G06760	.	-	chr1	1834500	1835249	481
chr1	1843568	1846302	AT1G06790	.	+	chr1	1843500	1846499	1370
chr1	1946788	1950755	AT1G06800	.	+	chr1	1950600	1951199	888
chr1	1950844	1952785	AT1G06850	.	-	chr1	1950600	1951199	888
chr1	1954850	1958756	AT1G06860	.	+	chr1	1958550	1958999	186
chr1	1958923	1959947	AT1G06870	.	+	chr1	1958550	1958999	186
chr1	1965840	1967219	AT1G06880	.	+	chr1	1965600	1967249	388
chr1	1967087	1969561	AT1G06890	.	-	chr1	1965600	1967249	388
chr1	1967087	1969561	AT1G06980	.	-	chr1	1967700	1969499	442
chr1	1989479	1990730	AT1G07010	.	+	chr1	1990350	1990949	232
chr1	1990636	1992197	AT1G07020	.	-	chr1	1990350	1990949	232
chr1	2007615	2012006	AT1G07100	.	+	chr1	2011650	2013599	630
chr1	2007615	2012006	AT1G07110	.	+	chr1	2011650	2013599	630
chr1	2011885	2013545	AT1G07128	.	-	chr1	2011650	2013599	630
chr1	2011885	2013545	AT1G07130	.	-	chr1	2011650	2013599	630
chr1	2025356	2025428	AT1G07135	.	+	chr1	2025150	2025449	198
chr1	2040433	2047612	AT1G07140	.	+	chr1	2047500	2050649	3190
chr1	2047825	2049418	AT1G07250	.	+	chr1	2047500	2050649	3190
chr1	2049602	2052154	AT1G07260	.	-	chr1	2047500	2050649	3190
chr1	2072979	2076468	AT1G07280	.	+	chr1	2076300	2078099	1551
chr1	2076504	2077698	AT1G07350	.	-	chr1	2076300	2078099	1551
chr1	2087232	2089447	AT1G07580	.	+	chr1	2089350	2089949	215
chr1	2089417	2091686	AT1G07590	.	-	chr1	2089350	2089949	215
chr1	2105048	2106749	AT1G07600	.	+	chr1	2106600	2107649	514
chr1	2107398	2107468	AT1G07610	.	-	chr1	2106600	2107649	514
chr1	2108593	2110986	AT1G07615	.	+	chr1	2110950	2111699	905
chr1	2111148	2111218	AT1G07650	.	-	chr1	2110950	2111699	905
chr1	2111563	2114601	AT1G07660	.	-	chr1	2110950	2111699	905
chr1	2143031	2143821	AT1G07670	.	-	chr1	2142750	2143949	596
chr1	2152887	2155269	AT1G07720	.	+	chr1	2155200	2155499	142
chr1	2155213	2156008	AT1G07740	.	-	chr1	2155200	2155499	142
chr1	2177885	2177958	AT1G07760	.	+	chr1	2177700	2178149	452
chr1	2178104	2184148	AT1G07770	.	-	chr1	2177700	2178149	452
chr1	2187621	2188417	AT1G07820	.	-	chr1	2187300	2188649	414
chr1	2187776	2188733	AT1G07890	.	+	chr1	2187300	2188649	414
chr1	2189928	2190659	AT1G07920	.	-	chr1	2189550	2190749	3858
chr1	2191723	2193793	AT1G07930	.	-	chr1	2191500	2192099	219
chr1	2225900	2227566	AT1G07940	.	+	chr1	2227350	2227799	153
chr1	2227594	2229319	AT1G07990	.	-	chr1	2227350	2227799	153
chr1	2238087	2241217	AT1G08000	.	+	chr1	2238000	2241449	1389
chr1	2257425	2260101	AT1G08110	.	-	chr1	2257200	2257499	122
chr1	2334822	2334894	AT1G08115	.	+	chr1	2334750	2334899	248
chr1	2336523	2339391	AT1G08190	.	-	chr1	2337900	2339999	2265
chr1	2338904	2339321	AT1G08200	.	-	chr1	2337900	2339999	2265
chr1	2341542	2342123	AT1G08240	.	+	chr1	2341350	2342699	668
chr1	2342198	2344271	AT1G08315	.	-	chr1	2341350	2342699	668
chr1	2359549	2366561	AT1G08320	.	-	chr1	2359350	2359949	182
chr1	2359549	2366561	AT1G08360	.	-	chr1	2365800	2366549	222
chr1	2368837	2369734	AT1G08370	.	+	chr1	2369700	2370149	144
chr1	2370052	2374545	AT1G08380	.	-	chr1	2369700	2370149	144
chr1	2370052	2374545	AT1G08430	.	-	chr1	2374350	2374649	111
chr1	2390655	2392453	AT1G08480	.	-	chr1	2389950	2392499	1126
chr1	2397442	2400508	AT1G08490	.	-	chr1	2399850	2399999	97
chr1	2406834	2406905	AT1G08510	.	-	chr1	2406750	2407049	290
chr1	2408203	2409577	AT1G08520	.	-	chr1	2407650	2408849	696
chr1	2421218	2421943	AT1G08570	.	-	chr1	2420850	2421899	373
chr1	2437330	2439665	AT1G08580	.	+	chr1	2437350	2440049	1371
chr1	2454846	2457321	AT1G08620	.	+	chr1	2454750	2455499	225
chr1	2454846	2457321	AT1G08630	.	+	chr1	2456250	2457599	413
chr1	2458244	2460790	AT1G08650	.	+	chr1	2459700	2460899	334
chr1	2462953	2465504	AT1G08740	.	-	chr1	2462850	2464049	354
chr1	2477157	2483138	AT1G08830	.	+	chr1	2482950	2483399	247
chr1	2483240	2485109	AT1G08840	.	-	chr1	2482950	2483399	247
chr1	2535329	2537930	AT1G08870	.	+	chr1	2537850	2538299	2058
chr1	2538076	2538237	AT1G08880	.	-	chr1	2537850	2538299	2058
chr1	2567475	2573393	AT1G08900	.	+	chr1	2573250	2574449	499
chr1	2573848	2576714	AT1G08920	.	-	chr1	2573250	2574449	499
chr1	2573848	2576714	AT1G08930	.	-	chr1	2575200	2576999	504
chr1	2588525	2588596	AT1G08940	.	+	chr1	2588400	2588849	340
chr1	2620335	2621545	AT1G08950	.	-	chr1	2621400	2621999	211
chr1	2621904	2627848	AT1G08980	.	-	chr1	2621400	2621999	211
chr1	2621904	2627848	AT1G09000	.	-	chr1	2622600	2623049	167
chr1	2636011	2637915	AT1G09010	.	+	chr1	2637900	2638199	118
chr1	2638181	2640554	AT1G09070	.	+	chr1	2637900	2638199	118
chr1	2638181	2640554	AT1G09080	.	+	chr1	2640300	2641799	2509
chr1	2640813	2641828	AT1G09100	.	-	chr1	2640300	2641799	2509
chr1	2658716	2661029	AT1G09110	.	+	chr1	2658600	2659949	559
chr1	2684234	2685621	AT1G09160	.	+	chr1	2685450	2686049	256
chr1	2685659	2688595	AT1G09200	.	-	chr1	2685450	2686049	256
chr1	2691080	2694377	AT1G09210	.	-	chr1	2690700	2692499	639
chr1	2691080	2694377	AT1G09250	.	-	chr1	2693550	2694449	339
chr1	2696412	2700959	AT1G09270	.	+	chr1	2700900	2701199	135
chr1	2712892	2714734	AT1G09280	.	+	chr1	2714550	2715299	396
chr1	2715079	2716404	AT1G09310	.	-	chr1	2714550	2715299	396
chr1	2737031	2743724	AT1G09320	.	+	chr1	2736600	2737199	171
chr1	2737031	2743724	AT1G09340	.	+	chr1	2743200	2744099	377
chr1	2743761	2746939	AT1G09390	.	-	chr1	2743200	2744099	377
chr1	2752156	2753703	AT1G09430	.	+	chr1	2752050	2753849	618
chr1	2795643	2800081	AT1G09440	.	-	chr1	2799750	2800499	224
chr1	2827061	2829315	AT1G09530	.	+	chr1	2828850	2829599	354
chr1	2829579	2838369	AT1G09560	.	-	chr1	2828850	2829599	354
chr1	2846536	2846608	AT1G09570	.	-	chr1	2846400	2847749	815
chr1	2846949	2847800	AT1G09575	.	-	chr1	2846400	2847749	815
chr1	2852454	2855779	AT1G09640	.	+	chr1	2855700	2856149	136
chr1	2867259	2870656	AT1G09645	.	+	chr1	2866950	2871149	1370
chr1	2873465	2877223	AT1G09750	.	+	chr1	2873400	2877449	3481
chr1	2877692	2879169	AT1G09760	.	+	chr1	2879100	2879399	587
chr1	2879303	2879374	AT1G09770	.	+	chr1	2879100	2879399	587
chr1	2884411	2886620	AT1G09780	.	+	chr1	2884350	2885699	481
chr1	2891037	2895182	AT1G09800	.	+	chr1	2895000	2895299	107
chr1	2895166	2899384	AT1G09940	.	-	chr1	2895000	2895299	107
chr1	2927703	2928968	AT1G09970	.	+	chr1	2927550	2929349	10091
chr1	2929217	2931841	AT1G09980	.	-	chr1	2927550	2929349	10091
chr1	2936528	2939326	AT1G10020	.	-	chr1	2939250	2939549	505
chr1	2939417	2939488	AT1G10070	.	+	chr1	2939250	2939549	505
chr1	2952771	2955667	AT1G10090	.	-	chr1	2953050	2953949	354
chr1	2971593	2972199	AT1G10130	.	-	chr1	2971500	2973149	673
chr1	2972842	2976750	AT1G10140	.	-	chr1	2971500	2973149	673
chr1	2989378	2990357	AT1G10160	.	+	chr1	2989350	2990699	446
chr1	2994369	2998222	AT1G10170	.	+	chr1	2997900	2998499	322
chr1	2998100	3001315	AT1G10390	.	-	chr1	2997900	2998499	322
chr1	3009055	3009880	AT1G10440	.	+	chr1	3009000	3010199	1261
chr1	3009941	3012363	AT1G10470	.	-	chr1	3009000	3010199	1261
chr1	3015328	3018234	AT1G10490	.	+	chr1	3018150	3018599	169
chr1	3031203	3033582	AT1G10500	.	+	chr1	3031650	3031949	130
chr1	3041996	3045402	AT1G10522	.	+	chr1	3045000	3045599	273
chr1	3045513	3047893	AT1G10560	.	-	chr1	3045000	3045599	273
chr1	3076582	3079539	AT1G10570	.	+	chr1	3079350	3079649	128
chr1	3093839	3094864	AT1G10580	.	+	chr1	3093600	3098999	1755
chr1	3093839	3094864	AT1G10682	.	+	chr1	3093600	3098999	1755
chr1	3095256	3100357	AT1G10740	.	-	chr1	3093600	3098999	1755
chr1	3095256	3100357	AT1G10840	.	-	chr1	3093600	3098999	1755
chr1	3101671	3102925	AT1G10910	.	-	chr1	3101400	3102899	373
chr1	3119878	3122526	AT1G10950	.	+	chr1	3122250	3122999	287
chr1	3122956	3124578	AT1G10960	.	+	chr1	3122250	3122999	287
chr1	3157501	3159148	AT1G10970	.	+	chr1	3158100	3160049	1266
chr1	3159125	3161692	AT1G11010	.	-	chr1	3158100	3160049	1266
chr1	3161841	3165360	AT1G11020	.	+	chr1	3165150	3165599	410
chr1	3165370	3167869	AT1G11030	.	-	chr1	3165150	3165599	410
chr1	3176883	3180421	AT1G11185	.	-	chr1	3180300	3180899	2131
chr1	3236995	3239554	AT1G11190	.	-	chr1	3238800	3239849	274
chr1	3252240	3255693	AT1G11260	.	+	chr1	3252150	3253799	495
chr1	3252240	3255693	AT1G11265	.	+	chr1	3255600	3256349	268
chr1	3256245	3261614	AT1G11270	.	-	chr1	3255600	3256349	268
chr1	3269604	3271987	AT1G11300	.	-	chr1	3269250	3271049	531
chr1	3269604	3271987	AT1G11310	.	-	chr1	3271650	3272699	265
chr1	3288087	3290471	AT1G11380	.	+	chr1	3289350	3290849	657
chr1	3290311	3296198	AT1G11390	.	-	chr1	3289350	3290849	657
chr1	3310930	3322213	AT1G11430	.	+	chr1	3321900	3323549	829
chr1	3322802	3323548	AT1G11440	.	-	chr1	3321900	3323549	829
chr1	3328971	3333470	AT1G11475	.	+	chr1	3333450	3333749	156
chr1	3333595	3337491	AT1G11480	.	-	chr1	3333450	3333749	156
chr1	3407024	3412843	AT1G11550	.	-	chr1	3406800	3407099	138
chr1	3431185	3431256	AT1G11640	.	-	chr1	3431100	3431399	301
chr1	3442327	3443957	AT1G11650	.	-	chr1	3442050	3443099	331
chr1	3453228	3460620	AT1G11670	.	+	chr1	3459750	3460349	227
chr1	3460000	3461485	AT1G11700	.	-	chr1	3459750	3460349	227
chr1	3469636	3471488	AT1G11860	.	+	chr1	3469500	3469799	506
chr1	3484580	3486965	AT1G11870	.	+	chr1	3484500	3486599	655
chr1	3487594	3491277	AT1G11905	.	+	chr1	3490950	3491549	276
chr1	3491281	3493737	AT1G11910	.	-	chr1	3490950	3491549	276
chr1	3544991	3545471	AT1G11960	.	-	chr1	3544650	3545549	436
chr1	3568169	3570760	AT1G12020	.	-	chr1	3567900	3568499	262
chr1	3607631	3610520	AT1G12080	.	-	chr1	3607500	3607649	78
chr1	3639878	3644162	AT1G12090	.	+	chr1	3644100	3644399	126
chr1	3659209	3663984	AT1G12110	.	+	chr1	3663450	3665099	521
chr1	3664386	3665039	AT1G12230	.	+	chr1	3663450	3665099	521
chr1	3665087	3667139	AT1G12240	.	-	chr1	3663450	3665099	521
chr1	3676607	3676644	AT1G12244	.	+	chr1	3676500	3676799	171
chr1	3676691	3678524	AT1G12360	.	+	chr1	3676500	3676799	171
chr1	3678775	3678848	AT1G12370	.	-	chr1	3678600	3679049	297
chr1	3749510	3750035	AT1G12440	.	+	chr1	3749550	3751799	538
chr1	3750066	3752780	AT1G12500	.	-	chr1	3749550	3751799	538
chr1	3750066	3752780	AT1G12510	.	-	chr1	3752700	3752999	229
chr1	3777328	3780337	AT1G12520	.	+	chr1	3777300	3783749	6821
chr1	3781235	3785293	AT1G12580	.	+	chr1	3777300	3783749	6821
chr1	3781235	3785293	AT1G12590	.	+	chr1	3784950	3785549	180
chr1	3785507	3786990	AT1G12610	.	-	chr1	3784950	3785549	180
chr1	3794238	3800719	AT1G12770	.	+	chr1	3800400	3801149	241
chr1	3800738	3804185	AT1G12775	.	-	chr1	3800400	3801149	241
chr1	3800738	3804185	AT1G12780	.	-	chr1	3802650	3804149	692
chr1	3832623	3834191	AT1G12810	.	+	chr1	3834000	3834749	329
chr1	3834459	3837629	AT1G12820	.	-	chr1	3834000	3834749	329
chr1	3847243	3849162	AT1G12840	.	+	chr1	3849000	3849449	174
chr1	3849360	3850662	AT1G12845	.	+	chr1	3849000	3849449	174
chr1	3862399	3864030	AT1G12890	.	+	chr1	3863850	3864449	260
chr1	3864153	3866969	AT1G12900	.	-	chr1	3863850	3864449	260
chr1	3881529	3881608	AT1G12910	.	+	chr1	3881400	3881699	335
chr1	3914629	3914700	AT1G12920	.	-	chr1	3914550	3914849	305
chr1	3914774	3918176	AT1G12990	.	+	chr1	3914550	3914849	305
chr1	3914774	3918176	AT1G13000	.	+	chr1	3918000	3918599	247
chr1	3928162	3931576	AT1G13010	.	-	chr1	3929700	3931649	656
chr1	3945737	3946613	AT1G13020	.	+	chr1	3945300	3946799	406
chr1	4001280	4003442	AT1G13080	.	+	chr1	4003200	4003799	194
chr1	4003846	4006738	AT1G13110	.	+	chr1	4006650	4007399	505
chr1	4014847	4016540	AT1G13120	.	+	chr1	4016100	4021199	2505
chr1	4016784	4020983	AT1G13190	.	-	chr1	4016100	4021199	2505
chr1	4039711	4043880	AT1G13195	.	-	chr1	4043100	4043999	251
chr1	4062462	4063337	AT1G13210	.	-	chr1	4062750	4063199	162
chr1	4084162	4085036	AT1G13245	.	+	chr1	4084200	4085249	614
chr1	4089847	4090725	AT1G13260	.	-	chr1	4089150	4090799	10380
chr1	4105233	4109545	AT1G13350	.	+	chr1	4105050	4109849	3806
chr1	4148033	4151025	AT1G13360	.	+	chr1	4150950	4151249	166
chr1	4153652	4157644	AT1G13390	.	+	chr1	4153650	4157999	1655
chr1	4157654	4159046	AT1G13440	.	+	chr1	4153650	4157999	1655
chr1	4200876	4206404	AT1G13560	.	+	chr1	4206300	4206749	168
chr1	4206415	4208951	AT1G13670	.	-	chr1	4206300	4206749	168
chr1	4241592	4243008	AT1G13690	.	-	chr1	4242300	4243049	246
chr1	4263150	4265044	AT1G13700	.	-	chr1	4262850	4264649	594
chr1	4266988	4267061	AT1G13720	.	-	chr1	4266900	4267199	377
chr1	4267106	4268926	AT1G13730	.	-	chr1	4266900	4267199	377
chr1	4282899	4285829	AT1G13840	.	+	chr1	4282800	4284749	579
chr1	4282899	4285829	AT1G13850	.	+	chr1	4285800	4286099	445
chr1	4285887	4285958	AT1G13930	.	-	chr1	4285800	4286099	445
chr1	4289944	4291017	AT1G13980	.	-	chr1	4290750	4291049	197
chr1	4351064	4353685	AT1G14000	.	+	chr1	4350900	4351649	211
chr1	4353906	4355929	AT1G14010	.	+	chr1	4355250	4358249	1479
chr1	4355926	4358328	AT1G14020	.	-	chr1	4355250	4358249	1479
chr1	4367256	4368822	AT1G14030	.	+	chr1	4368600	4369499	534
chr1	4368760	4371293	AT1G14120	.	-	chr1	4368600	4369499	534
chr1	4375515	4378514	AT1G14280	.	+	chr1	4378500	4378949	163
chr1	4378939	4379516	AT1G14320	.	-	chr1	4378500	4378949	163
chr1	4391734	4392393	AT1G14330	.	+	chr1	4392150	4394249	1175
chr1	4392450	4394400	AT1G14345	.	-	chr1	4392150	4394249	1175
chr1	4394897	4396291	AT1G14350	.	-	chr1	4396200	4396349	105
chr1	4396348	4398193	AT1G14360	.	-	chr1	4396200	4396349	105
chr1	4433640	4436075	AT1G14370	.	+	chr1	4435650	4436399	468
chr1	4436105	4439464	AT1G14380	.	-	chr1	4435650	4436399	468
chr1	4440214	4440286	AT1G14390	.	+	chr1	4440000	4440599	448
chr1	4440544	4443684	AT1G14400	.	-	chr1	4440000	4440599	448
chr1	4459187	4460940	AT1G14660	.	+	chr1	4458450	4459349	293
chr1	4459187	4460940	AT1G14685	.	+	chr1	4460100	4461299	406
chr1	4467220	4469033	AT1G14720	.	+	chr1	4466400	4469249	1100
chr1	4469181	4473213	AT1G14740	.	-	chr1	4466400	4469249	1100
chr1	4498881	4501613	AT1G14860	.	+	chr1	4501350	4501799	222
chr1	4501581	4503591	AT1G14870	.	-	chr1	4501350	4501799	222
chr1	4508963	4513938	AT1G14890	.	-	chr1	4513650	4513949	128
chr1	4525486	4526064	AT1G14900	.	-	chr1	4524900	4526249	6418
chr1	4542168	4543742	AT1G14920	.	+	chr1	4541850	4544549	8315
chr1	4572419	4576632	AT1G15000	.	-	chr1	4576500	4578299	3290
chr1	4576957	4577893	AT1G15002	.	-	chr1	4576500	4578299	3290
chr1	4592829	4593683	AT1G15010	.	-	chr1	4592100	4594049	571
chr1	4592829	4593683	AT1G15015	.	-	chr1	4592100	4594049	571
chr1	4608196	4610647	AT1G15030	.	-	chr1	4607850	4610549	1696
chr1	4638514	4642104	AT1G15040	.	-	chr1	4641750	4642049	138
chr1	4688156	4688966	AT1G15080	.	+	chr1	4688100	4688999	303
chr1	4693289	4694410	AT1G15090	.	+	chr1	4693950	4696049	908
chr1	4694372	4696023	AT1G15100	.	-	chr1	4693950	4696049	908
chr1	4709635	4709706	AT1G15250	.	+	chr1	4709550	4709849	260
chr1	4709824	4712550	AT1G15260	.	+	chr1	4709550	4709849	260
chr1	4741999	4742071	AT1G15270	.	+	chr1	4741800	4742099	177
chr1	4743095	4743167	AT1G15280	.	+	chr1	4743000	4743299	263
chr1	4761042	4761725	AT1G15290	.	+	chr1	4761000	4762199	1625
chr1	4788559	4794654	AT1G15330	.	+	chr1	4794450	4794749	113
chr1	4797358	4800283	AT1G15340	.	+	chr1	4800000	4800899	546
chr1	4800169	4801850	AT1G15380	.	-	chr1	4800000	4800899	546
chr1	4802720	4805375	AT1G15390	.	+	chr1	4805100	4805699	240
chr1	4805306	4807517	AT1G15400	.	-	chr1	4805100	4805699	240
chr1	4833518	4835089	AT1G15405	.	-	chr1	4833900	4835099	335
chr1	4877627	4879149	AT1G15430	.	+	chr1	4877550	4879349	1439
chr1	4888214	4889661	AT1G15440	.	+	chr1	4889250	4891049	783
chr1	4890118	4892251	AT1G15450	.	-	chr1	4889250	4891049	783
chr1	4899145	4899979	AT1G15650	.	+	chr1	4899750	4900499	370
chr1	4908255	4911168	AT1G15670	.	+	chr1	4911000	4911299	116
chr1	4911093	4913152	AT1G15690	.	-	chr1	4911000	4911299	116
chr1	4915576	4918138	AT1G15700	.	+	chr1	4915650	4918349	826
chr1	4915576	4918138	AT1G15740	.	+	chr1	4915650	4918349	826
chr1	4918010	4921596	AT1G15750	.	-	chr1	4915650	4918349	826
chr1	4918010	4921596	AT1G15810	.	-	chr1	4915650	4918349	826
chr1	4924277	4926794	AT1G15820	.	+	chr1	4926750	4927199	216
chr1	4927011	4928690	AT1G15950	.	-	chr1	4926750	4927199	216
chr1	5031972	5036448	AT1G16100	.	-	chr1	5031450	5032199	239
chr1	5042323	5044294	AT1G16180	.	+	chr1	5043900	5044799	231
chr1	5066636	5068645	AT1G16190	.	-	chr1	5066250	5068499	713
chr1	5066636	5068645	AT1G16210	.	-	chr1	5066250	5068499	713
chr1	5075213	5077791	AT1G16250	.	-	chr1	5074950	5078399	992
chr1	5075213	5077791	AT1G16260	.	-	chr1	5074950	5078399	992
chr1	5124742	5126151	AT1G16270	.	+	chr1	5125200	5126699	377
chr1	5128375	5129523	AT1G16280	.	-	chr1	5127750	5129549	1372
chr1	5137014	5137957	AT1G16450	.	+	chr1	5137050	5138399	628
chr1	5138334	5139432	AT1G16460	.	-	chr1	5137050	5138399	628
chr1	5149226	5151354	AT1G16560	.	+	chr1	5149200	5151749	1356
chr1	5168596	5170066	AT1G16570	.	+	chr1	5169750	5170649	368
chr1	5169940	5170435	AT1G16635	.	-	chr1	5169750	5170649	368
chr1	5171207	5171742	AT1G16720	.	+	chr1	5171100	5172149	1112
chr1	5172081	5172923	AT1G16730	.	+	chr1	5171100	5172149	1112
chr1	5177529	5180049	AT1G16740	.	+	chr1	5179050	5181599	1199
chr1	5179887	5181389	AT1G16750	.	-	chr1	5179050	5181599	1199
chr1	5187626	5189673	AT1G16820	.	+	chr1	5189550	5189849	247
chr1	5189687	5189760	AT1G16830	.	-	chr1	5189550	5189849	247
chr1	5193426	5194203	AT1G16840	.	-	chr1	5193600	5194799	262
chr1	5248664	5249474	AT1G16858	.	-	chr1	5248500	5248949	162
chr1	5249760	5250573	AT1G16860	.	+	chr1	5250300	5251349	381
chr1	5250650	5252121	AT1G16870	.	-	chr1	5250300	5251349	381
chr1	5252315	5256753	AT1G16880	.	+	chr1	5256600	5257799	629
chr1	5257046	5264942	AT1G16890	.	-	chr1	5256600	5257799	629
chr1	5274346	5275602	AT1G17030	.	+	chr1	5275500	5276549	330
chr1	5275677	5277689	AT1G17070	.	-	chr1	5275500	5276549	330
chr1	5275677	5277689	AT1G17080	.	-	chr1	5277450	5278049	212
chr1	5290745	5292535	AT1G17100	.	+	chr1	5290800	5292599	596
chr1	5294629	5295797	AT1G17110	.	+	chr1	5295300	5296949	483
chr1	5295827	5296882	AT1G17130	.	-	chr1	5295300	5296949	483
chr1	5297875	5298166	AT1G17140	.	-	chr1	5297850	5298299	482
chr1	5304317	5306012	AT1G17145	.	+	chr1	5304300	5304899	429
chr1	5304317	5306012	AT1G17147	.	+	chr1	5305650	5306249	245
chr1	5306061	5309514	AT1G17200	.	-	chr1	5305650	5306249	245
chr1	5309647	5309718	AT1G17210	.	-	chr1	5309550	5309849	230
chr1	5380907	5380988	AT1G17220	.	+	chr1	5380800	5381099	193
chr1	5389952	5391490	AT1G17277	.	+	chr1	5389950	5391899	1598
chr1	5398990	5402519	AT1G17280	.	+	chr1	5398950	5402999	3099
chr1	5402569	5403818	AT1G17290	.	-	chr1	5398950	5402999	3099
chr1	5410908	5414919	AT1G17340	.	+	chr1	5414400	5415299	2068
chr1	5414817	5420630	AT1G17360	.	-	chr1	5414400	5415299	2068
chr1	5444418	5446564	AT1G17370	.	+	chr1	5445600	5447849	7030
chr1	5446462	5447859	AT1G17420	.	-	chr1	5445600	5447849	7030
chr1	5478754	5482180	AT1G17430	.	+	chr1	5478750	5479499	308
chr1	5518062	5518134	AT1G17440	.	-	chr1	5517900	5518349	288
chr1	5540427	5542902	AT1G17560	.	+	chr1	5542800	5543099	146
chr1	5543152	5546103	AT1G17570	.	+	chr1	5545800	5546399	194
chr1	5546128	5547552	AT1G17620	.	-	chr1	5545800	5546399	194
chr1	5556989	5559520	AT1G17660	.	+	chr1	5559300	5559749	148
chr1	5559579	5562113	AT1G17670	.	-	chr1	5559300	5559749	148
chr1	5563087	5568368	AT1G17680	.	+	chr1	5568150	5568599	165
chr1	5568482	5570487	AT1G17720	.	-	chr1	5568150	5568599	165
chr1	5619471	5619543	AT1G17840	.	-	chr1	5619450	5619749	825
chr1	5619582	5622663	AT1G17850	.	-	chr1	5619450	5619749	825
chr1	5668413	5670708	AT1G17860	.	+	chr1	5670450	5670899	154
chr1	5670577	5673600	AT1G17870	.	-	chr1	5670450	5670899	154
chr1	5685503	5686368	AT1G17970	.	-	chr1	5685450	5686349	459
chr1	5723088	5726478	AT1G17980	.	+	chr1	5726400	5726699	147
chr1	5726368	5727312	AT1G17990	.	-	chr1	5726400	5726699	147
chr1	5727690	5729080	AT1G18000	.	+	chr1	5728950	5729549	254
chr1	5729097	5731870	AT1G18010	.	-	chr1	5728950	5729549	254
chr1	5756835	5758464	AT1G18020	.	-	chr1	5758350	5758799	1199
chr1	5760772	5762619	AT1G18030	.	+	chr1	5762400	5762699	137
chr1	5762694	5764073	AT1G18040	.	-	chr1	5762400	5762699	137
chr1	5767300	5770602	AT1G18070	.	+	chr1	5770500	5770949	195
chr1	5767300	5770602	AT1G18130	.	+	chr1	5770500	5770949	195
chr1	5770732	5773251	AT1G18210	.	-	chr1	5770500	5770949	195
chr1	5773592	5776308	AT1G18300	.	+	chr1	5773950	5777549	3188
chr1	5776346	5778263	AT1G18310	.	-	chr1	5773950	5777549	3188
chr1	5822368	5824455	AT1G18320	.	+	chr1	5822100	5822399	131
chr1	5837590	5840332	AT1G18330	.	+	chr1	5839950	5840549	248
chr1	5840269	5841606	AT1G18390	.	-	chr1	5839950	5840549	248
chr1	5844676	5845661	AT1G18382	.	+	chr1	5844750	5845949	496
chr1	5845675	5850889	AT1G18400	.	-	chr1	5844750	5845949	496
chr1	5854148	5856697	AT1G18415	.	+	chr1	5856450	5856899	226
chr1	5856573	5858446	AT1G18420	.	-	chr1	5856450	5856899	226
chr1	5860119	5862682	AT1G18430	.	-	chr1	5862300	5864099	798
chr1	5863431	5864009	AT1G18450	.	-	chr1	5862300	5864099	798
chr1	5878412	5880041	AT1G18460	.	+	chr1	5879400	5880599	690
chr1	5880130	5884756	AT1G18470	.	-	chr1	5879400	5880599	690
chr1	5885083	5890470	AT1G18570	.	+	chr1	5890350	5890799	234
chr1	5915644	5916212	AT1G18620	.	-	chr1	5916150	5916899	204
chr1	5916871	5920089	AT1G18720	.	-	chr1	5916150	5916899	204
chr1	5922630	5926400	AT1G18730	.	+	chr1	5922450	5925299	1472
chr1	5922630	5926400	AT1G18740	.	+	chr1	5925900	5926649	280
chr1	5933870	5938761	AT1G18745	.	+	chr1	5938650	5939399	257
chr1	5946764	5951473	AT1G18820	.	+	chr1	5951250	5951699	326
chr1	5951542	5955037	AT1G18880	.	-	chr1	5951250	5951699	326
chr1	5977411	5981480	AT1G18890	.	+	chr1	5977350	5978249	422
chr1	5982267	5984013	AT1G18990	.	+	chr1	5983650	5984249	236
chr1	5983984	5987784	AT1G19000	.	-	chr1	5983650	5984249	236
chr1	6037464	6038692	AT1G19020	.	-	chr1	6038550	6038849	193
chr1	6038757	6038838	AT1G19025	.	+	chr1	6038550	6038849	193
chr1	6062216	6063291	AT1G19050	.	+	chr1	6062250	6063149	318
chr1	6075820	6075891	AT1G19180	.	+	chr1	6075600	6076199	471
chr1	6075945	6076018	AT1G19300	.	-	chr1	6075600	6076199	471
chr1	6076077	6082334	AT1G19350	.	+	chr1	6075600	6076199	471
chr1	6093208	6098383	AT1G19360	.	-	chr1	6092850	6093599	386
chr1	6142564	6146521	AT1G19373	.	+	chr1	6145950	6146399	194
chr1	6146074	6148850	AT1G19376	.	-	chr1	6145950	6146399	194
chr1	6149301	6150038	AT1G19380	.	+	chr1	6148950	6150449	534
chr1	6149939	6152222	AT1G19390	.	-	chr1	6148950	6150449	534
chr1	6149939	6152222	AT1G19396	.	-	chr1	6151950	6152399	162
chr1	6184904	6187472	AT1G19397	.	+	chr1	6187350	6187799	195
chr1	6187507	6191708	AT1G19400	.	-	chr1	6187350	6187799	195
chr1	6187507	6191708	AT1G19450	.	-	chr1	6191400	6192449	431
chr1	6192071	6194093	AT1G19650	.	-	chr1	6191400	6192449	431
chr1	6192071	6194093	AT1G19660	.	-	chr1	6192900	6196499	1549
chr1	6194543	6196229	AT1G19710	.	-	chr1	6192900	6196499	1549
chr1	6199898	6201484	AT1G19715	.	+	chr1	6199500	6202649	1378
chr1	6202249	6203918	AT1G19720	.	+	chr1	6199500	6202649	1378
chr1	6202249	6203918	AT1G19730	.	+	chr1	6203550	6204449	345
chr1	6204343	6206988	AT1G19770	.	+	chr1	6203550	6204449	345
chr1	6204343	6206988	AT1G19780	.	+	chr1	6206700	6207299	214
chr1	6206871	6209500	AT1G19840	.	-	chr1	6206700	6207299	214
chr1	6213725	6218335	AT1G19860	.	-	chr1	6213450	6213749	122
chr1	6235895	6238799	AT1G19870	.	+	chr1	6236700	6237749	394
chr1	6267969	6268828	AT1G19910	.	-	chr1	6267000	6268949	1080
chr1	6299687	6301086	AT1G19920	.	+	chr1	6299550	6301349	5520
chr1	6301200	6303956	AT1G19950	.	-	chr1	6299550	6301349	5520
chr1	6304360	6305689	AT1G20000	.	+	chr1	6305550	6306599	341
chr1	6305966	6308013	AT1G20010	.	-	chr1	6305550	6306599	341
chr1	6325642	6330079	AT1G20015	.	+	chr1	6326100	6326549	161
chr1	6326366	6326699	AT1G20020	.	-	chr1	6326100	6326549	161
chr1	6331398	6333743	AT1G20040	.	+	chr1	6332400	6334049	389
chr1	6343096	6345662	AT1G20050	.	-	chr1	6345600	6345899	208
chr1	6343330	6345689	AT1G20090	.	+	chr1	6345600	6345899	208
chr1	6345764	6345835	AT1G20100	.	+	chr1	6345600	6345899	208
chr1	6348107	6351975	AT1G20120	.	+	chr1	6351900	6352349	153
chr1	6352470	6356113	AT1G20170	.	+	chr1	6355650	6356549	1200
chr1	6356131	6360192	AT1G20180	.	-	chr1	6355650	6356549	1200
chr1	6356131	6360192	AT1G20190	.	-	chr1	6359250	6360449	538
chr1	6389411	6391267	AT1G20200	.	+	chr1	6389400	6391349	1300
chr1	6409978	6414451	AT1G20210	.	+	chr1	6413100	6414599	426
chr1	6457821	6459751	AT1G20250	.	-	chr1	6459150	6460649	669
chr1	6460598	6462224	AT1G20260	.	+	chr1	6459150	6460649	669
chr1	6463922	6465476	AT1G20270	.	+	chr1	6463500	6466349	9471
chr1	6465487	6466454	AT1G20330	.	-	chr1	6463500	6466349	9471
chr1	6488655	6488735	AT1G20340	.	+	chr1	6488550	6489299	315
chr1	6520748	6523368	AT1G20400	.	+	chr1	6523050	6523499	142
chr1	6522764	6525962	AT1G20420	.	-	chr1	6523050	6523499	142
chr1	6558678	6560489	AT1G20440	.	-	chr1	6560250	6562949	1258
chr1	6560795	6562786	AT1G20450	.	-	chr1	6560250	6562949	1258
chr1	6568073	6568597	AT1G20510	.	+	chr1	6567600	6568949	1490
chr1	6568853	6570939	AT1G20620	.	+	chr1	6567600	6568949	1490
chr1	6577833	6579178	AT1G20630	.	-	chr1	6577650	6579149	644
chr1	6622094	6623620	AT1G20640	.	+	chr1	6621450	6623849	2644
chr1	6671137	6672653	AT1G20650	.	-	chr1	6671700	6672599	266
chr1	6688698	6690414	AT1G20670	.	+	chr1	6688500	6690899	1800
chr1	6690456	6692477	AT1G20693	.	-	chr1	6688500	6690899	1800
chr1	6697178	6697253	AT1G20696	.	+	chr1	6697050	6699149	2121
chr1	6697438	6697524	AT1G20760	.	+	chr1	6697050	6699149	2121
chr1	6698058	6698824	AT1G20770	.	+	chr1	6697050	6699149	2121
chr1	6700772	6703368	AT1G20823	.	-	chr1	6703350	6703649	111
chr1	6709778	6711788	AT1G20820	.	+	chr1	6711600	6714299	1248
chr1	6710961	6711787	AT1G20830	.	+	chr1	6711600	6714299	1248
chr1	6712038	6714247	AT1G20840	.	-	chr1	6711600	6714299	1248
chr1	6731434	6734882	AT1G20980	.	-	chr1	6733800	6734999	308
chr1	6796202	6799759	AT1G21000	.	-	chr1	6799650	6800099	217
chr1	6799981	6802685	AT1G21010	.	-	chr1	6799650	6800099	217
chr1	6814793	6816876	AT1G21050	.	+	chr1	6816450	6817649	577
chr1	6816702	6819542	AT1G21090	.	-	chr1	6816450	6817649	577
chr1	6819564	6822711	AT1G21100	.	-	chr1	6821100	6823049	514
chr1	6822864	6824071	AT1G21110	.	-	chr1	6821100	6823049	514
chr1	6832347	6833837	AT1G21130	.	+	chr1	6832200	6834449	6784
chr1	6833885	6836578	AT1G21310	.	-	chr1	6832200	6834449	6784
chr1	6872794	6873255	AT1G21370	.	-	chr1	6873150	6873299	83
chr1	6891429	6894736	AT1G21380	.	-	chr1	6894450	6895049	207
chr1	6895015	6898725	AT1G21400	.	-	chr1	6894450	6895049	207
chr1	6913229	6914594	AT1G21410	.	+	chr1	6914250	6915149	614
chr1	6914613	6916805	AT1G21420	.	-	chr1	6914250	6915149	614
chr1	6924184	6926724	AT1G21450	.	+	chr1	6926700	6926999	189
chr1	6936898	6937666	AT1G21460	.	-	chr1	6937650	6939899	703
chr1	6937795	6940582	AT1G21500	.	-	chr1	6937650	6939899	703
chr1	6941285	6941373	AT1G21560	.	+	chr1	6941100	6941999	347
chr1	6942717	6945018	AT1G21580	.	+	chr1	6942750	6945449	966
chr1	6948860	6948943	AT1G21670	.	-	chr1	6948750	6949049	289
chr1	6949043	6950319	AT1G21680	.	+	chr1	6948750	6949049	289
chr1	6966922	6968933	AT1G21760	.	+	chr1	6968700	6971399	2117
chr1	6969107	6970956	AT1G21770	.	-	chr1	6968700	6971399	2117
chr1	6975388	6977264	AT1G21780	.	+	chr1	6975000	6975449	177
chr1	6995282	6995353	AT1G21830	.	-	chr1	6995250	6996749	542
chr1	6996210	6997943	AT1G21910	.	+	chr1	6995250	6996749	542
chr1	6996210	6997943	AT1G21920	.	+	chr1	6997800	6999749	2081
chr1	6998489	6999817	AT1G21945	.	-	chr1	6997800	6999749	2081
chr1	7001201	7004418	AT1G22050	.	-	chr1	7004400	7004699	289
chr1	7004514	7004585	AT1G22060	.	+	chr1	7004400	7004699	289
chr1	7016516	7016588	AT1G22110	.	+	chr1	7016400	7016699	303
chr1	7016693	7020590	AT1G22190	.	+	chr1	7016400	7016699	303
chr1	7016693	7020590	AT1G22200	.	+	chr1	7020300	7020899	278
chr1	7020749	7023067	AT1G22280	.	-	chr1	7020300	7020899	278
chr1	7038688	7040159	AT1G22300	.	-	chr1	7038150	7040099	925
chr1	7042429	7043363	AT1G22320	.	-	chr1	7041450	7043699	1827
chr1	7072192	7075838	AT1G22330	.	-	chr1	7071900	7072199	111
chr1	7082668	7082739	AT1G22360	.	+	chr1	7082550	7082849	318
chr1	7084409	7085772	AT1G22430	.	-	chr1	7084050	7085849	12655
chr1	7088003	7089606	AT1G22470	.	-	chr1	7087800	7089299	8138
chr1	7103454	7105881	AT1G22500	.	-	chr1	7105200	7105949	282
chr1	7143067	7146540	AT1G22510	.	+	chr1	7143000	7147799	11768
chr1	7146636	7149977	AT1G22530	.	+	chr1	7143000	7147799	11768
chr1	7154560	7158218	AT1G22540	.	+	chr1	7158000	7158599	454
chr1	7158244	7160526	AT1G22550	.	-	chr1	7158000	7158599	454
chr1	7164190	7168021	AT1G22570	.	-	chr1	7164000	7164599	189
chr1	7176775	7178820	AT1G22610	.	+	chr1	7176750	7181999	2290
chr1	7176775	7178820	AT1G22620	.	+	chr1	7176750	7181999	2290
chr1	7179452	7181499	AT1G22640	.	+	chr1	7176750	7181999	2290
chr1	7179452	7181499	AT1G22710	.	+	chr1	7176750	7181999	2290
chr1	7209369	7214993	AT1G22840	.	+	chr1	7214850	7215449	286
chr1	7215015	7216741	AT1G22850	.	-	chr1	7214850	7215449	286
chr1	7238800	7239669	AT1G22930	.	+	chr1	7238700	7239899	747
chr1	7242761	7242832	AT1G23030	.	-	chr1	7242750	7243049	268
chr1	7242920	7244904	AT1G23050	.	+	chr1	7242750	7243049	268
chr1	7242920	7244904	AT1G23052	.	+	chr1	7244700	7245149	216
chr1	7244939	7248143	AT1G23080	.	-	chr1	7244700	7245149	216
chr1	7324588	7329385	AT1G23310	.	+	chr1	7324500	7325549	338
chr1	7324588	7329385	AT1G23390	.	+	chr1	7329000	7329599	186
chr1	7337728	7339452	AT1G23490	.	+	chr1	7337700	7339949	1373
chr1	7346156	7346973	AT1G23710	.	+	chr1	7346100	7347299	666
chr1	7366775	7367678	AT1G23870	.	+	chr1	7366650	7367999	1778
chr1	7384629	7386558	AT1G23880	.	+	chr1	7386450	7388549	1489
chr1	7386839	7388428	AT1G24080	.	-	chr1	7386450	7388549	1489
chr1	7389981	7391553	AT1G24095	.	-	chr1	7390050	7391549	595
chr1	7399062	7400605	AT1G24159	.	-	chr1	7398750	7400699	3201
chr1	7453236	7455009	AT1G24160	.	-	chr1	7453050	7454999	943
chr1	7483882	7485666	AT1G24170	.	+	chr1	7485300	7485899	304
chr1	7485636	7488713	AT1G24180	.	-	chr1	7485300	7485899	304
chr1	7493426	7496710	AT1G24265	.	+	chr1	7493400	7497299	1672
chr1	7497141	7499579	AT1G24267	.	+	chr1	7493400	7497299	1672
chr1	7497141	7499579	AT1G24340	.	+	chr1	7499550	7499999	225
chr1	7499733	7499804	AT1G24350	.	-	chr1	7499550	7499999	225
chr1	7508969	7511801	AT1G24440	.	+	chr1	7510500	7512449	533
chr1	7511850	7513361	AT1G24490	.	-	chr1	7510500	7512449	533
chr1	7529882	7531025	AT1G24510	.	-	chr1	7529550	7530899	600
chr1	7554840	7557025	AT1G24530	.	+	chr1	7557000	7557299	135
chr1	7557262	7565803	AT1G24706	.	-	chr1	7557000	7557299	135
chr1	7610398	7612682	AT1G24807	.	+	chr1	7610250	7611749	497
chr1	7613005	7615339	AT1G24822	.	+	chr1	7612800	7615499	748
chr1	7613005	7615339	AT1G24880	.	+	chr1	7612800	7615499	748
chr1	7649194	7651816	AT1G24851	.	+	chr1	7651350	7652549	439
chr1	7651646	7652288	AT1G24938	.	-	chr1	7651350	7652549	439
chr1	7652029	7654014	AT1G25054	.	+	chr1	7651350	7652549	439
chr1	7661118	7662608	AT1G24996	.	-	chr1	7660050	7662599	1435
chr1	7696536	7697699	AT1G25025	.	+	chr1	7696500	7698449	5800
chr1	7704255	7706140	AT1G25055	.	-	chr1	7703400	7706249	1471
chr1	7717826	7722120	AT1G25083	.	+	chr1	7719450	7721099	453
chr1	7771670	7773154	AT1G25097	.	+	chr1	7772850	7773299	190
chr1	7773063	7781499	AT1G25098	.	-	chr1	7772850	7773299	190
chr1	7800507	7802562	AT1G25112	.	-	chr1	7802250	7802699	137
chr1	7835782	7837288	AT1G25150	.	+	chr1	7835700	7837799	6848
chr1	7837591	7840788	AT1G25155	.	-	chr1	7835700	7837799	6848
chr1	7873933	7875878	AT1G25175	.	+	chr1	7873950	7874249	127
chr1	7878769	7881219	AT1G25180	.	-	chr1	7878450	7878899	171
chr1	7884417	7884454	AT1G25230	.	-	chr1	7884300	7884599	185
chr1	7886542	7889534	AT1G25275	.	+	chr1	7886400	7888049	1439
chr1	7886542	7889534	AT1G25280	.	+	chr1	7888500	7889999	561
chr1	7894858	7897591	AT1G25380	.	-	chr1	7894650	7897949	2056
chr1	7919144	7921832	AT1G25400	.	+	chr1	7920750	7922099	371
chr1	7932854	7933390	AT1G25440	.	-	chr1	7932450	7933499	375
chr1	7949476	7950900	AT1G25490	.	+	chr1	7949550	7951049	417
chr1	7950819	7952673	AT1G25500	.	-	chr1	7949550	7951049	417
chr1	7955493	7958442	AT1G25550	.	-	chr1	7955400	7958399	1112
chr1	7964042	7966436	AT1G25560	.	+	chr1	7966200	7967249	312
chr1	7966533	7968641	AT1G25886	.	-	chr1	7966200	7967249	312
chr1	7976620	7978573	AT1G26208	.	-	chr1	7977300	7978949	617
chr1	7994291	7997588	AT1G26210	.	+	chr1	7997400	7998149	682
chr1	7997676	8002944	AT1G26260	.	-	chr1	7997400	7998149	682
chr1	8006195	8007428	AT1G26270	.	+	chr1	8006100	8007899	1244
chr1	8030641	8033117	AT1G26430	.	-	chr1	8030550	8033099	914
chr1	8079287	8080574	AT1G26440	.	+	chr1	8080200	8080799	513
chr1	8080482	8082875	AT1G26490	.	-	chr1	8080200	8080799	513
chr1	8117339	8122127	AT1G26560	.	+	chr1	8117250	8118299	487
chr1	8156646	8159077	AT1G26580	.	+	chr1	8156550	8159549	2278
chr1	8168443	8169267	AT1G26630	.	+	chr1	8167950	8169299	460
chr1	8168443	8169267	AT1G26640	.	-	chr1	8167950	8169299	460
chr1	8180577	8183570	AT1G26770	.	-	chr1	8179950	8183549	1884
chr1	8268416	8271933	AT1G26800	.	-	chr1	8268150	8271749	1189
chr1	8309112	8310649	AT1G26810	.	-	chr1	8308350	8310749	3630
chr1	8336683	8338672	AT1G26820	.	+	chr1	8336400	8339249	2794
chr1	8385251	8386426	AT1G26830	.	+	chr1	8384850	8386799	1186
chr1	8432179	8435656	AT1G26840	.	+	chr1	8431950	8432399	183
chr1	8432179	8435656	AT1G26850	.	+	chr1	8433300	8433899	185
chr1	8432179	8435656	AT1G26920	.	+	chr1	8434350	8436149	815
chr1	8432179	8435656	AT1G26945	.	+	chr1	8434350	8436149	815
chr1	8435657	8438745	AT1G27080	.	+	chr1	8434350	8436149	815
chr1	8435657	8438745	AT1G27090	.	+	chr1	8434350	8436149	815
chr1	8520290	8520363	AT1G27100	.	-	chr1	8520150	8520449	295
chr1	8523247	8524929	AT1G27130	.	+	chr1	8524800	8525399	1200
chr1	8552775	8553385	AT1G27200	.	+	chr1	8553000	8555249	600
chr1	8552775	8553385	AT1G27210	.	+	chr1	8553000	8555249	600
chr1	8553420	8556290	AT1G27290	.	-	chr1	8553000	8555249	600
chr1	8553420	8556290	AT1G27300	.	-	chr1	8553000	8555249	600
chr1	8557216	8558832	AT1G27310	.	-	chr1	8558250	8558999	246
chr1	8560525	8563495	AT1G27320	.	-	chr1	8563200	8563499	139
chr1	8600477	8603801	AT1G27330	.	+	chr1	8603700	8604149	186
chr1	8604069	8607484	AT1G27340	.	-	chr1	8603700	8604149	186
chr1	8635209	8638986	AT1G27350	.	+	chr1	8638500	8639249	223
chr1	8638520	8640487	AT1G27600	.	-	chr1	8638500	8639249	223
chr1	8662019	8663964	AT1G27670	.	+	chr1	8661600	8662499	254
chr1	8662019	8663964	AT1G27695	.	+	chr1	8663700	8664149	180
chr1	8682234	8685271	AT1G27700	.	+	chr1	8685000	8685599	332
chr1	8685271	8688227	AT1G27730	.	-	chr1	8685000	8685599	332
chr1	8693227	8694705	AT1G27760	.	+	chr1	8693100	8695199	1250
chr1	8741940	8755558	AT1G27770	.	+	chr1	8755500	8756699	564
chr1	8771766	8773535	AT1G27780	.	-	chr1	8771550	8772599	244
chr1	8774997	8777882	AT1G27930	.	-	chr1	8775300	8778599	1322
chr1	8775901	8783775	AT1G27950	.	+	chr1	8775300	8778599	1322
chr1	8778280	8779056	AT1G27960	.	+	chr1	8775300	8778599	1322
chr1	8789376	8792080	AT1G27970	.	-	chr1	8790000	8790899	360
chr1	8798483	8806360	AT1G27980	.	+	chr1	8798400	8798849	191
chr1	8798483	8806360	AT1G28130	.	+	chr1	8799300	8801399	1074
chr1	8798483	8806360	AT1G28250	.	+	chr1	8806350	8806649	104
chr1	8799520	8800410	AT1G28260	.	-	chr1	8799300	8801399	1074
chr1	8800808	8801584	AT1G28280	.	+	chr1	8799300	8801399	1074
chr1	8806607	8808156	AT1G28281	.	+	chr1	8806350	8806649	104
chr1	8808549	8810443	AT1G28327	.	-	chr1	8808450	8808749	106
chr1	8811905	8814788	AT1G28330	.	-	chr1	8811600	8815799	1616
chr1	8812822	8814342	AT1G28370	.	+	chr1	8811600	8815799	1616
chr1	8815186	8815962	AT1G28380	.	+	chr1	8811600	8815799	1616
chr1	8821008	8822533	AT1G28440	.	+	chr1	8820750	8821049	130
chr1	8822692	8824821	AT1G28470	.	-	chr1	8822700	8823149	150
chr1	8827286	8829320	AT1G28600	.	+	chr1	8826300	8829899	1405
chr1	8829564	8830340	AT1G28660	.	+	chr1	8826300	8829899	1405
chr1	8840402	8842317	AT1G28670	.	-	chr1	8839650	8841449	523
chr1	8860671	8861364	AT1G28760	.	+	chr1	8860500	8862149	2182
chr1	8863777	8866805	AT1G28930	.	+	chr1	8866800	8867099	167
chr1	8903470	8906002	AT1G28940	.	+	chr1	8905800	8906399	237
chr1	8911130	8912398	AT1G28950	.	-	chr1	8910900	8912849	2044
chr1	8933716	8935460	AT1G28980	.	-	chr1	8933400	8935499	1767
chr1	8951202	8955107	AT1G28990	.	+	chr1	8955000	8955449	204
chr1	8955249	8957949	AT1G29070	.	-	chr1	8955000	8955449	204
chr1	8976434	8978093	AT1G29071	.	+	chr1	8975400	8978699	4742
chr1	8981677	8983041	AT1G29150	.	-	chr1	8981250	8983199	7015
chr1	9010258	9015226	AT1G29210	.	-	chr1	9015000	9015599	231
chr1	9066636	9068432	AT1G29280	.	-	chr1	9066450	9068249	564
chr1	9067039	9068207	AT1G29300	.	+	chr1	9066450	9068249	564
chr1	9087104	9089378	AT1G29340	.	+	chr1	9089250	9089999	222
chr1	9089524	9092457	AT1G29395	.	-	chr1	9089250	9089999	222
chr1	9143810	9143883	AT1G29400	.	+	chr1	9143700	9143999	374
chr1	9143967	9146050	AT1G29418	.	-	chr1	9143700	9143999	374
chr1	9158183	9158255	AT1G29420	.	+	chr1	9157950	9158249	356
chr1	9178378	9181835	AT1G29430	.	+	chr1	9178350	9179549	315
chr1	9184606	9187505	AT1G29440	.	+	chr1	9187200	9187799	253
chr1	9205836	9207383	AT1G29450	.	+	chr1	9205950	9207749	883
chr1	9207388	9209902	AT1G29460	.	-	chr1	9205950	9207749	883
chr1	9259605	9261313	AT1G29465	.	+	chr1	9259650	9261449	584
chr1	9285099	9286324	AT1G29470	.	-	chr1	9285000	9286649	408
chr1	9286643	9289969	AT1G29500	.	-	chr1	9285000	9286649	408
chr1	9292446	9293784	AT1G29510	.	-	chr1	9293700	9293999	152
chr1	9295736	9298541	AT1G29520	.	+	chr1	9298500	9298649	70
chr1	9298751	9300699	AT1G29640	.	+	chr1	9300600	9300899	102
chr1	9300873	9304139	AT1G29660	.	-	chr1	9300600	9300899	102
chr1	9329512	9330398	AT1G29670	.	+	chr1	9329250	9330899	3164
chr1	9351454	9352761	AT1G29680	.	+	chr1	9351450	9353099	501
chr1	9400664	9403789	AT1G29690	.	+	chr1	9403500	9404399	230
chr1	9403900	9406256	AT1G29710	.	-	chr1	9403500	9404399	230
chr1	9407125	9411172	AT1G29760	.	-	chr1	9406800	9411449	3708
chr1	9425460	9426886	AT1G29800	.	+	chr1	9425400	9427049	732
chr1	9449549	9451750	AT1G29810	.	-	chr1	9451050	9452249	361
chr1	9455368	9458026	AT1G29900	.	-	chr1	9455100	9458099	880
chr1	9481532	9482912	AT1G29910	.	+	chr1	9481200	9484649	2432
chr1	9483157	9484368	AT1G29920	.	+	chr1	9481200	9484649	2432
chr1	9484316	9485896	AT1G29930	.	-	chr1	9481200	9484649	2432
chr1	9487780	9492572	AT1G29940	.	+	chr1	9492450	9494249	539
chr1	9492964	9494069	AT1G29990	.	+	chr1	9492450	9494249	539
chr1	9495520	9498085	AT1G30000	.	+	chr1	9497700	9498449	410
chr1	9498151	9499425	AT1G30110	.	-	chr1	9497700	9498449	410
chr1	9603553	9606101	AT1G30120	.	-	chr1	9603300	9603749	243
chr1	9627572	9628496	AT1G30130	.	-	chr1	9627450	9628499	712
chr1	9639024	9640151	AT1G30190	.	+	chr1	9639900	9640349	165
chr1	9640198	9641901	AT1G30200	.	-	chr1	9639900	9640349	165
chr1	9648141	9649073	AT1G30210	.	-	chr1	9647700	9649199	6278
chr1	9668584	9671616	AT1G30230	.	+	chr1	9671250	9671849	297
chr1	9671638	9676157	AT1G30240	.	-	chr1	9671250	9671849	297
chr1	9671638	9676157	AT1G30270	.	-	chr1	9674100	9677249	2833
chr1	9677043	9682982	AT1G30280	.	+	chr1	9674100	9677249	2833
chr1	9731260	9732719	AT1G30282	.	-	chr1	9730800	9732449	461
chr1	9740704	9742159	AT1G30360	.	+	chr1	9740550	9742499	933
chr1	9742188	9745787	AT1G30370	.	-	chr1	9740550	9742499	933
chr1	9746811	9748046	AT1G30380	.	+	chr1	9746850	9749099	729
chr1	9748737	9752769	AT1G30390	.	+	chr1	9746850	9749099	729
chr1	9825286	9828067	AT1G30400	.	+	chr1	9825150	9825749	194
chr1	9825286	9828067	AT1G30430	.	+	chr1	9826200	9828149	504
chr1	9874247	9875579	AT1G30570	.	+	chr1	9875400	9875999	332
chr1	9875600	9879174	AT1G30580	.	-	chr1	9875400	9875999	332
chr1	9886077	9887478	AT1G30620	.	-	chr1	9884550	9887699	1351
chr1	9887519	9887656	AT1G30630	.	+	chr1	9884550	9887699	1351
chr1	9931934	9933451	AT1G30700	.	+	chr1	9933150	9935399	1625
chr1	9933884	9935269	AT1G30720	.	-	chr1	9933150	9935399	1625
chr1	9955969	9956940	AT1G30730	.	-	chr1	9955950	9956999	1089
chr1	9963593	9966320	AT1G30820	.	+	chr1	9963450	9964049	181
chr1	9996824	10000447	AT1G30830	.	+	chr1	9996900	10000649	1007
chr1	10010181	10012198	AT1G31110	.	+	chr1	10009350	10010249	299
chr1	10051014	10053117	AT1G31120	.	-	chr1	10051950	10053149	427
chr1	10071712	10073411	AT1G31130	.	-	chr1	10071300	10071899	264
chr1	10071712	10073411	AT1G31173	.	-	chr1	10073400	10075349	650
chr1	10071712	10073411	AT1G31240	.	-	chr1	10073400	10075349	650
chr1	10074507	10076344	AT1G31290	.	-	chr1	10073400	10075349	650
chr1	10074507	10076344	AT1G31320	.	-	chr1	10073400	10075349	650
chr1	10103158	10104588	AT1G31330	.	+	chr1	10102800	10103249	211
chr1	10106090	10106161	AT1G31420	.	+	chr1	10105950	10106999	298
chr1	10106528	10106599	AT1G31430	.	+	chr1	10105950	10106999	298
chr1	10106898	10106969	AT1G31540	.	+	chr1	10105950	10106999	298
chr1	10108389	10108460	AT1G31800	.	+	chr1	10108350	10108799	132
chr1	10108710	10108781	AT1G31810	.	+	chr1	10108350	10108799	132
chr1	10149791	10151360	AT1G31812	.	+	chr1	10151250	10151849	478
chr1	10151668	10151774	AT1G31910	.	-	chr1	10151250	10151849	478
chr1	10180518	10182703	AT1G31920	.	+	chr1	10182600	10183499	241
chr1	10207306	10207378	AT1G31930	.	-	chr1	10207200	10207499	282
chr1	10236367	10237467	AT1G31935	.	+	chr1	10236450	10238699	572
chr1	10247780	10249594	AT1G31940	.	-	chr1	10247400	10248149	279
chr1	10264395	10266818	AT1G32050	.	+	chr1	10264200	10265999	578
chr1	10288197	10289621	AT1G32060	.	-	chr1	10289400	10294799	1691
chr1	10290040	10294478	AT1G32070	.	-	chr1	10289400	10294799	1691
chr1	10300878	10301302	AT1G32120	.	+	chr1	10300200	10303349	1485
chr1	10300878	10301302	AT1G32130	.	+	chr1	10300200	10303349	1485
chr1	10301152	10301951	AT1G32170	.	-	chr1	10300200	10303349	1485
chr1	10301152	10301951	AT1G32200	.	-	chr1	10300200	10303349	1485
chr1	10302650	10303335	AT1G32230	.	-	chr1	10300200	10303349	1485
chr1	10302650	10303335	AT1G32440	.	-	chr1	10300200	10303349	1485
chr1	10304507	10305108	AT1G32450	.	-	chr1	10304100	10305149	1269
chr1	10305951	10306499	AT1G32460	.	-	chr1	10305600	10306499	636
chr1	10307507	10308143	AT1G32470	.	-	chr1	10307400	10308749	385
chr1	10308574	10309798	AT1G32490	.	+	chr1	10307400	10308749	385
chr1	10310245	10314048	AT1G32500	.	-	chr1	10309800	10310249	183
chr1	10321210	10321864	AT1G32540	.	+	chr1	10321200	10322099	976
chr1	10322574	10323189	AT1G32620	.	+	chr1	10322550	10323899	1019
chr1	10323655	10324743	AT1G32630	.	+	chr1	10322550	10323899	1019
chr1	10355703	10356482	AT1G32640	.	-	chr1	10355400	10356749	513
chr1	10371839	10373766	AT1G32680	.	+	chr1	10371750	10374299	1745
chr1	10375763	10377871	AT1G32690	.	+	chr1	10375650	10378199	2515
chr1	10377790	10378961	AT1G32700	.	-	chr1	10375650	10378199	2515
chr1	10379020	10382123	AT1G32740	.	-	chr1	10380750	10382099	525
chr1	10387673	10389100	AT1G32750	.	+	chr1	10388100	10388249	106
chr1	10422331	10424327	AT1G32840	.	+	chr1	10424250	10424549	127
chr1	10432601	10435441	AT1G32920	.	+	chr1	10435050	10435799	255
chr1	10435374	10437506	AT1G32928	.	-	chr1	10435050	10435799	255
chr1	10468054	10472211	AT1G32930	.	+	chr1	10471800	10473449	9605
chr1	10472280	10473299	AT1G33040	.	-	chr1	10471800	10473449	9605
chr1	10474784	10475959	AT1G33050	.	-	chr1	10474200	10475999	19104
chr1	10478005	10479048	AT1G33055	.	+	chr1	10477950	10479449	18582
chr1	10479121	10486819	AT1G33120	.	-	chr1	10477950	10479449	18582
chr1	10507593	10509098	AT1G33140	.	+	chr1	10508850	10509449	190
chr1	10509211	10512468	AT1G33240	.	-	chr1	10508850	10509449	190
chr1	10582074	10584080	AT1G33590	.	+	chr1	10583850	10584299	192
chr1	10584160	10586635	AT1G33600	.	-	chr1	10583850	10584299	192
chr1	10587602	10589760	AT1G33610	.	+	chr1	10589700	10591049	432
chr1	10618966	10619802	AT1G33760	.	+	chr1	10618800	10619699	251
chr1	10625029	10627099	AT1G33855	.	+	chr1	10626450	10627349	926
chr1	10627185	10630538	AT1G33860	.	-	chr1	10626450	10627349	926
chr1	10638911	10640782	AT1G33950	.	+	chr1	10640550	10641299	373
chr1	10641099	10645935	AT1G33990	.	-	chr1	10640550	10641299	373
chr1	10654857	10658897	AT1G34000	.	+	chr1	10658700	10659149	195
chr1	10662663	10664668	AT1G34010	.	-	chr1	10663500	10664699	338
chr1	10663332	10664763	AT1G34030	.	+	chr1	10663500	10664699	338
chr1	10715665	10718997	AT1G34042	.	+	chr1	10715700	10718249	1713
chr1	10715665	10718997	AT1G34210	.	+	chr1	10718700	10719299	193
chr1	10719169	10720758	AT1G34220	.	-	chr1	10718700	10719299	193
chr1	10719169	10720758	AT1G34260	.	-	chr1	10719900	10720799	260
chr1	10722197	10723247	AT1G34270	.	+	chr1	10722150	10724999	2810
chr1	10723454	10725016	AT1G34370	.	+	chr1	10722150	10724999	2810
chr1	10727638	10737889	AT1G34380	.	+	chr1	10737450	10738199	281
chr1	10756722	10756794	AT1G34590	.	+	chr1	10756500	10756799	432
chr1	10828933	10831482	AT1G34630	.	+	chr1	10831350	10831949	394
chr1	10831673	10835538	AT1G34640	.	-	chr1	10831350	10831949	394
chr1	10854549	10858244	AT1G34740	.	+	chr1	10858050	10858499	218
chr1	10858298	10860261	AT1G34750	.	-	chr1	10858050	10858499	218
chr1	10892570	10894572	AT1G34770	.	+	chr1	10892400	10894349	535
chr1	10898172	10899912	AT1G34780	.	+	chr1	10898400	10899749	407
chr1	10900854	10902534	AT1G35110	.	+	chr1	10900800	10902449	468
chr1	10944913	10949458	AT1G35120	.	-	chr1	10947900	10948799	273
chr1	10963573	10963646	AT1G35140	.	-	chr1	10963500	10963799	206
chr1	11104113	11104186	AT1G35210	.	+	chr1	11103750	11104349	353
chr1	11104301	11107763	AT1G35340	.	-	chr1	11103750	11104349	353
chr1	11114701	11116195	AT1G35350	.	-	chr1	11114400	11116199	979
chr1	11137365	11138969	AT1G35580	.	+	chr1	11137350	11140049	1891
chr1	11163858	11164928	AT1G35600	.	-	chr1	11163750	11164049	204
chr1	11188293	11192317	AT1G35612	.	+	chr1	11188050	11188349	157
chr1	11213017	11214382	AT1G35680	.	+	chr1	11214000	11216099	4192
chr1	11214824	11216037	AT1G35720	.	-	chr1	11214000	11216099	4192
chr1	11249618	11253879	AT1G35790	.	+	chr1	11253450	11254199	306
chr1	11253936	11255737	AT1G36050	.	-	chr1	11253450	11254199	306
chr1	11290948	11293753	AT1G36060	.	-	chr1	11290650	11291099	149
chr1	11290948	11293753	AT1G36078	.	-	chr1	11291850	11293799	1077
chr1	11396402	11399714	AT1G36080	.	+	chr1	11399400	11399999	199
chr1	11399607	11406259	AT1G36130	.	-	chr1	11399400	11399999	199
chr1	11410875	11412204	AT1G36160	.	-	chr1	11406300	11412449	3934
chr1	11457126	11461825	AT1G36200	.	+	chr1	11461500	11462249	541
chr1	11461855	11463848	AT1G36270	.	-	chr1	11461500	11462249	541
chr1	11465049	11469165	AT1G36350	.	+	chr1	11469000	11470349	349
chr1	11469482	11470010	AT1G36460	.	+	chr1	11469000	11470349	349
chr1	11470056	11471340	AT1G36622	.	-	chr1	11469000	11470349	349
chr1	11528445	11531281	AT1G36730	.	+	chr1	11528400	11529599	348
chr1	11528445	11531281	AT1G36732	.	+	chr1	11531100	11531549	382
chr1	11532533	11534639	AT1G36795	.	+	chr1	11532600	11534999	1996
chr1	11534724	11536305	AT1G36800	.	-	chr1	11532600	11534999	1996
chr1	11552926	11558777	AT1G36810	.	+	chr1	11558400	11559149	346
chr1	11558881	11561865	AT1G36940	.	-	chr1	11558400	11559149	346
chr1	11575320	11577927	AT1G36980	.	+	chr1	11575350	11578349	1493
chr1	11601781	11605060	AT1G37015	.	-	chr1	11601300	11602049	244
chr1	11601781	11605060	AT1G37035	.	-	chr1	11605050	11605799	334
chr1	11612118	11616218	AT1G37050	.	+	chr1	11611350	11612699	438
chr1	11612118	11616218	AT1G37060	.	+	chr1	11613600	11616899	1131
chr1	11612118	11616218	AT1G37057	.	+	chr1	11613600	11616899	1131
chr1	11712162	11715112	AT1G37063	.	+	chr1	11714850	11719949	1960
chr1	11715150	11719970	AT1G37130	.	-	chr1	11714850	11719949	1960
chr1	11738118	11739326	AT1G37180	.	+	chr1	11738100	11739749	2444
chr1	11739304	11740361	AT1G37190	.	-	chr1	11738100	11739749	2444
chr1	11742054	11749775	AT1G37471	.	-	chr1	11749650	11749949	126
chr1	11749823	11752106	AT1G38167	.	-	chr1	11749650	11749949	126
chr1	11767504	11769880	AT1G38185	.	+	chr1	11767800	11768849	359
chr1	11797248	11797285	AT1G38340	.	-	chr1	11797200	11797499	262
chr1	11797335	11798602	AT1G38350	.	+	chr1	11797200	11797499	262
chr1	11797335	11798602	AT1G38360	.	+	chr1	11798550	11801099	2391
chr1	11798810	11800988	AT1G38440	.	-	chr1	11798550	11801099	2391
chr1	11818034	11818279	AT1G38450	.	+	chr1	11817900	11818499	276
chr1	11820908	11821710	AT1G38460	.	-	chr1	11820600	11821799	520
chr1	11827433	11829759	AT1G39110	.	+	chr1	11827350	11830199	2926
chr1	11844877	11846347	AT1G39190	.	+	chr1	11846100	11846399	150
chr1	11846247	11856765	AT1G39270	.	-	chr1	11846100	11846399	150
chr1	11896546	11899695	AT1G39910	.	-	chr1	11897250	11897549	111
chr1	11928807	11929302	AT1G40093	.	+	chr1	11928300	11930399	12535
chr1	11931203	11931801	AT1G40095	.	+	chr1	11931000	11932499	1694
chr1	11931842	11934759	AT1G40103	.	-	chr1	11931000	11932499	1694
chr1	11966470	11967843	AT1G40104	.	+	chr1	11967450	11968199	500
chr1	11967827	11971532	AT1G40105	.	-	chr1	11967450	11968199	500
chr1	11967827	11971532	AT1G40113	.	-	chr1	11970000	11972699	908
chr1	11967827	11971532	AT1G40115	.	-	chr1	11970000	11972699	908
chr1	11971308	11972578	AT1G40117	.	-	chr1	11970000	11972699	908
chr1	11971308	11972578	AT1G40119	.	-	chr1	11970000	11972699	908
chr1	12010901	12012524	AT1G40121	.	+	chr1	12012300	12012749	253
chr1	12023275	12024783	AT1G40123	.	+	chr1	12024600	12025049	185
chr1	12051471	12054546	AT1G40125	.	-	chr1	12050850	12054449	1733
chr1	12177777	12179413	AT1G40127	.	+	chr1	12177750	12179699	2650
chr1	12180776	12182363	AT1G40129	.	+	chr1	12180600	12182699	4317
chr1	12188910	12190418	AT1G40150	.	+	chr1	12188850	12190649	824
chr1	12237878	12238598	AT1G40230	.	+	chr1	12237900	12238499	209
chr1	12291258	12292501	AT1G40310	.	+	chr1	12292500	12295049	639
chr1	12294394	12295305	AT1G40470	.	+	chr1	12292500	12295049	639
chr1	12333046	12339182	AT1G41650	.	-	chr1	12336900	12337799	243
chr1	12333046	12339182	AT1G41660	.	-	chr1	12336900	12337799	243
chr1	12355568	12358031	AT1G41680	.	+	chr1	12357000	12358499	1974
chr1	12357910	12358966	AT1G41710	.	-	chr1	12357000	12358499	1974
chr1	12359536	12361189	AT1G41720	.	-	chr1	12359700	12359999	139
chr1	12370065	12371553	AT1G41730	.	-	chr1	12369750	12370349	299
chr1	12379427	12379687	AT1G41740	.	-	chr1	12379200	12380099	263
chr1	12458670	12462905	AT1G41775	.	+	chr1	12462600	12463199	342
chr1	12462849	12466000	AT1G41803	.	-	chr1	12462600	12463199	342
chr1	12485967	12492169	AT1G41810	.	+	chr1	12492150	12492449	108
chr1	12492411	12494544	AT1G41820	.	-	chr1	12492150	12492449	108
chr1	12550452	12552629	AT1G41875	.	+	chr1	12550500	12552899	1215
chr1	12552655	12554338	AT1G41900	.	-	chr1	12550500	12552899	1215
chr1	12665167	12667818	AT1G41930	.	+	chr1	12664800	12665549	214
chr1	12685200	12687641	AT1G42120	.	+	chr1	12686850	12687749	292
chr1	12687552	12688543	AT1G42140	.	-	chr1	12686850	12687749	292
chr1	12722224	12728189	AT1G42220	.	-	chr1	12728100	12728549	182
chr1	12736092	12738196	AT1G42360	.	-	chr1	12738000	12739049	264
chr1	12746486	12748614	AT1G42365	.	+	chr1	12748350	12748949	169
chr1	12748571	12750383	AT1G42370	.	-	chr1	12748350	12748949	169
chr1	12833398	12840997	AT1G42375	.	-	chr1	12838500	12839549	286
chr1	12846097	12846425	AT1G42460	.	-	chr1	12846150	12846749	178
chr1	12851997	12853128	AT1G42470	.	+	chr1	12851850	12853199	2191
chr1	12896652	12897402	AT1G42727	.	-	chr1	12894900	12897449	813
chr1	12977765	12979910	AT1G42924	.	+	chr1	12979800	12980999	325
chr1	12981251	12984583	AT1G42970	.	-	chr1	12983100	12984749	946
chr1	13122204	13125264	AT1G42980	.	-	chr1	13121550	13125299	1228
chr1	13136559	13139252	AT1G42990	.	+	chr1	13135950	13136849	250
chr1	13145643	13146693	AT1G43060	.	+	chr1	13145700	13146899	317
chr1	13208736	13210418	AT1G43170	.	+	chr1	13210350	13210649	150
chr1	13225197	13227195	AT1G43171	.	+	chr1	13225200	13226099	338
chr1	13295190	13300109	AT1G43200	.	-	chr1	13294800	13295249	141
chr1	13450204	13453683	AT1G43387	.	+	chr1	13453050	13453649	265
chr1	13454496	13456331	AT1G43502	.	-	chr1	13454100	13456349	917
chr1	13481665	13482785	AT1G43700	.	-	chr1	13482750	13483499	261
chr1	13483143	13485572	AT1G43710	.	+	chr1	13482750	13483499	261
chr1	13516325	13520545	AT1G43730	.	-	chr1	13514700	13516349	427
chr1	13533870	13544008	AT1G43740	.	+	chr1	13543950	13544399	193
chr1	13577455	13580996	AT1G43745	.	-	chr1	13580850	13581599	212
chr1	13628848	13633367	AT1G43750	.	-	chr1	13632300	13632899	221
chr1	13686426	13686498	AT1G43755	.	+	chr1	13686300	13686599	126
chr1	13735498	13737957	AT1G43760	.	-	chr1	13737900	13738799	251
chr1	13836131	13836954	AT1G43845	.	-	chr1	13835850	13837049	343
chr1	13898210	13900831	AT1G43850	.	-	chr1	13897950	13900949	1209
chr1	13898210	13900831	AT1G43860	.	-	chr1	13897950	13900949	1209
chr1	13942799	13945667	AT1G43883	.	-	chr1	13942500	13942949	171
chr1	13948347	13950729	AT1G43980	.	-	chr1	13950150	13952099	439
chr1	13950803	13953811	AT1G44060	.	+	chr1	13950150	13952099	439
chr1	14003903	14004911	AT1G44070	.	+	chr1	14004000	14005799	482
chr1	14025028	14026941	AT1G44100	.	+	chr1	14026800	14027249	201
chr1	14044015	14044859	AT1G44160	.	+	chr1	14043900	14045699	594
chr1	14056481	14058908	AT1G44170	.	-	chr1	14058900	14060099	251
chr1	14079841	14083072	AT1G44414	.	+	chr1	14082750	14084099	356
chr1	14084522	14090143	AT1G44446	.	+	chr1	14084700	14085299	172
chr1	14084522	14090143	AT1G44910	.	+	chr1	14085900	14086349	137
chr1	14084522	14090143	AT1G44920	.	+	chr1	14087850	14088449	183
chr1	14084522	14090143	AT1G45000	.	+	chr1	14089050	14090099	269
chr1	14094306	14097437	AT1G45090	.	+	chr1	14092800	14094599	421
chr1	14101593	14102348	AT1G45145	.	-	chr1	14101650	14102699	252
chr1	14158527	14161938	AT1G45163	.	+	chr1	14158200	14162249	11167
chr1	14193585	14194819	AT1G45165	.	-	chr1	14192100	14194499	652
chr1	14197638	14200137	AT1G45201	.	+	chr1	14197500	14198249	207
chr1	14234557	14237169	AT1G45229	.	+	chr1	14234250	14234849	146
chr1	14320220	14323789	AT1G45688	.	+	chr1	14319750	14320499	218
chr1	14334140	14338177	AT1G46696	.	+	chr1	14335800	14336099	112
chr1	14430747	14432225	AT1G46768	.	+	chr1	14429700	14431499	387
chr1	14434173	14436840	AT1G47128	.	+	chr1	14435700	14436149	132
chr1	14437603	14445999	AT1G47250	.	+	chr1	14438100	14439749	432
chr1	14487343	14488365	AT1G47260	.	+	chr1	14486700	14487599	276
chr1	14492062	14495814	AT1G47570	.	+	chr1	14492700	14493599	251
chr1	14492062	14495814	AT1G47720	.	+	chr1	14495550	14496149	162
chr1	14501393	14505229	AT1G47740	.	+	chr1	14502450	14503199	178
chr1	14591055	14593550	AT1G47750	.	-	chr1	14593200	14593949	195
chr1	14594407	14598190	AT1G48080	.	-	chr1	14598150	14599199	295
chr1	14598690	14604275	AT1G48090	.	-	chr1	14598150	14599199	295
chr1	14598690	14604275	AT1G48100	.	-	chr1	14602800	14603849	264
chr1	14849635	14852390	AT1G48110	.	+	chr1	14849700	14850299	175
chr1	15038153	15041098	AT1G48230	.	-	chr1	15038250	15047549	4283
chr1	15044573	15050812	AT1G48240	.	-	chr1	15038250	15047549	4283
chr1	15044573	15050812	AT1G48260	.	-	chr1	15048000	15053249	2347
chr1	15078534	15081356	AT1G48300	.	-	chr1	15080850	15086099	68583
chr1	15081952	15085893	AT1G48310	.	+	chr1	15080850	15086099	68583
chr1	15139933	15142292	AT1G48315	.	+	chr1	15093150	15140699	24535
chr1	15139933	15142292	AT1G48320	.	+	chr1	15141150	15142499	405
chr1	15160610	15166681	AT1G48440	.	+	chr1	15158850	15182099	9836
chr1	15179141	15179593	AT1G48450	.	+	chr1	15158850	15182099	9836
chr1	15180908	15186517	AT1G48540	.	+	chr1	15158850	15182099	9836
chr1	15180908	15186517	AT1G48550	.	+	chr1	15182550	15184049	398
chr1	15180908	15186517	AT1G48610	.	+	chr1	15184500	15185399	231
chr1	15180908	15186517	AT1G48620	.	+	chr1	15186450	15193349	2261
chr1	15180908	15186517	AT1G48750	.	+	chr1	15186450	15193349	2261
chr1	15187719	15189614	AT1G48760	.	+	chr1	15186450	15193349	2261
chr1	15187719	15189614	AT1G48790	.	+	chr1	15186450	15193349	2261
chr1	15190972	15191991	AT1G48840	.	+	chr1	15186450	15193349	2261
chr1	15190972	15191991	AT1G48850	.	+	chr1	15186450	15193349	2261
chr1	15209959	15213729	AT1G48920	.	+	chr1	15193800	15209999	5723
chr1	15214280	15215365	AT1G48930	.	+	chr1	15213900	15215099	377
chr1	15215966	15221264	AT1G48960	.	-	chr1	15216000	15217049	265
chr1	15240553	15244036	AT1G48970	.	+	chr1	15238800	15240599	705
chr1	15240553	15244036	AT1G49020	.	+	chr1	15241350	15241649	116
chr1	15412720	15414517	AT1G49032	.	+	chr1	15414150	15416099	492
chr1	15414895	15415806	AT1G49070	.	+	chr1	15414150	15416099	492
chr1	15415948	15417870	AT1G49080	.	+	chr1	15414150	15416099	492
chr1	15438170	15441167	AT1G49170	.	+	chr1	15436650	15439799	1290
chr1	15438170	15441167	AT1G49240	.	+	chr1	15436650	15439799	1290
chr1	15476465	15477001	AT1G49245	.	+	chr1	15476700	15478199	424
chr1	15478365	15481172	AT1G49280	.	+	chr1	15480900	15482549	431
chr1	15482852	15484057	AT1G49300	.	+	chr1	15483450	15485099	462
chr1	15493688	15499345	AT1G49350	.	+	chr1	15499200	15500699	379
chr1	15500528	15502597	AT1G49360	.	+	chr1	15499200	15500699	379
chr1	15500528	15502597	AT1G49460	.	+	chr1	15501600	15502649	233
chr1	15504918	15507474	AT1G49490	.	-	chr1	15507300	15507749	136
chr1	15508897	15512095	AT1G49500	.	-	chr1	15508200	15508949	229
chr1	15539176	15544377	AT1G49590	.	-	chr1	15539550	15540899	309
chr1	15539176	15544377	AT1G49600	.	-	chr1	15539550	15540899	309
chr1	15570514	15578278	AT1G49650	.	+	chr1	15571350	15572399	273
chr1	15579817	15580557	AT1G49660	.	-	chr1	15580050	15581999	495
chr1	15582423	15585143	AT1G49690	.	-	chr1	15584100	15584399	165
chr1	15650172	15650405	AT1G49700	.	+	chr1	15650400	15650999	219
chr1	15670938	15673358	AT1G49720	.	-	chr1	15672600	15673649	262
chr1	15685411	15695693	AT1G49730	.	+	chr1	15690150	15691799	478
chr1	15730615	15730686	AT1G49780	.	-	chr1	15730500	15730799	174
chr1	15736521	15741101	AT1G49840	.	-	chr1	15740850	15741599	209
chr1	15768328	15769506	AT1G49975	.	-	chr1	15769500	15770549	279
chr1	15824726	15826576	AT1G50010	.	-	chr1	15824400	15825299	318
chr1	15824726	15826576	AT1G50020	.	-	chr1	15826500	15827699	287
chr1	15827696	15833426	AT1G50040	.	-	chr1	15826500	15827699	287
chr1	15827696	15833426	AT1G50070	.	-	chr1	15828600	15829949	326
chr1	15827696	15833426	AT1G50100	.	-	chr1	15831150	15833399	534
chr1	15836929	15838788	AT1G50290	.	-	chr1	15835800	15838199	583
chr1	15839908	15845642	AT1G50300	.	-	chr1	15841500	15841949	143
chr1	15913520	15917485	AT1G50440	.	-	chr1	15917250	15917849	177
chr1	15926987	15935208	AT1G50450	.	+	chr1	15926100	15928199	790
chr1	16085799	16088273	AT1G50480	.	+	chr1	16085100	16086449	375
chr1	16118446	16121623	AT1G50490	.	+	chr1	16116300	16118549	596
chr1	16127381	16129843	AT1G50640	.	+	chr1	16129350	16129949	196
chr1	16133286	16135587	AT1G50660	.	+	chr1	16135350	16137899	985
chr1	16135852	16137463	AT1G50670	.	-	chr1	16135350	16137899	985
chr1	16189210	16203832	AT1G50740	.	+	chr1	16191900	16192199	195
chr1	16266720	16268870	AT1G50750	.	+	chr1	16268400	16269149	283
chr1	16269075	16270513	AT1G50850	.	+	chr1	16268400	16269149	283
chr1	16282132	16285446	AT1G50900	.	+	chr1	16281450	16282349	297
chr1	16370494	16374521	AT1G50910	.	-	chr1	16374300	16375799	383
chr1	16388535	16392796	AT1G51060	.	+	chr1	16387050	16388549	422
chr1	16484231	16486241	AT1G51070	.	+	chr1	16485600	16487399	686
chr1	16486320	16488384	AT1G51160	.	-	chr1	16485600	16487399	686
chr1	16508723	16509784	AT1G51390	.	-	chr1	16509750	16528949	10758
chr1	16513076	16515138	AT1G51400	.	-	chr1	16509750	16528949	10758
chr1	16516119	16518727	AT1G51402	.	-	chr1	16509750	16528949	10758
chr1	16522213	16524114	AT1G51500	.	-	chr1	16509750	16528949	10758
chr1	16525242	16527812	AT1G51560	.	-	chr1	16509750	16528949	10758
chr1	16528880	16531065	AT1G51570	.	-	chr1	16509750	16528949	10758
chr1	16613541	16614137	AT1G51580	.	+	chr1	16613550	16614149	297
chr1	16617152	16622049	AT1G51590	.	+	chr1	16621650	16622249	364
chr1	16622068	16624469	AT1G51690	.	-	chr1	16621650	16622249	364
chr1	16630704	16635864	AT1G51700	.	-	chr1	16635000	16636499	348
chr1	16687637	16689502	AT1G51710	.	-	chr1	16689150	16689299	112
chr1	16743177	16745699	AT1G51720	.	-	chr1	16745400	16746899	385
chr1	16746726	16750580	AT1G51730	.	-	chr1	16745400	16746899	385
chr1	16764405	16767685	AT1G51840	.	-	chr1	16764900	16767599	813
chr1	16794829	16796450	AT1G51950	.	+	chr1	16796100	16796549	191
chr1	16796400	16800321	AT1G52100	.	-	chr1	16796100	16796549	191
chr1	16847781	16848086	AT1G52160	.	+	chr1	16848000	16851299	1718
chr1	16848359	16851224	AT1G52170	.	-	chr1	16848000	16851299	1718
chr1	16975604	16982965	AT1G52190	.	+	chr1	16982250	16983299	637
chr1	16982904	16984419	AT1G52200	.	-	chr1	16982250	16983299	637
chr1	17009141	17011886	AT1G52220	.	+	chr1	17011800	17012099	105
chr1	17044541	17049561	AT1G52230	.	-	chr1	17049450	17049899	182
chr1	17074942	17076330	AT1G52240	.	-	chr1	17074800	17077349	800
chr1	17090677	17091464	AT1G52300	.	-	chr1	17090550	17091299	225
chr1	17090807	17091338	AT1G52340	.	+	chr1	17090550	17091299	225
chr1	17123821	17128651	AT1G52342	.	+	chr1	17123850	17126849	919
chr1	17154921	17159397	AT1G52350	.	-	chr1	17154450	17155199	255
chr1	17191390	17193158	AT1G52360	.	+	chr1	17191350	17193449	914
chr1	17261860	17264183	AT1G52370	.	-	chr1	17264100	17265749	511
chr1	17265701	17266536	AT1G52640	.	-	chr1	17264100	17265749	511
chr1	17282825	17285670	AT1G52730	.	-	chr1	17282250	17285849	2095
chr1	17319177	17321074	AT1G52740	.	+	chr1	17320800	17321399	266
chr1	17321173	17323484	AT1G52750	.	-	chr1	17320800	17321399	266
chr1	17478655	17483502	AT1G52860	.	+	chr1	17483400	17484149	292
chr1	17561355	17562883	AT1G52905	.	-	chr1	17561250	17561549	288
chr1	17566511	17569297	AT1G53170	.	+	chr1	17567700	17569499	530
chr1	17569256	17570159	AT1G53180	.	-	chr1	17567700	17569499	530
chr1	17731841	17731913	AT1G53190	.	+	chr1	17731650	17732099	381
chr1	17732010	17758444	AT1G53200	.	-	chr1	17731650	17732099	381
chr1	17766874	17769951	AT1G53210	.	+	chr1	17769750	17770199	146
chr1	17769938	17773493	AT1G53220	.	-	chr1	17769750	17770199	146
chr1	17805761	17808885	AT1G53240	.	+	chr1	17808750	17809499	562
chr1	17809007	17811895	AT1G53430	.	-	chr1	17808750	17809499	562
chr1	17813976	17817283	AT1G53440	.	-	chr1	17816100	17817449	443
chr1	17847356	17848564	AT1G53450	.	+	chr1	17847000	17848949	1453
chr1	17848421	17853807	AT1G53490	.	-	chr1	17847000	17848949	1453
chr1	17854117	17855811	AT1G53500	.	+	chr1	17854650	17855549	260
chr1	17854813	17855715	AT1G53510	.	-	chr1	17854650	17855549	260
chr1	17906987	17908534	AT1G53541	.	+	chr1	17908350	17908949	285
chr1	17908503	17910450	AT1G53542	.	-	chr1	17908350	17908949	285
chr1	17945376	17950515	AT1G53570	.	+	chr1	17950200	17951399	264
chr1	17950579	17952693	AT1G53580	.	-	chr1	17950200	17951399	264
chr1	17970678	17973303	AT1G53625	.	-	chr1	17973300	17973899	220
chr1	17973697	17976389	AT1G53730	.	-	chr1	17973300	17973899	220
chr1	17973697	17976389	AT1G53750	.	-	chr1	17975550	17976149	313
chr1	18035967	18036510	AT1G53840	.	+	chr1	18036000	18036749	271
chr1	18035986	18039405	AT1G53870	.	-	chr1	18036000	18036749	271
chr1	18043672	18047659	AT1G53885	.	-	chr1	18043500	18043799	139
chr1	18061521	18065031	AT1G53887	.	+	chr1	18064650	18065249	370
chr1	18064905	18068090	AT1G53903	.	-	chr1	18064650	18065249	370
chr1	18098095	18101623	AT1G53910	.	+	chr1	18097950	18099599	529
chr1	18098095	18101623	AT1G54010	.	+	chr1	18101400	18101999	218
chr1	18101643	18104661	AT1G54090	.	-	chr1	18101400	18101999	218
chr1	18112458	18113733	AT1G54095	.	+	chr1	18112350	18114149	649
chr1	18113714	18117833	AT1G54100	.	-	chr1	18112350	18114149	649
chr1	18135598	18135669	AT1G54130	.	-	chr1	18135600	18135899	261
chr1	18138268	18139005	AT1G54140	.	+	chr1	18138150	18139199	496
chr1	18155151	18159680	AT1G54260	.	+	chr1	18159300	18160049	244
chr1	18159889	18160464	AT1G54270	.	+	chr1	18159300	18160049	244
chr1	18183266	18184443	AT1G54360	.	-	chr1	18184350	18184649	133
chr1	18215872	18218313	AT1G54370	.	+	chr1	18218100	18218849	961
chr1	18218750	18219261	AT1G54410	.	+	chr1	18218100	18218849	961
chr1	18230479	18230552	AT1G54490	.	-	chr1	18230400	18230699	173
chr1	18234724	18237231	AT1G54500	.	+	chr1	18237150	18237749	225
chr1	18264971	18267270	AT1G54530	.	+	chr1	18267000	18267449	146
chr1	18267231	18269448	AT1G54630	.	-	chr1	18267000	18267449	146
chr1	18308903	18308939	AT1G54670	.	+	chr1	18308700	18308999	245
chr1	18317563	18320106	AT1G54680	.	-	chr1	18319950	18322499	8534
chr1	18321295	18322284	AT1G54700	.	-	chr1	18319950	18322499	8534
chr1	18354786	18356642	AT1G54710	.	+	chr1	18356100	18356999	517
chr1	18356886	18360150	AT1G54740	.	-	chr1	18356100	18356999	517
chr1	18377252	18378634	AT1G54780	.	-	chr1	18378150	18380099	1072
chr1	18378697	18379799	AT1G54790	.	-	chr1	18378150	18380099	1072
chr1	18387802	18387874	AT1G55150	.	+	chr1	18387600	18387899	182
chr1	18388792	18390496	AT1G55152	.	-	chr1	18388800	18389249	322
chr1	18400092	18402628	AT1G55240	.	+	chr1	18401850	18402899	347
chr1	18402506	18405681	AT1G55260	.	-	chr1	18401850	18402899	347
chr1	18428906	18430319	AT1G55265	.	-	chr1	18429000	18430349	440
chr1	18452070	18454358	AT1G55330	.	+	chr1	18451950	18453599	549
chr1	18504802	18505597	AT1G55340	.	+	chr1	18505500	18506249	271
chr1	18517586	18520000	AT1G55350	.	+	chr1	18517350	18520199	1362
chr1	18519946	18521695	AT1G55450	.	-	chr1	18517350	18520199	1362
chr1	18542130	18543948	AT1G55480	.	+	chr1	18542700	18543749	322
chr1	18552999	18553078	AT1G55490	.	+	chr1	18552900	18553199	247
chr1	18557900	18557979	AT1G55510	.	+	chr1	18557700	18557999	337
chr1	18627559	18628434	AT1G55520	.	-	chr1	18627300	18628649	395
chr1	18628555	18631946	AT1G55625	.	-	chr1	18627300	18628649	395
chr1	18685777	18687907	AT1G55660	.	+	chr1	18687450	18688199	310
chr1	18687785	18690371	AT1G55670	.	-	chr1	18687450	18688199	310
chr1	18701951	18704938	AT1G55675	.	+	chr1	18704700	18704999	112
chr1	18704805	18706478	AT1G55810	.	-	chr1	18704700	18704999	112
chr1	18757148	18758433	AT1G55820	.	-	chr1	18756300	18758549	1190
chr1	18770937	18774686	AT1G55830	.	+	chr1	18774600	18774899	135
chr1	18774856	18776959	AT1G55850	.	-	chr1	18774600	18774899	135
chr1	18807672	18809004	AT1G55860	.	+	chr1	18807750	18810149	2423
chr1	18809184	18812290	AT1G55920	.	-	chr1	18807750	18810149	2423
chr1	18847410	18849654	AT1G55990	.	-	chr1	18849600	18850499	237
chr1	18866197	18867204	AT1G56000	.	+	chr1	18866850	18867899	362
chr1	18866753	18869933	AT1G56010	.	-	chr1	18866850	18867899	362
chr1	18926876	18927646	AT1G56045	.	+	chr1	18926850	18927899	764
chr1	18927887	18929762	AT1G56070	.	+	chr1	18926850	18927899	764
chr1	18949595	18951783	AT1G56150	.	+	chr1	18951750	18952049	109
chr1	19050344	19052094	AT1G56220	.	+	chr1	19051650	19052849	723
chr1	19052023	19052582	AT1G56290	.	-	chr1	19051650	19052849	723
chr1	19052193	19053534	AT1G56300	.	+	chr1	19051650	19052849	723
chr1	19097797	19101080	AT1G56320	.	-	chr1	19098450	19100999	619
chr1	19119635	19121938	AT1G56330	.	-	chr1	19121850	19122299	182
chr1	19122170	19124688	AT1G56500	.	-	chr1	19121850	19122299	182
chr1	19122170	19124688	AT1G56510	.	-	chr1	19123800	19127099	878
chr1	19125583	19128161	AT1G56520	.	+	chr1	19123800	19127099	878
chr1	19125583	19128161	AT1G56580	.	+	chr1	19127550	19128599	408
chr1	19128144	19132318	AT1G56590	.	-	chr1	19127550	19128599	408
chr1	19164063	19170446	AT1G56605	.	+	chr1	19169850	19170749	221
chr1	19174070	19175189	AT1G56660	.	+	chr1	19174050	19175699	1470
chr1	19175642	19179967	AT1G56690	.	-	chr1	19174050	19175699	1470
chr1	19180772	19186532	AT1G56710	.	+	chr1	19186200	19186949	562
chr1	19186492	19188788	AT1G57680	.	-	chr1	19186200	19186949	562
chr1	19249449	19250709	AT1G57765	.	-	chr1	19248300	19250099	619
chr1	19249449	19250709	AT1G57990	.	-	chr1	19248300	19250099	619
chr1	19305315	19307510	AT1G58140	.	+	chr1	19305000	19305899	450
chr1	19383122	19385533	AT1G58180	.	-	chr1	19385100	19385549	217
chr1	19420715	19424439	AT1G58200	.	-	chr1	19424400	19424699	356
chr1	19424555	19424628	AT1G58270	.	+	chr1	19424400	19424699	356
chr1	19434509	19438971	AT1G58290	.	+	chr1	19434600	19439249	2043
chr1	19442068	19443529	AT1G58602	.	-	chr1	19441500	19444049	885
chr1	19442068	19443529	AT1G58561	.	-	chr1	19441500	19444049	885
chr1	19453569	19454697	AT1G58848	.	-	chr1	19453050	19454099	362
chr1	19454836	19455668	AT1G58889	.	+	chr1	19454850	19457249	2144
chr1	19455766	19459574	AT1G59218	.	-	chr1	19454850	19457249	2144
chr1	19474898	19476234	AT1G59265	.	-	chr1	19474650	19474949	164
chr1	19489794	19491648	AT1G59570	.	-	chr1	19491300	19493099	736
chr1	19492255	19492769	AT1G59580	.	-	chr1	19491300	19493099	736
chr1	19498419	19498492	AT1G59590	.	-	chr1	19498350	19498649	197
chr1	19499162	19506170	AT1G59700	.	+	chr1	19505700	19506599	364
chr1	19506435	19508874	AT1G59750	.	+	chr1	19505700	19506599	364
chr1	19608731	19610452	AT1G59760	.	-	chr1	19609650	19609799	124
chr1	19642529	19645134	AT1G59780	.	+	chr1	19645050	19645499	149
chr1	19645268	19646482	AT1G59830	.	+	chr1	19645050	19645499	149
chr1	19645268	19646482	AT1G59870	.	+	chr1	19646250	19646699	336
chr1	19646465	19649261	AT1G59880	.	-	chr1	19646250	19646699	336
chr1	19685183	19685219	AT1G59900	.	-	chr1	19685100	19685399	346
chr1	19706085	19706706	AT1G59910	.	+	chr1	19705800	19706849	362
chr1	19821337	19822252	AT1G60010	.	-	chr1	19821000	19822199	789
chr1	19831441	19832895	AT1G60140	.	+	chr1	19831350	19833299	658
chr1	19837110	19840227	AT1G60190	.	+	chr1	19840050	19840649	192
chr1	19840376	19843403	AT1G60200	.	-	chr1	19840050	19840649	192
chr1	19844632	19847836	AT1G60220	.	+	chr1	19844550	19847099	1379
chr1	19844632	19847836	AT1G60230	.	+	chr1	19847550	19848149	803
chr1	19847973	19848046	AT1G60580	.	+	chr1	19847550	19848149	803
chr1	19854615	19856937	AT1G60610	.	-	chr1	19854450	19854899	190
chr1	19935167	19941088	AT1G60780	.	+	chr1	19935000	19936499	843
chr1	19945959	19951562	AT1G60820	.	+	chr1	19945800	19947149	535
chr1	19945959	19951562	AT1G60840	.	+	chr1	19950000	19951949	807
chr1	19951235	19954115	AT1G60870	.	-	chr1	19950000	19951949	807
chr1	19963267	19966952	AT1G60900	.	+	chr1	19966950	19968149	320
chr1	19966944	19969757	AT1G60910	.	-	chr1	19966950	19968149	320
chr1	19966944	19969757	AT1G60940	.	-	chr1	19969650	19970849	597
chr1	19970664	19974393	AT1G60950	.	-	chr1	19969650	19970849	597
chr1	19981385	19981495	AT1G60960	.	-	chr1	19981350	19981649	132
chr1	19981628	19981813	AT1G60995	.	+	chr1	19981350	19981649	132
chr1	19987191	19991113	AT1G61020	.	+	chr1	19990800	19991549	630
chr1	19991275	19993334	AT1G61030	.	-	chr1	19990800	19991549	630
chr1	20014410	20014923	AT1G61100	.	-	chr1	20014500	20015099	188
chr1	20061701	20065713	AT1G61250	.	+	chr1	20065350	20065949	864
chr1	20065714	20068466	AT1G61275	.	-	chr1	20065350	20065949	864
chr1	20101445	20103667	AT1G61280	.	+	chr1	20101350	20103899	1739
chr1	20112262	20113121	AT1G61340	.	+	chr1	20112300	20113349	253
chr1	20119723	20120458	AT1G61460	.	+	chr1	20119800	20120849	347
chr1	20122426	20122866	AT1G61520	.	-	chr1	20121900	20122799	244
chr1	20132288	20133017	AT1G61575	.	+	chr1	20132400	20133299	269
chr1	20135112	20136970	AT1G61580	.	+	chr1	20134950	20135399	194
chr1	20158664	20160815	AT1G61660	.	-	chr1	20158200	20160899	1771
chr1	20189567	20191900	AT1G61667	.	+	chr1	20191800	20192399	300
chr1	20192962	20193867	AT1G61740	.	+	chr1	20193750	20199149	1432
chr1	20195264	20199130	AT1G61770	.	-	chr1	20193750	20199149	1432
chr1	20210873	20213942	AT1G61780	.	+	chr1	20210850	20211149	124
chr1	20210873	20213942	AT1G61820	.	+	chr1	20211750	20214299	1026
chr1	20213967	20215223	AT1G61880	.	-	chr1	20211750	20214299	1026
chr1	20256936	20259417	AT1G61890	.	+	chr1	20259300	20260199	323
chr1	20259692	20262266	AT1G61910	.	+	chr1	20259300	20260199	323
chr1	20290556	20293266	AT1G62020	.	+	chr1	20292750	20293499	226
chr1	20293151	20297133	AT1G62380	.	-	chr1	20292750	20293499	226
chr1	20309775	20310767	AT1G62390	.	-	chr1	20308950	20310749	4289
chr1	20350191	20356916	AT1G62422	.	+	chr1	20356500	20357549	653
chr1	20356954	20357788	AT1G62480	.	-	chr1	20356500	20357549	653
chr1	20366505	20366888	AT1G62510	.	+	chr1	20366100	20366549	152
chr1	20401398	20403041	AT1G62570	.	-	chr1	20401050	20401499	237
chr1	20412928	20413000	AT1G62660	.	-	chr1	20412900	20413199	258
chr1	20413135	20414574	AT1G62740	.	+	chr1	20412900	20413199	258
chr1	20415898	20417506	AT1G62750	.	+	chr1	20416350	20416799	148
chr1	20416770	20421035	AT1G62780	.	-	chr1	20416350	20416799	148
chr1	20430769	20431986	AT1G62790	.	+	chr1	20430150	20432549	1321
chr1	20439434	20441159	AT1G62800	.	+	chr1	20440950	20442149	719
chr1	20441055	20444029	AT1G63080	.	-	chr1	20440950	20442149	719
chr1	20574480	20577320	AT1G63090	.	+	chr1	20577150	20577599	171
chr1	20577424	20578292	AT1G63170	.	-	chr1	20577150	20577599	171
chr1	20604916	20606405	AT1G63180	.	+	chr1	20604750	20605049	109
chr1	20614633	20616435	AT1G63410	.	+	chr1	20614800	20614949	82
chr1	20617313	20618005	AT1G63510	.	+	chr1	20617200	20617949	191
chr1	20648465	20648891	AT1G63670	.	-	chr1	20647650	20649149	1406
chr1	20651831	20653648	AT1G63690	.	+	chr1	20653200	20654399	647
chr1	20653820	20664622	AT1G63750	.	-	chr1	20653200	20654399	647
chr1	20704918	20706890	AT1G63770	.	-	chr1	20704650	20706899	1874
chr1	20713684	20715547	AT1G63790	.	+	chr1	20715300	20715749	223
chr1	20715563	20719165	AT1G63800	.	-	chr1	20715300	20715749	223
chr1	20723302	20725668	AT1G63830	.	+	chr1	20725500	20726099	343
chr1	20725726	20728091	AT1G63835	.	-	chr1	20725500	20726099	343
chr1	20791311	20791392	AT1G63840	.	+	chr1	20791200	20791499	282
chr1	20800694	20802340	AT1G63850	.	+	chr1	20802150	20803799	1065
chr1	20802670	20803449	AT1G63855	.	-	chr1	20802150	20803799	1065
chr1	20803704	20804573	AT1G63860	.	-	chr1	20802150	20803799	1065
chr1	20860609	20864266	AT1G63880	.	+	chr1	20864100	20864549	140
chr1	20864339	20867611	AT1G63940	.	+	chr1	20864100	20864549	140
chr1	20864339	20867611	AT1G64060	.	+	chr1	20867400	20867999	263
chr1	20867918	20870317	AT1G64065	.	-	chr1	20867400	20867999	263
chr1	20876699	20879482	AT1G64090	.	+	chr1	20878950	20879849	422
chr1	20879466	20895393	AT1G64120	.	-	chr1	20878950	20879849	422
chr1	20912116	20913447	AT1G64130	.	+	chr1	20912250	20914049	1943
chr1	20942487	20942951	AT1G64230	.	-	chr1	20942400	20943149	194
chr1	20944141	20946718	AT1G64370	.	+	chr1	20946300	20949149	1410
chr1	20946571	20948040	AT1G64380	.	-	chr1	20946300	20949149	1410
chr1	20962624	20963464	AT1G64390	.	+	chr1	20963250	20963699	178
chr1	20967930	20971742	AT1G64420	.	-	chr1	20967450	20971799	1680
chr1	21017385	21017939	AT1G64460	.	+	chr1	21017400	21018149	217
chr1	21043348	21044738	AT1G64470	.	+	chr1	21043200	21045299	4195
chr1	21075286	21078778	AT1G64500	.	+	chr1	21078600	21080249	488
chr1	21078820	21080423	AT1G64510	.	-	chr1	21078600	21080249	488
chr1	21085548	21086494	AT1G64550	.	-	chr1	21086250	21086849	259
chr1	21086555	21088549	AT1G64628	.	-	chr1	21086250	21086849	259
chr1	21159744	21167321	AT1G64630	.	+	chr1	21167250	21169649	1349
chr1	21167589	21173632	AT1G64640	.	+	chr1	21167250	21169649	1349
chr1	21167589	21173632	AT1G64650	.	+	chr1	21172200	21172949	201
chr1	21174768	21178920	AT1G64710	.	-	chr1	21178650	21178949	137
chr1	21198259	21198956	AT1G64720	.	-	chr1	21198150	21199049	340
chr1	21202020	21204742	AT1G64740	.	-	chr1	21201750	21202049	115
chr1	21210482	21211008	AT1G64750	.	+	chr1	21210450	21211049	264
chr1	21237888	21240558	AT1G64860	.	+	chr1	21237750	21239999	1305
chr1	21253817	21255931	AT1G64950	.	+	chr1	21253950	21254099	128
chr1	21258008	21259933	AT1G64980	.	-	chr1	21258600	21259049	160
chr1	21362488	21364728	AT1G65010	.	-	chr1	21362100	21364799	1096
chr1	21393351	21394962	AT1G65020	.	+	chr1	21394950	21395099	90
chr1	21441505	21442920	AT1G65280	.	-	chr1	21441150	21443699	4266
chr1	21525422	21529384	AT1G65290	.	-	chr1	21527250	21529349	542
chr1	21537852	21539914	AT1G65295	.	-	chr1	21537450	21538049	251
chr1	21548187	21553085	AT1G65310	.	-	chr1	21547950	21548399	154
chr1	21612116	21614117	AT1G65350	.	-	chr1	21611850	21614249	966
chr1	21623726	21626200	AT1G65346	.	-	chr1	21623400	21626399	2751
chr1	21746373	21764969	AT1G65347	.	+	chr1	21746400	21759449	4623
chr1	21746373	21764969	AT1G65390	.	+	chr1	21746400	21759449	4623
chr1	21746373	21764969	AT1G65490	.	+	chr1	21762150	21762899	211
chr1	21748675	21753246	AT1G65510	.	+	chr1	21746400	21759449	4623
chr1	21748675	21753246	AT1G65520	.	+	chr1	21746400	21759449	4623
chr1	21791783	21797050	AT1G65590	.	+	chr1	21791700	21791999	106
chr1	21791783	21797050	AT1G65690	.	+	chr1	21794550	21794999	137
chr1	21791783	21797050	AT1G65700	.	+	chr1	21796350	21797849	419
chr1	21797094	21801662	AT1G65820	.	-	chr1	21796350	21797849	419
chr1	21828033	21832708	AT1G65830	.	+	chr1	21830850	21832049	294
chr1	21828033	21832708	AT1G65840	.	+	chr1	21832650	21834149	432
chr1	21833352	21837779	AT1G65845	.	-	chr1	21832650	21834149	432
chr1	21883843	21883924	AT1G65930	.	-	chr1	21883800	21884099	155
chr1	21884043	21886051	AT1G65960	.	+	chr1	21883800	21884099	155
chr1	21887752	21888792	AT1G65985	.	+	chr1	21887700	21889049	855
chr1	21936296	21937959	AT1G66090	.	+	chr1	21937950	21938249	122
chr1	21979384	21984413	AT1G66150	.	+	chr1	21984150	21984749	423
chr1	21984445	21990175	AT1G66160	.	-	chr1	21984150	21984749	423
chr1	21993581	21997691	AT1G66170	.	-	chr1	21995550	21996149	194
chr1	22020519	22022484	AT1G66180	.	-	chr1	22020300	22020749	382
chr1	22034506	22040038	AT1G66200	.	+	chr1	22034250	22040849	7083
chr1	22040612	22040683	AT1G66250	.	-	chr1	22034250	22040849	7083
chr1	22051295	22053885	AT1G66260	.	+	chr1	22053600	22054199	335
chr1	22053951	22057052	AT1G66330	.	-	chr1	22053600	22054199	335
chr1	22053951	22057052	AT1G66345	.	-	chr1	22056600	22057499	361
chr1	22095360	22096577	AT1G66400	.	-	chr1	22095000	22096499	699
chr1	22176934	22180875	AT1G66410	.	-	chr1	22176750	22177799	358
chr1	22198403	22200678	AT1G66500	.	+	chr1	22198200	22200749	914
chr1	22198403	22200678	AT1G66580	.	+	chr1	22198200	22200749	914
chr1	22200733	22205288	AT1G66725	.	-	chr1	22198200	22200749	914
chr1	22200733	22205288	AT1G66730	.	-	chr1	22198200	22200749	914
chr1	22208332	22212171	AT1G66760	.	+	chr1	22211850	22212299	270
chr1	22212084	22214424	AT1G66780	.	-	chr1	22211850	22212299	270
chr1	22313414	22313484	AT1G66783	.	-	chr1	22313250	22313549	220
chr1	22327912	22330276	AT1G66900	.	-	chr1	22327650	22327949	106
chr1	22368953	22372159	AT1G66910	.	-	chr1	22368750	22369199	162
chr1	22394637	22394707	AT1G67050	.	-	chr1	22394550	22394849	211
chr1	22397592	22397662	AT1G67060	.	-	chr1	22397400	22397849	373
chr1	22409472	22410654	AT1G67090	.	+	chr1	22409700	22410899	422
chr1	22423909	22428022	AT1G67195	.	+	chr1	22428000	22428299	967
chr1	22428167	22428237	AT1G67230	.	+	chr1	22428000	22428299	967
chr1	22439123	22442190	AT1G67265	.	-	chr1	22438950	22439399	148
chr1	22444390	22445222	AT1G67340	.	+	chr1	22444500	22445999	1632
chr1	22445310	22447214	AT1G67430	.	-	chr1	22444500	22445999	1632
chr1	22445310	22447214	AT1G67440	.	-	chr1	22447200	22447349	84
chr1	22465640	22470716	AT1G67470	.	-	chr1	22470600	22470899	301
chr1	22477773	22477846	AT1G67570	.	-	chr1	22477800	22477949	126
chr1	22477896	22482380	AT1G67580	.	+	chr1	22477800	22477949	126
chr1	22508538	22512271	AT1G67730	.	-	chr1	22508400	22511099	867
chr1	22585899	22588905	AT1G67740	.	+	chr1	22585350	22586549	388
chr1	22603121	22603295	AT1G67810	.	+	chr1	22603050	22603649	1526
chr1	22603586	22604081	AT1G67880	.	+	chr1	22603050	22603649	1526
chr1	22628265	22630009	AT1G67900	.	+	chr1	22628250	22629899	958
chr1	22674198	22677713	AT1G67910	.	-	chr1	22677450	22677599	146
chr1	22700010	22701383	AT1G68010	.	+	chr1	22699950	22702049	3091
chr1	22720078	22720567	AT1G68190	.	+	chr1	22720500	22721099	218
chr1	22720692	22723152	AT1G68440	.	-	chr1	22720500	22721099	218
chr1	22753715	22756295	AT1G68490	.	-	chr1	22754100	22756349	961
chr1	22767663	22768501	AT1G68510	.	+	chr1	22767450	22768799	491
chr1	22798069	22801073	AT1G68520	.	-	chr1	22797900	22801199	2529
chr1	22810165	22812607	AT1G68530	.	+	chr1	22812450	22812899	312
chr1	22812615	22814153	AT1G68550	.	-	chr1	22812450	22812899	312
chr1	22835078	22838615	AT1G68552	.	+	chr1	22835400	22837799	722
chr1	22866758	22866829	AT1G68560	.	-	chr1	22866750	22867049	213
chr1	22867770	22871280	AT1G68580	.	-	chr1	22868250	22871399	2937
chr1	22887090	22887169	AT1G68585	.	+	chr1	22887000	22887299	242
chr1	22919534	22924024	AT1G68590	.	+	chr1	22923750	22924199	226
chr1	23082170	23084253	AT1G68620	.	+	chr1	23082150	23084699	3973
chr1	23084293	23087127	AT1G68650	.	-	chr1	23082150	23084699	3973
chr1	23100139	23101033	AT1G68660	.	-	chr1	23100000	23101199	442
chr1	23128705	23129759	AT1G68670	.	+	chr1	23128650	23130149	1492
chr1	23136369	23137191	AT1G68760	.	-	chr1	23135850	23137199	1163
chr1	23169136	23172105	AT1G68770	.	+	chr1	23169000	23172449	2491
chr1	23199718	23203765	AT1G68830	.	+	chr1	23200350	23201399	379
chr1	23199718	23203765	AT1G68840	.	+	chr1	23203650	23204099	153
chr1	23230956	23233543	AT1G68860	.	+	chr1	23233200	23233949	550
chr1	23233434	23236447	AT1G68950	.	-	chr1	23233200	23233949	550
chr1	23249145	23251105	AT1G68970	.	-	chr1	23250450	23250599	93
chr1	23252313	23253743	AT1G69000	.	+	chr1	23253150	23254049	285
chr1	23253703	23257463	AT1G69010	.	-	chr1	23253150	23254049	285
chr1	23387631	23390816	AT1G69020	.	-	chr1	23390700	23392949	1278
chr1	23391063	23392851	AT1G69040	.	-	chr1	23390700	23392949	1278
chr1	23425352	23427311	AT1G69060	.	+	chr1	23427150	23427599	173
chr1	23427409	23429603	AT1G69070	.	-	chr1	23427150	23427599	173
chr1	23510075	23511997	AT1G69130	.	-	chr1	23509650	23510549	460
chr1	23559187	23559258	AT1G69160	.	-	chr1	23559000	23559449	293
chr1	23607422	23610244	AT1G69250	.	-	chr1	23607300	23607449	74
chr1	23618378	23622396	AT1G69252	.	+	chr1	23622300	23622599	117
chr1	23650848	23655363	AT1G69260	.	+	chr1	23650800	23651849	282
chr1	23657506	23664243	AT1G69270	.	-	chr1	23657250	23657699	149
chr1	23667485	23667556	AT1G69290	.	-	chr1	23667450	23667749	467
chr1	23667616	23669080	AT1G69300	.	-	chr1	23667450	23667749	467
chr1	23685199	23687322	AT1G69310	.	+	chr1	23685150	23686349	457
chr1	23688964	23689443	AT1G69410	.	-	chr1	23689200	23690699	1191
chr1	23689697	23690807	AT1G69420	.	-	chr1	23689200	23690699	1191
chr1	23696962	23698708	AT1G69490	.	+	chr1	23698500	23699549	282
chr1	23699392	23700967	AT1G69530	.	-	chr1	23698500	23699549	282
chr1	23701484	23706005	AT1G69570	.	-	chr1	23701050	23701649	372
chr1	23701484	23706005	AT1G69572	.	-	chr1	23704800	23706149	489
chr1	23712276	23716124	AT1G69620	.	-	chr1	23712000	23713049	366
chr1	23730051	23733892	AT1G69630	.	+	chr1	23733750	23734349	233
chr1	23769774	23776931	AT1G69740	.	+	chr1	23776500	23776799	197
chr1	23778353	23779529	AT1G69750	.	+	chr1	23778450	23779499	260
chr1	23789309	23790922	AT1G69760	.	+	chr1	23790450	23791499	309
chr1	23802553	23802636	AT1G69840	.	+	chr1	23802450	23802749	186
chr1	23802559	23803533	AT1G69850	.	+	chr1	23802450	23802749	186
chr1	23833558	23835536	AT1G69880	.	+	chr1	23833500	23835749	779
chr1	23888920	23889661	AT1G69890	.	+	chr1	23889000	23889899	219
chr1	23890646	23892173	AT1G69900	.	-	chr1	23890500	23892299	513
chr1	23911119	23915229	AT1G70050	.	+	chr1	23911200	23913599	1807
chr1	23933137	23933209	AT1G70060	.	+	chr1	23932950	23933249	146
chr1	23943499	23944680	AT1G70070	.	-	chr1	23943450	23946299	762
chr1	23944722	23945772	AT1G70090	.	-	chr1	23943450	23946299	762
chr1	23953233	23954492	AT1G70160	.	+	chr1	23953350	23954999	507
chr1	23954803	23956255	AT1G70185	.	-	chr1	23953350	23954999	507
chr1	23968779	23973614	AT1G70210	.	+	chr1	23973450	23973899	206
chr1	24019490	24022310	AT1G70230	.	+	chr1	24021900	24023549	647
chr1	24019490	24022310	AT1G70290	.	+	chr1	24021900	24023549	647
chr1	24022285	24023196	AT1G70300	.	-	chr1	24021900	24023549	647
chr1	24023498	24026421	AT1G70370	.	-	chr1	24021900	24023549	647
chr1	24044545	24046552	AT1G70410	.	+	chr1	24044700	24048599	2184
chr1	24046553	24048622	AT1G70420	.	-	chr1	24044700	24048599	2184
chr1	24050006	24052487	AT1G70480	.	+	chr1	24052200	24052649	181
chr1	24052517	24053879	AT1G70490	.	-	chr1	24052200	24052649	181
chr1	24097953	24100952	AT1G70518	.	+	chr1	24100500	24101249	246
chr1	24127561	24129458	AT1G70520	.	+	chr1	24127050	24127799	238
chr1	24137517	24139276	AT1G70530	.	-	chr1	24138600	24139799	357
chr1	24149543	24154274	AT1G70590	.	+	chr1	24153900	24154649	281
chr1	24154344	24156605	AT1G70600	.	-	chr1	24153900	24154649	281
chr1	24245296	24248762	AT1G70650	.	+	chr1	24248550	24248999	326
chr1	24248828	24250421	AT1G70760	.	-	chr1	24248550	24248999	326
chr1	24251511	24252303	AT1G70770	.	+	chr1	24251700	24253499	478
chr1	24257216	24258473	AT1G70780	.	+	chr1	24257250	24258599	952
chr1	24272518	24277275	AT1G70782	.	-	chr1	24272700	24276449	1928
chr1	24273181	24274038	AT1G70830	.	-	chr1	24272700	24276449	1928
chr1	24274897	24275690	AT1G70850	.	+	chr1	24272700	24276449	1928
chr1	24292478	24294631	AT1G70890	.	+	chr1	24292350	24293849	1186
chr1	24354771	24355351	AT1G70895	.	+	chr1	24354750	24355799	340
chr1	24359453	24360081	AT1G70940	.	+	chr1	24359250	24361199	856
chr1	24361032	24361993	AT1G71010	.	-	chr1	24359250	24361199	856
chr1	24385900	24391207	AT1G71015	.	+	chr1	24385800	24387899	555
chr1	24385900	24391207	AT1G71020	.	+	chr1	24385800	24387899	555
chr1	24431430	24432953	AT1G71030	.	-	chr1	24432000	24433049	304
chr1	24434236	24436287	AT1G71400	.	-	chr1	24433500	24434249	200
chr1	24485101	24486892	AT1G71410	.	+	chr1	24486750	24487199	370
chr1	24486992	24487073	AT1G71500	.	-	chr1	24486750	24487199	370
chr1	24489780	24493024	AT1G71695	.	+	chr1	24489600	24490049	251
chr1	24489780	24493024	AT1G71697	.	+	chr1	24492600	24493799	588
chr1	24493174	24493798	AT1G71700	.	-	chr1	24492600	24493799	588
chr1	24538886	24542129	AT1G71710	.	+	chr1	24538950	24542999	1241
chr1	24538886	24542129	AT1G71800	.	+	chr1	24538950	24542999	1241
chr1	24554413	24557431	AT1G71810	.	+	chr1	24552000	24554999	1525
chr1	24554413	24557431	AT1G71820	.	+	chr1	24552000	24554999	1525
chr1	24562553	24568530	AT1G71880	.	-	chr1	24565050	24565649	189
chr1	24602146	24604763	AT1G71940	.	+	chr1	24602100	24603149	678
chr1	24631409	24634749	AT1G71950	.	+	chr1	24631500	24635099	1126
chr1	24637196	24638608	AT1G71970	.	+	chr1	24637050	24638849	1470
chr1	24638685	24641494	AT1G72010	.	-	chr1	24637050	24638849	1470
chr1	24647188	24648813	AT1G72020	.	+	chr1	24647100	24649349	7771
chr1	24655210	24657638	AT1G72030	.	-	chr1	24655050	24657599	1317
chr1	24692894	24695515	AT1G72040	.	+	chr1	24695400	24698549	2292
chr1	24695640	24698434	AT1G72150	.	-	chr1	24695400	24698549	2292
chr1	24729629	24732360	AT1G72180	.	-	chr1	24729450	24729749	119
chr1	24737719	24739353	AT1G72190	.	+	chr1	24738600	24738749	102
chr1	24770575	24771371	AT1G72240	.	-	chr1	24770100	24771599	2125
chr1	24774217	24775900	AT1G72360	.	-	chr1	24773850	24774299	170
chr1	24811149	24812650	AT1G72370	.	-	chr1	24810900	24812699	1333
chr1	24839165	24840612	AT1G72390	.	+	chr1	24839250	24841049	582
chr1	24839165	24840612	AT1G72410	.	+	chr1	24839250	24841049	582
chr1	24883931	24884559	AT1G72430	.	+	chr1	24883800	24885449	645
chr1	24884681	24892046	AT1G72440	.	+	chr1	24883800	24885449	645
chr1	24901978	24904356	AT1G72450	.	+	chr1	24901950	24904649	1221
chr1	24909213	24911485	AT1G72510	.	+	chr1	24910950	24913649	1298
chr1	24913206	24913296	AT1G72520	.	-	chr1	24910950	24913649	1298
chr1	24959334	24961616	AT1G72560	.	+	chr1	24961200	24961949	283
chr1	24961634	24963946	AT1G72600	.	-	chr1	24961200	24961949	283
chr1	25028627	25029788	AT1G72610	.	-	chr1	25027500	25029899	1183
chr1	25036616	25039389	AT1G72645	.	+	chr1	25036500	25037099	225
chr1	25036616	25039389	AT1G72650	.	+	chr1	25039350	25039649	128
chr1	25048158	25049424	AT1G72700	.	-	chr1	25047300	25049399	3974
chr1	25137111	25137937	AT1G72710	.	-	chr1	25137000	25138349	406
chr1	25151270	25156323	AT1G72720	.	-	chr1	25150950	25151399	184
chr1	25175558	25176202	AT1G72770	.	-	chr1	25175400	25176149	441
chr1	25230265	25231840	AT1G72780	.	+	chr1	25230150	25232249	1708
chr1	25262159	25263789	AT1G72790	.	+	chr1	25263000	25264199	682
chr1	25263804	25265719	AT1G72900	.	-	chr1	25263000	25264199	682
chr1	25272182	25273576	AT1G72910	.	+	chr1	25272150	25272449	111
chr1	25325160	25327258	AT1G72920	.	+	chr1	25327050	25327349	104
chr1	25327284	25331379	AT1G72930	.	-	chr1	25327050	25327349	104
chr1	25391460	25393610	AT1G72940	.	+	chr1	25391700	25395149	2561
chr1	25394068	25395154	AT1G73030	.	-	chr1	25391700	25395149	2561
chr1	25426488	25427349	AT1G73100	.	+	chr1	25426500	25427399	248
chr1	25453921	25455735	AT1G73110	.	-	chr1	25455000	25455899	309
chr1	25466852	25470017	AT1G73260	.	+	chr1	25464750	25470299	2726
chr1	25471288	25472440	AT1G73480	.	-	chr1	25471200	25472399	414
chr1	25493218	25495988	AT1G73490	.	+	chr1	25495050	25496249	403
chr1	25559246	25561212	AT1G73500	.	+	chr1	25560750	25561649	318
chr1	25658033	25659273	AT1G73530	.	+	chr1	25657650	25660049	1488
chr1	25693449	25695476	AT1G73540	.	+	chr1	25693500	25696049	2660
chr1	25706882	25708255	AT1G73630	.	+	chr1	25707900	25710899	1948
chr1	25709114	25710907	AT1G73640	.	-	chr1	25707900	25710899	1948
chr1	25712588	25714807	AT1G73650	.	-	chr1	25712250	25714799	1565
chr1	25725455	25727701	AT1G73655	.	-	chr1	25725000	25725899	237
chr1	25725455	25727701	AT1G73660	.	-	chr1	25725000	25725899	237
chr1	25734182	25738002	AT1G73687	.	-	chr1	25733850	25738049	2923
chr1	25752735	25755113	AT1G73720	.	+	chr1	25752300	25753349	383
chr1	25756600	25757563	AT1G73730	.	+	chr1	25755450	25757849	922
chr1	25757404	25758232	AT1G73750	.	-	chr1	25755450	25757849	922
chr1	25765947	25767240	AT1G73760	.	+	chr1	25765950	25766849	363
chr1	25775741	25777874	AT1G73830	.	+	chr1	25777650	25778099	178
chr1	25777851	25779161	AT1G73870	.	-	chr1	25777650	25778099	178
chr1	25782029	25784076	AT1G73900	.	+	chr1	25782000	25784699	1220
chr1	25829042	25829813	AT1G73920	.	+	chr1	25828950	25829699	517
chr1	25829654	25829725	AT1G73930	.	+	chr1	25828950	25829699	517
chr1	25872445	25875550	AT1G73950	.	-	chr1	25872150	25872449	152
chr1	25880327	25881736	AT1G74010	.	+	chr1	25880100	25882349	11985
chr1	25886536	25886609	AT1G74020	.	+	chr1	25886400	25886699	287
chr1	25928196	25928268	AT1G74030	.	+	chr1	25928100	25928399	359
chr1	25932077	25932149	AT1G74090	.	-	chr1	25932000	25932299	242
chr1	25941164	25941235	AT1G74100	.	+	chr1	25941000	25941299	277
chr1	25941675	25943836	AT1G74160	.	+	chr1	25943550	25944149	199
chr1	25943886	25947197	AT1G74170	.	-	chr1	25943550	25944149	199
chr1	25958166	25960307	AT1G74380	.	+	chr1	25957350	25958699	369
chr1	25964468	25967450	AT1G74430	.	+	chr1	25966950	25968299	501
chr1	25967312	25971389	AT1G74440	.	-	chr1	25966950	25968299	501
chr1	25989730	25989803	AT1G74448	.	+	chr1	25989600	25989899	338
chr1	26000214	26001588	AT1G74450	.	+	chr1	26000100	26001749	960
chr1	26032827	26035504	AT1G74453	.	+	chr1	26035050	26035799	209
chr1	26036733	26037659	AT1G74456	.	+	chr1	26036850	26037899	309
chr1	26039048	26040720	AT1G74470	.	+	chr1	26038650	26040899	704
chr1	26040689	26042702	AT1G74480	.	-	chr1	26038650	26040899	704
chr1	26047372	26049348	AT1G74570	.	-	chr1	26049300	26049599	293
chr1	26049478	26049551	AT1G74600	.	+	chr1	26049300	26049599	293
chr1	26054308	26058035	AT1G74610	.	-	chr1	26057100	26057849	225
chr1	26089202	26090386	AT1G74670	.	+	chr1	26089200	26090249	354
chr1	26093338	26097043	AT1G74680	.	+	chr1	26097000	26097299	143
chr1	26122139	26123421	AT1G74690	.	+	chr1	26122200	26123549	323
chr1	26141836	26143496	AT1G74730	.	+	chr1	26141700	26144099	4376
chr1	26161528	26163496	AT1G74740	.	-	chr1	26161200	26163449	1221
chr1	26161599	26162761	AT1G74790	.	+	chr1	26161200	26163449	1221
chr1	26189836	26191323	AT1G74800	.	+	chr1	26191200	26191649	252
chr1	26191640	26193174	AT1G74830	.	-	chr1	26191200	26191649	252
chr1	26231804	26234963	AT1G74840	.	+	chr1	26234850	26235299	182
chr1	26235284	26237571	AT1G74900	.	+	chr1	26234850	26235299	182
chr1	26239260	26240708	AT1G74910	.	-	chr1	26239350	26240849	2655
chr1	26293660	26295834	AT1G74929	.	-	chr1	26294250	26295599	598
chr1	26296676	26300472	AT1G74930	.	-	chr1	26296500	26296949	188
chr1	26296676	26300472	AT1G74940	.	-	chr1	26299200	26300549	446
chr1	26321479	26322993	AT1G75070	.	+	chr1	26322900	26324699	570
chr1	26323111	26324616	AT1G75100	.	-	chr1	26322900	26324699	570
chr1	26326381	26327831	AT1G75170	.	-	chr1	26327400	26328149	258
chr1	26382154	26382225	AT1G75180	.	-	chr1	26382150	26382299	174
chr1	26383244	26389916	AT1G75210	.	+	chr1	26389500	26390249	345
chr1	26390016	26394196	AT1G75220	.	-	chr1	26389500	26390249	345
chr1	26400790	26402397	AT1G75310	.	+	chr1	26400450	26402849	1426
chr1	26419949	26422529	AT1G75330	.	+	chr1	26422350	26422799	167
chr1	26429733	26430069	AT1G75380	.	+	chr1	26429400	26430149	1628
chr1	26439864	26442829	AT1G75400	.	+	chr1	26439900	26440499	214
chr1	26450245	26451945	AT1G75410	.	+	chr1	26450400	26451149	321
chr1	26471078	26474786	AT1G75440	.	-	chr1	26470650	26474699	2441
chr1	26477880	26481630	AT1G75450	.	-	chr1	26477250	26478149	321
chr1	26512722	26515188	AT1G75460	.	-	chr1	26511450	26515199	1830
chr1	26533926	26536671	AT1G75490	.	-	chr1	26533650	26536799	1270
chr1	26539574	26540762	AT1G75500	.	-	chr1	26539350	26540849	1072
chr1	26561824	26563809	AT1G75540	.	+	chr1	26563500	26564099	337
chr1	26563924	26565810	AT1G75570	.	-	chr1	26563500	26564099	337
chr1	26583570	26584684	AT1G75650	.	+	chr1	26584500	26585099	202
chr1	26584729	26587419	AT1G75660	.	-	chr1	26584500	26585099	202
chr1	26588750	26591379	AT1G75740	.	-	chr1	26591250	26591699	135
chr1	26618321	26620388	AT1G75750	.	+	chr1	26620050	26621699	714
chr1	26618321	26620388	AT1G75800	.	+	chr1	26620050	26621699	714
chr1	26620923	26621659	AT1G75840	.	-	chr1	26620050	26621699	714
chr1	26620923	26621659	AT1G75850	.	-	chr1	26620050	26621699	714
chr1	26638076	26640204	AT1G75860	.	+	chr1	26638350	26638499	99
chr1	26687230	26688384	AT1G75950	.	+	chr1	26687700	26688899	690
chr1	26688230	26691277	AT1G75960	.	-	chr1	26687700	26688899	690
chr1	26695166	26696392	AT1G75970	.	-	chr1	26694750	26696399	1916
chr1	26695166	26696392	AT1G76000	.	-	chr1	26694750	26696399	1916
chr1	26709947	26711462	AT1G76010	.	-	chr1	26709600	26711399	503
chr1	26715183	26716829	AT1G76030	.	-	chr1	26714850	26716799	1644
chr1	26725626	26726544	AT1G76070	.	-	chr1	26725050	26726549	1274
chr1	26727899	26728754	AT1G76080	.	+	chr1	26727750	26729849	533
chr1	26743054	26746395	AT1G76100	.	+	chr1	26743050	26746799	3013
chr1	26782839	26788970	AT1G76110	.	+	chr1	26788800	26789249	169
chr1	26789236	26790160	AT1G76140	.	-	chr1	26788800	26789249	169
chr1	26790597	26793175	AT1G76150	.	-	chr1	26790300	26790899	227
chr1	26795123	26796364	AT1G76160	.	-	chr1	26794500	26796449	2398
chr1	26909835	26912597	AT1G76180	.	+	chr1	26912250	26912849	227
chr1	26912726	26917712	AT1G76220	.	-	chr1	26912250	26912849	227
chr1	26935982	26937607	AT1G76240	.	+	chr1	26937450	26937899	159
chr1	26964249	26966688	AT1G76330	.	+	chr1	26964300	26965499	310
chr1	26971223	26973464	AT1G76350	.	+	chr1	26971200	26972249	384
chr1	26971223	26973464	AT1G76360	.	+	chr1	26973000	26973749	296
chr1	26973389	26973459	AT1G76390	.	+	chr1	26973000	26973749	296
chr1	26973567	26976831	AT1G76400	.	-	chr1	26973000	26973749	296
chr1	26973567	26976831	AT1G76410	.	-	chr1	26976600	26977049	136
chr1	26999452	27002342	AT1G76450	.	+	chr1	27002100	27002699	212
chr1	27002414	27008176	AT1G76460	.	-	chr1	27002100	27002699	212
chr1	27009634	27017108	AT1G76490	.	+	chr1	27016950	27017399	175
chr1	27054180	27056341	AT1G76600	.	+	chr1	27054150	27056399	1715
chr1	27078531	27080230	AT1G76650	.	+	chr1	27079950	27081599	1122
chr1	27080184	27081613	AT1G76680	.	-	chr1	27079950	27081599	1122
chr1	27093028	27094027	AT1G76690	.	+	chr1	27093000	27094349	523
chr1	27107567	27109275	AT1G76700	.	+	chr1	27108750	27109649	573
chr1	27109291	27110431	AT1G76810	.	-	chr1	27108750	27109649	573
chr1	27110865	27111932	AT1G76850	.	+	chr1	27111900	27112199	143
chr1	27111894	27114342	AT1G76860	.	-	chr1	27111900	27112199	143
chr1	27148460	27150980	AT1G76880	.	+	chr1	27148350	27151349	2591
chr1	27162820	27167430	AT1G76878	.	+	chr1	27162750	27168149	2234
chr1	27162820	27167430	AT1G76892	.	+	chr1	27162750	27168149	2234
chr1	27167363	27169717	AT1G76900	.	-	chr1	27162750	27168149	2234
chr1	27167363	27169717	AT1G76930	.	-	chr1	27162750	27168149	2234
chr1	27190179	27190749	AT1G76970	.	+	chr1	27190050	27190799	331
chr1	27241812	27242827	AT1G76990	.	+	chr1	27242700	27243149	269
chr1	27242943	27244931	AT1G77040	.	-	chr1	27242700	27243149	269
chr1	27245165	27251576	AT1G77030	.	+	chr1	27251400	27252149	321
chr1	27251696	27257081	AT1G77090	.	-	chr1	27251400	27252149	321
chr1	27264911	27265630	AT1G77190	.	-	chr1	27264000	27265799	1414
chr1	27268165	27273596	AT1G77290	.	-	chr1	27268200	27268499	107
chr1	27274065	27276317	AT1G77300	.	-	chr1	27273900	27276299	963
chr1	27303389	27304850	AT1G77500	.	+	chr1	27303000	27305399	1369
chr1	27308515	27312754	AT1G77560	.	+	chr1	27308400	27309149	294
chr1	27324389	27329467	AT1G77570	.	-	chr1	27324150	27324749	187
chr1	27338125	27338891	AT1G77640	.	+	chr1	27338100	27340049	1986
chr1	27339114	27340044	AT1G77680	.	-	chr1	27338100	27340049	1986
chr1	27348381	27349219	AT1G77760	.	+	chr1	27348450	27349799	590
chr1	27349467	27353742	AT1G77765	.	+	chr1	27348450	27349799	590
chr1	27365896	27371733	AT1G77770	.	+	chr1	27365700	27366749	311
chr1	27365896	27371733	AT1G77800	.	+	chr1	27371700	27372599	275
chr1	27372271	27376584	AT1G77810	.	+	chr1	27371700	27372599	275
chr1	27372271	27376584	AT1G77885	.	+	chr1	27376200	27376949	417
chr1	27376755	27377395	AT1G77890	.	-	chr1	27376200	27376949	417
chr1	27390022	27393281	AT1G78000	.	+	chr1	27393150	27394049	863
chr1	27393385	27393466	AT1G78040	.	+	chr1	27393150	27394049	863
chr1	27394747	27396799	AT1G78070	.	+	chr1	27394500	27394949	161
chr1	27432195	27433782	AT1G78080	.	+	chr1	27432150	27433799	1320
chr1	27435614	27437144	AT1G78100	.	+	chr1	27435600	27437099	1492
chr1	27437928	27439091	AT1G78206	.	+	chr1	27437850	27440849	4260
chr1	27439452	27440464	AT1G78210	.	+	chr1	27437850	27440849	4260
chr1	27442238	27443856	AT1G78230	.	+	chr1	27442200	27443999	1911
chr1	27473826	27475122	AT1G78240	.	+	chr1	27473850	27474599	341
chr1	27491184	27494182	AT1G78250	.	+	chr1	27493800	27494549	462
chr1	27494121	27496878	AT1G78260	.	-	chr1	27493800	27494549	462
chr1	27547274	27548190	AT1G78270	.	-	chr1	27547050	27548099	394
chr1	27628939	27632806	AT1G78280	.	+	chr1	27628950	27631199	1280
chr1	27628939	27632806	AT1G78300	.	+	chr1	27632250	27633299	572
chr1	27633265	27634932	AT1G78310	.	-	chr1	27632250	27633299	572
chr1	27639091	27640529	AT1G78340	.	-	chr1	27638400	27640499	2248
chr1	27643633	27645394	AT1G78380	.	-	chr1	27645000	27647249	10325
chr1	27645658	27646698	AT1G78450	.	-	chr1	27645000	27647249	10325
chr1	27684736	27685453	AT1G78460	.	+	chr1	27684750	27685349	205
chr1	27686992	27688127	AT1G78590	.	+	chr1	27688050	27688349	297
chr1	27688243	27690112	AT1G78600	.	-	chr1	27688050	27688349	297
chr1	27690359	27691814	AT1G78610	.	-	chr1	27691650	27692099	316
chr1	27691893	27697211	AT1G78620	.	-	chr1	27691650	27692099	316
chr1	27713234	27713415	AT1G78680	.	-	chr1	27711600	27713849	3397
chr1	27725002	27729931	AT1G78800	.	+	chr1	27729750	27730199	202
chr1	27730031	27732514	AT1G78820	.	-	chr1	27729750	27730199	202
chr1	27736630	27739079	AT1G78830	.	+	chr1	27738750	27739499	549
chr1	27739168	27741207	AT1G78850	.	-	chr1	27738750	27739499	549
chr1	27759975	27761447	AT1G78860	.	+	chr1	27759900	27762299	1239
chr1	27779166	27780676	AT1G78870	.	+	chr1	27779100	27779849	214
chr1	27788983	27789054	AT1G78880	.	+	chr1	27788850	27789149	498
chr1	27790875	27794914	AT1G78882	.	+	chr1	27794850	27795299	194
chr1	27795120	27797981	AT1G78890	.	-	chr1	27794850	27795299	194
chr1	27799830	27804604	AT1G78895	.	-	chr1	27804600	27804899	116
chr1	27832158	27834113	AT1G78900	.	-	chr1	27831600	27832199	198
chr1	27835131	27837317	AT1G79000	.	-	chr1	27836550	27837599	314
chr1	27839184	27841939	AT1G79040	.	-	chr1	27838650	27839249	193
chr1	27862909	27864193	AT1G79050	.	+	chr1	27864150	27865649	655
chr1	27864345	27865694	AT1G79080	.	-	chr1	27864150	27865649	655
chr1	27886426	27891431	AT1G79090	.	+	chr1	27891150	27891599	262
chr1	27891494	27896355	AT1G79160	.	-	chr1	27891150	27891599	262
chr1	27959578	27961454	AT1G79200	.	+	chr1	27959400	27960749	417
chr1	27975179	27977434	AT1G79210	.	+	chr1	27975300	27975899	177
chr1	27976502	27980404	AT1G79240	.	-	chr1	27980400	27980549	255
chr1	27982131	27982280	AT1G79270	.	-	chr1	27982050	27985199	2463
chr1	27982509	27984280	AT1G79280	.	+	chr1	27982050	27985199	2463
chr1	27984604	27984713	AT1G79290	.	-	chr1	27982050	27985199	2463
chr1	27984745	27984826	AT1G79300	.	-	chr1	27982050	27985199	2463
chr1	27991165	27993006	AT1G79320	.	+	chr1	27991200	27994199	2215
chr1	27993032	27994178	AT1G79340	.	-	chr1	27991200	27994199	2215
chr1	28020383	28020463	AT1G79350	.	-	chr1	28020300	28020599	338
chr1	28025153	28027840	AT1G79380	.	-	chr1	28027500	28028099	178
chr1	28027960	28028040	AT1G79390	.	+	chr1	28027500	28028099	178
chr1	28053286	28054149	AT1G79529	.	+	chr1	28053150	28055399	4228
chr1	28059188	28061119	AT1G79550	.	+	chr1	28060950	28061399	172
chr1	28061159	28064625	AT1G79660	.	-	chr1	28060950	28061399	172
chr1	28078857	28079987	AT1G79670	.	+	chr1	28079850	28080299	227
chr1	28079946	28082644	AT1G79690	.	-	chr1	28079850	28080299	227
chr1	28098765	28101896	AT1G79700	.	+	chr1	28101600	28102349	254
chr1	28101968	28105112	AT1G79710	.	-	chr1	28101600	28102349	254
chr1	28113423	28115229	AT1G79720	.	-	chr1	28114800	28117649	2099
chr1	28115897	28117405	AT1G79750	.	-	chr1	28114800	28117649	2099
chr1	28133933	28135667	AT1G79830	.	+	chr1	28135200	28136999	853
chr1	28135361	28138768	AT1G79870	.	-	chr1	28135200	28136999	853
chr1	28143997	28144098	AT1G79880	.	-	chr1	28144050	28145399	714
chr1	28144132	28145049	AT1G79950	.	+	chr1	28144050	28145399	714
chr1	28146059	28147378	AT1G79970	.	+	chr1	28146150	28147799	630
chr1	28184532	28184603	AT1G79980	.	+	chr1	28184400	28184699	197
chr1	28190816	28193800	AT1G79990	.	-	chr1	28190250	28190999	257
chr1	28213807	28215887	AT1G80030	.	+	chr1	28215600	28218449	1549
chr1	28215836	28218330	AT1G80040	.	-	chr1	28215600	28218449	1549
chr1	28223869	28228975	AT1G80070	.	+	chr1	28228800	28229699	614
chr1	28229157	28232831	AT1G80080	.	-	chr1	28228800	28229699	614
chr1	28261004	28266124	AT1G80180	.	+	chr1	28266000	28266599	312
chr1	28266259	28268412	AT1G80240	.	-	chr1	28266000	28266599	312
chr1	28281389	28284045	AT1G80250	.	-	chr1	28281150	28282649	478
chr1	28296919	28299686	AT1G80380	.	+	chr1	28299450	28300049	295
chr1	28299792	28302603	AT1G80400	.	-	chr1	28299450	28300049	295
chr1	28313487	28315122	AT1G80410	.	+	chr1	28313550	28316249	1078
chr1	28314458	28318362	AT1G80420	.	-	chr1	28313550	28316249	1078
chr1	28327886	28329764	AT1G80430	.	+	chr1	28329450	28329899	293
chr1	28335502	28336706	AT1G80440	.	+	chr1	28335450	28340249	4108
chr1	28335502	28336706	AT1G80450	.	+	chr1	28335450	28340249	4108
chr1	28337785	28340241	AT1G80610	.	-	chr1	28335450	28340249	4108
chr1	28337785	28340241	AT1G80820	.	-	chr1	28335450	28340249	4108
chr1	28366027	28367652	AT1G80840	.	+	chr1	28365900	28368149	1332
chr1	28373489	28373561	AT1G80850	.	-	chr1	28373400	28373699	252
chr1	28407984	28408056	AT1G80910	.	+	chr1	28407750	28408199	372
chr1	28408147	28415117	AT1G80920	.	+	chr1	28407750	28408199	372
chr1	28440889	28440960	AT1G80930	.	+	chr1	28440750	28441049	248
chr1	28441526	28442367	AT1G80940	.	-	chr1	28441500	28442399	281
chr1	28458782	28460854	AT2G01008	.	+	chr1	28458750	28461149	967
chr1	28475707	28477802	AT2G01010	.	+	chr1	28477500	28478099	404
chr1	28477768	28483928	AT2G01020	.	-	chr1	28477500	28478099	404
chr1	28484163	28485951	AT2G01021	.	-	chr1	28484850	28486049	414
chr1	28516548	28517699	AT2G01023	.	+	chr1	28516500	28518149	663
chr1	28516548	28517699	AT2G01022	.	+	chr1	28516500	28518149	663
chr1	28518033	28519874	AT2G01024	.	+	chr1	28516500	28518149	663
chr1	28518033	28519874	AT2G01026	.	+	chr1	28516500	28518149	663
chr1	28518033	28519874	AT2G01028	.	+	chr1	28519650	28520249	466
chr1	28519985	28520056	AT2G01029	.	-	chr1	28519650	28520249	466
chr1	28527767	28527838	AT2G01031	.	+	chr1	28527600	28528199	531
chr1	28528077	28530790	AT2G01034	.	-	chr1	28527600	28528199	531
chr1	28533798	28537194	AT2G01037	.	+	chr1	28537050	28537349	130
chr1	28546382	28547611	AT2G01090	.	+	chr1	28546500	28546799	109
chr1	28546382	28547611	AT2G01100	.	+	chr1	28547250	28549799	1101
chr1	28547786	28549419	AT2G01110	.	-	chr1	28547250	28549799	1101
chr1	28553987	28554768	AT2G01150	.	-	chr1	28553250	28555049	691
chr1	28555042	28557586	AT2G01160	.	-	chr1	28553250	28555049	691
chr1	28571130	28575036	AT2G01170	.	+	chr1	28574550	28575449	644
chr1	28574740	28577700	AT2G01180	.	-	chr1	28574550	28575449	644
chr1	28577942	28581133	AT2G01290	.	-	chr1	28577700	28581149	1600
chr1	28586773	28587877	AT2G01300	.	-	chr1	28586400	28588199	9308
chr1	28597530	28598300	AT2G01310	.	-	chr1	28598250	28598549	135
chr1	28602811	28603929	AT2G01340	.	-	chr1	28602450	28603949	2946
chr1	28634692	28634773	AT2G01350	.	+	chr1	28634550	28634849	551
chr1	28639577	28643086	AT2G01400	.	+	chr1	28642800	28643249	240
chr1	28643038	28646712	AT2G01420	.	-	chr1	28642800	28643249	240
chr1	28643038	28646712	AT2G01440	.	-	chr1	28644450	28646699	1109
chr1	28655399	28658711	AT2G01450	.	+	chr1	28657800	28658999	413
chr1	28658554	28661710	AT2G01460	.	-	chr1	28657800	28658999	413
chr1	28668848	28669646	AT2G01470	.	+	chr1	28668750	28669949	522
chr1	28684551	28686244	AT2G01480	.	+	chr1	28685100	28687049	1086
chr1	28686181	28689121	AT2G01490	.	-	chr1	28685100	28687049	1086
chr1	28695760	28698793	AT2G01500	.	+	chr1	28695900	28699049	1804
chr1	28746888	28747845	AT2G01520	.	+	chr1	28746750	28748099	1690
chr1	28766750	28767517	AT2G01530	.	-	chr1	28766550	28767599	1671
chr1	28776846	28778467	AT2G01570	.	+	chr1	28776750	28780349	2988
chr1	28778890	28780483	AT2G01600	.	+	chr1	28776750	28780349	2988
chr1	28780408	28783248	AT2G01620	.	-	chr1	28782600	28783349	229
chr1	28831003	28836586	AT2G01630	.	-	chr1	28836300	28836599	142
chr1	28847951	28854499	AT2G01670	.	+	chr1	28854150	28854749	429
chr1	28854414	28855750	AT2G01680	.	-	chr1	28854150	28854749	429
chr1	28865500	28868225	AT2G01690	.	+	chr1	28865400	28867649	802
chr1	28866404	28867969	AT2G01710	.	-	chr1	28865400	28867649	802
chr1	28873271	28874758	AT2G01720	.	+	chr1	28872900	28874699	675
chr1	28882040	28884545	AT2G01850	.	+	chr1	28884450	28884749	151
chr1	28895301	28896883	AT2G01860	.	-	chr1	28895250	28895699	136
chr1	28895301	28896883	AT2G01870	.	-	chr1	28896300	28896899	191
chr1	28922666	28925404	AT2G01890	.	-	chr1	28925400	28925699	127
chr1	28932162	28935539	AT2G01920	.	+	chr1	28933500	28935749	664
chr1	28947554	28947625	AT2G01930	.	-	chr1	28947450	28947749	393
chr1	28947743	28951599	AT2G01940	.	-	chr1	28947450	28947749	393
chr1	28960387	28961922	AT2G02100	.	-	chr1	28960050	28960649	370
chr1	29002205	29002286	AT2G02210	.	-	chr1	29002200	29002499	415
chr1	29038375	29039838	AT2G02370	.	+	chr1	29039550	29040149	415
chr1	29039922	29049302	AT2G02390	.	-	chr1	29039550	29040149	415
chr1	29121489	29125191	AT2G02400	.	+	chr1	29120550	29121749	323
chr1	29143090	29143161	AT2G02560	.	-	chr1	29143050	29143799	327
chr1	29143350	29144003	AT2G02570	.	+	chr1	29143050	29143799	327
chr1	29178737	29179675	AT2G02590	.	+	chr1	29178750	29179499	419
chr1	29191834	29196287	AT2G02600	.	-	chr1	29191650	29191949	107
chr1	29235803	29239445	AT2G02710	.	-	chr1	29235600	29239499	10291
chr1	29245050	29246237	AT2G02870	.	+	chr1	29245350	29246249	302
chr1	29246074	29248022	AT2G02900	.	-	chr1	29245350	29246249	302
chr1	29253396	29260617	AT2G02950	.	+	chr1	29260350	29260949	253
chr1	29260562	29263113	AT2G03200	.	-	chr1	29260350	29260949	253
chr1	29289873	29290915	AT2G03230	.	+	chr1	29290200	29290799	282
chr1	29292123	29296160	AT2G03240	.	+	chr1	29295900	29296049	72
chr1	29329735	29333146	AT2G03330	.	+	chr1	29329200	29333099	1248
chr1	29345838	29347107	AT2G03340	.	+	chr1	29345850	29347349	1540
chr1	29355022	29358993	AT2G03350	.	+	chr1	29355000	29356649	679
chr1	29364249	29366073	AT2G03440	.	+	chr1	29364150	29367299	13456
chr1	29387795	29389112	AT2G03490	.	+	chr1	29387700	29389649	2173
chr1	29422452	29422574	AT2G03660	.	+	chr1	29421900	29422799	338
chr1	29422716	29424375	AT2G03667	.	-	chr1	29421900	29422799	338
chr1	29430225	29432764	AT2G03680	.	+	chr1	29431950	29432999	487
chr1	29432829	29436484	AT2G03690	.	-	chr1	29431950	29432999	487
chr1	29432829	29436484	AT2G03700	.	-	chr1	29434800	29436449	573
chr1	29443973	29444010	AT2G03730	.	-	chr1	29443950	29444249	447
chr1	29446985	29450515	AT2G03750	.	+	chr1	29450250	29450699	188
chr1	29450563	29452417	AT2G03760	.	-	chr1	29450250	29450699	188
chr1	29450563	29452417	AT2G03780	.	-	chr1	29452350	29453099	307
chr1	29452555	29457373	AT2G03790	.	+	chr1	29452350	29453099	307
chr1	29452555	29457373	AT2G03870	.	+	chr1	29457000	29457599	205
chr1	29461671	29463385	AT2G03880	.	+	chr1	29462850	29464949	1362
chr1	29463656	29465053	AT2G03890	.	-	chr1	29462850	29464949	1362
chr1	29472892	29473863	AT2G04270	.	-	chr1	29472900	29474099	284
chr1	29486413	29487906	AT2G04280	.	-	chr1	29485950	29488049	1491
chr1	29516989	29517933	AT2G04400	.	-	chr1	29517750	29519399	605
chr1	29518316	29519323	AT2G04410	.	-	chr1	29517750	29519399	605
chr1	29564249	29566375	AT2G04550	.	+	chr1	29566350	29569199	1028
chr1	29564249	29566375	AT2G04560	.	+	chr1	29566350	29569199	1028
chr1	29567187	29568859	AT2G04675	.	+	chr1	29566350	29569199	1028
chr1	29567187	29568859	AT2G04690	.	+	chr1	29566350	29569199	1028
chr1	29569030	29572126	AT2G04795	.	-	chr1	29566350	29569199	1028
chr1	29569030	29572126	AT2G04860	.	-	chr1	29566350	29569199	1028
chr1	29569030	29572126	AT2G04880	.	-	chr1	29572050	29573249	360
chr1	29572871	29575794	AT2G04890	.	-	chr1	29572050	29573249	360
chr1	29593781	29596270	AT2G04970	.	+	chr1	29593500	29594249	287
chr1	29625659	29627989	AT2G04980	.	-	chr1	29625300	29625749	140
chr1	29634124	29635813	AT2G05060	.	-	chr1	29634000	29635799	1073
chr1	29636955	29638552	AT2G05070	.	-	chr1	29636700	29638649	3021
chr1	29641926	29643431	AT2G05100	.	-	chr1	29641350	29644049	3595
chr1	29646168	29647499	AT2G05210	.	-	chr1	29645400	29646299	272
chr1	29650463	29652517	AT2G05220	.	+	chr1	29652300	29652899	799
chr1	29652633	29655949	AT2G05310	.	-	chr1	29652300	29652899	799
chr1	29652633	29655949	AT2G05380	.	-	chr1	29652300	29652899	799
chr1	29656577	29658065	AT2G05440	.	+	chr1	29657700	29658899	631
chr1	29658116	29659976	AT2G05520	.	-	chr1	29657700	29658899	631
chr1	29660184	29664951	AT2G05540	.	+	chr1	29663400	29665199	670
chr1	29660184	29664951	AT2G05710	.	+	chr1	29663400	29665199	670
chr1	29716350	29724621	AT2G05760	.	-	chr1	29716200	29716499	135
chr1	29736016	29737009	AT2G05765	.	+	chr1	29736000	29737799	2718
chr1	29736961	29740179	AT2G05790	.	-	chr1	29736000	29737799	2718
chr1	29746972	29748944	AT2G05830	.	-	chr1	29748900	29749199	122
chr1	29749127	29753307	AT2G05920	.	-	chr1	29748900	29749199	122
chr1	29779721	29780773	AT2G05940	.	-	chr1	29779350	29780849	553
chr1	29794387	29796040	AT2G06025	.	+	chr1	29795850	29796299	151
chr1	29796081	29798783	AT2G06040	.	-	chr1	29795850	29796299	151
chr1	29804123	29804195	AT2G06150	.	+	chr1	29803950	29809649	13158
chr1	29815506	29819104	AT2G06250	.	+	chr1	29818650	29819399	845
chr1	29819176	29832978	AT2G06340	.	-	chr1	29818650	29819399	845
chr1	29819176	29832978	AT2G06430	.	-	chr1	29832900	29833199	233
chr1	29833117	29833188	AT2G06470	.	+	chr1	29832900	29833199	233
chr1	29833718	29833789	AT2G06510	.	+	chr1	29833650	29833799	226
chr1	29836686	29837908	AT2G06520	.	+	chr1	29837850	29838449	210
chr1	29842771	29844638	AT2G06530	.	+	chr1	29842650	29844899	1041
chr1	29844633	29853414	AT2G06540	.	-	chr1	29842650	29844899	1041
chr1	29860491	29863316	AT2G06800	.	+	chr1	29860350	29863499	1117
chr1	29860491	29863316	AT2G06850	.	+	chr1	29860350	29863499	1117
chr1	29863225	29864321	AT2G06860	.	-	chr1	29860350	29863499	1117
chr1	29863225	29864321	AT2G07050	.	-	chr1	29860350	29863499	1117
chr1	29915662	29916410	AT2G07100	.	+	chr1	29914650	29915849	355
chr1	29924023	29926442	AT2G07180	.	-	chr1	29923350	29924249	283
chr1	29975863	29976773	AT2G07213	.	+	chr1	29976450	29976899	257
chr1	29976725	29979350	AT2G07215	.	-	chr1	29976450	29976899	257
chr1	29985176	29990388	AT2G07250	.	+	chr1	29989950	29991449	783
chr1	29990336	29993724	AT2G07260	.	-	chr1	29989950	29991449	783
chr1	29990336	29993724	AT2G07400	.	-	chr1	29993100	29993699	183
chr1	29995116	29998058	AT2G07660	.	+	chr1	29996850	29997749	331
chr1	29997127	29999045	AT2G07742	.	-	chr1	29996850	29997749	331
chr1	30007326	30011393	AT2G07773	.	-	chr1	30007050	30007349	114
chr1	30027860	30033794	AT2G07749	.	-	chr1	30027600	30027899	145
chr1	30044746	30046027	AT2G07777	.	+	chr1	30045600	30046949	455
chr1	30046028	30048378	AT2G07671	.	-	chr1	30045600	30046949	455
chr1	30073580	30079537	AT2G07779	.	+	chr1	30073350	30073649	145
chr1	30082078	30083894	AT2G07743	.	+	chr1	30083850	30084299	451
chr1	30083996	30084069	AT2G07672	.	-	chr1	30083850	30084299	451
chr1	30084114	30092238	AT2G07684	.	+	chr1	30083850	30084299	451
chr1	30084114	30092238	AT2G07673	.	+	chr1	30085500	30085799	147
chr1	30104966	30108966	AT2G07745	.	-	chr1	30108900	30109499	224
chr1	30109147	30111280	AT2G07674	.	-	chr1	30108900	30109499	224
chr1	30118052	30127811	AT2G07751	.	+	chr1	30127800	30128099	112
chr1	30128005	30129591	AT2G07675	.	-	chr1	30127800	30128099	112
chr1	30156826	30157584	AT2G07767	.	-	chr1	30156300	30157799	650
chr1	30171357	30172839	AT2G07676	.	-	chr1	30171750	30172799	288
chr1	30174014	30174085	AT2G07768	.	-	chr1	30173850	30174149	239
chr1	30217219	30220004	AT2G07769	.	+	chr1	30217500	30220349	1846
chr1	30225176	30227575	AT2G07746	.	+	chr1	30227250	30227849	526
chr1	30227485	30234985	AT2G07748	.	-	chr1	30227250	30227849	526
chr1	30235220	30237716	AT2G07678	.	-	chr1	30237600	30237899	310
chr1	30237784	30237865	AT2G07669	.	+	chr1	30237600	30237899	310
chr1	30241607	30243071	AT2G07681	.	+	chr1	30241500	30244199	11416
chr1	30243930	30244783	AT2G07778	.	-	chr1	30241500	30244199	11416
chr1	30300733	30304033	AT2G07682	.	-	chr1	30302400	30303449	293
chr1	30370572	30372670	AT2G07772	.	+	chr1	30370500	30371399	239
chr1	30383691	30385499	AT2G07683	.	+	chr1	30383550	30385799	4094
chr1	30385449	30387522	AT2G07752	.	-	chr1	30383550	30385799	4094
chr1	30400734	30403676	AT2G07753	.	+	chr1	30403050	30405599	6067
chr1	30403644	30404690	AT2G07774	.	-	chr1	30403050	30405599	6067
chr1	30405432	30409710	AT2G07754	.	-	chr1	30403050	30405599	6067
chr1	30410701	30412289	AT2G07685	.	+	chr1	30410400	30412499	1012
chr2	1025	2810	AT2G07686	.	+	chr2	900	10649	456484
chr2	3706	5513	AT2G07687	.	+	chr2	900	10649	456484
chr2	5782	5945	AT2G07784	.	+	chr2	900	10649	456484
chr2	6571	6672	AT2G07755	.	+	chr2	900	10649	456484
chr2	9648	9767	AT2G07792	.	-	chr2	900	10649	456484
chr2	10478	12861	AT2G07689	.	-	chr2	900	10649	456484
chr2	14395	16377	AT2G07691	.	-	chr2	13350	15299	542
chr2	17624	22540	AT2G07692	.	-	chr2	18150	18749	160
chr2	17624	22540	AT2G07693	.	-	chr2	19200	20849	508
chr2	17624	22540	AT2G07694	.	-	chr2	21300	23699	619
chr2	23971	26923	AT2G07695	.	-	chr2	24150	25799	503
chr2	23971	26923	AT2G07785	.	-	chr2	26400	27299	239
chr2	28465	38652	AT2G07599	.	+	chr2	28500	29399	230
chr2	28465	38652	AT2G07696	.	+	chr2	31950	32999	284
chr2	28465	38652	AT2G07697	.	+	chr2	33900	34199	124
chr2	28465	38652	AT2G07798	.	+	chr2	36300	37499	294
chr2	28465	38652	AT2G07698	.	+	chr2	37950	38999	274
chr2	39519	40358	AT2G07667	.	-	chr2	39750	40799	374
chr2	43427	48350	AT2G07793	.	-	chr2	42750	48749	1704
chr2	58705	64872	AT2G07701	.	-	chr2	58350	62849	1144
chr2	79989	81200	AT2G07702	.	+	chr2	81150	81449	189
chr2	81437	83290	AT2G07703	.	+	chr2	81150	81449	189
chr2	81437	83290	AT2G07704	.	+	chr2	82950	83549	345
chr2	83260	85229	AT2G07705	.	-	chr2	82950	83549	345
chr2	100649	101495	AT2G07706	.	+	chr2	100650	101399	248
chr2	102065	102138	AT2G07794	.	+	chr2	101850	102299	402
chr2	102194	104549	AT2G07707	.	-	chr2	101850	102299	402
chr2	106900	108803	AT2G07708	.	-	chr2	107550	108749	486
chr2	148919	150382	AT2G07713	.	-	chr2	149700	152849	1651
chr2	151057	151729	AT2G07714	.	-	chr2	149700	152849	1651
chr2	152481	152642	AT2G07715	.	-	chr2	149700	152849	1651
chr2	163954	165290	AT2G07718	.	+	chr2	164250	165749	572
chr2	165141	167259	AT2G07719	.	-	chr2	164250	165749	572
chr2	174271	175617	AT2G07721	.	+	chr2	174300	174899	185
chr2	180105	183328	AT2G07722	.	-	chr2	179700	183299	1620
chr2	193701	199248	AT2G07815	.	-	chr2	199200	202349	1280
chr2	199512	202306	AT2G07756	.	-	chr2	199200	202349	1280
chr2	206136	211919	AT2G07724	.	+	chr2	211350	213449	970
chr2	211970	214472	AT2G07725	.	-	chr2	211350	213449	970
chr2	216722	220989	AT2G07727	.	+	chr2	220800	221249	257
chr2	221246	223418	AT2G07757	.	+	chr2	220800	221249	257
chr2	224156	226192	AT2G07728	.	-	chr2	223500	224249	265
chr2	235925	237147	AT2G07820	.	+	chr2	235950	236849	218
chr2	239705	240520	AT2G07729	.	+	chr2	239550	240899	398
[truncated: 5,237 more rows]

## Sheet: Col-0_promoter
Supplementary Data 5. Peaks identified from MAR-seq in Col-0
chr	start_gene	end_gene	locus			chr	start_peak	end_peak	length_peak
chr1	49287	51286	AT1G01090	.	-	chr1	49650	50099	245
chr1	54624	56623	AT1G01115	.	+	chr1	55950	56249	184
chr1	59168	61167	AT1G01120	.	-	chr1	56850	59249	2727
chr1	63812	65811	AT1G01130	.	-	chr1	63450	67649	2656
chr1	67626	69625	AT1G01140	.	-	chr1	63450	67649	2656
chr1	72139	74138	AT1G01150	.	-	chr1	73350	74699	757
chr1	73583	75582	AT1G01180	.	+	chr1	73350	74699	757
chr1	110263	112262	AT1G01280	.	+	chr1	111750	112049	286
chr1	111962	113961	AT1G01270	.	-	chr1	111750	112049	286
chr1	117397	119396	AT1G01305	.	+	chr1	117000	118949	1079
chr1	118154	120153	AT1G01310	.	+	chr1	117000	118949	1079
chr1	156012	158011	AT1G01420	.	-	chr1	156600	157949	395
chr1	171251	173250	AT1G01471	.	+	chr1	171750	172949	1134
chr1	182359	184358	AT1G01490	.	-	chr1	179850	182399	1627
chr1	185211	187210	AT1G01510	.	+	chr1	186750	187199	151
chr1	197639	199638	AT1G01550	.	+	chr1	198150	199049	361
chr1	197639	199638	AT1G01560	.	+	chr1	199500	202049	1791
chr1	200136	202135	AT1G01610	.	+	chr1	199500	202049	1791
chr1	224341	226340	AT1G01630	.	-	chr1	224850	227249	1847
chr1	227013	229012	AT1G01720	.	+	chr1	224850	227249	1847
chr1	266330	268329	AT1G01730	.	+	chr1	268200	270449	1675
chr1	268956	270955	AT1G01800	.	+	chr1	268200	270449	1675
chr1	291342	293341	AT1G01870	.	+	chr1	291000	291449	178
chr1	304384	306383	AT1G01860	.	+	chr1	306300	306599	253
chr1	306288	308287	AT1G01900	.	-	chr1	306300	306599	253
chr1	308316	310315	AT1G01880	.	+	chr1	309150	309449	282
chr1	309110	311109	AT1G01890	.	-	chr1	309150	309449	282
chr1	309348	311347	AT1G02220	.	-	chr1	309150	309449	282
chr1	430648	432647	AT1G02330	.	-	chr1	430950	431849	274
chr1	463613	465612	AT1G02335	.	-	chr1	465000	466499	497
chr1	464925	466924	AT1G02400	.	-	chr1	465000	466499	497
chr1	484801	486800	AT1G02410	.	+	chr1	486750	489749	1763
chr1	488925	490924	AT1G02480	.	+	chr1	486750	489749	1763
chr1	513494	515493	AT1G02470	.	+	chr1	515400	515699	128
chr1	513625	515624	AT1G02490	.	-	chr1	515400	515699	128
chr1	514618	516617	AT1G02475	.	+	chr1	515400	515699	128
chr1	515405	517404	AT1G02600	.	-	chr1	515400	515699	128
chr1	550640	552639	AT1G02590	.	+	chr1	552450	556049	1588
chr1	550640	552639	AT1G02620	.	+	chr1	552450	556049	1588
chr1	552762	554761	AT1G02610	.	-	chr1	552450	556049	1588
chr1	552762	554761	AT1G02640	.	-	chr1	552450	556049	1588
chr1	555092	557091	AT1G02630	.	+	chr1	552450	556049	1588
chr1	555092	557091	AT1G02650	.	+	chr1	552450	556049	1588
chr1	555995	557994	AT1G02670	.	-	chr1	552450	556049	1588
chr1	555995	557994	AT1G02660	.	-	chr1	552450	556049	1588
chr1	562205	564204	AT1G02760	.	+	chr1	564150	566699	1053
chr1	562425	564424	AT1G02770	.	-	chr1	564150	566699	1053
chr1	566704	568703	AT1G02813	.	+	chr1	567150	567899	232
chr1	574046	576045	AT1G02816	.	+	chr1	571500	575099	2485
chr1	574046	576045	AT1G02850	.	+	chr1	575700	576299	195
chr1	574982	576981	AT1G02860	.	-	chr1	571500	575099	2485
chr1	574982	576981	AT1G02880	.	-	chr1	575700	576299	195
chr1	602402	604401	AT1G02910	.	+	chr1	604200	604499	191
chr1	606694	608693	AT1G02920	.	-	chr1	607500	609449	615
chr1	606694	608693	AT1G02990	.	-	chr1	607500	609449	615
chr1	618678	620677	AT1G03103	.	+	chr1	618300	620099	763
chr1	619461	621460	AT1G03130	.	+	chr1	618300	620099	763
chr1	628505	630504	AT1G03150	.	+	chr1	629850	630299	171
chr1	633144	635143	AT1G03220	.	+	chr1	633300	633599	233
chr1	644522	646521	AT1G03230	.	-	chr1	644700	645149	174
chr1	658149	660148	AT1G03502	.	-	chr1	659250	659699	200
chr1	659772	661771	AT1G03506	.	-	chr1	661200	662249	336
chr1	687316	689315	AT1G03515	.	-	chr1	687450	687899	173
chr1	745197	747196	AT1G03510	.	+	chr1	741300	745649	1525
chr1	754199	756198	AT1G03570	.	-	chr1	752550	754799	1668
chr1	754414	756413	AT1G03560	.	+	chr1	752550	754799	1668
chr1	785122	787121	AT1G03590	.	+	chr1	786900	788999	1449
chr1	788091	790090	AT1G03610	.	+	chr1	786900	788999	1449
chr1	875472	877471	AT1G03640	.	-	chr1	877200	877799	474
chr1	875605	877604	AT1G03740	.	-	chr1	877200	877799	474
chr1	875648	877647	AT1G03730	.	+	chr1	877200	877799	474
chr1	877548	879547	AT1G03750	.	-	chr1	877200	877799	474
chr1	890514	892513	AT1G03743	.	+	chr1	892350	892649	127
chr1	892411	894410	AT1G03746	.	-	chr1	892350	892649	127
chr1	897519	899518	AT1G03780	.	-	chr1	898950	899999	753
chr1	898887	900886	AT1G03790	.	+	chr1	898950	899999	753
chr1	898887	900886	AT1G03850	.	+	chr1	900750	903449	1087
chr1	909884	911883	AT1G03860	.	-	chr1	909450	910049	334
chr1	931512	933511	AT1G03920	.	+	chr1	930750	932249	1910
chr1	931896	933895	AT1G04000	.	-	chr1	930750	932249	1910
chr1	931896	933895	AT1G04040	.	-	chr1	933600	934499	305
chr1	935920	937919	AT1G04090	.	+	chr1	936750	937649	546
chr1	937288	939287	AT1G04110	.	-	chr1	936750	937649	546
chr1	937486	939485	AT1G04170	.	-	chr1	936750	937649	546
chr1	951731	953730	AT1G04180	.	-	chr1	952950	953249	114
chr1	952525	954524	AT1G04260	.	+	chr1	952950	953249	114
chr1	977762	979761	AT1G04280	.	-	chr1	976200	979349	1089
chr1	977762	979761	AT1G04290	.	-	chr1	976200	979349	1089
chr1	981886	983885	AT1G04320	.	-	chr1	982200	983399	1128
chr1	999321	1001320	AT1G04310	.	+	chr1	1000350	1000649	119
chr1	1029120	1031119	AT1G04390	.	-	chr1	1027650	1029299	661
chr1	1043865	1045864	AT1G04400	.	-	chr1	1042050	1043999	660
chr1	1055151	1057150	AT1G04420	.	+	chr1	1056750	1057049	143
chr1	1063785	1065784	AT1G04410	.	-	chr1	1064400	1064549	96
chr1	1094946	1096945	AT1G04440	.	+	chr1	1096500	1096799	129
chr1	1102623	1104622	AT1G04445	.	+	chr1	1104450	1106399	660
chr1	1141366	1143365	AT1G04480	.	-	chr1	1141350	1142099	243
chr1	1146655	1148654	AT1G04470	.	-	chr1	1148250	1148849	205
chr1	1148534	1150533	AT1G04700	.	-	chr1	1148250	1148849	205
chr1	1157023	1159022	AT1G04720	.	+	chr1	1158900	1159049	117
chr1	1157712	1159711	AT1G05020	.	-	chr1	1158900	1159049	117
chr1	1183705	1185704	AT1G05060	.	-	chr1	1185300	1185899	221
chr1	1188518	1190517	AT1G05120	.	-	chr1	1188600	1191449	2237
chr1	1189608	1191607	AT1G05136	.	+	chr1	1188600	1191449	2237
chr1	1191413	1193412	AT1G05310	.	-	chr1	1188600	1191449	2237
chr1	1200255	1202254	AT1G05330	.	+	chr1	1201500	1202699	335
chr1	1205344	1207343	AT1G05400	.	+	chr1	1205850	1206299	168
chr1	1214095	1216094	AT1G05385	.	+	chr1	1215450	1216199	1815
chr1	1214663	1216662	AT1G05390	.	-	chr1	1215450	1216199	1815
chr1	1314254	1316253	AT1G05560	.	+	chr1	1315500	1316099	158
chr1	1322923	1324922	AT1G05570	.	+	chr1	1324800	1325099	435
chr1	1437668	1439667	AT1G05575	.	-	chr1	1435650	1438049	823
chr1	1452873	1454872	AT1G05785	.	-	chr1	1453950	1454699	233
chr1	1476079	1478078	AT1G05805	.	-	chr1	1477200	1478999	4740
chr1	1476923	1478922	AT1G05810	.	+	chr1	1477200	1478999	4740
chr1	1552518	1554517	AT1G05820	.	-	chr1	1554450	1554899	173
chr1	1556170	1558169	AT1G05835	.	+	chr1	1557750	1559849	957
chr1	1582073	1584072	AT1G05840	.	+	chr1	1582200	1582949	278
chr1	1582073	1584072	AT1G05860	.	+	chr1	1583700	1583999	255
chr1	1583719	1585718	AT1G05980	.	-	chr1	1583700	1583999	255
chr1	1583846	1585845	AT1G05960	.	-	chr1	1583700	1583999	255
chr1	1647148	1649147	AT1G05990	.	-	chr1	1646100	1647749	490
chr1	1659438	1661437	AT1G05970	.	-	chr1	1660950	1662299	1328
chr1	1662188	1664187	AT1G06002	.	-	chr1	1660950	1662299	1328
chr1	1728249	1730248	AT1G06010	.	+	chr1	1728300	1729649	371
chr1	1742773	1744772	AT1G06040	.	+	chr1	1744650	1746749	787
chr1	1746314	1748313	AT1G06050	.	+	chr1	1744650	1746749	787
chr1	1746314	1748313	AT1G06080	.	+	chr1	1747650	1748249	255
chr1	1747682	1749681	AT1G06090	.	+	chr1	1747650	1748249	255
chr1	1760224	1762223	AT1G06420	.	+	chr1	1761900	1763399	516
chr1	1766282	1768281	AT1G06450	.	-	chr1	1766250	1767149	405
chr1	1766282	1768281	AT1G06440	.	-	chr1	1767600	1768649	286
chr1	1767014	1769013	AT1G06470	.	+	chr1	1766250	1767149	405
chr1	1767014	1769013	AT1G06510	.	+	chr1	1767600	1768649	286
chr1	1815400	1817399	AT1G06570	.	+	chr1	1817250	1817549	365
chr1	1815475	1817474	AT1G06610	.	-	chr1	1817250	1817549	365
chr1	1816447	1818446	AT1G06620	.	+	chr1	1817250	1817549	365
chr1	1817283	1819282	AT1G06590	.	-	chr1	1817250	1817549	365
chr1	1818977	1820976	AT1G06680	.	+	chr1	1820250	1821449	280
chr1	1820618	1822617	AT1G06760	.	+	chr1	1820250	1821449	280
chr1	1829891	1831890	AT1G06870	.	-	chr1	1827900	1830599	1979
chr1	1832556	1834555	AT1G06860	.	-	chr1	1834500	1835249	481
chr1	1841568	1843567	AT1G06880	.	+	chr1	1843500	1846499	1370
chr1	1845883	1847882	AT1G06980	.	+	chr1	1843500	1846499	1370
chr1	1956923	1958922	AT1G07100	.	+	chr1	1958550	1958999	186
chr1	1963840	1965839	AT1G07130	.	+	chr1	1965600	1967249	388
chr1	1965052	1967051	AT1G07120	.	-	chr1	1965600	1967249	388
chr1	1967729	1969728	AT1G07128	.	+	chr1	1967700	1969499	442
chr1	1990333	1992332	AT1G07135	.	+	chr1	1990350	1990949	232
chr1	2013546	2015545	AT1G07280	.	-	chr1	2011650	2013599	630
chr1	2013546	2015545	AT1G07580	.	-	chr1	2011650	2013599	630
chr1	2023356	2025355	AT1G07570	.	+	chr1	2025150	2025449	198
chr1	2023601	2025600	AT1G07600	.	+	chr1	2025150	2025449	198
chr1	2024663	2026662	AT1G07590	.	-	chr1	2025150	2025449	198
chr1	2045825	2047824	AT1G07610	.	+	chr1	2047500	2050649	3190
chr1	2077699	2079698	AT1G07620	.	-	chr1	2076300	2078099	1551
chr1	2106593	2108592	AT1G07630	.	+	chr1	2106600	2107649	514
chr1	2107469	2109468	AT1G07645	.	-	chr1	2106600	2107649	514
chr1	2111219	2113218	AT1G07680	.	-	chr1	2110950	2111699	905
chr1	2143822	2145821	AT1G07670	.	-	chr1	2142750	2143949	596
chr1	2175885	2177884	AT1G07710	.	+	chr1	2177700	2178149	452
chr1	2185776	2187775	AT1G07720	.	+	chr1	2187300	2188649	414
chr1	2186581	2188580	AT1G07750	.	-	chr1	2187300	2188649	414
chr1	2188418	2190417	AT1G07760	.	-	chr1	2187300	2188649	414
chr1	2188418	2190417	AT1G07830	.	-	chr1	2189550	2190749	3858
chr1	2190660	2192659	AT1G07880	.	-	chr1	2189550	2190749	3858
chr1	2190660	2192659	AT1G07885	.	-	chr1	2191500	2192099	219
chr1	2236087	2238086	AT1G07920	.	+	chr1	2238000	2241449	1389
chr1	2332822	2334821	AT1G07930	.	+	chr1	2334750	2334899	248
chr1	2333396	2335395	AT1G08005	.	-	chr1	2334750	2334899	248
chr1	2339322	2341321	AT1G08010	.	-	chr1	2337900	2339999	2265
chr1	2339392	2341391	AT1G08120	.	-	chr1	2337900	2339999	2265
chr1	2339392	2341391	AT1G08115	.	-	chr1	2341350	2342699	668
chr1	2339542	2341541	AT1G08200	.	+	chr1	2337900	2339999	2265
chr1	2339542	2341541	AT1G08240	.	+	chr1	2341350	2342699	668
chr1	2346843	2348842	AT1G08315	.	-	chr1	2348550	2348999	167
chr1	2347097	2349096	AT1G08370	.	+	chr1	2348550	2348999	167
chr1	2368386	2370385	AT1G08390	.	-	chr1	2369700	2370149	144
chr1	2374012	2376011	AT1G08430	.	+	chr1	2374350	2374649	111
chr1	2374546	2376545	AT1G08470	.	-	chr1	2374350	2374649	111
chr1	2387987	2389986	AT1G08510	.	-	chr1	2389950	2392499	1126
chr1	2392454	2394453	AT1G08520	.	-	chr1	2389950	2392499	1126
chr1	2405944	2407943	AT1G08530	.	-	chr1	2406750	2407049	290
chr1	2405944	2407943	AT1G08620	.	-	chr1	2407650	2408849	696
chr1	2406906	2408905	AT1G08610	.	-	chr1	2406750	2407049	290
chr1	2406906	2408905	AT1G08650	.	-	chr1	2407650	2408849	696
chr1	2420241	2422240	AT1G08640	.	+	chr1	2420850	2421899	373
chr1	2435764	2437763	AT1G08750	.	-	chr1	2437350	2440049	1371
chr1	2436960	2438959	AT1G08740	.	-	chr1	2437350	2440049	1371
chr1	2452846	2454845	AT1G08890	.	+	chr1	2454750	2455499	225
chr1	2456244	2458243	AT1G08870	.	+	chr1	2456250	2457599	413
chr1	2483344	2485343	AT1G08910	.	+	chr1	2482950	2483399	247
chr1	2488028	2490027	AT1G08920	.	-	chr1	2489100	2489399	111
chr1	2536615	2538614	AT1G08930	.	+	chr1	2537850	2538299	2058
chr1	2538238	2540237	AT1G08940	.	-	chr1	2537850	2538299	2058
chr1	2576715	2578714	AT1G08950	.	-	chr1	2575200	2576999	504
chr1	2586525	2588524	AT1G08960	.	+	chr1	2588400	2588849	340
chr1	2621546	2623545	AT1G08980	.	-	chr1	2621400	2621999	211
chr1	2621546	2623545	AT1G08985	.	-	chr1	2622600	2623049	167
chr1	2636181	2638180	AT1G09070	.	+	chr1	2637900	2638199	118
chr1	2640214	2642213	AT1G09060	.	+	chr1	2640300	2641799	2509
chr1	2656716	2658715	AT1G09110	.	+	chr1	2658600	2659949	559
chr1	2684101	2686100	AT1G09100	.	-	chr1	2685450	2686049	256
chr1	2694378	2696377	AT1G09157	.	-	chr1	2693550	2694449	339
chr1	2694412	2696411	AT1G09195	.	+	chr1	2693550	2694449	339
chr1	2699226	2701225	AT1G09200	.	+	chr1	2700900	2701199	135
chr1	2735031	2737030	AT1G09250	.	+	chr1	2736600	2737199	171
chr1	2735820	2737819	AT1G09245	.	-	chr1	2736600	2737199	171
chr1	2750156	2752155	AT1G09310	.	+	chr1	2752050	2753849	618
chr1	2751279	2753278	AT1G09350	.	-	chr1	2752050	2753849	618
chr1	2799067	2801066	AT1G09560	.	+	chr1	2799750	2800499	224
chr1	2800082	2802081	AT1G09550	.	-	chr1	2799750	2800499	224
chr1	2846348	2848347	AT1G09570	.	+	chr1	2846400	2847749	815
chr1	2846609	2848608	AT1G09580	.	-	chr1	2846400	2847749	815
chr1	2854227	2856226	AT1G09645	.	+	chr1	2855700	2856149	136
chr1	2865259	2867258	AT1G09770	.	+	chr1	2865600	2866349	352
chr1	2865259	2867258	AT1G09800	.	+	chr1	2866950	2871149	1370
chr1	2871465	2873464	AT1G09940	.	+	chr1	2873400	2877449	3481
chr1	2875692	2877691	AT1G09970	.	+	chr1	2873400	2877449	3481
chr1	2877303	2879302	AT1G10030	.	+	chr1	2873400	2877449	3481
chr1	2877303	2879302	AT1G10020	.	+	chr1	2879100	2879399	587
chr1	2877642	2879641	AT1G10450	.	+	chr1	2879100	2879399	587
chr1	2882411	2884410	AT1G10430	.	+	chr1	2884350	2885699	481
chr1	2885285	2887284	AT1G10440	.	+	chr1	2884350	2885699	481
chr1	2925703	2927702	AT1G10460	.	+	chr1	2927550	2929349	10091
chr1	2925724	2927723	AT1G10510	.	-	chr1	2927550	2929349	10091
chr1	2937417	2939416	AT1G10522	.	+	chr1	2939250	2939549	505
chr1	2939327	2941326	AT1G10560	.	-	chr1	2939250	2939549	505
chr1	2952397	2954396	AT1G10570	.	-	chr1	2953050	2953949	354
chr1	2971458	2973457	AT1G10680	.	-	chr1	2971500	2973149	673
chr1	2972200	2974199	AT1G10682	.	-	chr1	2971500	2973149	673
chr1	2987378	2989377	AT1G10830	.	+	chr1	2989350	2990699	446
chr1	2987394	2989393	AT1G10960	.	-	chr1	2989350	2990699	446
chr1	3007055	3009054	AT1G11010	.	+	chr1	3009000	3010199	1261
chr1	3017819	3019818	AT1G11020	.	+	chr1	3018150	3018599	169
chr1	3091839	3093838	AT1G11000	.	+	chr1	3093600	3098999	1755
chr1	3091839	3093838	AT1G11030	.	+	chr1	3093600	3098999	1755
chr1	3092328	3094327	AT1G11200	.	-	chr1	3093600	3098999	1755
chr1	3092328	3094327	AT1G11190	.	-	chr1	3093600	3098999	1755
chr1	3100358	3102357	AT1G11260	.	-	chr1	3101400	3102899	373
chr1	3102588	3104587	AT1G11265	.	+	chr1	3101400	3102899	373
chr1	3120956	3122955	AT1G11362	.	+	chr1	3122250	3122999	287
chr1	3159841	3161840	AT1G11440	.	+	chr1	3158100	3160049	1266
chr1	3180422	3182421	AT1G11550	.	-	chr1	3180300	3180899	2131
chr1	3239555	3241554	AT1G11560	.	-	chr1	3238800	3239849	274
chr1	3250240	3252239	AT1G11545	.	+	chr1	3252150	3253799	495
chr1	3271825	3273824	AT1G11570	.	+	chr1	3271650	3272699	265
chr1	3271825	3273824	AT1G11650	.	+	chr1	3273300	3273599	109
chr1	3271988	3273987	AT1G11630	.	-	chr1	3271650	3272699	265
chr1	3271988	3273987	AT1G11640	.	-	chr1	3273300	3273599	109
chr1	3429780	3431779	AT1G11655	.	+	chr1	3431100	3431399	301
chr1	3430634	3432633	AT1G11660	.	-	chr1	3431100	3431399	301
chr1	3431257	3433256	AT1G11670	.	-	chr1	3431100	3431399	301
chr1	3440321	3442320	AT1G11700	.	-	chr1	3442050	3443099	331
chr1	3459635	3461634	AT1G11710	.	+	chr1	3459750	3460349	227
chr1	3467636	3469635	AT1G11870	.	+	chr1	3469500	3469799	506
chr1	3482580	3484579	AT1G11900	.	+	chr1	3484500	3486599	655
chr1	3485594	3487593	AT1G11915	.	+	chr1	3484500	3486599	655
chr1	3543783	3545782	AT1G11910	.	-	chr1	3544650	3545549	436
chr1	3545472	3547471	AT1G11970	.	-	chr1	3544650	3545549	436
chr1	3607494	3609493	AT1G11980	.	-	chr1	3607500	3607649	78
chr1	3662386	3664385	AT1G11960	.	+	chr1	3663450	3665099	521
chr1	3674607	3676606	AT1G12090	.	+	chr1	3676500	3676799	171
chr1	3674691	3676690	AT1G12100	.	+	chr1	3676500	3676799	171
chr1	3675980	3677979	AT1G12110	.	-	chr1	3676500	3676799	171
chr1	3678849	3680848	AT1G12240	.	-	chr1	3678600	3679049	297
chr1	3751365	3753364	AT1G12244	.	+	chr1	3749550	3751799	538
chr1	3751365	3753364	AT1G12250	.	+	chr1	3752700	3752999	229
chr1	3752781	3754780	AT1G12450	.	-	chr1	3752700	3752999	229
chr1	3775328	3777327	AT1G12440	.	+	chr1	3777300	3783749	6821
chr1	3779235	3781234	AT1G12500	.	+	chr1	3777300	3783749	6821
chr1	3825197	3827196	AT1G12510	.	-	chr1	3825900	3827549	508
chr1	3825197	3827196	AT1G12570	.	-	chr1	3825900	3827549	508
chr1	3847360	3849359	AT1G12580	.	+	chr1	3849000	3849449	174
chr1	3879529	3881528	AT1G12590	.	+	chr1	3881400	3881699	335
chr1	3879788	3881787	AT1G12600	.	+	chr1	3881400	3881699	335
chr1	3880362	3882361	AT1G12610	.	-	chr1	3881400	3881699	335
chr1	3881280	3883279	AT1G12770	.	+	chr1	3881400	3881699	335
chr1	3912774	3914773	AT1G12900	.	+	chr1	3914550	3914849	305
chr1	3914408	3916407	AT1G12910	.	-	chr1	3914550	3914849	305
chr1	3914701	3916700	AT1G13010	.	-	chr1	3914550	3914849	305
chr1	3917272	3919271	AT1G13000	.	+	chr1	3918000	3918599	247
chr1	3918543	3920542	AT1G13080	.	+	chr1	3918000	3918599	247
chr1	3931577	3933576	AT1G13090	.	-	chr1	3929700	3931649	656
chr1	3943737	3945736	AT1G13110	.	+	chr1	3945300	3946799	406
chr1	3946714	3948713	AT1G13220	.	+	chr1	3945300	3946799	406
chr1	4001846	4003845	AT1G13210	.	+	chr1	4003200	4003799	194
chr1	4014682	4016681	AT1G13245	.	-	chr1	4016100	4021199	2505
chr1	4019825	4021824	AT1G13260	.	+	chr1	4016100	4021199	2505
chr1	4020984	4022983	AT1G13270	.	-	chr1	4016100	4021199	2505
chr1	4042370	4044369	AT1G13350	.	+	chr1	4043100	4043999	251
chr1	4043619	4045618	AT1G13360	.	+	chr1	4043100	4043999	251
chr1	4043881	4045880	AT1G13380	.	-	chr1	4043100	4043999	251
chr1	4090726	4092725	AT1G13390	.	-	chr1	4089150	4090799	10380
chr1	4093246	4095245	AT1G13448	.	+	chr1	4093650	4093949	182
chr1	4103233	4105232	AT1G13670	.	+	chr1	4105050	4109849	3806
chr1	4151652	4153651	AT1G13680	.	+	chr1	4153650	4157999	1655
chr1	4155654	4157653	AT1G13700	.	+	chr1	4153650	4157999	1655
chr1	4157265	4159264	AT1G13720	.	+	chr1	4153650	4157999	1655
chr1	4242308	4244307	AT1G13730	.	+	chr1	4242300	4243049	246
chr1	4243009	4245008	AT1G13740	.	-	chr1	4242300	4243049	246
chr1	4265045	4267044	AT1G13840	.	-	chr1	4266900	4267199	377
chr1	4267062	4269061	AT1G13830	.	-	chr1	4266900	4267199	377
chr1	4280863	4282862	AT1G13850	.	-	chr1	4282800	4284749	579
chr1	4280899	4282898	AT1G13930	.	+	chr1	4282800	4284749	579
chr1	4285959	4287958	AT1G13990	.	-	chr1	4285800	4286099	445
chr1	4288879	4290878	AT1G14020	.	-	chr1	4290750	4291049	197
chr1	4291018	4293017	AT1G14120	.	-	chr1	4290750	4291049	197
chr1	4349064	4351063	AT1G14160	.	+	chr1	4350900	4351649	211
chr1	4394401	4396400	AT1G14280	.	-	chr1	4396200	4396349	105
chr1	4396292	4398291	AT1G14270	.	-	chr1	4396200	4396349	105
chr1	4438214	4440213	AT1G14315	.	+	chr1	4440000	4440599	448
chr1	4439465	4441464	AT1G14710	.	-	chr1	4440000	4440599	448
chr1	4457187	4459186	AT1G14740	.	+	chr1	4457700	4457849	89
chr1	4457187	4459186	AT1G14850	.	+	chr1	4458450	4459349	293
chr1	4459806	4461805	AT1G14870	.	+	chr1	4460100	4461299	406
chr1	4465220	4467219	AT1G14920	.	+	chr1	4466400	4469249	1100
chr1	4513606	4515605	AT1G14990	.	+	chr1	4513650	4513949	128
chr1	4513939	4515938	AT1G15010	.	-	chr1	4513650	4513949	128
chr1	4526065	4528064	AT1G15015	.	-	chr1	4524900	4526249	6418
chr1	4540168	4542167	AT1G15002	.	+	chr1	4541850	4544549	8315
chr1	4542953	4544952	AT1G15045	.	+	chr1	4541850	4544549	8315
chr1	4576633	4578632	AT1G15040	.	-	chr1	4576500	4578299	3290
chr1	4577894	4579893	AT1G15090	.	-	chr1	4576500	4578299	3290
chr1	4590424	4592423	AT1G15100	.	-	chr1	4592100	4594049	571
chr1	4590424	4592423	AT1G15260	.	-	chr1	4592100	4594049	571
chr1	4593684	4595683	AT1G15250	.	-	chr1	4592100	4594049	571
chr1	4593684	4595683	AT1G15280	.	-	chr1	4592100	4594049	571
chr1	4610243	4612242	AT1G15320	.	+	chr1	4607850	4610549	1696
chr1	4686156	4688155	AT1G15340	.	+	chr1	4688100	4688999	303
chr1	4688409	4690408	AT1G15410	.	+	chr1	4688100	4688999	303
chr1	4696024	4698023	AT1G15400	.	-	chr1	4693950	4696049	908
chr1	4707635	4709634	AT1G15405	.	+	chr1	4709550	4709849	260
chr1	4707824	4709823	AT1G15430	.	+	chr1	4709550	4709849	260
chr1	4711674	4713673	AT1G15420	.	+	chr1	4712550	4712849	161
chr1	4739999	4741998	AT1G15440	.	+	chr1	4741800	4742099	177
chr1	4741039	4743038	AT1G15450	.	-	chr1	4741800	4742099	177
chr1	4741039	4743038	AT1G15510	.	-	chr1	4743000	4743299	263
chr1	4741095	4743094	AT1G15650	.	+	chr1	4741800	4742099	177
chr1	4741095	4743094	AT1G15660	.	+	chr1	4743000	4743299	263
chr1	4759042	4761041	AT1G15670	.	+	chr1	4761000	4762199	1625
chr1	4792756	4794755	AT1G15680	.	+	chr1	4794450	4794749	113
chr1	4800720	4802719	AT1G15690	.	+	chr1	4800000	4800899	546
chr1	4835090	4837089	AT1G15710	.	-	chr1	4833900	4835099	335
chr1	4841849	4843848	AT1G15800	.	-	chr1	4842300	4842749	803
chr1	4875627	4877626	AT1G15830	.	+	chr1	4877550	4879349	1439
chr1	4877249	4879248	AT1G15940	.	-	chr1	4877550	4879349	1439
chr1	4887440	4889439	AT1G15950	.	-	chr1	4889250	4891049	783
chr1	5065179	5067178	AT1G16110	.	-	chr1	5066250	5068499	713
chr1	5065179	5067178	AT1G16100	.	-	chr1	5066250	5068499	713
chr1	5077792	5079791	AT1G16190	.	-	chr1	5074950	5078399	992
chr1	5077792	5079791	AT1G16450	.	-	chr1	5074950	5078399	992
chr1	5123260	5125259	AT1G16640	.	-	chr1	5125200	5126699	377
chr1	5129524	5131523	AT1G16630	.	-	chr1	5127750	5129549	1372
chr1	5147226	5149225	AT1G16650	.	+	chr1	5149200	5151749	1356
chr1	5168244	5170243	AT1G16740	.	-	chr1	5169750	5170649	368
chr1	5169207	5171206	AT1G16730	.	+	chr1	5169750	5170649	368
chr1	5169207	5171206	AT1G16825	.	+	chr1	5171100	5172149	1112
chr1	5170081	5172080	AT1G16820	.	+	chr1	5169750	5170649	368
chr1	5170081	5172080	AT1G16830	.	+	chr1	5171100	5172149	1112
chr1	5170436	5172435	AT1G16870	.	-	chr1	5169750	5170649	368
chr1	5170436	5172435	AT1G17030	.	-	chr1	5171100	5172149	1112
chr1	5179857	5181856	AT1G17090	.	+	chr1	5179050	5181599	1199
chr1	5181390	5183389	AT1G17145	.	-	chr1	5179050	5181599	1199
chr1	5189761	5191760	AT1G17150	.	-	chr1	5189550	5189849	247
chr1	5194204	5196203	AT1G17147	.	-	chr1	5193600	5194799	262
chr1	5247760	5249759	AT1G17230	.	+	chr1	5248500	5248949	162
chr1	5249475	5251474	AT1G17277	.	-	chr1	5250300	5251349	381
chr1	5250315	5252314	AT1G17290	.	+	chr1	5250300	5251349	381
chr1	5274014	5276013	AT1G17300	.	-	chr1	5275500	5276549	330
chr1	5277690	5279689	AT1G17345	.	-	chr1	5277450	5278049	212
chr1	5296324	5298323	AT1G17420	.	+	chr1	5295300	5296949	483
chr1	5296324	5298323	AT1G17570	.	+	chr1	5297850	5298299	482
chr1	5296883	5298882	AT1G17580	.	-	chr1	5295300	5296949	483
chr1	5296883	5298882	AT1G17560	.	-	chr1	5297850	5298299	482
chr1	5298167	5300166	AT1G17630	.	-	chr1	5297850	5298299	482
chr1	5302317	5304316	AT1G17660	.	+	chr1	5304300	5304899	429
chr1	5303391	5305390	AT1G17680	.	-	chr1	5304300	5304899	429
chr1	5309515	5311514	AT1G17665	.	-	chr1	5309550	5309849	230
chr1	5309719	5311718	AT1G17670	.	-	chr1	5309550	5309849	230
chr1	5327111	5329110	AT1G17710	.	+	chr1	5328900	5329049	97
chr1	5378907	5380906	AT1G17860	.	+	chr1	5380800	5381099	193
chr1	5379170	5381169	AT1G17850	.	+	chr1	5380800	5381099	193
chr1	5387952	5389951	AT1G17870	.	+	chr1	5389950	5391899	1598
chr1	5391407	5393406	AT1G17980	.	+	chr1	5389950	5391899	1598
chr1	5396990	5398989	AT1G17990	.	+	chr1	5398950	5402999	3099
chr1	5402358	5404357	AT1G18000	.	+	chr1	5398950	5402999	3099
chr1	5443685	5445684	AT1G18010	.	-	chr1	5445600	5447849	7030
chr1	5446726	5448725	AT1G18020	.	+	chr1	5445600	5447849	7030
chr1	5471565	5473564	AT1G18030	.	+	chr1	5473050	5473349	169
chr1	5476754	5478753	AT1G18050	.	+	chr1	5478750	5479499	308
chr1	5516373	5518372	AT1G18060	.	+	chr1	5517900	5518349	288
chr1	5518135	5520134	AT1G18200	.	-	chr1	5517900	5518349	288
chr1	5541152	5543151	AT1G18210	.	+	chr1	5542800	5543099	146
chr1	5619544	5621543	AT1G18300	.	-	chr1	5619450	5619749	825
chr1	5684603	5686602	AT1G18310	.	+	chr1	5685450	5686349	459
chr1	5684868	5686867	AT1G18370	.	-	chr1	5685450	5686349	459
chr1	5685943	5687942	AT1G18430	.	+	chr1	5685450	5686349	459
chr1	5725690	5727689	AT1G18440	.	+	chr1	5726400	5726699	147
chr1	5727313	5729312	AT1G18415	.	-	chr1	5728950	5729549	254
chr1	5756855	5758854	AT1G18460	.	+	chr1	5758350	5758799	1199
chr1	5758465	5760464	AT1G18480	.	-	chr1	5758350	5758799	1199
chr1	5758772	5760771	AT1G18470	.	+	chr1	5758350	5758799	1199
chr1	5773252	5775251	AT1G18570	.	-	chr1	5773950	5777549	3188
chr1	5820368	5822367	AT1G18630	.	+	chr1	5822100	5822399	131
chr1	5842883	5844882	AT1G18730	.	-	chr1	5844750	5845949	496
chr1	5862683	5864682	AT1G18720	.	-	chr1	5862300	5864099	798
chr1	5863707	5865706	AT1G18735	.	+	chr1	5862300	5864099	798
chr1	5864010	5866009	AT1G18740	.	-	chr1	5862300	5864099	798
chr1	5889324	5891323	AT1G18750	.	+	chr1	5890350	5890799	234
chr1	5916213	5918212	AT1G18820	.	-	chr1	5916150	5916899	204
chr1	5920630	5922629	AT1G18810	.	+	chr1	5922450	5925299	1472
chr1	5924994	5926993	AT1G18830	.	+	chr1	5922450	5925299	1472
chr1	5924994	5926993	AT1G18990	.	+	chr1	5925900	5926649	280
chr1	5938423	5940422	AT1G19000	.	+	chr1	5938650	5939399	257
chr1	5975411	5977410	AT1G19020	.	+	chr1	5977350	5978249	422
chr1	6036757	6038756	AT1G19025	.	+	chr1	6038550	6038849	193
chr1	6037303	6039302	AT1G19180	.	+	chr1	6038550	6038849	193
chr1	6038693	6040692	AT1G19190	.	-	chr1	6038550	6038849	193
chr1	6062525	6064524	AT1G19350	.	+	chr1	6062250	6063149	318
chr1	6073820	6075819	AT1G19373	.	+	chr1	6075600	6076199	471
chr1	6074077	6076076	AT1G19376	.	+	chr1	6075600	6076199	471
chr1	6074485	6076484	AT1G19371	.	-	chr1	6075600	6076199	471
chr1	6076019	6078018	AT1G19380	.	-	chr1	6075600	6076199	471
chr1	6092028	6094027	AT1G19390	.	-	chr1	6092850	6093599	386
chr1	6147301	6149300	AT1G19400	.	+	chr1	6148950	6150449	534
chr1	6148851	6150850	AT1G19450	.	-	chr1	6148950	6150449	534
chr1	6152223	6154222	AT1G19480	.	-	chr1	6151950	6152399	162
chr1	6191709	6193708	AT1G19650	.	-	chr1	6191400	6192449	431
chr1	6191709	6193708	AT1G19715	.	-	chr1	6192900	6196499	1549
chr1	6194094	6196093	AT1G19740	.	-	chr1	6192900	6196499	1549
chr1	6196230	6198229	AT1G19720	.	-	chr1	6192900	6196499	1549
chr1	6197898	6199897	AT1G19730	.	+	chr1	6199500	6202649	1378
chr1	6200249	6202248	AT1G19750	.	+	chr1	6199500	6202649	1378
chr1	6202343	6204342	AT1G19770	.	+	chr1	6199500	6202649	1378
chr1	6202343	6204342	AT1G19840	.	+	chr1	6203550	6204449	345
chr1	6211589	6213588	AT1G19850	.	-	chr1	6213450	6213749	122
chr1	6213445	6215444	AT1G19860	.	-	chr1	6213450	6213749	122
chr1	6266938	6268937	AT1G19930	.	-	chr1	6267000	6268949	1080
chr1	6268829	6270828	AT1G19960	.	-	chr1	6267000	6268949	1080
chr1	6297687	6299686	AT1G20000	.	+	chr1	6299550	6301349	5520
chr1	6303957	6305956	AT1G20015	.	-	chr1	6305550	6306599	341
chr1	6324223	6326222	AT1G20010	.	-	chr1	6326100	6326549	161
chr1	6343764	6345763	AT1G20020	.	+	chr1	6345600	6345899	208
chr1	6343974	6345973	AT1G20030	.	+	chr1	6345600	6345899	208
chr1	6345663	6347662	AT1G20050	.	-	chr1	6345600	6345899	208
chr1	6350470	6352469	AT1G20040	.	+	chr1	6351900	6352349	153
chr1	6359629	6361628	AT1G20110	.	+	chr1	6359250	6360449	538
chr1	6360193	6362192	AT1G20100	.	-	chr1	6359250	6360449	538
chr1	6387411	6389410	AT1G20120	.	+	chr1	6389400	6391349	1300
chr1	6412725	6414724	AT1G20160	.	+	chr1	6413100	6414599	426
chr1	6458598	6460597	AT1G20180	.	+	chr1	6459150	6460649	669
chr1	6459752	6461751	AT1G20170	.	-	chr1	6459150	6460649	669
chr1	6461753	6463752	AT1G20210	.	-	chr1	6463500	6466349	9471
chr1	6461922	6463921	AT1G20200	.	+	chr1	6463500	6466349	9471
chr1	6464761	6466760	AT1G20250	.	+	chr1	6463500	6466349	9471
chr1	6486655	6488654	AT1G20260	.	+	chr1	6488550	6489299	315
chr1	6487031	6489030	AT1G20240	.	-	chr1	6488550	6489299	315
chr1	6487309	6489308	AT1G20270	.	+	chr1	6488550	6489299	315
chr1	6560490	6562489	AT1G20330	.	-	chr1	6560250	6562949	1258
chr1	6562787	6564786	AT1G20350	.	-	chr1	6560250	6562949	1258
chr1	6566073	6568072	AT1G20340	.	+	chr1	6567600	6568949	1490
chr1	6566853	6568852	AT1G20420	.	+	chr1	6567600	6568949	1490
chr1	6620094	6622093	AT1G20410	.	+	chr1	6621450	6623849	2644
chr1	6621876	6623875	AT1G20430	.	+	chr1	6621450	6623849	2644
chr1	6686698	6688697	AT1G20440	.	+	chr1	6688500	6690899	1800
chr1	6695178	6697177	AT1G20515	.	+	chr1	6697050	6699149	2121
chr1	6695438	6697437	AT1G20510	.	+	chr1	6697050	6699149	2121
chr1	6695610	6697609	AT1G20620	.	-	chr1	6697050	6699149	2121
chr1	6696058	6698057	AT1G20630	.	+	chr1	6697050	6699149	2121
chr1	6703369	6705368	AT1G20693	.	-	chr1	6703350	6703649	111
chr1	6714248	6716247	AT1G20691	.	-	chr1	6711600	6714299	1248
chr1	6734883	6736882	AT1G20696	.	-	chr1	6733800	6734999	308
chr1	6742353	6744352	AT1G20700	.	+	chr1	6743250	6743999	575
chr1	6799760	6801759	AT1G20780	.	-	chr1	6799650	6800099	217
chr1	6819543	6821542	AT1G20823	.	-	chr1	6821100	6823049	514
chr1	6822322	6824321	AT1G20830	.	+	chr1	6821100	6823049	514
chr1	6822712	6824711	AT1G20820	.	-	chr1	6821100	6823049	514
chr1	6824072	6826071	AT1G20980	.	-	chr1	6825600	6826649	463
chr1	6824997	6826996	AT1G21000	.	+	chr1	6825600	6826649	463
chr1	6830347	6832346	AT1G21010	.	+	chr1	6832200	6834449	6784
chr1	6873256	6875255	AT1G21050	.	-	chr1	6873150	6873299	83
chr1	6884879	6886878	AT1G21100	.	+	chr1	6886050	6886499	195
chr1	6894737	6896736	AT1G21120	.	-	chr1	6894450	6895049	207
chr1	6915020	6917019	AT1G21130	.	+	chr1	6914250	6915149	614
chr1	6926039	6928038	AT1G21300	.	+	chr1	6926700	6926999	189
chr1	6937667	6939666	AT1G21380	.	-	chr1	6937650	6939899	703
chr1	6939285	6941284	AT1G21400	.	+	chr1	6937650	6939899	703
chr1	6939285	6941284	AT1G21410	.	+	chr1	6941100	6941999	347
chr1	6940583	6942582	AT1G21430	.	-	chr1	6941100	6941999	347
chr1	6940717	6942716	AT1G21420	.	+	chr1	6941100	6941999	347
chr1	6943695	6945694	AT1G21670	.	+	chr1	6942750	6945449	966
chr1	6947043	6949042	AT1G21680	.	+	chr1	6948750	6949049	289
chr1	6948944	6950943	AT1G21690	.	-	chr1	6948750	6949049	289
chr1	6969485	6971484	AT1G21780	.	+	chr1	6968700	6971399	2117
chr1	6970957	6972956	AT1G21790	.	-	chr1	6968700	6971399	2117
chr1	6973388	6975387	AT1G21770	.	+	chr1	6975000	6975449	177
chr1	6993892	6995891	AT1G21810	.	-	chr1	6995250	6996749	542
chr1	6994210	6996209	AT1G21910	.	+	chr1	6995250	6996749	542
chr1	6995354	6997353	AT1G21920	.	-	chr1	6995250	6996749	542
chr1	7002514	7004513	AT1G22110	.	+	chr1	7004400	7004699	289
chr1	7004419	7006418	AT1G22190	.	-	chr1	7004400	7004699	289
chr1	7014516	7016515	AT1G22290	.	+	chr1	7016400	7016699	303
chr1	7014693	7016692	AT1G22310	.	+	chr1	7016400	7016699	303
chr1	7015217	7017216	AT1G22320	.	-	chr1	7016400	7016699	303
chr1	7023068	7025067	AT1G22330	.	-	chr1	7024950	7025249	137
chr1	7040160	7042159	AT1G22360	.	-	chr1	7041450	7043699	1827
chr1	7041713	7043712	AT1G22440	.	+	chr1	7041450	7043699	1827
chr1	7043364	7045363	AT1G22460	.	-	chr1	7041450	7043699	1827
chr1	7080668	7082667	AT1G22470	.	+	chr1	7082550	7082849	318
chr1	7082548	7084547	AT1G22520	.	-	chr1	7082550	7082849	318
chr1	7082548	7084547	AT1G22570	.	-	chr1	7084050	7085849	12655
chr1	7083836	7085835	AT1G22580	.	-	chr1	7084050	7085849	12655
chr1	7085773	7087772	AT1G22640	.	-	chr1	7084050	7085849	12655
chr1	7104165	7106164	AT1G22700	.	+	chr1	7105200	7105949	282
chr1	7105882	7107881	AT1G22930	.	-	chr1	7105200	7105949	282
chr1	7141067	7143066	AT1G23030	.	+	chr1	7143000	7147799	11768
chr1	7144636	7146635	AT1G23050	.	+	chr1	7143000	7147799	11768
chr1	7174775	7176774	AT1G23052	.	+	chr1	7176750	7181999	2290
chr1	7174775	7176774	AT1G23210	.	+	chr1	7176750	7181999	2290
chr1	7176454	7178453	AT1G23300	.	-	chr1	7176750	7181999	2290
chr1	7176454	7178453	AT1G23320	.	-	chr1	7176750	7181999	2290
chr1	7177452	7179451	AT1G23390	.	+	chr1	7176750	7181999	2290
chr1	7177452	7179451	AT1G23490	.	+	chr1	7176750	7181999	2290
chr1	7180558	7182557	AT1G23500	.	+	chr1	7176750	7181999	2290
chr1	7180558	7182557	AT1G23700	.	+	chr1	7176750	7181999	2290
chr1	7215128	7217127	AT1G23710	.	+	chr1	7214850	7215449	286
chr1	7236800	7238799	AT1G23720	.	+	chr1	7238700	7239899	747
chr1	7240920	7242919	AT1G23870	.	+	chr1	7242750	7243049	268
chr1	7242833	7244832	AT1G23880	.	-	chr1	7242750	7243049	268
chr1	7242833	7244832	AT1G23910	.	-	chr1	7244700	7245149	216
chr1	7322588	7324587	AT1G23920	.	+	chr1	7324500	7325549	338
chr1	7335728	7337727	AT1G24090	.	+	chr1	7337700	7339949	1373
chr1	7344156	7346155	AT1G24070	.	+	chr1	7346100	7347299	666
chr1	7364775	7366774	AT1G24080	.	+	chr1	7366650	7367999	1778
chr1	7388429	7390428	AT1G24160	.	-	chr1	7386450	7388549	1489
chr1	7388429	7390428	AT1G24170	.	-	chr1	7390050	7391549	595
chr1	7396774	7398773	AT1G24180	.	-	chr1	7398750	7400699	3201
chr1	7400606	7402605	AT1G24360	.	-	chr1	7398750	7400699	3201
chr1	7451708	7453707	AT1G24430	.	-	chr1	7453050	7454999	943
chr1	7488714	7490713	AT1G24440	.	-	chr1	7488750	7489049	115
chr1	7491426	7493425	AT1G24450	.	+	chr1	7493400	7497299	1672
chr1	7495141	7497140	AT1G24460	.	+	chr1	7493400	7497299	1672
chr1	7498845	7500844	AT1G24530	.	+	chr1	7499550	7499999	225
chr1	7499805	7501804	AT1G24735	.	-	chr1	7499550	7499999	225
chr1	7608398	7610397	AT1G24807	.	+	chr1	7610250	7611749	497
chr1	7611005	7613004	AT1G24880	.	+	chr1	7610250	7611749	497
chr1	7611005	7613004	AT1G24851	.	+	chr1	7612800	7615499	748
chr1	7611005	7613004	AT1G24822	.	+	chr1	7612800	7615499	748
chr1	7613622	7615621	AT1G25054	.	+	chr1	7612800	7615499	748
chr1	7613622	7615621	AT1G24967	.	+	chr1	7612800	7615499	748
chr1	7650029	7652028	AT1G25025	.	+	chr1	7651350	7652549	439
chr1	7652184	7654183	AT1G24996	.	+	chr1	7651350	7652549	439
chr1	7652289	7654288	AT1G25055	.	-	chr1	7651350	7652549	439
chr1	7658635	7660634	AT1G25083	.	-	chr1	7660050	7662599	1435
chr1	7694536	7696535	AT1G25098	.	+	chr1	7696500	7698449	5800
chr1	7706141	7708140	AT1G25112	.	-	chr1	7703400	7706249	1471
chr1	7802563	7804562	AT1G25097	.	-	chr1	7802250	7802699	137
chr1	7833782	7835781	AT1G25141	.	+	chr1	7834200	7835099	264
chr1	7833782	7835781	AT1G25150	.	+	chr1	7835700	7837799	6848
chr1	7877916	7879915	AT1G25155	.	-	chr1	7878450	7878899	171
chr1	7883699	7885698	AT1G25175	.	-	chr1	7884300	7884599	185
chr1	7884455	7886454	AT1G25180	.	-	chr1	7884300	7884599	185
chr1	7884455	7886454	AT1G25220	.	-	chr1	7886400	7888049	1439
chr1	7884542	7886541	AT1G25275	.	+	chr1	7884300	7884599	185
chr1	7884542	7886541	AT1G25280	.	+	chr1	7886400	7888049	1439
chr1	7897592	7899591	AT1G25290	.	-	chr1	7894650	7897949	2056
chr1	7920428	7922427	AT1G25400	.	+	chr1	7920750	7922099	371
chr1	7930658	7932657	AT1G25430	.	-	chr1	7932450	7933499	375
chr1	7933391	7935390	AT1G25440	.	-	chr1	7932450	7933499	375
chr1	7954419	7956418	AT1G25550	.	-	chr1	7955400	7958399	1112
chr1	7978574	7980573	AT1G25540	.	-	chr1	7977300	7978949	617
chr1	7978709	7980708	AT1G25560	.	+	chr1	7977300	7978949	617
chr1	8004195	8006194	AT1G25886	.	+	chr1	8005350	8005499	76
chr1	8004195	8006194	AT1G26200	.	+	chr1	8006100	8007899	1244
chr1	8029963	8031962	AT1G26210	.	-	chr1	8030550	8033099	914
chr1	8115339	8117338	AT1G26430	.	+	chr1	8117250	8118299	487
chr1	8154646	8156645	AT1G26420	.	+	chr1	8156550	8159549	2278
chr1	8166443	8168442	AT1G26490	.	+	chr1	8167950	8169299	460
chr1	8169268	8171267	AT1G26500	.	-	chr1	8167950	8169299	460
chr1	8238174	8240173	AT1G26480	.	+	chr1	8238750	8239649	386
chr1	8266049	8268048	AT1G26560	.	-	chr1	8266650	8267249	365
chr1	8275351	8277350	AT1G26590	.	-	chr1	8276850	8277299	185
chr1	8310650	8312649	AT1G26720	.	-	chr1	8308350	8310749	3630
chr1	8334683	8336682	AT1G26800	.	+	chr1	8336400	8339249	2794
chr1	8337668	8339667	AT1G26830	.	+	chr1	8336400	8339249	2794
chr1	8381966	8383965	AT1G26820	.	-	chr1	8383200	8383499	111
chr1	8383251	8385250	AT1G26840	.	+	chr1	8383200	8383499	111
chr1	8383251	8385250	AT1G26920	.	+	chr1	8384850	8386799	1186
chr1	8386655	8388654	AT1G26945	.	+	chr1	8384850	8386799	1186
chr1	8430179	8432178	AT1G27090	.	+	chr1	8431950	8432399	183
chr1	8433657	8435656	AT1G27100	.	+	chr1	8433300	8433899	185
chr1	8433657	8435656	AT1G27130	.	+	chr1	8434350	8436149	815
chr1	8433657	8435656	AT1G27135	.	+	chr1	8434350	8436149	815
chr1	8451290	8453289	AT1G27140	.	-	chr1	8452650	8452949	170
chr1	8452200	8454199	AT1G27150	.	+	chr1	8452650	8452949	170
chr1	8518834	8520833	AT1G27200	.	+	chr1	8520150	8520449	295
chr1	8519735	8521734	AT1G27210	.	-	chr1	8520150	8520449	295
chr1	8520364	8522363	AT1G27290	.	-	chr1	8520150	8520449	295
chr1	8556291	8558290	AT1G27300	.	-	chr1	8558250	8558999	246
chr1	8558833	8560832	AT1G27330	.	-	chr1	8558250	8558999	246
chr1	8563496	8565495	AT1G27340	.	-	chr1	8563200	8563499	139
chr1	8638582	8640581	AT1G27670	.	+	chr1	8638500	8639249	223
chr1	8659507	8661506	AT1G27720	.	-	chr1	8660550	8661149	252
chr1	8660019	8662018	AT1G27730	.	+	chr1	8660550	8661149	252
chr1	8660019	8662018	AT1G27780	.	+	chr1	8661600	8662499	254
chr1	8662153	8664152	AT1G27770	.	+	chr1	8661600	8662499	254
chr1	8662153	8664152	AT1G27921	.	+	chr1	8663700	8664149	180
chr1	8664072	8666071	AT1G27950	.	+	chr1	8663700	8664149	180
chr1	8691227	8693226	AT1G27960	.	+	chr1	8693100	8695199	1250
chr1	8755977	8757976	AT1G27980	.	+	chr1	8755500	8756699	564
chr1	8773536	8775535	AT1G28130	.	-	chr1	8775300	8778599	1322
chr1	8773901	8775900	AT1G28135	.	+	chr1	8775300	8778599	1322
chr1	8776280	8778279	AT1G28260	.	+	chr1	8775300	8778599	1322
chr1	8777883	8779882	AT1G28281	.	-	chr1	8775300	8778599	1322
chr1	8796483	8798482	AT1G28280	.	+	chr1	8798400	8798849	191
chr1	8797943	8799942	AT1G28335	.	-	chr1	8798400	8798849	191
chr1	8797943	8799942	AT1G28330	.	-	chr1	8799300	8801399	1074
chr1	8798808	8800807	AT1G28370	.	+	chr1	8798400	8798849	191
chr1	8798808	8800807	AT1G28380	.	+	chr1	8799300	8801399	1074
chr1	8800411	8802410	AT1G28470	.	-	chr1	8799300	8801399	1074
chr1	8804607	8806606	AT1G28600	.	+	chr1	8806350	8806649	104
chr1	8810444	8812443	AT1G28650	.	-	chr1	8811600	8815799	1616
chr1	8810822	8812821	AT1G28660	.	+	chr1	8811600	8815799	1616
chr1	8813186	8815185	AT1G28760	.	+	chr1	8811600	8815799	1616
chr1	8814789	8816788	AT1G28930	.	-	chr1	8811600	8815799	1616
chr1	8815678	8817677	AT1G28940	.	+	chr1	8811600	8815799	1616
chr1	8819008	8821007	AT1G28950	.	+	chr1	8820750	8821049	130
chr1	8824822	8826821	AT1G28970	.	-	chr1	8826300	8829899	1405
chr1	8825286	8827285	AT1G28980	.	+	chr1	8826300	8829899	1405
chr1	8827564	8829563	AT1G28990	.	+	chr1	8826300	8829899	1405
chr1	8839502	8841501	AT1G29075	.	-	chr1	8839650	8841449	523
chr1	8858671	8860670	AT1G29071	.	+	chr1	8860500	8862149	2182
chr1	8861777	8863776	AT1G29200	.	+	chr1	8860500	8862149	2182
chr1	8865108	8867107	AT1G29210	.	+	chr1	8866800	8867099	167
chr1	8912399	8914398	AT1G29340	.	-	chr1	8910900	8912849	2044
chr1	8933059	8935058	AT1G29390	.	-	chr1	8933400	8935499	1767
chr1	8935461	8937460	AT1G29395	.	-	chr1	8933400	8935499	1767
chr1	8974434	8976433	AT1G29400	.	+	chr1	8975400	8978699	4742
chr1	8974661	8976660	AT1G29418	.	-	chr1	8975400	8978699	4742
chr1	8983042	8985041	AT1G29410	.	-	chr1	8981250	8983199	7015
chr1	9015227	9017226	AT1G29420	.	-	chr1	9015000	9015599	231
chr1	9064915	9066914	AT1G29430	.	-	chr1	9066450	9068249	564
chr1	9065039	9067038	AT1G29440	.	+	chr1	9066450	9068249	564
chr1	9141810	9143809	AT1G29450	.	+	chr1	9143700	9143999	374
chr1	9143305	9145304	AT1G29465	.	-	chr1	9143700	9143999	374
chr1	9156183	9158182	AT1G29460	.	+	chr1	9157950	9158249	356
chr1	9156380	9158379	AT1G29500	.	+	chr1	9157950	9158249	356
chr1	9157951	9159950	AT1G29510	.	-	chr1	9157950	9158249	356
chr1	9176378	9178377	AT1G29520	.	+	chr1	9178350	9179549	315
chr1	9187624	9189623	AT1G29650	.	+	chr1	9187200	9187799	253
chr1	9234813	9236812	AT1G29640	.	-	chr1	9236100	9236999	377
chr1	9286325	9288324	AT1G29660	.	-	chr1	9285000	9286649	408
chr1	9293736	9295735	AT1G29670	.	+	chr1	9293700	9293999	152
chr1	9293785	9295784	AT1G29680	.	-	chr1	9293700	9293999	152
chr1	9296751	9298750	AT1G29700	.	+	chr1	9298500	9298649	70
chr1	9327512	9329511	AT1G29770	.	+	chr1	9329250	9330899	3164
chr1	9349454	9351453	AT1G29820	.	+	chr1	9351450	9353099	501
chr1	9406257	9408256	AT1G29910	.	-	chr1	9406800	9411449	3708
chr1	9411173	9413172	AT1G29920	.	-	chr1	9406800	9411449	3708
chr1	9423460	9425459	AT1G29930	.	+	chr1	9425400	9427049	732
chr1	9425164	9427163	AT1G30110	.	+	chr1	9425400	9427049	732
chr1	9425858	9427857	AT1G30190	.	+	chr1	9425400	9427049	732
chr1	9427047	9429046	AT1G30280	.	+	chr1	9425400	9427049	732
chr1	9451751	9453750	AT1G30380	.	-	chr1	9451050	9452249	361
chr1	9458027	9460026	AT1G30370	.	-	chr1	9455100	9458099	880
chr1	9479532	9481531	AT1G30390	.	+	chr1	9481200	9484649	2432
chr1	9481157	9483156	AT1G30410	.	+	chr1	9481200	9484649	2432
chr1	9490964	9492963	AT1G30430	.	+	chr1	9492450	9494249	539
chr1	9493520	9495519	AT1G30590	.	+	chr1	9492450	9494249	539
chr1	9628497	9630496	AT1G30700	.	-	chr1	9627450	9628499	712
chr1	9647377	9649376	AT1G30710	.	-	chr1	9647700	9649199	6278
chr1	9649074	9651073	AT1G30730	.	-	chr1	9647700	9649199	6278
chr1	9675043	9677042	AT1G30740	.	+	chr1	9674100	9677249	2833
chr1	9676158	9678157	AT1G30830	.	-	chr1	9674100	9677249	2833
chr1	9730332	9732331	AT1G30850	.	-	chr1	9730800	9732449	461
chr1	9738704	9740703	AT1G31110	.	+	chr1	9740550	9742499	933
chr1	9745788	9747787	AT1G31140	.	-	chr1	9746850	9749099	729
chr1	9746737	9748736	AT1G31130	.	+	chr1	9746850	9749099	729
chr1	9823286	9825285	AT1G31173	.	+	chr1	9825150	9825749	194
chr1	9827261	9829260	AT1G31175	.	+	chr1	9826200	9828149	504
chr1	9879175	9881174	AT1G31230	.	-	chr1	9880200	9880649	129
chr1	9885519	9887518	AT1G31240	.	+	chr1	9884550	9887699	1351
chr1	9887479	9889478	AT1G31290	.	-	chr1	9884550	9887699	1351
chr1	9935001	9937000	AT1G31330	.	+	chr1	9933150	9935399	1625
chr1	9935270	9937269	AT1G31540	.	-	chr1	9933150	9935399	1625
chr1	9956941	9958940	AT1G31810	.	-	chr1	9955950	9956999	1089
chr1	9961593	9963592	AT1G31812	.	+	chr1	9963450	9964049	181
chr1	10008181	10010180	AT1G31935	.	+	chr1	10009350	10010249	299
chr1	10053118	10055117	AT1G32050	.	-	chr1	10051950	10053149	427
chr1	10071083	10073082	AT1G32060	.	-	chr1	10071300	10071899	264
chr1	10073412	10075411	AT1G32090	.	-	chr1	10073400	10075349	650
chr1	10073412	10075411	AT1G32172	.	-	chr1	10073400	10075349	650
chr1	10101158	10103157	AT1G32200	.	+	chr1	10102800	10103249	211
chr1	10104090	10106089	AT1G32230	.	+	chr1	10105950	10106999	298
chr1	10104528	10106527	AT1G32350	.	+	chr1	10105950	10106999	298
chr1	10104898	10106897	AT1G32360	.	+	chr1	10105950	10106999	298
chr1	10105649	10107648	AT1G32460	.	+	chr1	10105950	10106999	298
chr1	10106389	10108388	AT1G32480	.	+	chr1	10105950	10106999	298
chr1	10106389	10108388	AT1G32490	.	+	chr1	10108350	10108799	132
chr1	10106710	10108709	AT1G32630	.	+	chr1	10105950	10106999	298
chr1	10106710	10108709	AT1G32610	.	+	chr1	10108350	10108799	132
chr1	10151543	10153542	AT1G32620	.	+	chr1	10151250	10151849	478
chr1	10151775	10153774	AT1G32640	.	-	chr1	10151250	10151849	478
chr1	10205927	10207926	AT1G32680	.	+	chr1	10207200	10207499	282
chr1	10207379	10209378	AT1G32690	.	-	chr1	10207200	10207499	282
chr1	10262395	10264394	AT1G32700	.	+	chr1	10264200	10265999	578
chr1	10287905	10289904	AT1G32780	.	-	chr1	10289400	10294799	1691
chr1	10289622	10291621	AT1G32820	.	-	chr1	10289400	10294799	1691
chr1	10294479	10296478	AT1G32830	.	-	chr1	10289400	10294799	1691
chr1	10294479	10296478	AT1G32840	.	-	chr1	10296000	10296599	202
chr1	10298878	10300877	AT1G32850	.	+	chr1	10300200	10303349	1485
chr1	10298878	10300877	AT1G32920	.	+	chr1	10300200	10303349	1485
chr1	10300006	10302005	AT1G32928	.	-	chr1	10300200	10303349	1485
chr1	10300006	10302005	AT1G33030	.	-	chr1	10300200	10303349	1485
chr1	10301952	10303951	AT1G33050	.	-	chr1	10300200	10303349	1485
chr1	10301952	10303951	AT1G33055	.	-	chr1	10300200	10303349	1485
chr1	10303336	10305335	AT1G33330	.	-	chr1	10300200	10303349	1485
chr1	10303336	10305335	AT1G33590	.	-	chr1	10300200	10303349	1485
chr1	10303336	10305335	AT1G33580	.	-	chr1	10304100	10305149	1269
chr1	10305109	10307108	AT1G33600	.	-	chr1	10304100	10305149	1269
chr1	10305109	10307108	AT1G33610	.	-	chr1	10305600	10306499	636
chr1	10306500	10308499	AT1G33607	.	-	chr1	10307400	10308749	385
chr1	10306574	10308573	AT1G33612	.	+	chr1	10307400	10308749	385
chr1	10308144	10310143	AT1G33860	.	-	chr1	10307400	10308749	385
chr1	10308144	10310143	AT1G34000	.	-	chr1	10309800	10310249	183
chr1	10319210	10321209	AT1G34042	.	+	chr1	10321200	10322099	976
chr1	10320574	10322573	AT1G34200	.	+	chr1	10321200	10322099	976
chr1	10320574	10322573	AT1G34590	.	+	chr1	10322550	10323899	1019
chr1	10321655	10323654	AT1G34740	.	+	chr1	10321200	10322099	976
chr1	10321655	10323654	AT1G34750	.	+	chr1	10322550	10323899	1019
chr1	10355606	10357605	AT1G35120	.	+	chr1	10355400	10356749	513
chr1	10356483	10358482	AT1G35140	.	-	chr1	10355400	10356749	513
chr1	10369839	10371838	AT1G35210	.	+	chr1	10371750	10374299	1745
chr1	10373763	10375762	AT1G35280	.	+	chr1	10371750	10374299	1745
chr1	10373763	10375762	AT1G35350	.	+	chr1	10375650	10378199	2515
chr1	10378962	10380961	AT1G35480	.	-	chr1	10380750	10382099	525
chr1	10387442	10389441	AT1G35520	.	-	chr1	10388100	10388249	106
chr1	10422576	10424575	AT1G35530	.	+	chr1	10424250	10424549	127
chr1	10435657	10437656	AT1G35570	.	+	chr1	10435050	10435799	255
chr1	10473300	10475299	AT1G35580	.	-	chr1	10471800	10473449	9605
chr1	10473300	10475299	AT1G35600	.	-	chr1	10474200	10475999	19104
chr1	10475960	10477959	AT1G35610	.	-	chr1	10474200	10475999	19104
chr1	10475960	10477959	AT1G35614	.	-	chr1	10477950	10479449	18582
chr1	10476005	10478004	AT1G35617	.	+	chr1	10477950	10479449	18582
chr1	10580074	10582073	AT1G36060	.	+	chr1	10581300	10581749	174
chr1	10616966	10618965	AT1G36080	.	+	chr1	10618800	10619699	251
chr1	10664669	10666668	AT1G36078	.	-	chr1	10663500	10664699	338
chr1	10720197	10722196	AT1G36110	.	+	chr1	10719900	10720799	260
chr1	10720197	10722196	AT1G36120	.	+	chr1	10722150	10724999	2810
chr1	10720759	10722758	AT1G36180	.	-	chr1	10719900	10720799	260
chr1	10720759	10722758	AT1G36190	.	-	chr1	10722150	10724999	2810
chr1	10721454	10723453	AT1G36200	.	+	chr1	10722150	10724999	2810
chr1	10736805	10738804	AT1G36305	.	+	chr1	10737450	10738199	281
chr1	10754722	10756721	AT1G36350	.	+	chr1	10756500	10756799	432
chr1	10840006	10842005	AT1G36340	.	-	chr1	10840500	10841099	220
chr1	10890570	10892569	AT1G36403	.	+	chr1	10892400	10894349	535
chr1	10893280	10895279	AT1G36460	.	+	chr1	10892400	10894349	535
chr1	10898854	10900853	AT1G36540	.	+	chr1	10898400	10899749	407
chr1	10898854	10900853	AT1G36550	.	+	chr1	10900800	10902449	468
chr1	10901029	10903028	AT1G36620	.	+	chr1	10900800	10902449	468
chr1	10963647	10965646	AT1G36622	.	-	chr1	10963500	10963799	206
chr1	10983078	10985077	AT1G36720	.	+	chr1	10983150	10983449	192
chr1	11102113	11104112	AT1G36730	.	+	chr1	11103750	11104349	353
chr1	11115993	11117992	AT1G36732	.	+	chr1	11114400	11116199	979
chr1	11116196	11118195	AT1G36810	.	-	chr1	11114400	11116199	979
chr1	11135365	11137364	AT1G36800	.	+	chr1	11137350	11140049	1891
chr1	11138549	11140548	AT1G36975	.	+	chr1	11137350	11140049	1891
chr1	11163275	11165274	AT1G36970	.	-	chr1	11163750	11164049	204
chr1	11163275	11165274	AT1G37015	.	-	chr1	11164950	11165249	172
chr1	11164929	11166928	AT1G37012	.	-	chr1	11164950	11165249	172
chr1	11186293	11188292	AT1G37020	.	+	chr1	11188050	11188349	157
chr1	11216038	11218037	AT1G37035	.	-	chr1	11214000	11216099	4192
chr1	11293754	11295753	AT1G37060	.	-	chr1	11291850	11293799	1077
chr1	11406260	11408259	AT1G37057	.	-	chr1	11406300	11412449	3934
chr1	11412205	11414204	AT1G37063	.	-	chr1	11406300	11412449	3934
chr1	11467482	11469481	AT1G37130	.	+	chr1	11469000	11470349	349
chr1	11526445	11528444	AT1G37170	.	+	chr1	11528400	11529599	348
chr1	11530533	11532532	AT1G37180	.	+	chr1	11531100	11531549	382
chr1	11544132	11546131	AT1G37190	.	-	chr1	11544750	11545949	259
chr1	11576506	11578505	AT1G37471	.	+	chr1	11575350	11578349	1493
chr1	11605061	11607060	AT1G37537	.	-	chr1	11605050	11605799	334
chr1	11610118	11612117	AT1G37735	.	+	chr1	11611350	11612699	438
chr1	11668691	11670690	AT1G37801	.	-	chr1	11670600	11670899	165
chr1	11670931	11672930	AT1G37933	.	+	chr1	11671500	11671799	136
chr1	11670931	11672930	AT1G37999	.	+	chr1	11672250	11672549	181
chr1	11736118	11738117	AT1G38167	.	+	chr1	11738100	11739749	2444
chr1	11739083	11741082	AT1G38340	.	+	chr1	11738100	11739749	2444
chr1	11749776	11751775	AT1G38360	.	-	chr1	11749650	11749949	126
chr1	11795335	11797334	AT1G38423	.	+	chr1	11797200	11797499	262
chr1	11797142	11799141	AT1G38430	.	-	chr1	11797200	11797499	262
chr1	11797142	11799141	AT1G38440	.	-	chr1	11798550	11801099	2391
chr1	11797286	11799285	AT1G38450	.	-	chr1	11797200	11797499	262
chr1	11797286	11799285	AT1G39110	.	-	chr1	11798550	11801099	2391
chr1	11800989	11802988	AT1G39190	.	-	chr1	11798550	11801099	2391
chr1	11816034	11818033	AT1G39350	.	+	chr1	11817900	11818499	276
chr1	11821711	11823710	AT1G39430	.	-	chr1	11820600	11821799	520
chr1	11825433	11827432	AT1G40093	.	+	chr1	11827350	11830199	2926
chr1	11872927	11874926	AT1G40095	.	-	chr1	11874150	11874899	336
chr1	11886389	11888388	AT1G40097	.	+	chr1	11887200	11887649	235
chr1	11894821	11896820	AT1G40104	.	-	chr1	11895300	11896349	292
chr1	11899696	11901695	AT1G40103	.	-	chr1	11901150	11901599	238
chr1	11900629	11902628	AT1G40105	.	+	chr1	11901150	11901599	238
chr1	11926807	11928806	AT1G40107	.	+	chr1	11928300	11930399	12535
chr1	11929203	11931202	AT1G40113	.	+	chr1	11928300	11930399	12535
chr1	11929203	11931202	AT1G40115	.	+	chr1	11931000	11932499	1694
chr1	11966277	11968276	AT1G40117	.	-	chr1	11967450	11968199	500
chr1	11971533	11973532	AT1G40119	.	-	chr1	11970000	11972699	908
chr1	11971533	11973532	AT1G40121	.	-	chr1	11970000	11972699	908
chr1	11972579	11974578	AT1G40123	.	-	chr1	11970000	11972699	908
chr1	11972579	11974578	AT1G40125	.	-	chr1	11970000	11972699	908
chr1	12082951	12084950	AT1G40127	.	+	chr1	12083700	12083999	164
chr1	12175777	12177776	AT1G40129	.	+	chr1	12177750	12179699	2650
chr1	12176060	12178059	AT1G40133	.	-	chr1	12177750	12179699	2650
chr1	12178776	12180775	AT1G40135	.	+	chr1	12177750	12179699	2650
chr1	12178776	12180775	AT1G40137	.	+	chr1	12180600	12182699	4317
chr1	12186910	12188909	AT1G40139	.	+	chr1	12188850	12190649	824
chr1	12187424	12189423	AT1G40141	.	-	chr1	12188850	12190649	824
chr1	12189312	12191311	AT1G40136	.	+	chr1	12188850	12190649	824
chr1	12292394	12294393	AT1G40130	.	+	chr1	12292500	12295049	639
chr1	12358967	12360966	AT1G40124	.	-	chr1	12359700	12359999	139
chr1	12379688	12381687	AT1G40112	.	-	chr1	12379200	12380099	263
chr1	12453708	12455707	AT1G40106	.	+	chr1	12454350	12454799	138
chr1	12663167	12665166	AT1G40100	.	+	chr1	12664800	12665549	214
chr1	12728190	12730189	AT1G40230	.	-	chr1	12728100	12728549	182
chr1	12738197	12740196	AT1G40310	.	-	chr1	12738000	12739049	264
chr1	12846426	12848425	AT1G40076	.	-	chr1	12846150	12846749	178
chr1	12849997	12851996	AT1G40390	.	+	chr1	12851850	12853199	2191
chr1	12897403	12899402	AT1G40470	.	-	chr1	12894900	12897449	813
chr1	12942137	12944136	AT1G41115	.	+	chr1	12943050	12943799	210
chr1	12984584	12986583	AT1G41600	.	-	chr1	12983100	12984749	946
chr1	13056365	13058364	AT1G41630	.	-	chr1	13057350	13058099	226
chr1	13085831	13087830	AT1G41650	.	-	chr1	13087650	13088099	193
chr1	13087869	13089868	AT1G41660	.	+	chr1	13087650	13088099	193
chr1	13120440	13122439	AT1G41680	.	-	chr1	13121550	13125299	1228
chr1	13125265	13127264	AT1G41690	.	-	chr1	13121550	13125299	1228
chr1	13134559	13136558	AT1G41720	.	+	chr1	13135950	13136849	250
chr1	13144989	13146988	AT1G41726	.	-	chr1	13145700	13146899	317
chr1	13146592	13148591	AT1G41730	.	+	chr1	13145700	13146899	317
chr1	13151583	13153582	AT1G41746	.	+	chr1	13152150	13152749	351
chr1	13456332	13458331	AT1G41750	.	-	chr1	13454100	13456349	917
chr1	13481143	13483142	AT1G41790	.	+	chr1	13482750	13483499	261
chr1	13482786	13484785	AT1G41797	.	-	chr1	13482750	13483499	261
chr1	13506397	13508396	AT1G41810	.	-	chr1	13508250	13509149	286
chr1	13514565	13516564	AT1G41855	.	-	chr1	13514700	13516349	427
chr1	13543972	13545971	AT1G41900	.	+	chr1	13543950	13544399	193
chr1	13576086	13578085	AT1G42070	.	-	chr1	13576200	13577249	314
chr1	13580997	13582996	AT1G42120	.	-	chr1	13580850	13581599	212
chr1	13658680	13660679	AT1G42150	.	+	chr1	13659300	13659749	270
chr1	13684426	13686425	AT1G42140	.	+	chr1	13686300	13686599	126
chr1	13684953	13686952	AT1G42210	.	-	chr1	13686300	13686599	126
chr1	13713790	13715789	AT1G42230	.	-	chr1	13714200	13714499	124
chr1	13737958	13739957	AT1G42220	.	-	chr1	13737900	13738799	251
chr1	13786723	13788722	AT1G42290	.	+	chr1	13787100	13787549	141
chr1	13793531	13795530	AT1G42320	.	+	chr1	13793850	13795499	440
chr1	13835565	13837564	AT1G42310	.	-	chr1	13835850	13837049	343
chr1	13836955	13838954	AT1G42360	.	-	chr1	13835850	13837049	343
chr1	13836955	13838954	AT1G42367	.	-	chr1	13838100	13839149	414
chr1	13882483	13884482	AT1G42370	.	+	chr1	13882950	13883699	350
chr1	13900832	13902831	AT1G42410	.	-	chr1	13897950	13900949	1209
chr1	13900832	13902831	AT1G42460	.	-	chr1	13897950	13900949	1209
chr1	13948803	13950802	AT1G42470	.	+	chr1	13950150	13952099	439
chr1	13950730	13952729	AT1G42480	.	-	chr1	13950150	13952099	439
chr1	14017941	14019940	AT1G42520	.	+	chr1	14019000	14019299	139
chr1	14018357	14020356	AT1G42698	.	-	chr1	14019000	14019299	139
chr1	14042015	14044014	AT1G42697	.	+	chr1	14043900	14045699	594
chr1	14043728	14045727	AT1G42727	.	-	chr1	14043900	14045699	594
chr1	14044735	14046734	AT1G42924	.	+	chr1	14043900	14045699	594
chr1	14058909	14060908	AT1G42960	.	-	chr1	14058900	14060099	251
chr1	14082522	14084521	AT1G42990	.	+	chr1	14082750	14084099	356
chr1	14092306	14094305	AT1G43070	.	+	chr1	14092800	14094599	421
chr1	14102349	14104348	AT1G43171	.	-	chr1	14101650	14102699	252
chr1	14156527	14158526	AT1G43200	.	+	chr1	14158200	14162249	11167
chr1	14186824	14188823	AT1G43205	.	+	chr1	14187900	14188649	268
chr1	14194820	14196819	AT1G43210	.	-	chr1	14195250	14196599	382
chr1	14195638	14197637	AT1G43230	.	+	chr1	14195250	14196599	382
chr1	14195638	14197637	AT1G43240	.	+	chr1	14197500	14198249	207
chr1	14232557	14234556	AT1G43387	.	+	chr1	14232900	14233799	247
chr1	14232557	14234556	AT1G43444	.	+	chr1	14234250	14234849	146
chr1	14239087	14241086	AT1G43502	.	+	chr1	14238900	14240699	596
chr1	14260656	14262655	AT1G43715	.	-	chr1	14262150	14262749	213
chr1	14260831	14262830	AT1G43730	.	+	chr1	14262150	14262749	213
chr1	14276512	14278511	AT1G43740	.	-	chr1	14277000	14277899	335
chr1	14282035	14284034	AT1G43745	.	-	chr1	14282400	14283299	239
chr1	14318220	14320219	AT1G43750	.	+	chr1	14319750	14320499	218
chr1	14428747	14430746	AT1G43755	.	+	chr1	14429700	14431499	387
chr1	14435603	14437602	AT1G43883	.	+	chr1	14435700	14436149	132
chr1	14471422	14473421	AT1G44045	.	-	chr1	14473200	14474699	572
chr1	14482449	14484448	AT1G44050	.	-	chr1	14484000	14485199	351
chr1	14485343	14487342	AT1G44060	.	+	chr1	14486700	14487599	276
chr1	14490062	14492061	AT1G44446	.	+	chr1	14489400	14490749	354
chr1	14593551	14595550	AT1G44935	.	-	chr1	14593200	14593949	195
chr1	14598191	14600190	AT1G44920	.	-	chr1	14598150	14599199	295
chr1	14608654	14610653	AT1G45100	.	-	chr1	14609250	14610599	781
chr1	14657327	14659326	AT1G45090	.	-	chr1	14657850	14658449	191
chr1	15041099	15043098	AT1G45140	.	-	chr1	15038250	15047549	4283
chr1	15050813	15052812	AT1G45145	.	-	chr1	15048000	15053249	2347
chr1	15051799	15053798	AT1G45165	.	+	chr1	15048000	15053249	2347
chr1	15079952	15081951	AT1G45160	.	+	chr1	15080850	15086099	68583
chr1	15081357	15083356	AT1G45234	.	-	chr1	15080850	15086099	68583
chr1	15137933	15139932	AT1G45688	.	+	chr1	15093150	15140699	24535
chr1	15149216	15151215	AT1G45760	.	+	chr1	15148050	15150899	1092
chr1	15158610	15160609	AT1G46696	.	+	chr1	15158850	15182099	9836
chr1	15177141	15179140	AT1G46768	.	+	chr1	15158850	15182099	9836
chr1	15178908	15180907	AT1G47128	.	+	chr1	15158850	15182099	9836
chr1	15185719	15187718	AT1G47370	.	+	chr1	15186450	15193349	2261
chr1	15185719	15187718	AT1G47578	.	+	chr1	15186450	15193349	2261
chr1	15188972	15190971	AT1G47580	.	+	chr1	15186450	15193349	2261
chr1	15188972	15190971	AT1G47603	.	+	chr1	15186450	15193349	2261
chr1	15207959	15209958	AT1G48010	.	+	chr1	15193800	15209999	5723
chr1	15212280	15214279	AT1G48080	.	+	chr1	15213900	15215099	377
chr1	15221265	15223264	AT1G48070	.	-	chr1	15221700	15223799	433
chr1	15238553	15240552	AT1G48260	.	+	chr1	15238800	15240599	705
chr1	15288756	15290755	AT1G48300	.	-	chr1	15290100	15292199	949
chr1	15290281	15292280	AT1G48310	.	+	chr1	15290100	15292199	949
chr1	15298585	15300584	AT1G48325	.	+	chr1	15297000	15300149	1048
chr1	15306765	15308764	AT1G48430	.	-	chr1	15308250	15309149	333
chr1	15310019	15312018	AT1G48560	.	+	chr1	15309600	15310349	302
chr1	15376555	15378554	AT1G48610	.	+	chr1	15377700	15378299	181
chr1	15387011	15389010	AT1G48840	.	-	chr1	15388200	15390299	1047
chr1	15388384	15390383	AT1G48920	.	+	chr1	15388200	15390299	1047
chr1	15396667	15398666	AT1G48960	.	+	chr1	15396600	15397649	449
chr1	15404847	15406846	AT1G48953	.	-	chr1	15406350	15408449	744
chr1	15408101	15410100	AT1G49030	.	+	chr1	15406350	15408449	744
chr1	15412895	15414894	AT1G49020	.	+	chr1	15414150	15416099	492
chr1	15413948	15415947	AT1G49032	.	+	chr1	15414150	15416099	492
chr1	15420187	15422186	AT1G49080	.	+	chr1	15421050	15422099	271
chr1	15434675	15436674	AT1G49090	.	-	chr1	15436650	15439799	1290
chr1	15434675	15436674	AT1G49160	.	-	chr1	15436650	15439799	1290
chr1	15436170	15438169	AT1G49170	.	+	chr1	15436650	15439799	1290
chr1	15436170	15438169	AT1G49245	.	+	chr1	15436650	15439799	1290
chr1	15455545	15457544	AT1G49250	.	+	chr1	15455550	15457349	540
chr1	15462485	15464484	AT1G49270	.	+	chr1	15462900	15463949	327
chr1	15469424	15471423	AT1G49280	.	+	chr1	15469800	15471299	456
chr1	15474465	15476464	AT1G49435	.	+	chr1	15474450	15475799	394
chr1	15476365	15478364	AT1G49440	.	+	chr1	15476700	15478199	424
chr1	15480852	15482851	AT1G49460	.	+	chr1	15480900	15482549	431
chr1	15483350	15485349	AT1G49470	.	+	chr1	15483450	15485099	462
chr1	15498528	15500527	AT1G49490	.	+	chr1	15499200	15500699	379
chr1	15501360	15503359	AT1G49500	.	+	chr1	15501600	15502649	233
chr1	15507475	15509474	AT1G49640	.	-	chr1	15507300	15507749	136
chr1	15507475	15509474	AT1G49650	.	-	chr1	15508200	15508949	229
chr1	15521175	15523174	AT1G49660	.	-	chr1	15521250	15521399	77
chr1	15521175	15523174	AT1G49690	.	-	chr1	15522450	15522749	108
chr1	15522437	15524436	AT1G49670	.	-	chr1	15522450	15522749	108
chr1	15545317	15547316	AT1G49780	.	+	chr1	15546600	15547199	186
chr1	15563510	15565509	AT1G49840	.	-	chr1	15564300	15565199	292
chr1	15580558	15582557	AT1G49952	.	-	chr1	15580050	15581999	495
chr1	15635605	15637604	AT1G49970	.	+	chr1	15634950	15635999	548
chr1	15673359	15675358	AT1G49980	.	-	chr1	15672600	15673649	262
chr1	15715883	15717882	AT1G50010	.	-	chr1	15715950	15716249	160
chr1	15730687	15732686	AT1G50000	.	-	chr1	15730500	15730799	174
chr1	15740399	15742398	AT1G50020	.	+	chr1	15740850	15741599	209
chr1	15741102	15743101	AT1G50070	.	-	chr1	15740850	15741599	209
chr1	15766944	15768943	AT1G50100	.	-	chr1	15766950	15767699	209
chr1	15768771	15770770	AT1G50090	.	+	chr1	15769500	15770549	279
chr1	15769507	15771506	AT1G50200	.	-	chr1	15769500	15770549	279
chr1	15784432	15786431	AT1G50280	.	+	chr1	15784800	15786299	426
chr1	15798929	15800928	AT1G50290	.	+	chr1	15799650	15800099	167
chr1	15799507	15801506	AT1G50430	.	-	chr1	15799650	15800099	167
chr1	15826577	15828576	AT1G50640	.	-	chr1	15826500	15827699	287
chr1	15835088	15837087	AT1G50735	.	-	chr1	15835800	15838199	583
chr1	15838789	15840788	AT1G50850	.	-	chr1	15838950	15839549	176
chr1	15867107	15869106	AT1G50890	.	+	chr1	15868500	15868949	181
chr1	15917486	15919485	AT1G50970	.	-	chr1	15917250	15917849	177
chr1	15924987	15926986	AT1G51060	.	+	chr1	15926100	15928199	790
chr1	15934230	15936229	AT1G51070	.	+	chr1	15935250	15936149	317
chr1	15960140	15962139	AT1G51055	.	+	chr1	15961500	15961949	134
chr1	16057193	16059192	AT1G51172	.	+	chr1	16058700	16058999	115
chr1	16058626	16060625	AT1G51402	.	-	chr1	16058700	16058999	115
chr1	16083799	16085798	AT1G51400	.	+	chr1	16085100	16086449	375
chr1	16116446	16118445	AT1G51560	.	+	chr1	16116300	16118549	596
chr1	16123782	16125781	AT1G51580	.	+	chr1	16124550	16124999	163
chr1	16137464	16139463	AT1G51570	.	-	chr1	16135350	16137899	985
chr1	16206691	16208690	AT1G51700	.	+	chr1	16204950	16207049	826
chr1	16267075	16269074	AT1G51740	.	+	chr1	16268400	16269149	283
chr1	16280132	16282131	AT1G51950	.	+	chr1	16281450	16282349	297
chr1	16286377	16288376	AT1G51970	.	-	chr1	16286400	16286999	203
chr1	16290340	16292339	AT1G52087	.	-	chr1	16290600	16291349	268
chr1	16298359	16300358	AT1G52100	.	-	chr1	16298550	16298849	125
chr1	16302278	16304277	AT1G52170	.	-	chr1	16302450	16303349	293
chr1	16374522	16376521	AT1G52160	.	-	chr1	16374300	16375799	383
chr1	16386292	16388291	AT1G52191	.	-	chr1	16387050	16388549	422
chr1	16386535	16388534	AT1G52200	.	+	chr1	16387050	16388549	422
chr1	16491340	16493339	AT1G52230	.	-	chr1	16492200	16492499	207
chr1	16509785	16511784	AT1G52220	.	-	chr1	16509750	16528949	10758
chr1	16515139	16517138	AT1G52340	.	-	chr1	16509750	16528949	10758
chr1	16518728	16520727	AT1G52342	.	-	chr1	16509750	16528949	10758
chr1	16524115	16526114	AT1G52360	.	-	chr1	16509750	16528949	10758
chr1	16527813	16529812	AT1G52350	.	-	chr1	16509750	16528949	10758
chr1	16635865	16637864	AT1G52370	.	-	chr1	16635000	16636499	348
chr1	16735968	16737967	AT1G52630	.	-	chr1	16737900	16738499	319
chr1	16737261	16739260	AT1G52650	.	+	chr1	16737900	16738499	319
chr1	16745700	16747699	AT1G52740	.	-	chr1	16745400	16746899	385
chr1	16851225	16853224	AT1G52850	.	-	chr1	16848000	16851299	1718
chr1	16983002	16985001	AT1G52855	.	+	chr1	16982250	16983299	637
chr1	16984420	16986419	AT1G52870	.	-	chr1	16986300	16987049	391
chr1	17048631	17050630	AT1G52860	.	+	chr1	17049450	17049899	182
chr1	17049562	17051561	AT1G52905	.	-	chr1	17049450	17049899	182
chr1	17074557	17076556	AT1G52910	.	-	chr1	17074800	17077349	800
chr1	17076331	17078330	AT1G53180	.	-	chr1	17074800	17077349	800
chr1	17088807	17090806	AT1G53210	.	+	chr1	17090550	17091299	225
chr1	17090546	17092545	AT1G53200	.	-	chr1	17090550	17091299	225
chr1	17154607	17156606	AT1G53220	.	+	chr1	17154450	17155199	255
chr1	17189390	17191389	AT1G53233	.	+	chr1	17191350	17193449	914
chr1	17192070	17194069	AT1G53430	.	+	chr1	17191350	17193449	914
chr1	17264184	17266183	AT1G53440	.	-	chr1	17264100	17265749	511
chr1	17266537	17268536	AT1G53500	.	-	chr1	17267250	17267849	334
chr1	17285671	17287670	AT1G53542	.	-	chr1	17282250	17285849	2095
chr1	17285671	17287670	AT1G53543	.	-	chr1	17286600	17287349	298
chr1	17368704	17370703	AT1G53550	.	-	chr1	17369400	17369849	136
chr1	17482365	17484364	AT1G53541	.	+	chr1	17483400	17484149	292
chr1	17483650	17485649	AT1G53625	.	+	chr1	17483400	17484149	292
chr1	17498111	17500110	AT1G53840	.	-	chr1	17499750	17500049	200
chr1	17712661	17714660	AT1G53880	.	-	chr1	17713650	17713949	163
chr1	17729841	17731840	AT1G53910	.	+	chr1	17731650	17732099	381
chr1	17731123	17733122	AT1G54000	.	-	chr1	17731650	17732099	381
chr1	17817284	17819283	AT1G54010	.	-	chr1	17816100	17817449	443
chr1	17845356	17847355	AT1G54095	.	+	chr1	17847000	17848949	1453
chr1	17853808	17855807	AT1G54110	.	-	chr1	17854650	17855549	260
chr1	17855271	17857270	AT1G54100	.	+	chr1	17854650	17855549	260
chr1	17906807	17908806	AT1G54130	.	-	chr1	17908350	17908949	285
chr1	17950865	17952864	AT1G54150	.	+	chr1	17950200	17951399	264
chr1	17973304	17975303	AT1G54270	.	-	chr1	17973300	17973899	220
chr1	18059521	18061520	AT1G54390	.	+	chr1	18059400	18059549	86
chr1	18096095	18098094	AT1G54420	.	+	chr1	18097950	18099599	529
chr1	18110458	18112457	AT1G54530	.	+	chr1	18112350	18114149	649
chr1	18111381	18113380	AT1G54620	.	-	chr1	18112350	18114149	649
chr1	18134705	18136704	AT1G54680	.	+	chr1	18135600	18135899	261
chr1	18135670	18137669	AT1G54670	.	-	chr1	18135600	18135899	261
chr1	18136268	18138267	AT1G54690	.	+	chr1	18138150	18139199	496
chr1	18157889	18159888	AT1G54740	.	+	chr1	18159300	18160049	244
chr1	18159320	18161319	AT1G54750	.	+	chr1	18159300	18160049	244
chr1	18182392	18184391	AT1G54760	.	-	chr1	18184350	18184649	133
chr1	18184444	18186443	AT1G55160	.	-	chr1	18184350	18184649	133
chr1	18216750	18218749	AT1G55240	.	+	chr1	18218100	18218849	961
chr1	18218533	18220532	AT1G55250	.	+	chr1	18218100	18218849	961
chr1	18230228	18232227	AT1G55265	.	-	chr1	18230400	18230699	173
chr1	18230553	18232552	AT1G55330	.	-	chr1	18230400	18230699	173
chr1	18299863	18301862	AT1G55440	.	-	chr1	18301500	18302399	273
chr1	18300711	18302710	AT1G55460	.	+	chr1	18301500	18302399	273
chr1	18306903	18308902	AT1G55450	.	+	chr1	18308700	18308999	245
chr1	18308494	18310493	AT1G55625	.	+	chr1	18308700	18308999	245
chr1	18320107	18322106	AT1G55620	.	-	chr1	18319950	18322499	8534
chr1	18322285	18324284	AT1G55670	.	-	chr1	18319950	18322499	8534
chr1	18376730	18378729	AT1G55690	.	-	chr1	18378150	18380099	1072
chr1	18378635	18380634	AT1G55760	.	-	chr1	18378150	18380099	1072
chr1	18379800	18381799	AT1G55820	.	-	chr1	18378150	18380099	1072
chr1	18385802	18387801	AT1G55980	.	+	chr1	18387600	18387899	182
chr1	18386109	18388108	AT1G56000	.	-	chr1	18387600	18387899	182
chr1	18430320	18432319	AT1G55990	.	-	chr1	18429000	18430349	440
chr1	18450070	18452069	AT1G56010	.	+	chr1	18451950	18453599	549
chr1	18493259	18495258	AT1G56050	.	-	chr1	18493800	18494099	116
chr1	18504610	18506609	AT1G56040	.	-	chr1	18505500	18506249	271
chr1	18505971	18507970	AT1G56060	.	+	chr1	18505500	18506249	271
chr1	18515586	18517585	AT1G56070	.	+	chr1	18517350	18520199	1362
chr1	18517250	18519249	AT1G56220	.	-	chr1	18517350	18520199	1362
chr1	18521696	18523695	AT1G56233	.	-	chr1	18521700	18522299	231
chr1	18550999	18552998	AT1G56320	.	+	chr1	18552900	18553199	247
chr1	18555900	18557899	AT1G56510	.	+	chr1	18557700	18557999	337
chr1	18556795	18558794	AT1G56530	.	-	chr1	18557700	18557999	337
chr1	18598482	18600481	AT1G56520	.	-	chr1	18599100	18600299	938
chr1	18626396	18628395	AT1G56580	.	-	chr1	18627300	18628649	395
chr1	18628435	18630434	AT1G56605	.	-	chr1	18627300	18628649	395
chr1	18685653	18687652	AT1G56610	.	-	chr1	18687450	18688199	310
chr1	18758434	18760433	AT1G56660	.	-	chr1	18756300	18758549	1190
chr1	18807395	18809394	AT1G56670	.	-	chr1	18807750	18810149	2423
chr1	18849655	18851654	AT1G57620	.	-	chr1	18849600	18850499	237
chr1	18866040	18868039	AT1G57680	.	-	chr1	18866850	18867899	362
chr1	18894323	18896322	AT1G57770	.	+	chr1	18894450	18894899	179
chr1	18924876	18926875	AT1G57980	.	+	chr1	18926850	18927899	764
chr1	18925887	18927886	AT1G57990	.	+	chr1	18926850	18927899	764
chr1	18926316	18928315	AT1G58150	.	-	chr1	18926850	18927899	764
chr1	18961205	18963204	AT1G58248	.	+	chr1	18962550	18963149	175
chr1	19050193	19052192	AT1G58270	.	+	chr1	19051650	19052849	723
chr1	19052583	19054582	AT1G58280	.	-	chr1	19051650	19052849	723
chr1	19121939	19123938	AT1G58290	.	-	chr1	19121850	19122299	182
chr1	19121939	19123938	AT1G58590	.	-	chr1	19123800	19127099	878
chr1	19123583	19125582	AT1G58602	.	+	chr1	19123800	19127099	878
chr1	19124689	19126688	AT1G58561	.	-	chr1	19123800	19127099	878
chr1	19172070	19174069	AT1G58848	.	+	chr1	19174050	19175699	1470
chr1	19186843	19188842	AT1G59580	.	+	chr1	19186200	19186949	562
chr1	19303315	19305314	AT1G59570	.	+	chr1	19305000	19305899	450
chr1	19314917	19316916	AT1G59590	.	-	chr1	19316250	19316849	188
chr1	19373642	19375641	AT1G59710	.	+	chr1	19374900	19375199	118
chr1	19385534	19387533	AT1G59870	.	-	chr1	19385100	19385549	217
chr1	19422555	19424554	AT1G59865	.	+	chr1	19424400	19424699	356
chr1	19424440	19426439	AT1G59885	.	-	chr1	19424400	19424699	356
chr1	19441401	19443400	AT1G59880	.	-	chr1	19441500	19444049	885
chr1	19441401	19443400	AT1G59910	.	-	chr1	19441500	19444049	885
chr1	19443530	19445529	AT1G59990	.	-	chr1	19441500	19444049	885
chr1	19443530	19445529	AT1G60000	.	-	chr1	19441500	19444049	885
chr1	19452836	19454835	AT1G60020	.	+	chr1	19453050	19454099	362
chr1	19454698	19456697	AT1G60025	.	-	chr1	19454850	19457249	2144
chr1	19491649	19493648	AT1G60190	.	-	chr1	19491300	19493099	736
chr1	19492770	19494769	AT1G60560	.	-	chr1	19491300	19493099	736
chr1	19497162	19499161	AT1G60580	.	+	chr1	19498350	19498649	197
chr1	19498493	19500492	AT1G60600	.	-	chr1	19498350	19498649	197
chr1	19504435	19506434	AT1G60770	.	+	chr1	19505700	19506599	364
chr1	19608609	19610608	AT1G60820	.	-	chr1	19609650	19609799	124
chr1	19608642	19610641	AT1G60830	.	+	chr1	19609650	19609799	124
chr1	19643268	19645267	AT1G60840	.	+	chr1	19645050	19645499	149
chr1	19675577	19677576	AT1G60860	.	+	chr1	19676550	19677299	231
chr1	19683499	19685498	AT1G60880	.	-	chr1	19685100	19685399	346
chr1	19683747	19685746	AT1G60910	.	+	chr1	19685100	19685399	346
chr1	19685220	19687219	AT1G60930	.	-	chr1	19685100	19685399	346
chr1	19704085	19706084	AT1G60960	.	+	chr1	19705800	19706849	362
chr1	19706057	19708056	AT1G60995	.	+	chr1	19705800	19706849	362
chr1	19829441	19831440	AT1G61030	.	+	chr1	19831350	19833299	658
chr1	19842632	19844631	AT1G61010	.	+	chr1	19844550	19847099	1379
chr1	19843404	19845403	AT1G61020	.	-	chr1	19844550	19847099	1379
chr1	19845973	19847972	AT1G61097	.	+	chr1	19844550	19847099	1379
chr1	19845973	19847972	AT1G61250	.	+	chr1	19847550	19848149	803
chr1	19848031	19850030	AT1G61275	.	+	chr1	19847550	19848149	803
chr1	19933167	19935166	AT1G61280	.	+	chr1	19935000	19936499	843
chr1	19943959	19945958	AT1G61270	.	+	chr1	19943550	19944299	231
chr1	19943959	19945958	AT1G61290	.	+	chr1	19945800	19947149	535
chr1	19969758	19971757	AT1G61340	.	-	chr1	19969650	19970849	597
chr1	19979628	19981627	AT1G61360	.	+	chr1	19981350	19981649	132
chr1	19979969	19981968	AT1G61370	.	+	chr1	19981350	19981649	132
chr1	19981411	19983410	AT1G61470	.	+	chr1	19981350	19981649	132
chr1	19981496	19983495	AT1G61520	.	-	chr1	19981350	19981649	132
chr1	20014924	20016923	AT1G61540	.	-	chr1	20014500	20015099	188
chr1	20099445	20101444	AT1G61570	.	+	chr1	20101350	20103899	1739
chr1	20113069	20115068	AT1G61660	.	+	chr1	20112300	20113349	253
chr1	20133112	20135111	AT1G61667	.	+	chr1	20132400	20133299	269
chr1	20133112	20135111	AT1G61670	.	+	chr1	20134950	20135399	194
chr1	20156420	20158419	AT1G61740	.	-	chr1	20158200	20160899	1771
chr1	20160816	20162815	AT1G61790	.	-	chr1	20158200	20160899	1771
chr1	20190962	20192961	AT1G61870	.	+	chr1	20191800	20192399	300
chr1	20197418	20199417	AT1G61880	.	+	chr1	20193750	20199149	1432
chr1	20199131	20201130	AT1G61890	.	-	chr1	20193750	20199149	1432
chr1	20208873	20210872	AT1G61900	.	+	chr1	20209500	20209799	139
chr1	20208873	20210872	AT1G61910	.	+	chr1	20210850	20211149	124
chr1	20213432	20215431	AT1G61920	.	+	chr1	20211750	20214299	1026
chr1	20257692	20259691	AT1G62075	.	+	chr1	20259300	20260199	323
chr1	20307025	20309024	AT1G62380	.	-	chr1	20308950	20310749	4289
chr1	20309619	20311618	AT1G62422	.	+	chr1	20308950	20310749	4289
chr1	20364505	20366504	AT1G62480	.	+	chr1	20366100	20366549	152
chr1	20401026	20403025	AT1G62500	.	-	chr1	20401050	20401499	237
chr1	20411135	20413134	AT1G62510	.	+	chr1	20412900	20413199	258
chr1	20413001	20415000	AT1G62570	.	-	chr1	20412900	20413199	258
chr1	20415288	20417287	AT1G62580	.	-	chr1	20416350	20416799	148
chr1	20428769	20430768	AT1G62790	.	+	chr1	20430150	20432549	1321
chr1	20430890	20432889	AT1G63080	.	+	chr1	20430150	20432549	1321
chr1	20431912	20433911	AT1G63090	.	+	chr1	20430150	20432549	1321
chr1	20576406	20578405	AT1G63520	.	+	chr1	20577150	20577599	171
chr1	20602916	20604915	AT1G63510	.	+	chr1	20604750	20605049	109
chr1	20605214	20607213	AT1G63660	.	+	chr1	20606550	20606849	134
chr1	20615313	20617312	AT1G63750	.	+	chr1	20617200	20617949	191
chr1	20648892	20650891	AT1G63780	.	-	chr1	20647650	20649149	1406
chr1	20703461	20705460	AT1G63790	.	-	chr1	20704650	20706899	1874
chr1	20705478	20707477	AT1G63830	.	+	chr1	20704650	20706899	1874
chr1	20706891	20708890	AT1G63820	.	-	chr1	20704650	20706899	1874
chr1	20789311	20791310	AT1G63835	.	+	chr1	20791200	20791499	282
chr1	20791190	20793189	AT1G63855	.	-	chr1	20791200	20791499	282
chr1	20803450	20805449	AT1G63860	.	-	chr1	20802150	20803799	1065
chr1	20812841	20814840	AT1G63870	.	-	chr1	20813700	20813999	137
chr1	20849055	20851054	AT1G63950	.	-	chr1	20849550	20850599	262
chr1	20862339	20864338	AT1G64065	.	+	chr1	20864100	20864549	140
chr1	20941814	20943813	AT1G64070	.	-	chr1	20942400	20943149	194
chr1	20942141	20944140	AT1G64100	.	+	chr1	20942400	20943149	194
chr1	20942952	20944951	AT1G64120	.	-	chr1	20942400	20943149	194
chr1	20948041	20950040	AT1G64130	.	-	chr1	20946300	20949149	1410
chr1	20961719	20963718	AT1G64110	.	+	chr1	20963250	20963699	178
chr1	20962335	20964334	AT1G64230	.	-	chr1	20963250	20963699	178
chr1	20967145	20969144	AT1G64220	.	-	chr1	20967450	20971799	1680
chr1	20971743	20973742	AT1G64235	.	-	chr1	20967450	20971799	1680
chr1	21041348	21043347	AT1G64240	.	+	chr1	21043200	21045299	4195
chr1	21051018	21053017	AT1G64380	.	-	chr1	21052050	21053099	286
chr1	21086495	21088494	AT1G64420	.	-	chr1	21086250	21086849	259
chr1	21165589	21167588	AT1G64430	.	+	chr1	21167250	21169649	1349
chr1	21177237	21179236	AT1G64410	.	+	chr1	21178650	21178949	137
chr1	21178921	21180920	AT1G64450	.	-	chr1	21178650	21178949	137
chr1	21198957	21200956	AT1G64460	.	-	chr1	21198150	21199049	340
chr1	21208482	21210481	AT1G64470	.	+	chr1	21210450	21211049	264
chr1	21209979	21211978	AT1G64520	.	+	chr1	21210450	21211049	264
chr1	21235888	21237887	AT1G64640	.	+	chr1	21237750	21239999	1305
chr1	21239673	21241672	AT1G64740	.	+	chr1	21237750	21239999	1305
chr1	21340721	21342720	AT1G64870	.	+	chr1	21341700	21342299	393
chr1	21364729	21366728	AT1G64950	.	-	chr1	21362100	21364799	1096
chr1	21393196	21395195	AT1G64980	.	+	chr1	21394950	21395099	90
chr1	21440806	21442805	AT1G65000	.	-	chr1	21441150	21443699	4266
chr1	21442921	21444920	AT1G64990	.	-	chr1	21441150	21443699	4266
chr1	21528103	21530102	AT1G65290	.	+	chr1	21527250	21529349	542
chr1	21586312	21588311	AT1G65300	.	-	chr1	21586800	21587099	146
chr1	21614118	21616117	AT1G65347	.	-	chr1	21611850	21614249	966
chr1	21622520	21624519	AT1G65346	.	-	chr1	21623400	21626399	2751
chr1	21626201	21628200	AT1G65352	.	-	chr1	21623400	21626399	2751
chr1	21743892	21745891	AT1G65390	.	-	chr1	21744300	21744899	314
chr1	21744373	21746372	AT1G65410	.	+	chr1	21744300	21744899	314
chr1	21746675	21748674	AT1G65490	.	+	chr1	21746400	21759449	4623
chr1	21746675	21748674	AT1G65510	.	+	chr1	21746400	21759449	4623
chr1	21789783	21791782	AT1G65590	.	+	chr1	21791700	21791999	106
chr1	21882043	21884042	AT1G65580	.	+	chr1	21883800	21884099	155
chr1	21883925	21885924	AT1G65690	.	-	chr1	21883800	21884099	155
chr1	21885752	21887751	AT1G65830	.	+	chr1	21887700	21889049	855
chr1	21936367	21938366	AT1G65840	.	+	chr1	21937950	21938249	122
chr1	22032506	22034505	AT1G65850	.	+	chr1	22034250	22040849	7083
chr1	22033298	22035297	AT1G65950	.	-	chr1	22034250	22040849	7083
chr1	22040308	22042307	AT1G65960	.	+	chr1	22034250	22040849	7083
chr1	22040684	22042683	AT1G66090	.	-	chr1	22034250	22040849	7083
chr1	22057053	22059052	AT1G66080	.	-	chr1	22056600	22057499	361
chr1	22093061	22095060	AT1G66110	.	-	chr1	22095000	22096499	699
chr1	22094627	22096626	AT1G66120	.	-	chr1	22095000	22096499	699
chr1	22105126	22107125	AT1G66160	.	-	chr1	22105500	22106399	545
chr1	22105346	22107345	AT1G66180	.	+	chr1	22105500	22106399	545
chr1	22196403	22198402	AT1G66190	.	+	chr1	22198200	22200749	914
chr1	22196403	22198402	AT1G66235	.	+	chr1	22198200	22200749	914
chr1	22311351	22313350	AT1G66260	.	-	chr1	22313250	22313549	220
chr1	22313485	22315484	AT1G66320	.	-	chr1	22313250	22313549	220
chr1	22327360	22329359	AT1G66400	.	-	chr1	22327650	22327949	106
chr1	22368715	22370714	AT1G66490	.	-	chr1	22368750	22369199	162
chr1	22394708	22396707	AT1G66510	.	-	chr1	22394550	22394849	211
chr1	22395604	22397603	AT1G66500	.	-	chr1	22397400	22397849	373
chr1	22397663	22399662	AT1G66560	.	-	chr1	22397400	22397849	373
chr1	22407778	22409777	AT1G66570	.	-	chr1	22409700	22410899	422
chr1	22409575	22411574	AT1G66590	.	+	chr1	22409700	22410899	422
chr1	22426167	22428166	AT1G66725	.	+	chr1	22428000	22428299	967
chr1	22438878	22440877	AT1G66730	.	-	chr1	22438950	22439399	148
chr1	22447215	22449214	AT1G66760	.	-	chr1	22447200	22447349	84
chr1	22470717	22472716	AT1G66780	.	-	chr1	22470600	22470899	301
chr1	22475896	22477895	AT1G66770	.	+	chr1	22477800	22477949	126
chr1	22477732	22479731	AT1G66783	.	-	chr1	22477800	22477949	126
chr1	22477847	22479846	AT1G67050	.	-	chr1	22477800	22477949	126
chr1	22507948	22509947	AT1G67060	.	-	chr1	22508400	22511099	867
chr1	22583899	22585898	AT1G67080	.	+	chr1	22585350	22586549	388
chr1	22601121	22603120	AT1G67195	.	+	chr1	22603050	22603649	1526
chr1	22601586	22603585	AT1G67340	.	+	chr1	22603050	22603649	1526
chr1	22602141	22604140	AT1G67450	.	-	chr1	22603050	22603649	1526
chr1	22603009	22605008	AT1G67470	.	+	chr1	22603050	22603649	1526
chr1	22626265	22628264	AT1G67460	.	+	chr1	22628250	22629899	958
chr1	22641017	22643016	AT1G67750	.	-	chr1	22641450	22641899	151
chr1	22645148	22647147	AT1G67890	.	-	chr1	22645800	22645949	113
chr1	22676185	22678184	AT1G67880	.	+	chr1	22677450	22677599	146
chr1	22698010	22700009	AT1G67900	.	+	chr1	22699950	22702049	3091
chr1	22700498	22702497	AT1G67920	.	+	chr1	22699950	22702049	3091
chr1	22719517	22721516	AT1G68020	.	-	chr1	22720500	22721099	218
chr1	22756296	22758295	AT1G68200	.	-	chr1	22754100	22756349	961
chr1	22765663	22767662	AT1G68430	.	+	chr1	22767450	22768799	491
chr1	22768029	22770028	AT1G68440	.	+	chr1	22767450	22768799	491
chr1	22801074	22803073	AT1G68520	.	-	chr1	22797900	22801199	2529
chr1	22812390	22814389	AT1G68526	.	+	chr1	22812450	22812899	312
chr1	22866616	22868615	AT1G68560	.	-	chr1	22866750	22867049	213
chr1	22866616	22868615	AT1G68580	.	-	chr1	22868250	22871399	2937
chr1	22866830	22868829	AT1G68585	.	-	chr1	22866750	22867049	213
chr1	22866830	22868829	AT1G68600	.	-	chr1	22868250	22871399	2937
chr1	22871281	22873280	AT1G68630	.	-	chr1	22868250	22871399	2937
chr1	22885054	22887053	AT1G68670	.	-	chr1	22887000	22887299	242
chr1	22885090	22887089	AT1G68680	.	+	chr1	22887000	22887299	242
chr1	22886452	22888451	AT1G68690	.	+	chr1	22887000	22887299	242
chr1	22945243	22947242	AT1G68760	.	-	chr1	22945650	22945799	76
chr1	23080170	23082169	AT1G68770	.	+	chr1	23082150	23084699	3973
chr1	23101034	23103033	AT1G68750	.	-	chr1	23100000	23101199	442
chr1	23126705	23128704	AT1G68790	.	+	chr1	23128650	23130149	1492
chr1	23130045	23132044	AT1G68825	.	+	chr1	23128650	23130149	1492
chr1	23137192	23139191	AT1G68840	.	-	chr1	23135850	23137199	1163
chr1	23167136	23169135	AT1G68845	.	+	chr1	23169000	23172449	2491
chr1	23171333	23173332	AT1G68860	.	+	chr1	23169000	23172449	2491
chr1	23250313	23252312	AT1G68850	.	+	chr1	23250450	23250599	93
chr1	23390817	23392816	AT1G68950	.	-	chr1	23390700	23392949	1278
chr1	23392852	23394851	AT1G68960	.	-	chr1	23390700	23392949	1278
chr1	23557887	23559886	AT1G68980	.	+	chr1	23559000	23559449	293
chr1	23559259	23561258	AT1G68970	.	-	chr1	23559000	23559449	293
chr1	23607220	23609219	AT1G69000	.	-	chr1	23607300	23607449	74
chr1	23648848	23650847	AT1G69010	.	+	chr1	23650800	23651849	282
chr1	23667368	23669367	AT1G68990	.	-	chr1	23667450	23667749	467
chr1	23667557	23669556	AT1G69040	.	-	chr1	23667450	23667749	467
chr1	23683199	23685198	AT1G69130	.	+	chr1	23685150	23686349	457
chr1	23684368	23686367	AT1G69160	.	-	chr1	23685150	23686349	457
chr1	23689444	23691443	AT1G69252	.	-	chr1	23689200	23690699	1191
chr1	23700968	23702967	AT1G69260	.	-	chr1	23701050	23701649	372
chr1	23706006	23708005	AT1G69300	.	-	chr1	23704800	23706149	489
chr1	23711902	23713901	AT1G69280	.	-	chr1	23712000	23713049	366
chr1	23732997	23734996	AT1G69290	.	+	chr1	23733750	23734349	233
chr1	23776353	23778352	AT1G69310	.	+	chr1	23776500	23776799	197
chr1	23777949	23779948	AT1G69410	.	+	chr1	23778450	23779499	260
chr1	23789585	23791584	AT1G69430	.	+	chr1	23790450	23791499	309
chr1	23800553	23802552	AT1G69500	.	+	chr1	23802450	23802749	186
chr1	23800559	23802558	AT1G69530	.	+	chr1	23802450	23802749	186
chr1	23801721	23803720	AT1G69572	.	-	chr1	23802450	23802749	186
chr1	23831558	23833557	AT1G69750	.	+	chr1	23833500	23835749	779
chr1	23833322	23835321	AT1G69760	.	-	chr1	23833500	23835749	779
chr1	23834249	23836248	AT1G69830	.	+	chr1	23833500	23835749	779
chr1	23835561	23837560	AT1G69840	.	+	chr1	23833500	23835749	779
chr1	23892174	23894173	AT1G69850	.	-	chr1	23890500	23892299	513
chr1	23931137	23933136	AT1G69890	.	+	chr1	23932950	23933249	146
chr1	23931380	23933379	AT1G69900	.	+	chr1	23932950	23933249	146
chr1	23932204	23934203	AT1G69910	.	-	chr1	23932950	23933249	146
chr1	23942847	23944846	AT1G70060	.	-	chr1	23943450	23946299	762
chr1	23944681	23946680	AT1G70050	.	-	chr1	23943450	23946299	762
chr1	23945773	23947772	AT1G70090	.	-	chr1	23943450	23946299	762
chr1	23954386	23956385	AT1G70100	.	+	chr1	23953350	23954999	507
chr1	24023197	24025196	AT1G70170	.	-	chr1	24021900	24023549	647
chr1	24048006	24050005	AT1G70185	.	+	chr1	24044700	24048599	2184
chr1	24100917	24102916	AT1G70190	.	+	chr1	24100500	24101249	246
chr1	24125561	24127560	AT1G70209	.	+	chr1	24127050	24127799	238
chr1	24139277	24141276	AT1G70250	.	-	chr1	24138600	24139799	357
chr1	24145044	24147043	AT1G70280	.	+	chr1	24146100	24146249	84
chr1	24145981	24147980	AT1G70370	.	-	chr1	24146100	24146249	84
chr1	24250422	24252421	AT1G70400	.	-	chr1	24251700	24253499	478
chr1	24252929	24254928	AT1G70410	.	+	chr1	24251700	24253499	478
chr1	24272897	24274896	AT1G70420	.	+	chr1	24272700	24276449	1928
chr1	24274039	24276038	AT1G70460	.	-	chr1	24272700	24276449	1928
chr1	24275772	24277771	AT1G70520	.	+	chr1	24272700	24276449	1928
chr1	24290478	24292477	AT1G70530	.	+	chr1	24292350	24293849	1186
chr1	24293169	24295168	AT1G70540	.	+	chr1	24292350	24293849	1186
chr1	24352771	24354770	AT1G70570	.	+	chr1	24354750	24355799	340
chr1	24357453	24359452	AT1G70610	.	+	chr1	24359250	24361199	856
chr1	24383900	24385899	AT1G70600	.	+	chr1	24385800	24387899	555
chr1	24383900	24385899	AT1G70780	.	+	chr1	24385800	24387899	555
chr1	24384080	24386079	AT1G70782	.	-	chr1	24385800	24387899	555
chr1	24384080	24386079	AT1G70840	.	-	chr1	24385800	24387899	555
chr1	24432954	24434953	AT1G70880	.	-	chr1	24432000	24433049	304
chr1	24432954	24434953	AT1G70895	.	-	chr1	24433500	24434249	200
chr1	24487074	24489073	AT1G70890	.	-	chr1	24486750	24487199	370
chr1	24487780	24489779	AT1G70900	.	+	chr1	24489600	24490049	251
chr1	24492734	24494733	AT1G70940	.	+	chr1	24492600	24493799	588
chr1	24551145	24553144	AT1G71015	.	-	chr1	24552000	24554999	1525
chr1	24551145	24553144	AT1G71020	.	-	chr1	24552000	24554999	1525
chr1	24552413	24554412	AT1G71030	.	+	chr1	24552000	24554999	1525
chr1	24552413	24554412	AT1G71350	.	+	chr1	24552000	24554999	1525
chr1	24600146	24602145	AT1G71490	.	+	chr1	24602100	24603149	678
chr1	24601158	24603157	AT1G71520	.	-	chr1	24602100	24603149	678
chr1	24610233	24612232	AT1G71530	.	-	chr1	24611550	24611849	358
chr1	24610620	24612619	AT1G71696	.	+	chr1	24611550	24611849	358
chr1	24635196	24637195	AT1G71697	.	+	chr1	24637050	24638849	1470
chr1	24645188	24647187	AT1G71700	.	+	chr1	24647100	24649349	7771
chr1	24653939	24655938	AT1G71710	.	-	chr1	24655050	24657599	1317
chr1	24683875	24685874	AT1G71830	.	-	chr1	24685800	24686249	184
chr1	24698435	24700434	AT1G71880	.	-	chr1	24695400	24698549	2292
chr1	24728615	24730614	AT1G71970	.	-	chr1	24729450	24729749	119
chr1	24771372	24773371	AT1G72030	.	-	chr1	24770100	24771599	2125
chr1	24810550	24812549	AT1G72020	.	-	chr1	24810900	24812699	1333
chr1	24810837	24812836	AT1G72150	.	+	chr1	24810900	24812699	1333
chr1	24812651	24814650	AT1G72180	.	-	chr1	24810900	24812699	1333
chr1	24831579	24833578	AT1G72240	.	+	chr1	24831300	24832349	380
chr1	24831579	24833578	AT1G72420	.	+	chr1	24831300	24832349	380
chr1	24837323	24839322	AT1G72430	.	-	chr1	24839250	24841049	582
chr1	24837323	24839322	AT1G72440	.	-	chr1	24839250	24841049	582
chr1	24839149	24841148	AT1G72510	.	+	chr1	24839250	24841049	582
chr1	24839149	24841148	AT1G72520	.	+	chr1	24839250	24841049	582
chr1	24881931	24883930	AT1G72550	.	+	chr1	24883800	24885449	645
chr1	24882681	24884680	AT1G72600	.	+	chr1	24883800	24885449	645
chr1	24899978	24901977	AT1G72620	.	+	chr1	24901950	24904649	1221
chr1	24907213	24909212	AT1G72610	.	+	chr1	24907650	24908399	420
chr1	24907237	24909236	AT1G72650	.	-	chr1	24907650	24908399	420
chr1	24913297	24915296	AT1G72640	.	-	chr1	24910950	24913649	1298
chr1	25029789	25031788	AT1G72700	.	-	chr1	25027500	25029899	1183
chr1	25034616	25036615	AT1G72710	.	+	chr1	25036500	25037099	225
chr1	25046861	25048860	AT1G72780	.	-	chr1	25047300	25049399	3974
chr1	25137938	25139937	AT1G72790	.	-	chr1	25137000	25138349	406
chr1	25228265	25230264	AT1G72900	.	+	chr1	25230150	25232249	1708
chr1	25264163	25266162	AT1G72910	.	+	chr1	25263000	25264199	682
chr1	25270182	25272181	AT1G72920	.	+	chr1	25272150	25272449	111
chr1	25271862	25273861	AT1G72930	.	-	chr1	25272150	25272449	111
chr1	25399588	25401587	AT1G72940	.	+	chr1	25400700	25401299	252
chr1	25455179	25457178	AT1G72950	.	+	chr1	25455000	25455899	309
chr1	25455736	25457735	AT1G73000	.	-	chr1	25455000	25455899	309
chr1	25464852	25466851	AT1G72990	.	+	chr1	25464750	25470299	2726
chr1	25471544	25473543	AT1G73020	.	+	chr1	25471200	25472399	414
chr1	25495290	25497289	AT1G73250	.	+	chr1	25495050	25496249	403
chr1	25560118	25562117	AT1G73510	.	+	chr1	25560750	25561649	318
chr1	25655445	25657444	AT1G73530	.	-	chr1	25656750	25657199	157
chr1	25656033	25658032	AT1G73540	.	+	chr1	25656750	25657199	157
chr1	25656033	25658032	AT1G73640	.	+	chr1	25657650	25660049	1488
chr1	25710908	25712907	AT1G73650	.	-	chr1	25712250	25714799	1565
chr1	25712239	25714238	AT1G73655	.	-	chr1	25712250	25714799	1565
chr1	25738003	25740002	AT1G73660	.	-	chr1	25733850	25738049	2923
chr1	25750735	25752734	AT1G73670	.	+	chr1	25752300	25753349	383
chr1	25754600	25756599	AT1G73690	.	+	chr1	25755450	25757849	922
chr1	25757842	25759841	AT1G73687	.	+	chr1	25755450	25757849	922
chr1	25766539	25768538	AT1G73750	.	+	chr1	25765950	25766849	363
chr1	25780029	25782028	AT1G73830	.	+	chr1	25782000	25784699	1220
chr1	25783506	25785505	AT1G73870	.	+	chr1	25782000	25784699	1220
chr1	25786608	25788607	AT1G73875	.	+	chr1	25787700	25787999	127
chr1	25827042	25829041	AT1G73900	.	+	chr1	25828950	25829699	517
chr1	25827654	25829653	AT1G73910	.	+	chr1	25828950	25829699	517
chr1	25828108	25830107	AT1G73890	.	-	chr1	25828950	25829699	517
chr1	25839320	25841319	AT1G73920	.	-	chr1	25840200	25840799	171
chr1	25870164	25872163	AT1G73950	.	-	chr1	25872150	25872449	152
chr1	25878327	25880326	AT1G74000	.	+	chr1	25880100	25882349	11985
chr1	25880434	25882433	AT1G74020	.	+	chr1	25880100	25882349	11985
chr1	25884536	25886535	AT1G74088	.	+	chr1	25886400	25886699	287
chr1	25885248	25887247	AT1G74380	.	-	chr1	25886400	25886699	287
chr1	25926196	25928195	AT1G74370	.	+	chr1	25928100	25928399	359
chr1	25927896	25929895	AT1G74440	.	+	chr1	25928100	25928399	359
chr1	25930998	25932997	AT1G74450	.	+	chr1	25932000	25932299	242
chr1	25932150	25934149	AT1G74448	.	-	chr1	25932000	25932299	242
chr1	25939164	25941163	AT1G74453	.	+	chr1	25941000	25941299	277
chr1	25939675	25941674	AT1G74456	.	+	chr1	25941000	25941299	277
chr1	25940967	25942966	AT1G74458	.	-	chr1	25941000	25941299	277
chr1	25956166	25958165	AT1G74460	.	+	chr1	25957350	25958699	369
chr1	25987730	25989729	AT1G74480	.	+	chr1	25989600	25989899	338
chr1	25998214	26000213	AT1G74580	.	+	chr1	26000100	26001749	960
chr1	26034733	26036732	AT1G74560	.	+	chr1	26035050	26035799	209
chr1	26037048	26039047	AT1G74570	.	+	chr1	26036850	26037899	309
chr1	26037048	26039047	AT1G74610	.	+	chr1	26038650	26040899	704
chr1	26047478	26049477	AT1G74620	.	+	chr1	26049300	26049599	293
chr1	26048191	26050190	AT1G74600	.	-	chr1	26049300	26049599	293
chr1	26049349	26051348	AT1G74670	.	-	chr1	26049300	26049599	293
chr1	26058036	26060035	AT1G74830	.	-	chr1	26059200	26059649	181
chr1	26087202	26089201	AT1G74840	.	+	chr1	26089200	26090249	354
chr1	26095787	26097786	AT1G74930	.	+	chr1	26097000	26097299	143
chr1	26121940	26123939	AT1G74920	.	+	chr1	26122200	26123549	323
chr1	26139836	26141835	AT1G74940	.	+	chr1	26141700	26144099	4376
chr1	26159599	26161598	AT1G74929	.	+	chr1	26161200	26163449	1221
chr1	26233284	26235283	AT1G75070	.	+	chr1	26234850	26235299	182
chr1	26240709	26242708	AT1G75080	.	-	chr1	26239350	26240849	2655
chr1	26293054	26295053	AT1G75060	.	-	chr1	26294250	26295599	598
chr1	26295835	26297834	AT1G75090	.	-	chr1	26296500	26296949	188
chr1	26300473	26302472	AT1G75170	.	-	chr1	26299200	26300549	446
chr1	26324617	26326616	AT1G75190	.	-	chr1	26322900	26324699	570
chr1	26327832	26329831	AT1G75180	.	-	chr1	26327400	26328149	258
chr1	26328114	26330113	AT1G75335	.	+	chr1	26327400	26328149	258
chr1	26381244	26383243	AT1G75370	.	+	chr1	26382150	26382299	174
chr1	26382226	26384225	AT1G75410	.	-	chr1	26382150	26382299	174
chr1	26398790	26400789	AT1G75420	.	+	chr1	26400450	26402849	1426
chr1	26401124	26403123	AT1G75470	.	+	chr1	26400450	26402849	1426
chr1	26421874	26423873	AT1G75490	.	+	chr1	26422350	26422799	167
chr1	26427733	26429732	AT1G75500	.	+	chr1	26429400	26430149	1628
chr1	26428543	26430542	AT1G75540	.	+	chr1	26429400	26430149	1628
chr1	26439797	26441796	AT1G75560	.	-	chr1	26439900	26440499	214
chr1	26450965	26452964	AT1G75570	.	+	chr1	26450400	26451149	321
chr1	26468704	26470703	AT1G75630	.	-	chr1	26470650	26474699	2441
chr1	26515189	26517188	AT1G75650	.	-	chr1	26511450	26515199	1830
chr1	26533461	26535460	AT1G75660	.	-	chr1	26533650	26536799	1270
chr1	26536672	26538671	AT1G75640	.	-	chr1	26533650	26536799	1270
chr1	26540763	26542762	AT1G75740	.	-	chr1	26539350	26540849	1072
chr1	26553846	26555845	AT1G75730	.	+	chr1	26555100	26555249	480
chr1	26587420	26589419	AT1G75750	.	-	chr1	26588100	26588699	240
chr1	26591380	26593379	AT1G75800	.	-	chr1	26591250	26591699	135
chr1	26591380	26593379	AT1G75790	.	-	chr1	26592450	26593199	207
chr1	26591930	26593929	AT1G75810	.	+	chr1	26592450	26593199	207
chr1	26606627	26608626	AT1G75850	.	+	chr1	26608200	26608499	142
chr1	26619961	26621960	AT1G75870	.	+	chr1	26620050	26621699	714
chr1	26619961	26621960	AT1G75860	.	+	chr1	26620050	26621699	714
chr1	26621660	26623659	AT1G75950	.	-	chr1	26620050	26621699	714
chr1	26621660	26623659	AT1G75960	.	-	chr1	26620050	26621699	714
chr1	26696393	26698392	AT1G75970	.	-	chr1	26694750	26696399	1916
chr1	26696393	26698392	AT1G76000	.	-	chr1	26694750	26696399	1916
chr1	26714067	26716066	AT1G75990	.	-	chr1	26714850	26716799	1644
chr1	26723779	26725778	AT1G76040	.	-	chr1	26725050	26726549	1274
chr1	26725899	26727898	AT1G76062	.	+	chr1	26725050	26726549	1274
chr1	26725899	26727898	AT1G76065	.	+	chr1	26727750	26729849	533
chr1	26726545	26728544	AT1G76080	.	-	chr1	26725050	26726549	1274
chr1	26726545	26728544	AT1G76090	.	-	chr1	26727750	26729849	533
chr1	26729813	26731812	AT1G76100	.	+	chr1	26727750	26729849	533
chr1	26741054	26743053	AT1G76150	.	+	chr1	26743050	26746799	3013
chr1	26790161	26792160	AT1G76160	.	-	chr1	26790300	26790899	227
chr1	26793176	26795175	AT1G76170	.	-	chr1	26794500	26796449	2398
chr1	26796365	26798364	AT1G76180	.	-	chr1	26794500	26796449	2398
chr1	26891232	26893231	AT1G76220	.	-	chr1	26891550	26891849	309
chr1	26935826	26937825	AT1G76240	.	-	chr1	26937450	26937899	159
chr1	26936525	26938524	AT1G76330	.	+	chr1	26937450	26937899	159
chr1	26937567	26939566	AT1G76410	.	+	chr1	26937450	26937899	159
chr1	26964887	26966886	AT1G76440	.	+	chr1	26964300	26965499	310
chr1	26969223	26971222	AT1G76600	.	+	chr1	26971200	26972249	384
chr1	26971389	26973388	AT1G76640	.	+	chr1	26971200	26972249	384
chr1	26971389	26973388	AT1G76650	.	+	chr1	26973000	26973749	296
chr1	26976832	26978831	AT1G76680	.	-	chr1	26976600	26977049	136
chr1	27016158	27018157	AT1G76670	.	+	chr1	27016950	27017399	175
chr1	27052180	27054179	AT1G76690	.	+	chr1	27054150	27056399	1715
chr1	27091028	27093027	AT1G76700	.	+	chr1	27093000	27094349	523
chr1	27108865	27110864	AT1G76820	.	+	chr1	27108750	27109649	573
chr1	27110432	27112431	AT1G76810	.	-	chr1	27111900	27112199	143
chr1	27146460	27148459	AT1G76880	.	+	chr1	27148350	27151349	2591
chr1	27160820	27162819	AT1G76892	.	+	chr1	27162750	27168149	2234
chr1	27160820	27162819	AT1G76920	.	+	chr1	27162750	27168149	2234
chr1	27188179	27190178	AT1G76930	.	+	chr1	27190050	27190799	331
chr1	27263670	27265669	AT1G76970	.	-	chr1	27264000	27265799	1414
chr1	27265631	27267630	AT1G76994	.	-	chr1	27264000	27265799	1414
chr1	27273597	27275596	AT1G77020	.	-	chr1	27273900	27276299	963
chr1	27301389	27303388	AT1G77040	.	+	chr1	27301650	27302399	197
chr1	27301389	27303388	AT1G77093	.	+	chr1	27303000	27305399	1369
chr1	27306515	27308514	AT1G77180	.	+	chr1	27308400	27309149	294
chr1	27324038	27326037	AT1G77190	.	-	chr1	27324150	27324749	187
chr1	27336125	27338124	AT1G77500	.	+	chr1	27338100	27340049	1986
chr1	27339079	27341078	AT1G77570	.	+	chr1	27338100	27340049	1986
chr1	27340045	27342044	AT1G77550	.	-	chr1	27338100	27340049	1986
chr1	27347467	27349466	AT1G77560	.	+	chr1	27348450	27349799	590
chr1	27348257	27350256	AT1G77650	.	-	chr1	27348450	27349799	590
chr1	27363896	27365895	AT1G77670	.	+	chr1	27365700	27366749	311
chr1	27370271	27372270	AT1G77760	.	+	chr1	27371700	27372599	275
chr1	27391385	27393384	AT1G77890	.	+	chr1	27393150	27394049	863
chr1	27392747	27394746	AT1G77910	.	+	chr1	27393150	27394049	863
chr1	27392747	27394746	AT1G78000	.	+	chr1	27394500	27394949	161
chr1	27430195	27432194	AT1G78010	.	+	chr1	27432150	27433799	1320
chr1	27433614	27435613	AT1G78050	.	+	chr1	27432150	27433799	1320
chr1	27433614	27435613	AT1G78070	.	+	chr1	27435600	27437099	1492
chr1	27435928	27437927	AT1G78080	.	+	chr1	27435600	27437099	1492
chr1	27435928	27437927	AT1G78100	.	+	chr1	27437850	27440849	4260
chr1	27437452	27439451	AT1G78206	.	+	chr1	27437850	27440849	4260
chr1	27440238	27442237	AT1G78220	.	+	chr1	27437850	27440849	4260
chr1	27440238	27442237	AT1G78250	.	+	chr1	27442200	27443999	1911
chr1	27442585	27444584	AT1G78265	.	+	chr1	27442200	27443999	1911
chr1	27460995	27462994	AT1G78280	.	+	chr1	27462600	27462899	118
chr1	27462390	27464389	AT1G78270	.	-	chr1	27462600	27462899	118
chr1	27473555	27475554	AT1G78350	.	-	chr1	27473850	27474599	341
chr1	27546436	27548435	AT1G78340	.	-	chr1	27547050	27548099	394
chr1	27643190	27645189	AT1G78370	.	-	chr1	27645000	27647249	10325
chr1	27645395	27647394	AT1G78380	.	-	chr1	27645000	27647249	10325
chr1	27646699	27648698	AT1G78450	.	-	chr1	27645000	27647249	10325
chr1	27684992	27686991	AT1G78460	.	+	chr1	27684750	27685349	205
chr1	27690113	27692112	AT1G78600	.	-	chr1	27691650	27692099	316
chr1	27691815	27693814	AT1G78610	.	-	chr1	27691650	27692099	316
chr1	27697212	27699211	AT1G78680	.	-	chr1	27698850	27699149	110
chr1	27698050	27700049	AT1G78740	.	+	chr1	27698850	27699149	110
chr1	27712948	27714947	AT1G78790	.	+	chr1	27711600	27713849	3397
chr1	27713416	27715415	AT1G78815	.	-	chr1	27711600	27713849	3397
chr1	27734630	27736629	AT1G78820	.	+	chr1	27736200	27736499	185
chr1	27757975	27759974	AT1G78830	.	+	chr1	27759900	27762299	1239
chr1	27777166	27779165	AT1G78840	.	+	chr1	27779100	27779849	214
chr1	27779006	27781005	AT1G78850	.	+	chr1	27779100	27779849	214
chr1	27786983	27788982	AT1G78880	.	+	chr1	27788850	27789149	498
chr1	27787293	27789292	AT1G78882	.	+	chr1	27788850	27789149	498
chr1	27788659	27790658	AT1G78900	.	-	chr1	27788850	27789149	498
chr1	27788875	27790874	AT1G78910	.	+	chr1	27788850	27789149	498
chr1	27804605	27806604	AT1G78990	.	-	chr1	27804600	27804899	116
chr1	27831432	27833431	AT1G78995	.	-	chr1	27831600	27832199	198
chr1	27837318	27839317	AT1G79040	.	-	chr1	27836550	27837599	314
chr1	27837318	27839317	AT1G79080	.	-	chr1	27838650	27839249	193
chr1	27859116	27861115	AT1G79150	.	+	chr1	27859950	27860699	336
chr1	27957578	27959577	AT1G79170	.	+	chr1	27959400	27960749	417
chr1	27959367	27961366	AT1G79160	.	-	chr1	27959400	27960749	417
chr1	27980405	27982404	AT1G79240	.	-	chr1	27980400	27980549	255
chr1	27980405	27982404	AT1G79270	.	-	chr1	27982050	27985199	2463
chr1	27980509	27982508	AT1G79290	.	+	chr1	27980400	27980549	255
chr1	27980509	27982508	AT1G79300	.	+	chr1	27982050	27985199	2463
chr1	27982281	27984280	AT1G79310	.	-	chr1	27982050	27985199	2463
chr1	27984714	27986713	AT1G79280	.	-	chr1	27982050	27985199	2463
chr1	27984827	27986826	AT1G79330	.	-	chr1	27982050	27985199	2463
chr1	27984957	27986956	AT1G79340	.	+	chr1	27982050	27985199	2463
chr1	27989802	27991801	AT1G79380	.	-	chr1	27991200	27994199	2215
chr1	27994179	27996178	AT1G79400	.	-	chr1	27991200	27994199	2215
chr1	28018777	28020776	AT1G79510	.	+	chr1	28020300	28020599	338
chr1	28020050	28022049	AT1G79529	.	-	chr1	28020300	28020599	338
chr1	28020464	28022463	AT1G79520	.	-	chr1	28020300	28020599	338
chr1	28025960	28027959	AT1G79540	.	+	chr1	28027500	28028099	178
chr1	28026252	28028251	AT1G79650	.	+	chr1	28027500	28028099	178
chr1	28027841	28029840	AT1G79710	.	-	chr1	28027500	28028099	178
chr1	28051286	28053285	AT1G79740	.	+	chr1	28053150	28055399	4228
chr1	28115230	28117229	AT1G79820	.	-	chr1	28114800	28117649	2099
chr1	28117406	28119405	AT1G79860	.	-	chr1	28114800	28117649	2099
chr1	28142132	28144131	AT1G79890	.	+	chr1	28144050	28145399	714
chr1	28142745	28144744	AT1G79950	.	-	chr1	28144050	28145399	714
chr1	28144059	28146058	AT1G79990	.	+	chr1	28144050	28145399	714
chr1	28144099	28146098	AT1G79980	.	-	chr1	28144050	28145399	714
chr1	28182532	28184531	AT1G80030	.	+	chr1	28184400	28184699	197
chr1	28183504	28185503	AT1G80170	.	+	chr1	28184400	28184699	197
chr1	28183504	28185503	AT1G80190	.	-	chr1	28184400	28184699	197
chr1	28189726	28191725	AT1G80180	.	-	chr1	28190250	28190999	257
chr1	28211807	28213806	AT1G80230	.	+	chr1	28212750	28213649	359
chr1	28217382	28219381	AT1G80245	.	+	chr1	28215600	28218449	1549
chr1	28218331	28220330	AT1G80240	.	-	chr1	28215600	28218449	1549
chr1	28266541	28268540	AT1G80260	.	+	chr1	28266000	28266599	312
chr1	28279899	28281898	AT1G80250	.	-	chr1	28281150	28282649	478
chr1	28302604	28304603	AT1G80430	.	-	chr1	28303050	28303649	168
chr1	28303297	28305296	AT1G80420	.	+	chr1	28303050	28303649	168
chr1	28328072	28330071	AT1G80440	.	+	chr1	28329450	28329899	293
chr1	28333502	28335501	AT1G80600	.	+	chr1	28335450	28340249	4108
chr1	28333502	28335501	AT1G80620	.	+	chr1	28335450	28340249	4108
chr1	28340242	28342241	AT1G80820	.	-	chr1	28335450	28340249	4108
chr1	28340242	28342241	AT1G80840	.	-	chr1	28335450	28340249	4108
chr1	28364027	28366026	AT1G80920	.	+	chr1	28365900	28368149	1332
chr1	28373242	28375241	AT1G80940	.	-	chr1	28373400	28373699	252
chr1	28373562	28375561	AT1G80930	.	-	chr1	28373400	28373699	252
chr1	28398608	28400607	AT2G01008	.	+	chr1	28399050	28399199	75
chr1	28405984	28407983	AT2G01010	.	+	chr1	28407750	28408199	372
chr1	28406147	28408146	AT2G01020	.	+	chr1	28407750	28408199	372
chr1	28407052	28409051	AT2G01021	.	-	chr1	28407750	28408199	372
chr1	28438889	28440888	AT2G01023	.	+	chr1	28440750	28441049	248
chr1	28439668	28441667	AT2G01022	.	-	chr1	28440750	28441049	248
chr1	28439668	28441667	AT2G01024	.	-	chr1	28441500	28442399	281
chr1	28442368	28444367	AT2G01026	.	-	chr1	28441500	28442399	281
chr1	28456782	28458781	AT2G01029	.	+	chr1	28458750	28461149	967
chr1	28457529	28459528	AT2G01028	.	-	chr1	28458750	28461149	967
chr1	28459664	28461663	AT2G01031	.	+	chr1	28458750	28461149	967
chr1	28483929	28485928	AT2G01034	.	-	chr1	28484850	28486049	414
chr1	28484229	28486228	AT2G01100	.	+	chr1	28484850	28486049	414
chr1	28485952	28487951	AT2G01120	.	-	chr1	28484850	28486049	414
chr1	28514548	28516547	AT2G01160	.	+	chr1	28516500	28518149	663
chr1	28514548	28516547	AT2G01175	.	+	chr1	28516500	28518149	663
chr1	28516033	28518032	AT2G01290	.	+	chr1	28516500	28518149	663
chr1	28516033	28518032	AT2G01300	.	+	chr1	28516500	28518149	663
chr1	28520057	28522056	AT2G01310	.	-	chr1	28519650	28520249	466
chr1	28525767	28527766	AT2G01422	.	+	chr1	28527600	28528199	531
chr1	28526777	28528776	AT2G01440	.	-	chr1	28527600	28528199	531
chr1	28536830	28538829	AT2G01450	.	+	chr1	28537050	28537349	130
chr1	28544854	28546853	AT2G01460	.	-	chr1	28546500	28546799	109
chr1	28545377	28547376	AT2G01470	.	-	chr1	28546500	28546799	109
chr1	28545377	28547376	AT2G01480	.	-	chr1	28547250	28549799	1101
chr1	28549420	28551419	AT2G01490	.	-	chr1	28547250	28549799	1101
chr1	28551782	28553781	AT2G01530	.	-	chr1	28553250	28555049	691
chr1	28554769	28556768	AT2G01590	.	-	chr1	28553250	28555049	691
chr1	28577701	28579700	AT2G01640	.	-	chr1	28577700	28581149	1600
chr1	28581134	28583133	AT2G01670	.	-	chr1	28577700	28581149	1600
chr1	28586226	28588225	AT2G01700	.	-	chr1	28586400	28588199	9308
chr1	28587878	28589877	AT2G01860	.	-	chr1	28586400	28588199	9308
chr1	28598301	28600300	AT2G01890	.	-	chr1	28598250	28598549	135
chr1	28603930	28605929	AT2G01918	.	-	chr1	28602450	28603949	2946
chr1	28632692	28634691	AT2G02100	.	+	chr1	28634550	28634849	551
chr1	28666848	28668847	AT2G02190	.	+	chr1	28668750	28669949	522
chr1	28683751	28685750	AT2G02200	.	-	chr1	28685100	28687049	1086
chr1	28744888	28746887	AT2G02205	.	+	chr1	28746750	28748099	1690
chr1	28765804	28767803	AT2G02210	.	-	chr1	28766550	28767599	1671
chr1	28767518	28769517	AT2G02230	.	-	chr1	28766550	28767599	1671
chr1	28774846	28776845	AT2G02350	.	+	chr1	28776750	28780349	2988
chr1	28774902	28776901	AT2G02370	.	-	chr1	28776750	28780349	2988
chr1	28776890	28778889	AT2G02360	.	+	chr1	28776750	28780349	2988
chr1	28783249	28785248	AT2G02410	.	-	chr1	28782600	28783349	229
chr1	28835573	28837572	AT2G02600	.	+	chr1	28836300	28836599	142
chr1	28836587	28838586	AT2G02710	.	-	chr1	28836300	28836599	142
chr1	28863500	28865499	AT2G02880	.	+	chr1	28865400	28867649	802
chr1	28871271	28873270	AT2G02890	.	+	chr1	28872900	28874699	675
chr1	28890062	28892061	AT2G02900	.	+	chr1	28890300	28890899	250
chr1	28896884	28898883	AT2G02910	.	-	chr1	28896300	28896899	191
chr1	28925405	28927404	AT2G02930	.	-	chr1	28925400	28925699	127
chr1	28935637	28937636	AT2G02990	.	+	chr1	28933500	28935749	664
chr1	28947032	28949031	AT2G03000	.	-	chr1	28947450	28947749	393
chr1	28947626	28949625	AT2G03200	.	-	chr1	28947450	28947749	393
chr1	28960508	28962507	AT2G03220	.	+	chr1	28960050	28960649	370
chr1	29002136	29004135	AT2G03240	.	-	chr1	29002200	29002499	415
chr1	29002287	29004286	AT2G03430	.	-	chr1	29002200	29002499	415
chr1	29119489	29121488	AT2G03445	.	+	chr1	29120550	29121749	323
chr1	29141350	29143349	AT2G03450	.	+	chr1	29143050	29143799	327
chr1	29143012	29145011	AT2G03490	.	-	chr1	29143050	29143799	327
chr1	29143162	29145161	AT2G03667	.	-	chr1	29143050	29143799	327
chr1	29179110	29181109	AT2G03660	.	+	chr1	29178750	29179499	419
chr1	29190976	29192975	AT2G03690	.	-	chr1	29191650	29191949	107
chr1	29239446	29241445	AT2G03700	.	-	chr1	29235600	29239499	10291
chr1	29290123	29292122	AT2G03730	.	+	chr1	29290200	29290799	282
chr1	29294138	29296137	AT2G03750	.	+	chr1	29295900	29296049	72
chr1	29327735	29329734	AT2G03760	.	+	chr1	29329200	29333099	1248
chr1	29331500	29333499	AT2G03790	.	+	chr1	29329200	29333099	1248
chr1	29345581	29347580	AT2G03780	.	+	chr1	29345850	29347349	1540
chr1	29353022	29355021	AT2G03880	.	+	chr1	29355000	29356649	679
chr1	29362249	29364248	AT2G04420	.	+	chr1	29364150	29367299	13456
chr1	29385795	29387794	AT2G04670	.	+	chr1	29387700	29389649	2173
chr1	29420452	29422451	AT2G04700	.	+	chr1	29421900	29422799	338
chr1	29427182	29429181	AT2G04795	.	-	chr1	29427750	29428199	296
chr1	29444011	29446010	AT2G04900	.	-	chr1	29443950	29444249	447
chr1	29448772	29450771	AT2G04940	.	+	chr1	29450250	29450699	188
chr1	29450555	29452554	AT2G04950	.	+	chr1	29450250	29450699	188
chr1	29450555	29452554	AT2G04970	.	+	chr1	29452350	29453099	307
chr1	29452418	29454417	AT2G04980	.	-	chr1	29452350	29453099	307
chr1	29472914	29474913	AT2G04990	.	+	chr1	29472900	29474099	284
chr1	29473864	29475863	AT2G05070	.	-	chr1	29472900	29474099	284
chr1	29485291	29487290	AT2G05090	.	-	chr1	29485950	29488049	1491
chr1	29487907	29489906	AT2G05100	.	-	chr1	29485950	29488049	1491
chr1	29517934	29519933	AT2G05380	.	-	chr1	29517750	29519399	605
chr1	29519324	29521323	AT2G05440	.	-	chr1	29517750	29519399	605
chr1	29565187	29567186	AT2G05450	.	+	chr1	29566350	29569199	1028
chr1	29565187	29567186	AT2G05490	.	+	chr1	29566350	29569199	1028
chr1	29572127	29574126	AT2G05520	.	-	chr1	29572050	29573249	360
chr1	29591781	29593780	AT2G05540	.	+	chr1	29593500	29594249	287
chr1	29611493	29613492	AT2G05560	.	-	chr1	29611800	29612249	199
chr1	29625079	29627078	AT2G05550	.	-	chr1	29625300	29625749	140
chr1	29632746	29634745	AT2G05590	.	-	chr1	29634000	29635799	1073
chr1	29635814	29637813	AT2G05660	.	-	chr1	29636700	29638649	3021
chr1	29638553	29640552	AT2G05720	.	-	chr1	29636700	29638649	3021
chr1	29640818	29642817	AT2G05765	.	-	chr1	29641350	29644049	3595
chr1	29643432	29645431	AT2G05800	.	-	chr1	29641350	29644049	3595
chr1	29643432	29645431	AT2G05840	.	-	chr1	29645400	29646299	272
chr1	29655950	29657949	AT2G05940	.	-	chr1	29657700	29658899	631
chr1	29655950	29657949	AT2G06410	.	-	chr1	29657700	29658899	631
chr1	29658184	29660183	AT2G06430	.	+	chr1	29657700	29658899	631
chr1	29663218	29665217	AT2G06440	.	+	chr1	29663400	29665199	670
chr1	29663218	29665217	AT2G06450	.	+	chr1	29663400	29665199	670
chr1	29714970	29716969	AT2G06480	.	-	chr1	29716200	29716499	135
chr1	29716112	29718111	AT2G06470	.	-	chr1	29716200	29716499	135
chr1	29734016	29736015	AT2G06520	.	+	chr1	29736000	29737799	2718
chr1	29748945	29750944	AT2G06530	.	-	chr1	29748900	29749199	122
chr1	29777990	29779989	AT2G06600	.	-	chr1	29779350	29780849	553
chr1	29780273	29782272	AT2G06680	.	+	chr1	29779350	29780849	553
chr1	29780774	29782773	AT2G06750	.	-	chr1	29779350	29780849	553
chr1	29802123	29804122	AT2G06775	.	+	chr1	29803950	29809649	13158
chr1	29813506	29815505	AT2G06800	.	+	chr1	29814450	29815349	237
chr1	29831117	29833116	AT2G06850	.	+	chr1	29832900	29833199	233
chr1	29831718	29833717	AT2G06860	.	+	chr1	29832900	29833199	233
chr1	29831718	29833717	AT2G06890	.	+	chr1	29833650	29833799	226
chr1	29831921	29833920	AT2G07100	.	+	chr1	29832900	29833199	233
chr1	29831921	29833920	AT2G07213	.	+	chr1	29833650	29833799	226
chr1	29832979	29834978	AT2G07240	.	-	chr1	29832900	29833199	233
chr1	29832979	29834978	AT2G07250	.	-	chr1	29833650	29833799	226
chr1	29836653	29838652	AT2G07260	.	+	chr1	29837850	29838449	210
chr1	29840771	29842770	AT2G07362	.	+	chr1	29842650	29844899	1041
chr1	29858491	29860490	AT2G07360	.	+	chr1	29860350	29863499	1117
chr1	29858491	29860490	AT2G07390	.	+	chr1	29860350	29863499	1117
chr1	29862992	29864991	AT2G07395	.	+	chr1	29860350	29863499	1117
chr1	29862992	29864991	AT2G07486	.	+	chr1	29860350	29863499	1117
chr1	29909333	29911332	AT2G07490	.	-	chr1	29910600	29911949	515
chr1	29913662	29915661	AT2G07744	.	+	chr1	29914650	29915849	355
chr1	29914615	29916614	AT2G07742	.	-	chr1	29914650	29915849	355
chr1	29922677	29924676	AT2G07773	.	-	chr1	29923350	29924249	283
chr1	29975272	29977271	AT2G07749	.	-	chr1	29976450	29976899	257
chr1	29993116	29995115	AT2G07777	.	+	chr1	29993100	29993699	183
chr1	30007021	30009020	AT2G07671	.	-	chr1	30007050	30007349	114
chr1	30027378	30029377	AT2G07779	.	-	chr1	30027600	30027899	145
chr1	30044176	30046175	AT2G07672	.	-	chr1	30045600	30046949	455
chr1	30046655	30048654	AT2G07743	.	+	chr1	30045600	30046949	455
chr1	30071580	30073579	AT2G07684	.	+	chr1	30073350	30073649	145
chr1	30082114	30084113	AT2G07673	.	+	chr1	30083850	30084299	451
chr1	30084070	30086069	AT2G07745	.	-	chr1	30083850	30084299	451
chr1	30084070	30086069	AT2G07674	.	-	chr1	30085500	30085799	147
chr1	30108967	30110966	AT2G07751	.	-	chr1	30108900	30109499	224
chr1	30155714	30157713	AT2G07675	.	-	chr1	30156300	30157799	650
chr1	30157077	30159076	AT2G07767	.	+	chr1	30156300	30157799	650
chr1	30157585	30159584	AT2G07676	.	-	chr1	30156300	30157799	650
chr1	30171102	30173101	AT2G07768	.	-	chr1	30171750	30172799	288
chr1	30172178	30174177	AT2G07769	.	+	chr1	30171750	30172799	288
chr1	30172178	30174177	AT2G07746	.	+	chr1	30173850	30174149	239
chr1	30172840	30174839	AT2G07748	.	-	chr1	30173850	30174149	239
chr1	30173785	30175784	AT2G07678	.	+	chr1	30173850	30174149	239
chr1	30174086	30176085	AT2G07669	.	-	chr1	30173850	30174149	239
chr1	30235784	30237783	AT2G07681	.	+	chr1	30237600	30237899	310
chr1	30237717	30239716	AT2G07778	.	-	chr1	30237600	30237899	310
chr1	30239607	30241606	AT2G07682	.	+	chr1	30241500	30244199	11416
chr1	30300554	30302553	AT2G07683	.	-	chr1	30302400	30303449	293
chr1	30303362	30305361	AT2G07772	.	+	chr1	30302400	30303449	293
chr1	30368572	30370571	AT2G07752	.	+	chr1	30370500	30371399	239
chr1	30381691	30383690	AT2G07753	.	+	chr1	30383550	30385799	4094
chr1	30404691	30406690	AT2G07754	.	-	chr1	30403050	30405599	6067
chr1	30408701	30410700	AT2G07774	.	+	chr1	30410400	30412499	1012
chr1	30409711	30411710	AT2G07685	.	-	chr1	30410400	30412499	1012
chr2	975	1024	AT2G07686	.	+	chr2	900	10649	456484
chr2	1706	3705	AT2G07687	.	+	chr2	900	10649	456484
chr2	3782	5781	AT2G07784	.	+	chr2	900	10649	456484
chr2	4571	6570	AT2G07755	.	+	chr2	900	10649	456484
chr2	9768	11767	AT2G07792	.	-	chr2	900	10649	456484
chr2	12862	14861	AT2G07689	.	-	chr2	13350	15299	542
chr2	16378	18377	AT2G07693	.	-	chr2	18150	18749	160
chr2	22541	24540	AT2G07691	.	-	chr2	21300	23699	619
chr2	22541	24540	AT2G07692	.	-	chr2	24150	25799	503
chr2	26465	28464	AT2G07695	.	+	chr2	26400	27299	239
chr2	26924	28923	AT2G07694	.	-	chr2	26400	27299	239
chr2	26924	28923	AT2G07785	.	-	chr2	28500	29399	230
chr2	40359	42358	AT2G07599	.	-	chr2	39750	40799	374
chr2	48351	50350	AT2G07696	.	-	chr2	42750	48749	1704
chr2	79437	81436	AT2G07798	.	+	chr2	81150	81449	189
chr2	83401	85400	AT2G07697	.	+	chr2	82950	83549	345
chr2	100065	102064	AT2G07698	.	+	chr2	100650	101399	248
chr2	100065	102064	AT2G07667	.	+	chr2	101850	102299	402
chr2	106217	108216	AT2G07793	.	-	chr2	107550	108749	486
chr2	150383	152382	AT2G07701	.	-	chr2	149700	152849	1651
chr2	151730	153729	AT2G07702	.	-	chr2	149700	152849	1651
chr2	152643	154642	AT2G07703	.	-	chr2	149700	152849	1651
chr2	181940	183939	AT2G07705	.	+	chr2	179700	183299	1620
chr2	199249	201248	AT2G07704	.	-	chr2	199200	202349	1280
chr2	202307	204306	AT2G07794	.	-	chr2	199200	202349	1280
chr2	204136	206135	AT2G07707	.	+	chr2	205800	205949	74
chr2	214473	216472	AT2G07708	.	-	chr2	215850	215999	72
chr2	214722	216721	AT2G07706	.	+	chr2	215850	215999	72
chr2	219246	221245	AT2G07713	.	+	chr2	220800	221249	257
chr2	237705	239704	AT2G07714	.	+	chr2	239550	240899	398
chr2	264630	266629	AT2G07715	.	+	chr2	264450	264749	125
chr2	281004	283003	AT2G07718	.	+	chr2	278550	281399	787
chr2	298102	300101	AT2G07719	.	-	chr2	296100	298199	4466
chr2	315159	317158	AT2G07721	.	-	chr2	316650	317249	347
chr2	386055	388054	AT2G07722	.	+	chr2	385200	387899	3041
chr2	399209	401208	AT2G07756	.	-	chr2	397800	399449	454
chr2	425714	427713	AT2G07815	.	-	chr2	426750	427649	247
chr2	526350	528349	AT2G07725	.	+	chr2	528300	529499	2186
chr2	565873	567872	AT2G07724	.	+	chr2	567000	567749	379
chr2	574369	576368	AT2G07727	.	-	chr2	574950	575549	168
chr2	576591	578590	AT2G07757	.	-	chr2	578100	578549	190
chr2	582051	584050	AT2G07728	.	-	chr2	582150	582449	135
chr2	591651	593650	AT2G07820	.	-	chr2	591750	591899	76
chr2	619092	621091	AT2G07758	.	-	chr2	620850	621449	170
chr2	619155	621154	AT2G07729	.	+	chr2	620850	621449	170
chr2	620769	622768	AT2G07732	.	-	chr2	620850	621449	170
chr2	630640	632639	AT2G07827	.	+	chr2	631050	631499	230
chr2	704796	706795	AT2G07734	.	+	chr2	706650	706949	421
chr2	760872	762871	AT2G07825	.	-	chr2	758250	760949	946
chr2	839246	841245	AT2G07787	.	+	chr2	840000	840449	195
chr2	846617	848616	AT2G07830	.	-	chr2	846750	847049	428
chr2	846928	848927	AT2G07735	.	-	chr2	846750	847049	428
chr2	849599	851598	AT2G07736	.	-	chr2	849750	850199	914
chr2	852223	854222	AT2G07775	.	-	chr2	852750	853199	483
chr2	871506	873505	AT2G07737	.	+	chr2	871650	873449	492
chr2	873233	875232	AT2G07806	.	+	chr2	871650	873449	492
chr2	967919	969918	AT2G07795	.	-	chr2	966450	967949	436
chr2	972408	974407	AT2G07759	.	-	chr2	973200	973499	111
chr2	977338	979337	AT2G07761	.	-	chr2	976950	977699	298
chr2	1037633	1039632	AT2G07738	.	-	chr2	1038900	1040099	481
chr2	1038938	1040937	AT2G07762	.	+	chr2	1038900	1040099	481
chr2	1039388	1041387	AT2G07763	.	+	chr2	1038900	1040099	481
chr2	1054791	1056790	AT2G07764	.	-	chr2	1054650	1054949	341
chr2	1112127	1114126	AT2G07765	.	+	chr2	1113900	1114199	148
chr2	1114056	1116055	AT2G07739	.	-	chr2	1113900	1114199	148
chr2	1123172	1125171	AT2G07741	.	-	chr2	1123350	1123499	71
chr2	1123462	1125461	AT2G07766	.	-	chr2	1123350	1123499	71
chr2	1140187	1142186	AT2G07835	.	-	chr2	1139700	1140299	241
chr2	1149062	1151061	AT2G07789	.	-	chr2	1147500	1150799	1246
chr2	1149062	1151061	AT2G07730	.	-	chr2	1147500	1150799	1246
chr2	1150664	1152663	AT2G07740	.	-	chr2	1147500	1150799	1246
chr2	1150664	1152663	AT2G07981	.	-	chr2	1147500	1150799	1246
chr2	1152385	1154384	AT2G08986	.	+	chr2	1154250	1154549	262
chr2	1154292	1156291	AT2G09187	.	-	chr2	1154250	1154549	262
chr2	1179537	1181536	AT2G09820	.	+	chr2	1181400	1181999	161
chr2	1533489	1535488	AT2G09830	.	+	chr2	1533450	1534049	272
chr2	1636085	1638084	AT2G09910	.	-	chr2	1636950	1637549	264
chr2	1644807	1646806	AT2G09900	.	+	chr2	1646100	1646549	209
chr2	1680953	1682952	AT2G09930	.	+	chr2	1682850	1683149	125
chr2	1720481	1722480	AT2G10140	.	+	chr2	1720200	1720799	178
chr2	1740389	1742388	AT2G10130	.	-	chr2	1741500	1742399	322
chr2	1741182	1743181	AT2G10270	.	+	chr2	1741500	1742399	322
chr2	1750208	1752207	AT2G10265	.	-	chr2	1749900	1751699	484
chr2	1756569	1758568	AT2G10285	.	-	chr2	1756650	1756949	137
chr2	1756936	1758935	AT2G10290	.	+	chr2	1756650	1756949	137
chr2	1800393	1802392	AT2G10400	.	-	chr2	1798350	1800449	11506
chr2	1820702	1822701	AT2G10420	.	-	chr2	1822350	1824449	20581
chr2	1824426	1826425	AT2G10490	.	-	chr2	1822350	1824449	20581
chr2	1964816	1966815	AT2G10550	.	+	chr2	1966800	1968599	6049
chr2	1991082	1993081	AT2G10606	.	+	chr2	1993050	1994699	1166
chr2	1994202	1996201	AT2G10630	.	+	chr2	1993050	1994699	1166
chr2	2009702	2011701	AT2G10640	.	-	chr2	2010000	2010449	184
chr2	2024162	2026161	AT2G10670	.	+	chr2	2026050	2027399	2141
chr2	2031156	2033155	AT2G10680	.	+	chr2	2033100	2035199	5622
chr2	2040471	2042470	AT2G10780	.	+	chr2	2041950	2042399	176
chr2	2040702	2042701	AT2G10770	.	-	chr2	2041950	2042399	176
chr2	2065097	2067096	AT2G10790	.	+	chr2	2065200	2066099	385
chr2	2114700	2116699	AT2G10833	.	-	chr2	2115000	2115449	154
chr2	2145192	2147191	AT2G10860	.	+	chr2	2146200	2146949	213
chr2	2184646	2186645	AT2G10870	.	-	chr2	2183850	2185199	397
chr2	2200628	2202627	AT2G10940	.	+	chr2	2201100	2202149	267
chr2	2232092	2234091	AT2G10960	.	+	chr2	2232000	2233049	337
chr2	2289308	2291307	AT2G10965	.	-	chr2	2287200	2289449	1664
chr2	2534390	2536389	AT2G11010	.	-	chr2	2534700	2535899	415
chr2	2541161	2543160	AT2G11030	.	+	chr2	2542050	2543099	399
chr2	2548125	2550124	AT2G11070	.	+	chr2	2547900	2549999	675
chr2	2557523	2559522	AT2G11110	.	-	chr2	2558400	2558699	248
chr2	2568237	2570236	AT2G11270	.	+	chr2	2568600	2569199	160
chr2	2569289	2571288	AT2G11240	.	-	chr2	2570700	2571449	192
chr2	2588359	2590358	AT2G11271	.	-	chr2	2587200	2590649	3668
chr2	2590454	2592453	AT2G11290	.	-	chr2	2587200	2590649	3668
chr2	2590454	2592453	AT2G11400	.	-	chr2	2592150	2592599	191
chr2	2637598	2639597	AT2G11430	.	+	chr2	2638800	2639549	201
chr2	2665277	2667276	AT2G11590	.	+	chr2	2664450	2665649	359
chr2	2687732	2689731	AT2G11670	.	-	chr2	2688000	2688449	168
chr2	2706213	2708212	AT2G11700	.	-	chr2	2707650	2709899	679
chr2	2715359	2717358	AT2G11690	.	+	chr2	2716650	2717699	322
chr2	2761526	2763525	AT2G11740	.	+	chr2	2763450	2766599	4322
chr2	2764356	2766355	AT2G11750	.	+	chr2	2763450	2766599	4322
chr2	2793097	2795096	AT2G11775	.	+	chr2	2794350	2794499	74
chr2	2945081	2947080	AT2G11778	.	-	chr2	2944950	2945549	183
chr2	2994582	2996581	AT2G11780	.	+	chr2	2996400	2997299	242
chr2	3012334	3014333	AT2G11810	.	-	chr2	3013500	3014249	312
chr2	3013826	3015825	AT2G12100	.	+	chr2	3013500	3014249	312
chr2	3013826	3015825	AT2G12150	.	+	chr2	3014700	3015749	614
chr2	3021699	3023698	AT2G12210	.	-	chr2	3021000	3022049	325
chr2	3021699	3023698	AT2G12240	.	-	chr2	3022500	3023849	441
chr2	3056918	3058917	AT2G12250	.	+	chr2	3057750	3058799	332
chr2	3057184	3059183	AT2G12300	.	-	chr2	3057750	3058799	332
chr2	3065148	3067147	AT2G12320	.	+	chr2	3065550	3066749	319
chr2	3073287	3075286	AT2G12400	.	-	chr2	3073650	3074099	152
chr2	3117674	3119673	AT2G12461	.	-	chr2	3118500	3119849	748
chr2	3118079	3120078	AT2G12530	.	+	chr2	3118500	3119849	748
chr2	3237359	3239358	AT2G12557	.	-	chr2	3239250	3509849	234959
chr2	3239729	3241728	AT2G12560	.	-	chr2	3239250	3509849	234959
chr2	3241660	3243659	AT2G12690	.	-	chr2	3239250	3509849	234959
chr2	3245234	3247233	AT2G12695	.	+	chr2	3239250	3509849	234959
chr2	3251546	3253545	AT2G12730	.	-	chr2	3239250	3509849	234959
chr2	3252114	3254113	AT2G12740	.	-	chr2	3239250	3509849	234959
chr2	3255371	3257370	AT2G12750	.	-	chr2	3239250	3509849	234959
chr2	3255585	3257584	AT2G12760	.	+	chr2	3239250	3509849	234959
chr2	3255906	3257905	AT2G12830	.	-	chr2	3239250	3509849	234959
chr2	3262346	3264345	AT2G12840	.	-	chr2	3239250	3509849	234959
chr2	3264578	3266577	AT2G12970	.	+	chr2	3239250	3509849	234959
chr2	3266807	3268806	AT2G12977	.	+	chr2	3239250	3509849	234959
chr2	3267151	3269150	AT2G12980	.	+	chr2	3239250	3509849	234959
chr2	3268008	3270007	AT2G13070	.	+	chr2	3239250	3509849	234959
chr2	3268410	3270409	AT2G13160	.	+	chr2	3239250	3509849	234959
chr2	3270149	3272148	AT2G13320	.	+	chr2	3239250	3509849	234959
chr2	3270619	3272618	AT2G13310	.	+	chr2	3239250	3509849	234959
chr2	3271584	3273583	AT2G13350	.	+	chr2	3239250	3509849	234959
chr2	3273010	3275009	AT2G13363	.	+	chr2	3239250	3509849	234959
chr2	3274440	3276439	AT2G13380	.	+	chr2	3239250	3509849	234959
chr2	3278863	3280862	AT2G13390	.	+	chr2	3239250	3509849	234959
chr2	3279097	3281096	AT2G13400	.	+	chr2	3239250	3509849	234959
chr2	3281224	3283223	AT2G13422	.	+	chr2	3239250	3509849	234959
chr2	3285552	3287551	AT2G13463	.	+	chr2	3239250	3509849	234959
chr2	3288966	3290965	AT2G13790	.	+	chr2	3239250	3509849	234959
chr2	3297404	3299403	AT2G13830	.	-	chr2	3239250	3509849	234959
chr2	3299883	3301882	AT2G13860	.	+	chr2	3239250	3509849	234959
chr2	3301805	3303804	AT2G13870	.	-	chr2	3239250	3509849	234959
chr2	3303316	3305315	AT2G13890	.	-	chr2	3239250	3509849	234959
chr2	3303429	3305428	AT2G14050	.	-	chr2	3239250	3509849	234959
chr2	3303823	3305822	AT2G14080	.	-	chr2	3239250	3509849	234959
chr2	3304574	3306573	AT2G14095	.	-	chr2	3239250	3509849	234959
chr2	3305942	3307941	AT2G14130	.	+	chr2	3239250	3509849	234959
chr2	3311375	3313374	AT2G14120	.	-	chr2	3239250	3509849	234959
chr2	3312652	3314651	AT2G14140	.	-	chr2	3239250	3509849	234959
chr2	3318635	3320634	AT2G14160	.	-	chr2	3239250	3509849	234959
chr2	3328743	3330742	AT2G14320	.	-	chr2	3239250	3509849	234959
chr2	3330678	3332677	AT2G14310	.	+	chr2	3239250	3509849	234959
chr2	3334109	3336108	AT2G14340	.	+	chr2	3239250	3509849	234959
chr2	3339392	3341391	AT2G14335	.	+	chr2	3239250	3509849	234959
chr2	3340318	3342317	AT2G14350	.	-	chr2	3239250	3509849	234959
chr2	3341545	3343544	AT2G14650	.	-	chr2	3239250	3509849	234959
chr2	3344951	3346950	AT2G14660	.	+	chr2	3239250	3509849	234959
chr2	3345304	3347303	AT2G14770	.	-	chr2	3239250	3509849	234959
chr2	3346003	3348002	AT2G14820	.	+	chr2	3239250	3509849	234959
chr2	3351213	3353212	AT2G14890	.	-	chr2	3239250	3509849	234959
chr2	3351882	3353881	AT2G14910	.	-	chr2	3239250	3509849	234959
chr2	3355619	3357618	AT2G15050	.	+	chr2	3239250	3509849	234959
chr2	3357475	3359474	AT2G15080	.	-	chr2	3239250	3509849	234959
chr2	3359474	3361473	AT2G15070	.	+	chr2	3239250	3509849	234959
chr2	3362539	3364538	AT2G15090	.	+	chr2	3239250	3509849	234959
chr2	3367354	3369353	AT2G15140	.	+	chr2	3239250	3509849	234959
chr2	3369832	3371831	AT2G15145	.	+	chr2	3239250	3509849	234959
chr2	3370697	3372696	AT2G15150	.	+	chr2	3239250	3509849	234959
chr2	3373516	3375515	AT2G15160	.	+	chr2	3239250	3509849	234959
chr2	3378744	3380743	AT2G15190	.	+	chr2	3239250	3509849	234959
chr2	3379886	3381885	AT2G15185	.	-	chr2	3239250	3509849	234959
chr2	3383478	3385477	AT2G15200	.	-	chr2	3239250	3509849	234959
chr2	3384292	3386291	AT2G15220	.	+	chr2	3239250	3509849	234959
chr2	3384851	3386850	AT2G15210	.	+	chr2	3239250	3509849	234959
chr2	3386103	3388102	AT2G15318	.	-	chr2	3239250	3509849	234959
chr2	3405218	3407217	AT2G15410	.	+	chr2	3239250	3509849	234959
chr2	3408507	3410506	AT2G15420	.	-	chr2	3239250	3509849	234959
chr2	3408597	3410596	AT2G15580	.	+	chr2	3239250	3509849	234959
chr2	3424263	3426262	AT2G15620	.	+	chr2	3239250	3509849	234959
chr2	3433496	3435495	AT2G15630	.	-	chr2	3239250	3509849	234959
chr2	3434995	3436994	AT2G15690	.	-	chr2	3239250	3509849	234959
chr2	3436742	3438741	AT2G15830	.	+	chr2	3239250	3509849	234959
chr2	3444435	3446434	AT2G15880	.	-	chr2	3239250	3509849	234959
chr2	3445583	3447582	AT2G15890	.	-	chr2	3239250	3509849	234959
chr2	3446314	3448313	AT2G15920	.	+	chr2	3239250	3509849	234959
chr2	3446718	3448717	AT2G15910	.	-	chr2	3239250	3509849	234959
chr2	3448578	3450577	AT2G15960	.	+	chr2	3239250	3509849	234959
chr2	3450977	3452976	AT2G15950	.	+	chr2	3239250	3509849	234959
chr2	3451686	3453685	AT2G15970	.	+	chr2	3239250	3509849	234959
chr2	3457480	3459479	AT2G15990	.	-	chr2	3239250	3509849	234959
chr2	3460078	3462077	AT2G16145	.	+	chr2	3239250	3509849	234959
chr2	3460130	3462129	AT2G16150	.	-	chr2	3239250	3509849	234959
chr2	3468775	3470774	AT2G16180	.	-	chr2	3239250	3509849	234959
chr2	3472996	3474995	AT2G16240	.	+	chr2	3239250	3509849	234959
chr2	3473693	3475692	AT2G16245	.	-	chr2	3239250	3509849	234959
chr2	3474599	3476598	AT2G16230	.	-	chr2	3239250	3509849	234959
chr2	3474928	3476927	AT2G16485	.	+	chr2	3239250	3509849	234959
chr2	3476279	3478278	AT2G16500	.	-	chr2	3239250	3509849	234959
chr2	3480001	3482000	AT2G16586	.	-	chr2	3239250	3509849	234959
chr2	3480634	3482633	AT2G16600	.	-	chr2	3239250	3509849	234959
chr2	3481318	3483317	AT2G16720	.	+	chr2	3239250	3509849	234959
chr2	3482067	3484066	AT2G17220	.	-	chr2	3239250	3509849	234959
chr2	3482830	3484829	AT2G17230	.	+	chr2	3239250	3509849	234959
chr2	3491226	3493225	AT2G17290	.	+	chr2	3239250	3509849	234959
chr2	3492382	3494381	AT2G17410	.	+	chr2	3239250	3509849	234959
chr2	3492776	3494775	AT2G17420	.	+	chr2	3239250	3509849	234959
chr2	3492787	3494786	AT2G17442	.	-	chr2	3239250	3509849	234959
chr2	3493012	3495011	AT2G17480	.	+	chr2	3239250	3509849	234959
chr2	3493442	3495441	AT2G17500	.	+	chr2	3239250	3509849	234959
chr2	3494440	3496439	AT2G17710	.	+	chr2	3239250	3509849	234959
chr2	3495358	3497357	AT2G17750	.	+	chr2	3239250	3509849	234959
chr2	3496111	3498110	AT2G17760	.	-	chr2	3239250	3509849	234959
chr2	3500319	3502318	AT2G17787	.	+	chr2	3239250	3509849	234959
chr2	3501522	3503521	AT2G17800	.	+	chr2	3239250	3509849	234959
chr2	3502295	3504294	AT2G17810	.	-	chr2	3239250	3509849	234959
chr2	3550855	3552854	AT2G17845	.	-	chr2	3549750	3550949	414
chr2	3550855	3552854	AT2G17870	.	-	chr2	3551700	3552449	314
chr2	3569598	3571597	AT2G18030	.	-	chr2	3571500	3571949	186
chr2	3571574	3573573	AT2G18090	.	-	chr2	3571500	3571949	186
chr2	3612986	3614985	AT2G18160	.	+	chr2	3609000	3637649	235943
chr2	3616058	3618057	AT2G18162	.	+	chr2	3609000	3637649	235943
chr2	3646074	3648073	AT2G18200	.	-	chr2	3645300	3648449	1188
chr2	3685397	3687396	AT2G18270	.	-	chr2	3685800	3687149	691
chr2	3691748	3693747	AT2G18290	.	-	chr2	3692100	3701399	3592
chr2	3751396	3753395	AT2G18320	.	+	chr2	3752700	3754499	516
chr2	3751938	3753937	AT2G18300	.	-	chr2	3752700	3754499	516
chr2	3766234	3768233	AT2G18310	.	-	chr2	3766200	3767249	306
chr2	3836422	3838421	AT2G18440	.	+	chr2	3838050	3838499	139
chr2	3837893	3839892	AT2G18660	.	-	chr2	3838050	3838499	139
chr2	3941496	3943495	AT2G18680	.	+	chr2	3943200	3943649	161
chr2	3942759	3944758	AT2G18690	.	-	chr2	3943200	3943649	161
chr2	3952998	3954997	AT2G18700	.	+	chr2	3950550	3956399	2275
chr2	3952998	3954997	AT2G18720	.	+	chr2	3950550	3956399	2275
chr2	3954425	3956424	AT2G18730	.	+	chr2	3950550	3956399	2275
chr2	3954425	3956424	AT2G18735	.	+	chr2	3950550	3956399	2275
chr2	4004496	4006495	AT2G18740	.	-	chr2	4005750	4006349	289
chr2	4006078	4008077	AT2G18760	.	+	chr2	4005750	4006349	289
chr2	4039164	4041163	AT2G18800	.	+	chr2	4040250	4041299	400
chr2	4096921	4098920	AT2G18938	.	-	chr2	4098000	4098899	452
chr2	4142474	4144473	AT2G18970	.	-	chr2	4140000	4142549	2152
chr2	4160835	4162834	AT2G19280	.	+	chr2	4160400	4161299	242
chr2	4164322	4166321	AT2G19572	.	+	chr2	4165200	4167149	555
chr2	4192941	4194940	AT2G19560	.	-	chr2	4193850	4194449	181
chr2	4202438	4204437	AT2G19570	.	-	chr2	4203750	4204499	203
chr2	4235680	4237679	AT2G19755	.	+	chr2	4236450	4237649	297
chr2	4237200	4239199	AT2G19760	.	-	chr2	4236450	4237649	297
chr2	4237200	4239199	AT2G19796	.	-	chr2	4238100	4239149	292
chr2	4243593	4245592	AT2G19800	.	-	chr2	4241550	4243949	595
chr2	4265370	4267369	AT2G19880	.	+	chr2	4266450	4266749	103
chr2	4281428	4283427	AT2G19890	.	-	chr2	4282950	4283849	228
chr2	4281680	4283679	AT2G20142	.	+	chr2	4282950	4283849	228
chr2	4312104	4314103	AT2G20150	.	-	chr2	4309050	4312199	8079
chr2	4321469	4323468	AT2G20250	.	-	chr2	4321800	4322249	173
chr2	4321671	4323670	AT2G20330	.	+	chr2	4321800	4322249	173
[truncated: 4,401 more rows]

## Sheet: Col-0_TE
Supplementary Data 5. Peaks identified from MAR-seq in Col-0
chr	start_gene	end_gene	locus			chr	start_peak	end_peak	length_peak
chr1	55675	56576	AT1TE00150	.	+	chr1	55950	56249	184
chr1	78287	78785	AT1TE00225	.	-	chr1	77550	78449	246
chr1	309295	309351	AT1TE01010	.	-	chr1	309150	309449	282
chr1	431309	431469	AT1TE01390	.	+	chr1	430950	431849	274
chr1	431473	431916	AT1TE01395	.	-	chr1	430950	431849	274
chr1	604399	604453	AT1TE01970	.	+	chr1	604200	604499	191
chr1	903046	903474	AT1TE02950	.	-	chr1	900750	903449	1087
chr1	976607	976643	AT1TE03185	.	+	chr1	976200	979349	1089
chr1	976607	976643	AT1TE03190	.	+	chr1	976200	979349	1089
chr1	976643	977202	AT1TE03195	.	+	chr1	976200	979349	1089
chr1	976643	977202	AT1TE03860	.	+	chr1	976200	979349	1089
chr1	977202	977233	AT1TE03865	.	+	chr1	976200	979349	1089
chr1	977202	977233	AT1TE03870	.	+	chr1	976200	979349	1089
chr1	1184969	1185352	AT1TE03915	.	-	chr1	1185300	1185899	221
chr1	1185352	1185394	AT1TE03930	.	-	chr1	1185300	1185899	221
chr1	1185394	1185428	AT1TE04660	.	-	chr1	1185300	1185899	221
chr1	1201615	1202034	AT1TE04665	.	-	chr1	1201500	1202699	335
chr1	1205739	1206603	AT1TE04670	.	+	chr1	1205850	1206299	168
chr1	1430271	1430424	AT1TE04675	.	-	chr1	1430400	1432799	4892
chr1	1430436	1430836	AT1TE04835	.	+	chr1	1430400	1432799	4892
chr1	1430836	1430859	AT1TE04840	.	+	chr1	1430400	1432799	4892
chr1	1430868	1431028	AT1TE07160	.	-	chr1	1430400	1432799	4892
chr1	1477672	1478083	AT1TE07165	.	-	chr1	1477200	1478999	4740
chr1	1478083	1478455	AT1TE08420	.	-	chr1	1477200	1478999	4740
chr1	2191271	2191794	AT1TE08425	.	+	chr1	2191500	2192099	219
chr1	2191794	2191972	AT1TE08430	.	+	chr1	2191500	2192099	219
chr1	2587142	2588427	AT1TE09080	.	-	chr1	2588400	2588849	340
chr1	2588427	2588452	AT1TE09290	.	-	chr1	2588400	2588849	340
chr1	2588452	2588505	AT1TE10565	.	-	chr1	2588400	2588849	340
chr1	2788429	2800701	AT1TE10570	.	+	chr1	2799750	2800499	224
chr1	2865909	2866495	AT1TE11530	.	+	chr1	2865600	2866349	352
chr1	3251485	3252211	AT1TE12280	.	+	chr1	3252150	3253799	495
chr1	3252264	3252343	AT1TE12285	.	-	chr1	3252150	3253799	495
chr1	3544312	3544749	AT1TE12295	.	-	chr1	3544650	3545549	436
chr1	3774281	3774495	AT1TE12430	.	+	chr1	3774450	3775199	532
chr1	3775142	3775241	AT1TE13310	.	+	chr1	3774450	3775199	532
chr1	3780764	3785721	AT1TE13375	.	+	chr1	3777300	3783749	6821
chr1	3780764	3785721	AT1TE14500	.	+	chr1	3784950	3785549	180
chr1	3825780	3827697	AT1TE16320	.	-	chr1	3825900	3827549	508
chr1	3825780	3827697	AT1TE16325	.	-	chr1	3825900	3827549	508
chr1	4093293	4094494	AT1TE16800	.	-	chr1	4093650	4093949	182
chr1	4111110	4113062	AT1TE17050	.	+	chr1	4111200	4111499	144
chr1	4111110	4113062	AT1TE17410	.	+	chr1	4112100	4112999	251
chr1	4460812	4461312	AT1TE17415	.	+	chr1	4460100	4461299	406
chr1	5044509	5044605	AT1TE17830	.	-	chr1	5043900	5044799	231
chr1	5044605	5045303	AT1TE18950	.	+	chr1	5043900	5044799	231
chr1	5194222	5194711	AT1TE18955	.	-	chr1	5193600	5194799	262
chr1	5275964	5276773	AT1TE18960	.	+	chr1	5275500	5276549	330
chr1	5391193	5391425	AT1TE19050	.	-	chr1	5389950	5391899	1598
chr1	5391426	5392691	AT1TE19130	.	+	chr1	5389950	5391899	1598
chr1	5518082	5518138	AT1TE19135	.	-	chr1	5517900	5518349	288
chr1	5862801	5862941	AT1TE19285	.	-	chr1	5862300	5864099	798
chr1	5862941	5863537	AT1TE19635	.	+	chr1	5862300	5864099	798
chr1	5863537	5863602	AT1TE19640	.	+	chr1	5862300	5864099	798
chr1	5890524	5890604	AT1TE20030	.	+	chr1	5890350	5890799	234
chr1	5911724	5916535	AT1TE20035	.	+	chr1	5916150	5916899	204
chr1	5916535	5916583	AT1TE20040	.	+	chr1	5916150	5916899	204
chr1	5965475	5967002	AT1TE20045	.	-	chr1	5965800	5966699	617
chr1	6074607	6075608	AT1TE20050	.	+	chr1	6075600	6076199	471
chr1	6075608	6075714	AT1TE20195	.	+	chr1	6075600	6076199	471
chr1	6196272	6196418	AT1TE20925	.	-	chr1	6192900	6196499	1549
chr1	6196418	6197401	AT1TE21780	.	+	chr1	6192900	6196499	1549
chr1	6198002	6199615	AT1TE21785	.	-	chr1	6199500	6202649	1378
chr1	6199615	6199686	AT1TE21805	.	-	chr1	6199500	6202649	1378
chr1	6199686	6199844	AT1TE22675	.	+	chr1	6199500	6202649	1378
chr1	6236274	6237764	AT1TE22710	.	+	chr1	6236700	6237749	394
chr1	6454676	6456015	AT1TE24850	.	+	chr1	6455100	6455699	356
chr1	6734934	6734954	AT1TE25210	.	-	chr1	6733800	6734999	308
chr1	6734954	6735678	AT1TE25685	.	-	chr1	6733800	6734999	308
chr1	6742978	6744224	AT1TE26535	.	+	chr1	6743250	6743999	575
chr1	7016513	7016567	AT1TE26625	.	+	chr1	7016400	7016699	303
chr1	7025034	7025356	AT1TE26665	.	+	chr1	7024950	7025249	137
chr1	7714707	7722547	AT1TE26675	.	+	chr1	7719450	7721099	453
chr1	7833185	7834254	AT1TE27060	.	-	chr1	7834200	7835099	264
chr1	7985125	7986420	AT1TE27295	.	+	chr1	7985400	7986149	419
chr1	8238454	8239849	AT1TE28320	.	-	chr1	8238750	8239649	386
chr1	8266505	8267531	AT1TE28370	.	-	chr1	8266650	8267249	365
chr1	8276494	8277489	AT1TE28395	.	-	chr1	8276850	8277299	185
chr1	8277588	8279056	AT1TE28400	.	+	chr1	8277900	8278799	499
chr1	8383168	8383410	AT1TE28450	.	-	chr1	8383200	8383499	111
chr1	8453485	8461797	AT1TE28455	.	+	chr1	8457300	8457599	113
chr1	8778394	8778654	AT1TE28500	.	+	chr1	8775300	8778599	1322
chr1	8790240	8797988	AT1TE29060	.	-	chr1	8790000	8790899	360
chr1	8800896	8801182	AT1TE29600	.	+	chr1	8799300	8801399	1074
chr1	8801182	8801459	AT1TE29605	.	+	chr1	8799300	8801399	1074
chr1	8815274	8815560	AT1TE29770	.	+	chr1	8811600	8815799	1616
chr1	8815560	8815837	AT1TE30555	.	+	chr1	8811600	8815799	1616
chr1	8829652	8829938	AT1TE31190	.	+	chr1	8826300	8829899	1405
chr1	9004835	9015724	AT1TE31385	.	+	chr1	9015000	9015599	231
chr1	9187419	9187605	AT1TE31860	.	-	chr1	9187200	9187799	253
chr1	9187619	9188638	AT1TE32095	.	+	chr1	9187200	9187799	253
chr1	9235932	9237369	AT1TE33060	.	-	chr1	9236100	9236999	377
chr1	9481853	9482068	AT1TE33065	.	+	chr1	9481200	9484649	2432
chr1	9676476	9691257	AT1TE34015	.	-	chr1	9674100	9677249	2833
chr1	9747390	9747715	AT1TE34650	.	+	chr1	9746850	9749099	729
chr1	9887399	9887507	AT1TE35020	.	+	chr1	9884550	9887699	1351
chr1	9955238	9956349	AT1TE35025	.	-	chr1	9955950	9956999	1089
chr1	10236376	10236490	AT1TE35250	.	+	chr1	10236450	10238699	572
chr1	10237611	10237792	AT1TE35280	.	-	chr1	10236450	10238699	572
chr1	10524717	10529695	AT1TE35465	.	+	chr1	10526550	10526999	196
chr1	10524717	10529695	AT1TE36160	.	+	chr1	10527750	10528649	263
chr1	10723433	10725219	AT1TE36510	.	+	chr1	10722150	10724999	2810
chr1	10840016	10840915	AT1TE36880	.	-	chr1	10840500	10841099	220
chr1	10840915	10840941	AT1TE36885	.	+	chr1	10840500	10841099	220
chr1	10914998	10915973	AT1TE36890	.	+	chr1	10915200	10915649	339
chr1	10922412	10923823	AT1TE36895	.	-	chr1	10922550	10923449	426
chr1	10982870	10983613	AT1TE36900	.	-	chr1	10983150	10983449	192
chr1	11188282	11188413	AT1TE36905	.	+	chr1	11188050	11188349	157
chr1	11286624	11287694	AT1TE36960	.	-	chr1	11286900	11287349	288
chr1	11406186	11406327	AT1TE37480	.	-	chr1	11406300	11412449	3934
chr1	11406327	11406654	AT1TE37485	.	-	chr1	11406300	11412449	3934
chr1	11406654	11410513	AT1TE37590	.	-	chr1	11406300	11412449	3934
chr1	11410513	11410704	AT1TE37795	.	+	chr1	11406300	11412449	3934
chr1	11410704	11410726	AT1TE38300	.	-	chr1	11406300	11412449	3934
chr1	11410726	11410813	AT1TE38335	.	+	chr1	11406300	11412449	3934
chr1	11427690	11428401	AT1TE38490	.	-	chr1	11427750	11428049	127
chr1	11578082	11578165	AT1TE38530	.	+	chr1	11575350	11578349	1493
chr1	11578165	11578290	AT1TE38910	.	+	chr1	11575350	11578349	1493
chr1	11611212	11611817	AT1TE38915	.	+	chr1	11611350	11612699	438
chr1	11670243	11670641	AT1TE39950	.	-	chr1	11670600	11670899	165
chr1	11817657	11818739	AT1TE40120	.	-	chr1	11817900	11818499	276
chr1	11830008	11830415	AT1TE41345	.	+	chr1	11827350	11830199	2926
chr1	11873809	11874498	AT1TE41460	.	+	chr1	11874150	11874899	336
chr1	11887151	11901703	AT1TE41515	.	+	chr1	11887200	11887649	235
chr1	11887151	11901703	AT1TE41520	.	+	chr1	11895300	11896349	292
chr1	11887151	11901703	AT1TE41525	.	+	chr1	11897250	11897549	111
chr1	11887151	11901703	AT1TE41545	.	+	chr1	11901150	11901599	238
chr1	12012335	12012506	AT1TE41745	.	-	chr1	12012300	12012749	253
chr1	12012508	12013095	AT1TE41815	.	-	chr1	12012300	12012749	253
chr1	12291257	12292501	AT1TE41980	.	+	chr1	12292500	12295049	639
chr1	12333648	12338510	AT1TE41985	.	+	chr1	12336900	12337799	243
chr1	12333648	12338510	AT1TE41990	.	+	chr1	12336900	12337799	243
chr1	12664496	12673969	AT1TE41995	.	-	chr1	12664800	12665549	214
chr1	12713487	12728545	AT1TE42210	.	+	chr1	12728100	12728549	182
chr1	12738259	12738292	AT1TE42330	.	+	chr1	12738000	12739049	264
chr1	12738292	12738312	AT1TE42335	.	-	chr1	12738000	12739049	264
chr1	12738312	12740004	AT1TE42340	.	-	chr1	12738000	12739049	264
chr1	12742983	12743403	AT1TE42630	.	+	chr1	12743400	12743699	134
chr1	12818272	12839582	AT1TE42750	.	+	chr1	12838500	12839549	286
chr1	12845959	12846615	AT1TE42755	.	+	chr1	12846150	12846749	178
chr1	12894687	12895316	AT1TE42860	.	+	chr1	12894900	12897449	813
chr1	12894921	12895203	AT1TE42865	.	-	chr1	12894900	12897449	813
chr1	12895203	12895269	AT1TE42890	.	+	chr1	12894900	12897449	813
chr1	12895316	12896538	AT1TE42900	.	-	chr1	12894900	12897449	813
chr1	12942824	12947010	AT1TE42905	.	+	chr1	12943050	12943799	210
chr1	12980274	12980300	AT1TE42930	.	-	chr1	12979800	12980999	325
chr1	12980300	12980537	AT1TE42975	.	-	chr1	12979800	12980999	325
chr1	12983043	12983179	AT1TE43275	.	-	chr1	12983100	12984749	946
chr1	13056980	13058485	AT1TE43280	.	+	chr1	13057350	13058099	226
chr1	13087384	13088087	AT1TE43420	.	+	chr1	13087650	13088099	193
chr1	13088089	13089696	AT1TE43425	.	+	chr1	13087650	13088099	193
chr1	13121471	13121558	AT1TE44000	.	+	chr1	13121550	13125299	1228
chr1	13121565	13122033	AT1TE44125	.	-	chr1	13121550	13125299	1228
chr1	13131404	13140006	AT1TE44230	.	+	chr1	13135950	13136849	250
chr1	13145949	13146519	AT1TE44235	.	-	chr1	13145700	13146899	317
chr1	13146519	13146556	AT1TE44395	.	-	chr1	13145700	13146899	317
chr1	13151879	13152923	AT1TE44435	.	-	chr1	13152150	13152749	351
chr1	13166074	13167303	AT1TE44445	.	-	chr1	13166550	13166999	253
chr1	13240745	13241300	AT1TE44450	.	-	chr1	13241100	13241399	110
chr1	13241300	13241322	AT1TE44455	.	-	chr1	13241100	13241399	110
chr1	13292854	13295196	AT1TE44630	.	-	chr1	13294800	13295249	141
chr1	13295196	13295373	AT1TE44720	.	-	chr1	13294800	13295249	141
chr1	13453496	13453646	AT1TE44910	.	+	chr1	13453050	13453649	265
chr1	13482747	13490426	AT1TE44915	.	-	chr1	13482750	13483499	261
chr1	13507779	13515964	AT1TE45020	.	-	chr1	13508250	13509149	286
chr1	13507779	13515964	AT1TE45135	.	-	chr1	13514700	13516349	427
chr1	13515964	13517626	AT1TE45140	.	-	chr1	13514700	13516349	427
chr1	13566471	13568163	AT1TE45145	.	-	chr1	13567050	13568099	413
chr1	13572049	13573262	AT1TE45150	.	-	chr1	13572450	13573649	537
chr1	13573279	13573424	AT1TE45175	.	-	chr1	13572450	13573649	537
chr1	13573424	13576126	AT1TE45180	.	-	chr1	13572450	13573649	537
chr1	13576126	13581525	AT1TE45475	.	-	chr1	13576200	13577249	314
chr1	13576126	13581525	AT1TE45555	.	-	chr1	13580850	13581599	212
chr1	13625189	13632772	AT1TE45560	.	-	chr1	13632300	13632899	221
chr1	13659272	13667557	AT1TE45595	.	+	chr1	13659300	13659749	270
chr1	13659272	13667557	AT1TE45600	.	+	chr1	13666500	13667099	294
chr1	13712508	13714228	AT1TE45630	.	-	chr1	13714200	13714499	124
chr1	13714228	13714597	AT1TE45635	.	-	chr1	13714200	13714499	124
chr1	13734679	13743201	AT1TE45785	.	-	chr1	13737900	13738799	251
chr1	13768753	13777586	AT1TE45790	.	+	chr1	13777500	13780049	603
chr1	13777586	13777610	AT1TE45795	.	+	chr1	13777500	13780049	603
chr1	13777610	13785849	AT1TE45800	.	-	chr1	13777500	13780049	603
chr1	13779965	13781169	AT1TE46055	.	-	chr1	13777500	13780049	603
chr1	13786684	13795195	AT1TE46060	.	+	chr1	13787100	13787549	141
chr1	13786684	13795195	AT1TE46075	.	+	chr1	13793850	13795499	440
chr1	13795195	13796032	AT1TE46135	.	+	chr1	13793850	13795499	440
chr1	13862958	13864749	AT1TE46140	.	-	chr1	13863150	13864049	267
chr1	13882664	13882982	AT1TE46185	.	-	chr1	13882950	13883699	350
chr1	13883072	13890962	AT1TE46190	.	+	chr1	13882950	13883699	350
chr1	13883072	13890962	AT1TE46265	.	+	chr1	13889850	13890449	280
chr1	13897259	13897961	AT1TE46270	.	+	chr1	13897950	13900949	1209
chr1	13899345	13899585	AT1TE46305	.	+	chr1	13897950	13900949	1209
chr1	13904683	13905141	AT1TE46310	.	+	chr1	13904700	13906949	938
chr1	13905141	13906966	AT1TE46315	.	+	chr1	13904700	13906949	938
chr1	13939977	13940762	AT1TE46500	.	+	chr1	13939950	13940549	246
chr1	13940762	13947032	AT1TE46510	.	-	chr1	13942500	13942949	171
chr1	13947032	13950715	AT1TE46620	.	-	chr1	13950150	13952099	439
chr1	13950717	13955653	AT1TE46625	.	-	chr1	13950150	13952099	439
chr1	14018980	14019169	AT1TE46630	.	+	chr1	14019000	14019299	139
chr1	14019169	14019203	AT1TE46635	.	-	chr1	14019000	14019299	139
chr1	14027019	14027168	AT1TE46690	.	+	chr1	14026800	14027249	201
chr1	14043720	14043937	AT1TE46700	.	-	chr1	14043900	14045699	594
chr1	14044361	14045934	AT1TE46705	.	+	chr1	14043900	14045699	594
chr1	14059003	14059067	AT1TE46735	.	+	chr1	14058900	14060099	251
chr1	14059069	14060612	AT1TE46790	.	+	chr1	14058900	14060099	251
chr1	14082586	14094068	AT1TE46795	.	+	chr1	14082750	14084099	356
chr1	14082586	14094068	AT1TE46825	.	+	chr1	14084700	14085299	172
chr1	14082586	14094068	AT1TE46830	.	+	chr1	14085900	14086349	137
chr1	14082586	14094068	AT1TE46845	.	+	chr1	14087850	14088449	183
chr1	14082586	14094068	AT1TE46850	.	+	chr1	14089050	14090099	269
chr1	14082586	14094068	AT1TE47035	.	+	chr1	14090700	14090999	117
chr1	14082586	14094068	AT1TE47050	.	+	chr1	14091600	14091749	71
chr1	14082586	14094068	AT1TE47105	.	+	chr1	14092800	14094599	421
chr1	14094068	14097504	AT1TE47540	.	+	chr1	14092800	14094599	421
chr1	14098633	14101812	AT1TE47545	.	-	chr1	14101650	14102699	252
chr1	14101822	14107573	AT1TE47550	.	-	chr1	14101650	14102699	252
chr1	14102479	14102760	AT1TE47570	.	-	chr1	14101650	14102699	252
chr1	14157394	14158404	AT1TE47630	.	+	chr1	14158200	14162249	11167
chr1	14162168	14163600	AT1TE47670	.	+	chr1	14158200	14162249	11167
chr1	14187557	14188058	AT1TE47685	.	+	chr1	14187900	14188649	268
chr1	14188116	14193130	AT1TE47715	.	+	chr1	14187900	14188649	268
chr1	14188116	14193130	AT1TE47720	.	+	chr1	14192100	14194499	652
chr1	14193584	14194819	AT1TE47725	.	-	chr1	14192100	14194499	652
chr1	14196922	14206946	AT1TE47730	.	-	chr1	14197500	14198249	207
chr1	14230070	14242310	AT1TE47740	.	+	chr1	14232900	14233799	247
chr1	14230070	14242310	AT1TE47745	.	+	chr1	14234250	14234849	146
chr1	14230070	14242310	AT1TE47750	.	+	chr1	14237850	14238449	217
chr1	14230070	14242310	AT1TE47765	.	+	chr1	14238900	14240699	596
chr1	14232763	14235750	AT1TE47770	.	+	chr1	14232900	14233799	247
chr1	14232763	14235750	AT1TE47775	.	+	chr1	14234250	14234849	146
chr1	14233181	14233216	AT1TE48035	.	+	chr1	14232900	14233799	247
chr1	14237573	14241004	AT1TE48040	.	+	chr1	14237850	14238449	217
chr1	14237573	14241004	AT1TE48045	.	+	chr1	14238900	14240699	596
chr1	14261587	14262179	AT1TE48050	.	-	chr1	14262150	14262749	213
chr1	14262179	14263528	AT1TE48745	.	+	chr1	14262150	14262749	213
chr1	14273955	14277544	AT1TE49260	.	+	chr1	14277000	14277899	335
chr1	14277550	14282138	AT1TE49300	.	-	chr1	14277000	14277899	335
chr1	14282412	14282638	AT1TE49345	.	-	chr1	14282400	14283299	239
chr1	14282908	14283310	AT1TE49350	.	-	chr1	14282400	14283299	239
chr1	14311850	14327652	AT1TE49360	.	+	chr1	14319750	14320499	218
chr1	14315189	14320850	AT1TE49365	.	+	chr1	14319750	14320499	218
chr1	14334335	14340693	AT1TE49370	.	+	chr1	14335800	14336099	112
chr1	14427921	14449178	AT1TE49375	.	+	chr1	14429700	14431499	387
chr1	14427921	14449178	AT1TE49380	.	+	chr1	14435700	14436149	132
chr1	14427921	14449178	AT1TE49385	.	+	chr1	14438100	14439749	432
chr1	14429067	14430800	AT1TE49390	.	-	chr1	14429700	14431499	387
chr1	14432222	14442952	AT1TE49395	.	+	chr1	14435700	14436149	132
chr1	14432222	14442952	AT1TE49400	.	+	chr1	14438100	14439749	432
chr1	14449178	14451469	AT1TE49405	.	+	chr1	14450400	14451149	214
chr1	14464209	14465550	AT1TE49410	.	+	chr1	14464800	14464949	83
chr1	14474641	14474711	AT1TE49415	.	-	chr1	14473200	14474699	572
chr1	14476830	14478089	AT1TE49420	.	-	chr1	14477100	14477849	212
chr1	14484871	14486672	AT1TE49425	.	+	chr1	14484000	14485199	351
chr1	14487436	14492869	AT1TE49430	.	+	chr1	14486700	14487599	276
chr1	14487436	14492869	AT1TE49435	.	+	chr1	14489400	14490749	354
chr1	14487436	14492869	AT1TE49440	.	+	chr1	14492700	14493599	251
chr1	14488372	14489795	AT1TE49445	.	-	chr1	14489400	14490749	354
chr1	14489796	14491652	AT1TE49450	.	+	chr1	14489400	14490749	354
chr1	14492882	14493182	AT1TE49455	.	+	chr1	14492700	14493599	251
chr1	14493182	14493851	AT1TE49460	.	+	chr1	14492700	14493599	251
chr1	14493851	14498848	AT1TE49465	.	+	chr1	14495550	14496149	162
chr1	14499493	14502836	AT1TE49470	.	+	chr1	14502450	14503199	178
chr1	14502836	14502952	AT1TE49475	.	+	chr1	14502450	14503199	178
chr1	14503023	14504548	AT1TE49480	.	+	chr1	14502450	14503199	178
chr1	14590167	14598729	AT1TE49485	.	-	chr1	14593200	14593949	195
chr1	14590167	14598729	AT1TE49490	.	-	chr1	14598150	14599199	295
chr1	14598729	14600111	AT1TE49495	.	-	chr1	14598150	14599199	295
chr1	14600111	14602815	AT1TE49500	.	+	chr1	14602800	14603849	264
chr1	14603198	14608644	AT1TE49505	.	-	chr1	14602800	14603849	264
chr1	14847804	14857361	AT1TE49510	.	+	chr1	14849700	14850299	175
chr1	15038154	15052790	AT1TE49515	.	-	chr1	15038250	15047549	4283
chr1	15038154	15052790	AT1TE49520	.	-	chr1	15048000	15053249	2347
chr1	15061270	15069809	AT1TE49525	.	-	chr1	15063150	15063449	109
chr1	15079960	15081161	AT1TE49530	.	+	chr1	15080850	15086099	68583
chr1	15081161	15081194	AT1TE49535	.	+	chr1	15080850	15086099	68583
chr1	15087256	15087580	AT1TE49540	.	+	chr1	15087450	15088499	264
chr1	15087841	15087873	AT1TE49545	.	-	chr1	15087450	15088499	264
chr1	15087873	15089939	AT1TE49550	.	-	chr1	15087450	15088499	264
chr1	15087873	15089939	AT1TE49555	.	-	chr1	15088950	15092399	1248
chr1	15089939	15091579	AT1TE49560	.	-	chr1	15088950	15092399	1248
chr1	15090348	15090518	AT1TE49565	.	-	chr1	15088950	15092399	1248
chr1	15091850	15093829	AT1TE49570	.	-	chr1	15088950	15092399	1248
chr1	15091850	15093829	AT1TE49575	.	-	chr1	15093150	15140699	24535
chr1	15093010	15093355	AT1TE49580	.	-	chr1	15093150	15140699	24535
chr1	15093829	15094043	AT1TE49585	.	-	chr1	15093150	15140699	24535
chr1	15094043	15094069	AT1TE49590	.	-	chr1	15093150	15140699	24535
chr1	15094069	15095327	AT1TE49595	.	-	chr1	15093150	15140699	24535
chr1	15095327	15098439	AT1TE49600	.	-	chr1	15093150	15140699	24535
chr1	15096702	15097188	AT1TE49605	.	-	chr1	15093150	15140699	24535
chr1	15097188	15097955	AT1TE49610	.	-	chr1	15093150	15140699	24535
chr1	15098439	15100966	AT1TE49615	.	-	chr1	15093150	15140699	24535
chr1	15100966	15102110	AT1TE49620	.	-	chr1	15093150	15140699	24535
chr1	15102110	15103242	AT1TE49625	.	-	chr1	15093150	15140699	24535
chr1	15103242	15103306	AT1TE49630	.	-	chr1	15093150	15140699	24535
chr1	15103588	15103609	AT1TE49635	.	-	chr1	15093150	15140699	24535
chr1	15103609	15104914	AT1TE49640	.	-	chr1	15093150	15140699	24535
chr1	15104914	15106075	AT1TE49645	.	-	chr1	15093150	15140699	24535
chr1	15106341	15107028	AT1TE49650	.	-	chr1	15093150	15140699	24535
chr1	15107028	15107713	AT1TE49655	.	-	chr1	15093150	15140699	24535
chr1	15107713	15108193	AT1TE49660	.	-	chr1	15093150	15140699	24535
chr1	15108193	15108852	AT1TE49665	.	-	chr1	15093150	15140699	24535
chr1	15108852	15112238	AT1TE49670	.	-	chr1	15093150	15140699	24535
chr1	15110617	15110898	AT1TE49675	.	-	chr1	15093150	15140699	24535
chr1	15111116	15111251	AT1TE49680	.	-	chr1	15093150	15140699	24535
chr1	15112238	15112514	AT1TE49690	.	-	chr1	15093150	15140699	24535
chr1	15112514	15113934	AT1TE49695	.	-	chr1	15093150	15140699	24535
chr1	15113099	15113215	AT1TE49700	.	-	chr1	15093150	15140699	24535
chr1	15113934	15116186	AT1TE49705	.	-	chr1	15093150	15140699	24535
chr1	15114785	15115191	AT1TE49710	.	-	chr1	15093150	15140699	24535
chr1	15116186	15116782	AT1TE49715	.	-	chr1	15093150	15140699	24535
chr1	15117066	15117309	AT1TE49720	.	-	chr1	15093150	15140699	24535
chr1	15117309	15118501	AT1TE49725	.	-	chr1	15093150	15140699	24535
chr1	15118501	15118726	AT1TE49730	.	-	chr1	15093150	15140699	24535
chr1	15118726	15122535	AT1TE49735	.	-	chr1	15093150	15140699	24535
chr1	15118809	15119651	AT1TE49755	.	-	chr1	15093150	15140699	24535
chr1	15121500	15122018	AT1TE49760	.	-	chr1	15093150	15140699	24535
chr1	15122050	15122272	AT1TE49765	.	-	chr1	15093150	15140699	24535
chr1	15122535	15124277	AT1TE49770	.	-	chr1	15093150	15140699	24535
chr1	15123083	15123199	AT1TE49775	.	-	chr1	15093150	15140699	24535
chr1	15124277	15127167	AT1TE49780	.	-	chr1	15093150	15140699	24535
chr1	15124535	15124760	AT1TE49785	.	-	chr1	15093150	15140699	24535
chr1	15127167	15127553	AT1TE49790	.	-	chr1	15093150	15140699	24535
chr1	15127819	15127856	AT1TE49795	.	-	chr1	15093150	15140699	24535
chr1	15127856	15128770	AT1TE49800	.	-	chr1	15093150	15140699	24535
chr1	15128770	15130450	AT1TE49805	.	-	chr1	15093150	15140699	24535
chr1	15129927	15130149	AT1TE49810	.	-	chr1	15093150	15140699	24535
chr1	15130670	15132433	AT1TE49815	.	-	chr1	15093150	15140699	24535
chr1	15130978	15131229	AT1TE49820	.	-	chr1	15093150	15140699	24535
chr1	15131229	15132421	AT1TE49825	.	-	chr1	15093150	15140699	24535
chr1	15132503	15132634	AT1TE49830	.	-	chr1	15093150	15140699	24535
chr1	15132646	15132728	AT1TE49835	.	-	chr1	15093150	15140699	24535
chr1	15132728	15133866	AT1TE49840	.	-	chr1	15093150	15140699	24535
chr1	15133866	15134088	AT1TE49845	.	-	chr1	15093150	15140699	24535
chr1	15134088	15134388	AT1TE49850	.	-	chr1	15093150	15140699	24535
chr1	15134898	15135014	AT1TE49855	.	-	chr1	15093150	15140699	24535
chr1	15135167	15136463	AT1TE49860	.	-	chr1	15093150	15140699	24535
chr1	15136463	15136671	AT1TE49865	.	-	chr1	15093150	15140699	24535
chr1	15136671	15136969	AT1TE49870	.	-	chr1	15093150	15140699	24535
chr1	15137430	15138658	AT1TE49875	.	-	chr1	15093150	15140699	24535
chr1	15138834	15139067	AT1TE49880	.	+	chr1	15093150	15140699	24535
chr1	15139695	15142452	AT1TE49885	.	+	chr1	15093150	15140699	24535
chr1	15139695	15142452	AT1TE49890	.	+	chr1	15141150	15142499	405
chr1	15142452	15142841	AT1TE49895	.	+	chr1	15141150	15142499	405
chr1	15143104	15143172	AT1TE49900	.	-	chr1	15142950	15143549	251
chr1	15143172	15144446	AT1TE49905	.	-	chr1	15142950	15143549	251
chr1	15143172	15144446	AT1TE49910	.	-	chr1	15144000	15147599	1345
chr1	15144446	15144946	AT1TE49915	.	-	chr1	15144000	15147599	1345
chr1	15144946	15145210	AT1TE49920	.	-	chr1	15144000	15147599	1345
chr1	15145220	15145719	AT1TE49925	.	-	chr1	15144000	15147599	1345
chr1	15145719	15149691	AT1TE49930	.	-	chr1	15144000	15147599	1345
chr1	15145719	15149691	AT1TE49935	.	-	chr1	15148050	15150899	1092
chr1	15145997	15146623	AT1TE49940	.	-	chr1	15144000	15147599	1345
chr1	15147343	15147808	AT1TE49945	.	-	chr1	15144000	15147599	1345
chr1	15149754	15149893	AT1TE49950	.	+	chr1	15148050	15150899	1092
chr1	15150750	15151061	AT1TE49955	.	+	chr1	15148050	15150899	1092
chr1	15160856	15166563	AT1TE49960	.	+	chr1	15158850	15182099	9836
chr1	15166754	15166788	AT1TE49985	.	-	chr1	15158850	15182099	9836
chr1	15166788	15169117	AT1TE49990	.	-	chr1	15158850	15182099	9836
chr1	15168114	15168328	AT1TE49995	.	-	chr1	15158850	15182099	9836
chr1	15168328	15168546	AT1TE50020	.	-	chr1	15158850	15182099	9836
chr1	15169117	15171671	AT1TE50025	.	-	chr1	15158850	15182099	9836
chr1	15169695	15170083	AT1TE50030	.	-	chr1	15158850	15182099	9836
chr1	15170083	15170321	AT1TE50035	.	-	chr1	15158850	15182099	9836
chr1	15172070	15172304	AT1TE50050	.	-	chr1	15158850	15182099	9836
chr1	15172304	15172576	AT1TE50065	.	-	chr1	15158850	15182099	9836
chr1	15172576	15173462	AT1TE50070	.	-	chr1	15158850	15182099	9836
chr1	15173462	15174824	AT1TE50075	.	-	chr1	15158850	15182099	9836
chr1	15174320	15174592	AT1TE50080	.	-	chr1	15158850	15182099	9836
chr1	15174592	15174632	AT1TE50085	.	-	chr1	15158850	15182099	9836
chr1	15174824	15175683	AT1TE50090	.	-	chr1	15158850	15182099	9836
chr1	15176823	15178336	AT1TE50095	.	-	chr1	15158850	15182099	9836
chr1	15177407	15177670	AT1TE50100	.	-	chr1	15158850	15182099	9836
chr1	15178529	15178812	AT1TE50105	.	-	chr1	15158850	15182099	9836
chr1	15178936	15186992	AT1TE50110	.	+	chr1	15158850	15182099	9836
chr1	15178936	15186992	AT1TE50115	.	+	chr1	15182550	15184049	398
chr1	15178936	15186992	AT1TE50125	.	+	chr1	15184500	15185399	231
chr1	15178936	15186992	AT1TE50130	.	+	chr1	15186450	15193349	2261
chr1	15178936	15186992	AT1TE50135	.	+	chr1	15186450	15193349	2261
chr1	15186992	15192976	AT1TE50140	.	+	chr1	15186450	15193349	2261
chr1	15186992	15192976	AT1TE50145	.	+	chr1	15186450	15193349	2261
chr1	15193028	15193167	AT1TE50160	.	-	chr1	15186450	15193349	2261
chr1	15193028	15193167	AT1TE50165	.	-	chr1	15186450	15193349	2261
chr1	15193569	15194022	AT1TE50175	.	-	chr1	15193800	15209999	5723
chr1	15194022	15194675	AT1TE50185	.	-	chr1	15193800	15209999	5723
chr1	15194675	15196996	AT1TE50190	.	-	chr1	15193800	15209999	5723
chr1	15196996	15197741	AT1TE50195	.	-	chr1	15193800	15209999	5723
chr1	15197220	15197498	AT1TE50200	.	-	chr1	15193800	15209999	5723
chr1	15197741	15199555	AT1TE50210	.	-	chr1	15193800	15209999	5723
chr1	15199555	15199643	AT1TE50215	.	-	chr1	15193800	15209999	5723
chr1	15200022	15200536	AT1TE50220	.	-	chr1	15193800	15209999	5723
chr1	15200536	15201505	AT1TE50230	.	-	chr1	15193800	15209999	5723
chr1	15201505	15201536	AT1TE50235	.	-	chr1	15193800	15209999	5723
chr1	15201954	15202202	AT1TE50240	.	-	chr1	15193800	15209999	5723
chr1	15202202	15202485	AT1TE50245	.	-	chr1	15193800	15209999	5723
chr1	15202485	15204897	AT1TE50250	.	-	chr1	15193800	15209999	5723
chr1	15204897	15205715	AT1TE50255	.	-	chr1	15193800	15209999	5723
chr1	15205192	15205400	AT1TE50260	.	-	chr1	15193800	15209999	5723
chr1	15205715	15205935	AT1TE50265	.	-	chr1	15193800	15209999	5723
chr1	15206459	15206506	AT1TE50270	.	-	chr1	15193800	15209999	5723
chr1	15206506	15207845	AT1TE50275	.	-	chr1	15193800	15209999	5723
chr1	15208199	15209311	AT1TE50280	.	-	chr1	15193800	15209999	5723
chr1	15209311	15215968	AT1TE50285	.	+	chr1	15193800	15209999	5723
chr1	15209311	15215968	AT1TE50335	.	+	chr1	15213900	15215099	377
chr1	15215968	15220007	AT1TE50340	.	-	chr1	15216000	15217049	265
chr1	15221950	15221984	AT1TE50345	.	-	chr1	15221700	15223799	433
chr1	15221984	15223943	AT1TE50350	.	-	chr1	15221700	15223799	433
chr1	15222983	15223013	AT1TE50355	.	-	chr1	15221700	15223799	433
chr1	15227237	15229687	AT1TE50360	.	-	chr1	15227850	15230399	860
chr1	15228666	15229050	AT1TE50365	.	-	chr1	15227850	15230399	860
chr1	15229687	15229927	AT1TE50370	.	-	chr1	15227850	15230399	860
chr1	15229927	15230408	AT1TE50380	.	-	chr1	15227850	15230399	860
chr1	15231165	15232066	AT1TE50385	.	-	chr1	15231300	15231749	156
chr1	15233912	15234391	AT1TE50390	.	-	chr1	15234300	15234749	182
chr1	15234449	15234664	AT1TE50435	.	-	chr1	15234300	15234749	182
chr1	15234664	15235089	AT1TE50445	.	-	chr1	15234300	15234749	182
chr1	15235361	15235856	AT1TE50450	.	-	chr1	15235200	15235799	165
chr1	15235856	15236842	AT1TE50465	.	-	chr1	15236550	15238349	530
chr1	15236393	15236622	AT1TE50470	.	-	chr1	15236550	15238349	530
chr1	15236842	15236924	AT1TE50475	.	-	chr1	15236550	15238349	530
chr1	15236924	15238028	AT1TE50480	.	-	chr1	15236550	15238349	530
chr1	15238028	15240421	AT1TE50485	.	-	chr1	15236550	15238349	530
chr1	15238028	15240421	AT1TE50490	.	-	chr1	15238800	15240599	705
chr1	15240421	15240466	AT1TE50495	.	-	chr1	15238800	15240599	705
chr1	15240537	15244617	AT1TE50510	.	+	chr1	15238800	15240599	705
chr1	15240537	15244617	AT1TE50515	.	+	chr1	15241350	15241649	116
chr1	15244910	15245133	AT1TE50535	.	-	chr1	15244950	15246449	437
chr1	15245133	15245590	AT1TE50540	.	-	chr1	15244950	15246449	437
chr1	15245590	15245750	AT1TE50545	.	-	chr1	15244950	15246449	437
chr1	15246023	15248014	AT1TE50550	.	-	chr1	15244950	15246449	437
chr1	15248014	15252091	AT1TE50555	.	-	chr1	15250500	15253499	874
chr1	15251125	15251367	AT1TE50560	.	-	chr1	15250500	15253499	874
chr1	15252091	15253294	AT1TE50575	.	-	chr1	15250500	15253499	874
chr1	15254281	15257277	AT1TE50580	.	-	chr1	15255750	15258299	536
chr1	15257277	15258677	AT1TE50585	.	-	chr1	15255750	15258299	536
chr1	15257733	15257907	AT1TE50590	.	-	chr1	15255750	15258299	536
chr1	15257921	15258139	AT1TE50615	.	-	chr1	15255750	15258299	536
chr1	15258139	15258219	AT1TE50620	.	-	chr1	15255750	15258299	536
chr1	15259181	15259588	AT1TE50625	.	-	chr1	15259350	15260399	407
chr1	15259859	15259926	AT1TE50630	.	-	chr1	15259350	15260399	407
chr1	15259926	15263897	AT1TE50635	.	-	chr1	15259350	15260399	407
chr1	15259926	15263897	AT1TE50640	.	-	chr1	15261750	15262049	112
chr1	15259926	15263897	AT1TE50645	.	-	chr1	15262500	15264749	663
chr1	15261422	15261829	AT1TE50650	.	-	chr1	15261750	15262049	112
chr1	15262109	15263192	AT1TE50655	.	-	chr1	15262500	15264749	663
chr1	15263897	15264560	AT1TE50660	.	-	chr1	15262500	15264749	663
chr1	15264560	15264864	AT1TE50665	.	-	chr1	15262500	15264749	663
chr1	15264864	15267189	AT1TE50675	.	-	chr1	15265350	15268049	1063
chr1	15267189	15267476	AT1TE50680	.	-	chr1	15265350	15268049	1063
chr1	15267476	15269583	AT1TE50685	.	-	chr1	15265350	15268049	1063
chr1	15267476	15269583	AT1TE50690	.	-	chr1	15269550	15270899	373
chr1	15269583	15269966	AT1TE50695	.	-	chr1	15269550	15270899	373
chr1	15270565	15274254	AT1TE50700	.	-	chr1	15269550	15270899	373
chr1	15270565	15274254	AT1TE50705	.	-	chr1	15271950	15273899	456
chr1	15271549	15273888	AT1TE50710	.	-	chr1	15271950	15273899	456
chr1	15274866	15277023	AT1TE50715	.	-	chr1	15276300	15276899	163
chr1	15275865	15276438	AT1TE50720	.	-	chr1	15276300	15276899	163
chr1	15289859	15290591	AT1TE50735	.	-	chr1	15290100	15292199	949
chr1	15291183	15292063	AT1TE50740	.	-	chr1	15290100	15292199	949
chr1	15292159	15296694	AT1TE50745	.	+	chr1	15290100	15292199	949
chr1	15296857	15297049	AT1TE50760	.	-	chr1	15297000	15300149	1048
chr1	15297255	15297326	AT1TE50765	.	-	chr1	15297000	15300149	1048
chr1	15297326	15297360	AT1TE50790	.	-	chr1	15297000	15300149	1048
chr1	15297360	15299719	AT1TE50795	.	-	chr1	15297000	15300149	1048
chr1	15299719	15300273	AT1TE50800	.	-	chr1	15297000	15300149	1048
chr1	15308043	15308539	AT1TE50805	.	-	chr1	15308250	15309149	333
chr1	15308539	15310254	AT1TE50815	.	-	chr1	15308250	15309149	333
chr1	15308539	15310254	AT1TE50820	.	-	chr1	15309600	15310349	302
chr1	15310254	15310907	AT1TE50825	.	-	chr1	15309600	15310349	302
chr1	15318105	15319617	AT1TE50830	.	-	chr1	15319050	15319949	246
chr1	15318703	15319907	AT1TE50835	.	-	chr1	15319050	15319949	246
chr1	15319907	15321345	AT1TE50860	.	-	chr1	15319050	15319949	246
chr1	15323066	15323540	AT1TE50885	.	-	chr1	15322350	15323249	346
chr1	15323540	15324969	AT1TE50890	.	-	chr1	15324150	15326849	974
chr1	15324969	15325947	AT1TE50895	.	-	chr1	15324150	15326849	974
chr1	15325947	15325990	AT1TE50900	.	-	chr1	15324150	15326849	974
chr1	15325990	15327528	AT1TE50930	.	-	chr1	15324150	15326849	974
chr1	15325990	15327528	AT1TE50935	.	-	chr1	15327300	15327899	172
chr1	15327091	15327326	AT1TE50940	.	-	chr1	15327300	15327899	172
chr1	15327528	15331031	AT1TE50945	.	-	chr1	15327300	15327899	172
chr1	15327528	15331031	AT1TE50970	.	-	chr1	15328350	15328799	162
chr1	15331031	15331783	AT1TE50975	.	-	chr1	15331500	15331799	156
chr1	15331783	15332208	AT1TE50985	.	-	chr1	15331500	15331799	156
chr1	15333046	15335354	AT1TE50990	.	-	chr1	15333600	15335399	545
chr1	15335354	15336129	AT1TE50995	.	-	chr1	15333600	15335399	545
chr1	15335354	15336129	AT1TE51000	.	-	chr1	15336000	15337649	645
chr1	15336129	15336536	AT1TE51040	.	-	chr1	15336000	15337649	645
chr1	15336920	15337560	AT1TE51050	.	-	chr1	15336000	15337649	645
chr1	15337560	15337585	AT1TE51055	.	-	chr1	15336000	15337649	645
chr1	15337656	15341736	AT1TE51060	.	+	chr1	15338550	15338699	89
chr1	15342072	15344365	AT1TE51065	.	-	chr1	15342150	15343649	469
chr1	15343397	15343624	AT1TE51070	.	-	chr1	15342150	15343649	469
chr1	15343624	15343695	AT1TE51085	.	-	chr1	15342150	15343649	469
chr1	15344655	15345377	AT1TE51155	.	-	chr1	15344700	15344999	137
chr1	15346849	15349464	AT1TE51170	.	-	chr1	15347550	15348149	192
chr1	15346849	15349464	AT1TE51235	.	-	chr1	15349350	15349649	118
chr1	15346864	15348553	AT1TE51245	.	-	chr1	15347550	15348149	192
chr1	15349464	15349965	AT1TE51260	.	-	chr1	15349350	15349649	118
chr1	15349965	15350188	AT1TE51265	.	-	chr1	15350100	15353399	904
chr1	15350188	15351395	AT1TE51270	.	-	chr1	15350100	15353399	904
chr1	15352034	15352316	AT1TE51275	.	-	chr1	15350100	15353399	904
chr1	15352378	15352446	AT1TE51465	.	-	chr1	15350100	15353399	904
chr1	15352446	15354854	AT1TE51615	.	-	chr1	15350100	15353399	904
chr1	15352446	15354854	AT1TE51685	.	-	chr1	15354600	15355499	222
chr1	15352657	15352882	AT1TE51700	.	-	chr1	15350100	15353399	904
chr1	15355079	15355490	AT1TE51705	.	-	chr1	15354600	15355499	222
chr1	15355823	15357733	AT1TE51800	.	-	chr1	15357450	15358649	455
chr1	15357278	15357685	AT1TE51820	.	-	chr1	15357450	15358649	455
chr1	15357956	15358683	AT1TE51830	.	-	chr1	15357450	15358649	455
chr1	15358683	15360924	AT1TE51945	.	-	chr1	15359100	15365999	2225
chr1	15359926	15360198	AT1TE51950	.	-	chr1	15359100	15365999	2225
chr1	15360924	15361200	AT1TE51960	.	-	chr1	15359100	15365999	2225
chr1	15361200	15367098	AT1TE51985	.	-	chr1	15359100	15365999	2225
chr1	15361491	15361799	AT1TE51990	.	-	chr1	15359100	15365999	2225
chr1	15363726	15365357	AT1TE52020	.	-	chr1	15359100	15365999	2225
chr1	15365357	15365573	AT1TE52025	.	-	chr1	15359100	15365999	2225
chr1	15365573	15366243	AT1TE52055	.	-	chr1	15359100	15365999	2225
chr1	15367337	15368063	AT1TE52065	.	-	chr1	15367650	15368999	378
chr1	15368662	15372351	AT1TE52070	.	-	chr1	15367650	15368999	378
chr1	15368662	15372351	AT1TE52105	.	-	chr1	15371250	15372899	346
chr1	15368662	15372351	AT1TE52110	.	-	chr1	15371250	15372899	346
chr1	15369646	15371985	AT1TE52115	.	-	chr1	15371250	15372899	346
chr1	15369646	15371985	AT1TE52120	.	-	chr1	15371250	15372899	346
chr1	15375257	15375889	AT1TE52125	.	+	chr1	15375450	15375599	78
chr1	15376086	15378181	AT1TE52135	.	-	chr1	15377700	15378299	181
chr1	15387615	15388695	AT1TE52200	.	-	chr1	15388200	15390299	1047
chr1	15389287	15398355	AT1TE52205	.	-	chr1	15388200	15390299	1047
chr1	15389287	15398355	AT1TE52420	.	-	chr1	15395100	15395849	217
chr1	15389287	15398355	AT1TE52435	.	-	chr1	15396600	15397649	449
chr1	15390262	15394797	AT1TE52495	.	+	chr1	15388200	15390299	1047
chr1	15394955	15395627	AT1TE52520	.	-	chr1	15395100	15395849	217
chr1	15406124	15406504	AT1TE52605	.	-	chr1	15406350	15408449	744
chr1	15406504	15406539	AT1TE52610	.	-	chr1	15406350	15408449	744
chr1	15406539	15406647	AT1TE52795	.	-	chr1	15406350	15408449	744
chr1	15406647	15408336	AT1TE52890	.	-	chr1	15406350	15408449	744
chr1	15408336	15408480	AT1TE52950	.	-	chr1	15406350	15408449	744
chr1	15412723	15420826	AT1TE53075	.	+	chr1	15414150	15416099	492
chr1	15420951	15421858	AT1TE53080	.	-	chr1	15421050	15422099	271
chr1	15421858	15428011	AT1TE53085	.	-	chr1	15421050	15422099	271
chr1	15421858	15428011	AT1TE53090	.	-	chr1	15423750	15425099	400
chr1	15422079	15423710	AT1TE53100	.	+	chr1	15421050	15422099	271
chr1	15424982	15426176	AT1TE53105	.	+	chr1	15423750	15425099	400
chr1	15430414	15430652	AT1TE53125	.	-	chr1	15430500	15432449	443
chr1	15430652	15431406	AT1TE53375	.	-	chr1	15430500	15432449	443
chr1	15431673	15431701	AT1TE53510	.	-	chr1	15430500	15432449	443
chr1	15431701	15433006	AT1TE53540	.	-	chr1	15430500	15432449	443
chr1	15438174	15438493	AT1TE53635	.	+	chr1	15436650	15439799	1290
chr1	15438174	15438493	AT1TE53660	.	+	chr1	15436650	15439799	1290
chr1	15438845	15440903	AT1TE53880	.	+	chr1	15436650	15439799	1290
chr1	15438845	15440903	AT1TE53885	.	+	chr1	15436650	15439799	1290
chr1	15441563	15443621	AT1TE53915	.	-	chr1	15442950	15445199	660
chr1	15441563	15443621	AT1TE53920	.	-	chr1	15442950	15445199	660
chr1	15444294	15444487	AT1TE53925	.	-	chr1	15442950	15445199	660
chr1	15444294	15444487	AT1TE53970	.	-	chr1	15442950	15445199	660
chr1	15444491	15444814	AT1TE53975	.	+	chr1	15442950	15445199	660
chr1	15444491	15444814	AT1TE53995	.	+	chr1	15442950	15445199	660
chr1	15445238	15448968	AT1TE54005	.	-	chr1	15448350	15448649	121
chr1	15455487	15486506	AT1TE54475	.	+	chr1	15455550	15457349	540
chr1	15455487	15486506	AT1TE54480	.	+	chr1	15460950	15461399	139
chr1	15455487	15486506	AT1TE54550	.	+	chr1	15462900	15463949	327
chr1	15455487	15486506	AT1TE54710	.	+	chr1	15467550	15468749	337
chr1	15455487	15486506	AT1TE54770	.	+	chr1	15469800	15471299	456
chr1	15455487	15486506	AT1TE54805	.	+	chr1	15474450	15475799	394
chr1	15455487	15486506	AT1TE55145	.	+	chr1	15476700	15478199	424
chr1	15455487	15486506	AT1TE55305	.	+	chr1	15480900	15482549	431
chr1	15455487	15486506	AT1TE55320	.	+	chr1	15483450	15485099	462
chr1	15491849	15499762	AT1TE55395	.	+	chr1	15499200	15500699	379
chr1	15499762	15500387	AT1TE56245	.	+	chr1	15499200	15500699	379
chr1	15500387	15500422	AT1TE56345	.	+	chr1	15499200	15500699	379
chr1	15500422	15504894	AT1TE56420	.	+	chr1	15499200	15500699	379
chr1	15500422	15504894	AT1TE56425	.	+	chr1	15501600	15502649	233
chr1	15504894	15509412	AT1TE56515	.	-	chr1	15507300	15507749	136
chr1	15504894	15509412	AT1TE56560	.	-	chr1	15508200	15508949	229
chr1	15519450	15522308	AT1TE56565	.	-	chr1	15521250	15521399	77
chr1	15536119	15546208	AT1TE56690	.	-	chr1	15539550	15540899	309
chr1	15536119	15546208	AT1TE56695	.	-	chr1	15539550	15540899	309
chr1	15546603	15547274	AT1TE56700	.	+	chr1	15546600	15547199	186
chr1	15560684	15569184	AT1TE57235	.	-	chr1	15564300	15565199	292
chr1	15562038	15567091	AT1TE57290	.	+	chr1	15564300	15565199	292
chr1	15570478	15581789	AT1TE57675	.	+	chr1	15571350	15572399	273
chr1	15570478	15581789	AT1TE57680	.	+	chr1	15580050	15581999	495
chr1	15572379	15580018	AT1TE57990	.	+	chr1	15571350	15572399	273
chr1	15581789	15582052	AT1TE58820	.	+	chr1	15580050	15581999	495
chr1	15582062	15585032	AT1TE58825	.	-	chr1	15584100	15584399	165
chr1	15634434	15636526	AT1TE58895	.	-	chr1	15634950	15635999	548
chr1	15665055	15674411	AT1TE59145	.	+	chr1	15672600	15673649	262
chr1	15690798	15692926	AT1TE59245	.	+	chr1	15690150	15691799	478
chr1	15698425	15701729	AT1TE60120	.	+	chr1	15700050	15701699	1025
chr1	15699975	15701631	AT1TE60180	.	+	chr1	15700050	15701699	1025
chr1	15730225	15730870	AT1TE60640	.	+	chr1	15730500	15730799	174
chr1	15733069	15745010	AT1TE60675	.	+	chr1	15740850	15741599	209
chr1	15738170	15742393	AT1TE60720	.	-	chr1	15740850	15741599	209
chr1	15766555	15767338	AT1TE60725	.	-	chr1	15766950	15767699	209
chr1	15767338	15768468	AT1TE61295	.	-	chr1	15766950	15767699	209
chr1	15768496	15770736	AT1TE61330	.	-	chr1	15769500	15770549	279
chr1	15772984	15790136	AT1TE61335	.	+	chr1	15784800	15786299	426
chr1	15784487	15786430	AT1TE61475	.	-	chr1	15784800	15786299	426
chr1	15795675	15799513	AT1TE61480	.	+	chr1	15796200	15797549	393
chr1	15799513	15807462	AT1TE61630	.	+	chr1	15799650	15800099	167
chr1	15799513	15807462	AT1TE61635	.	+	chr1	15806400	15806849	183
chr1	15811238	15813218	AT1TE61640	.	+	chr1	15812550	15813599	304
chr1	15813227	15813315	AT1TE61735	.	-	chr1	15812550	15813599	304
chr1	15813315	15814443	AT1TE61740	.	-	chr1	15812550	15813599	304
chr1	15821412	15847509	AT1TE62470	.	-	chr1	15824400	15825299	318
chr1	15821412	15847509	AT1TE62585	.	-	chr1	15826500	15827699	287
chr1	15821412	15847509	AT1TE63030	.	-	chr1	15828600	15829949	326
chr1	15821412	15847509	AT1TE63540	.	-	chr1	15831150	15833399	534
chr1	15821412	15847509	AT1TE63790	.	-	chr1	15835800	15838199	583
chr1	15821412	15847509	AT1TE64010	.	-	chr1	15838950	15839549	176
chr1	15821412	15847509	AT1TE64015	.	-	chr1	15841500	15841949	143
chr1	15822575	15826633	AT1TE64170	.	-	chr1	15824400	15825299	318
chr1	15822575	15826633	AT1TE65060	.	-	chr1	15826500	15827699	287
chr1	15826633	15826666	AT1TE65120	.	-	chr1	15826500	15827699	287
chr1	15826666	15827286	AT1TE65925	.	-	chr1	15826500	15827699	287
chr1	15827286	15838845	AT1TE65935	.	-	chr1	15826500	15827699	287
chr1	15827286	15838845	AT1TE66155	.	-	chr1	15828600	15829949	326
chr1	15827286	15838845	AT1TE66725	.	-	chr1	15831150	15833399	534
chr1	15827286	15838845	AT1TE66730	.	-	chr1	15835800	15838199	583
chr1	15838878	15839498	AT1TE66735	.	-	chr1	15838950	15839549	176
chr1	15857270	15872649	AT1TE67415	.	+	chr1	15868500	15868949	181
chr1	15867720	15871376	AT1TE67475	.	+	chr1	15868500	15868949	181
chr1	15911534	15917462	AT1TE67480	.	+	chr1	15917250	15917849	177
chr1	15917462	15917509	AT1TE67670	.	+	chr1	15917250	15917849	177
chr1	15926756	15926879	AT1TE68070	.	-	chr1	15926100	15928199	790
chr1	15935439	15935710	AT1TE68210	.	+	chr1	15935250	15936149	317
chr1	15959910	15961579	AT1TE68660	.	+	chr1	15961500	15961949	134
chr1	15961579	15965042	AT1TE69070	.	+	chr1	15961500	15961949	134
chr1	16012584	16019699	AT1TE69970	.	-	chr1	16012650	16013549	313
chr1	16058835	16059164	AT1TE69975	.	-	chr1	16058700	16058999	115
chr1	16080533	16089067	AT1TE69980	.	+	chr1	16085100	16086449	375
chr1	16116405	16116468	AT1TE69990	.	+	chr1	16116300	16118549	596
chr1	16116468	16116752	AT1TE70100	.	+	chr1	16116300	16118549	596
chr1	16116886	16117223	AT1TE70175	.	-	chr1	16116300	16118549	596
chr1	16117828	16122859	AT1TE70480	.	+	chr1	16116300	16118549	596
chr1	16124619	16124702	AT1TE70530	.	-	chr1	16124550	16124999	163
chr1	16124702	16125144	AT1TE71045	.	-	chr1	16124550	16124999	163
chr1	16135676	16135737	AT1TE71355	.	+	chr1	16135350	16137899	985
chr1	16191015	16193353	AT1TE71540	.	+	chr1	16191900	16192199	195
chr1	16252754	16254035	AT1TE71755	.	+	chr1	16253100	16253849	434
chr1	16258425	16259815	AT1TE71760	.	-	chr1	16258950	16259549	286
chr1	16281486	16291044	AT1TE71765	.	-	chr1	16281450	16282349	297
chr1	16281486	16291044	AT1TE71770	.	-	chr1	16286400	16286999	203
chr1	16281486	16291044	AT1TE71775	.	-	chr1	16290600	16291349	268
chr1	16296280	16302985	AT1TE71780	.	-	chr1	16298550	16298849	125
chr1	16296280	16302985	AT1TE71785	.	-	chr1	16302450	16303349	293
chr1	16351340	16351942	AT1TE71790	.	-	chr1	16351500	16351949	190
chr1	16351945	16352111	AT1TE71795	.	+	chr1	16351500	16351949	190
chr1	16360020	16361175	AT1TE71800	.	-	chr1	16360500	16362599	662
chr1	16361175	16361214	AT1TE71805	.	+	chr1	16360500	16362599	662
chr1	16361220	16363108	AT1TE71810	.	+	chr1	16360500	16362599	662
chr1	16369970	16375017	AT1TE71815	.	-	chr1	16374300	16375799	383
chr1	16375017	16379642	AT1TE71820	.	+	chr1	16374300	16375799	383
chr1	16380110	16387683	AT1TE71825	.	-	chr1	16380750	16381199	232
chr1	16380110	16387683	AT1TE71830	.	-	chr1	16387050	16388549	422
chr1	16392787	16397819	AT1TE71950	.	-	chr1	16395300	16395899	228
chr1	16509770	16509814	AT1TE72060	.	-	chr1	16509750	16528949	10758
chr1	16509814	16528903	AT1TE72630	.	-	chr1	16509750	16528949	10758
chr1	16544395	16545449	AT1TE72780	.	-	chr1	16543650	16544549	249
chr1	16596175	16598192	AT1TE72980	.	+	chr1	16596300	16598099	765
chr1	16613027	16616953	AT1TE73190	.	-	chr1	16613550	16614149	297
chr1	16626036	16637234	AT1TE75055	.	-	chr1	16635000	16636499	348
chr1	16707212	16707792	AT1TE75420	.	+	chr1	16707600	16708049	189
chr1	16737734	16738517	AT1TE77050	.	-	chr1	16737900	16738499	319
chr1	16742378	16751122	AT1TE77410	.	-	chr1	16745400	16746899	385
chr1	16765384	16765458	AT1TE77415	.	+	chr1	16764900	16767599	813
chr1	16986041	16987141	AT1TE77790	.	-	chr1	16986300	16987049	391
chr1	17011768	17012077	AT1TE77880	.	+	chr1	17011800	17012099	105
chr1	17035032	17050039	AT1TE78010	.	+	chr1	17049450	17049899	182
chr1	17035064	17050021	AT1TE78765	.	+	chr1	17049450	17049899	182
chr1	17076897	17077303	AT1TE79345	.	-	chr1	17074800	17077349	800
chr1	17093642	17094313	AT1TE79350	.	-	chr1	17094300	17095199	276
chr1	17094313	17095350	AT1TE79760	.	+	chr1	17094300	17095199	276
chr1	17125290	17125539	AT1TE79810	.	+	chr1	17123850	17126849	919
chr1	17125539	17126245	AT1TE79815	.	+	chr1	17123850	17126849	919
chr1	17126245	17126795	AT1TE80055	.	-	chr1	17123850	17126849	919
chr1	17267054	17268180	AT1TE80120	.	+	chr1	17267250	17267849	334
chr1	17285710	17286573	AT1TE80440	.	+	chr1	17282250	17285849	2095
chr1	17410345	17410971	AT1TE80650	.	-	chr1	17410350	17411249	218
chr1	17410971	17411288	AT1TE80655	.	-	chr1	17410350	17411249	218
chr1	17499444	17500030	AT1TE80690	.	-	chr1	17499750	17500049	200
chr1	17708149	17710775	AT1TE80800	.	+	chr1	17709750	17710499	389
chr1	17713519	17714780	AT1TE80805	.	+	chr1	17713650	17713949	163
chr1	17731840	17731892	AT1TE80810	.	+	chr1	17731650	17732099	381
chr1	17817421	17817818	AT1TE81150	.	-	chr1	17816100	17817449	443
chr1	17847361	17847433	AT1TE81275	.	-	chr1	17847000	17848949	1453
chr1	18135722	18136133	AT1TE81365	.	+	chr1	18135600	18135899	261
chr1	18154504	18163494	AT1TE81560	.	+	chr1	18159300	18160049	244
chr1	18154504	18163494	AT1TE81825	.	+	chr1	18163050	18163349	116
chr1	18299924	18302638	AT1TE82210	.	-	chr1	18301500	18302399	273
chr1	18308582	18308791	AT1TE82410	.	+	chr1	18308700	18308999	245
chr1	18320602	18320669	AT1TE82540	.	+	chr1	18319950	18322499	8534
chr1	18320669	18321177	AT1TE82640	.	-	chr1	18319950	18322499	8534
chr1	18493711	18494035	AT1TE83355	.	+	chr1	18493800	18494099	116
chr1	18506025	18506065	AT1TE83640	.	-	chr1	18505500	18506249	271
chr1	18506065	18507853	AT1TE84120	.	+	chr1	18505500	18506249	271
chr1	18553080	18553122	AT1TE84125	.	+	chr1	18552900	18553199	247
chr1	18553122	18553622	AT1TE84245	.	-	chr1	18552900	18553199	247
chr1	18598975	18599359	AT1TE84335	.	+	chr1	18599100	18600299	938
chr1	18599359	18599462	AT1TE85105	.	+	chr1	18599100	18600299	938
chr1	18599462	18600585	AT1TE85290	.	-	chr1	18599100	18600299	938
chr1	18626813	18627361	AT1TE86125	.	+	chr1	18627300	18628649	395
chr1	18627361	18627449	AT1TE86810	.	+	chr1	18627300	18628649	395
chr1	18846374	18854882	AT1TE86820	.	-	chr1	18849600	18850499	237
chr1	18894358	18895470	AT1TE87480	.	+	chr1	18894450	18894899	179
chr1	19026856	19027896	AT1TE88825	.	+	chr1	19026900	19027649	361
chr1	19173897	19174105	AT1TE89775	.	+	chr1	19174050	19175699	1470
chr1	19247836	19249271	AT1TE89780	.	-	chr1	19248300	19250099	619
chr1	19247836	19249271	AT1TE91165	.	-	chr1	19248300	19250099	619
chr1	19316276	19316439	AT1TE92320	.	+	chr1	19316250	19316849	188
chr1	19316439	19317505	AT1TE92540	.	-	chr1	19316250	19316849	188
chr1	19374608	19380747	AT1TE92905	.	-	chr1	19374900	19375199	118
chr1	19675548	19680353	AT1TE93285	.	+	chr1	19676550	19677299	231
chr1	19705881	19706850	AT1TE93290	.	-	chr1	19705800	19706849	362
chr1	19941384	19945434	AT1TE93320	.	+	chr1	19943550	19944299	231
chr1	19945687	19945811	AT1TE93325	.	-	chr1	19945800	19947149	535
chr1	20014002	20014512	AT1TE94320	.	+	chr1	20014500	20015099	188
chr1	20194005	20194456	AT1TE94415	.	-	chr1	20193750	20199149	1432
chr1	20194456	20194818	AT1TE94570	.	-	chr1	20193750	20199149	1432
chr1	20194818	20195415	AT1TE94640	.	-	chr1	20193750	20199149	1432
chr1	20412552	20412934	AT1TE96855	.	-	chr1	20412900	20413199	258
chr1	20430095	20430351	AT1TE96860	.	+	chr1	20430150	20432549	1321
chr1	20432158	20432312	AT1TE96960	.	-	chr1	20430150	20432549	1321
chr1	20488674	20490263	AT1TE99345	.	+	chr1	20488950	20489999	485
chr1	20606479	20606551	AT2TE00010	.	-	chr1	20606550	20606849	134
chr1	20649026	20649668	AT2TE00015	.	+	chr1	20647650	20649149	1406
chr1	20791407	20791700	AT2TE00030	.	-	chr1	20791200	20791499	282
chr1	20914031	20914274	AT2TE00035	.	-	chr1	20912250	20914049	1943
chr1	21168325	21168474	AT2TE00045	.	-	chr1	21167250	21169649	1349
chr1	21168474	21169350	AT2TE00075	.	+	chr1	21167250	21169649	1349
chr1	21169350	21169401	AT2TE00095	.	+	chr1	21167250	21169649	1349
chr1	21172520	21173360	AT2TE00110	.	-	chr1	21172200	21172949	201
chr1	21209686	21211361	AT2TE00530	.	-	chr1	21210450	21211049	264
chr1	21239874	21240377	AT2TE00535	.	-	chr1	21237750	21239999	1305
chr1	21341499	21342530	AT2TE00670	.	-	chr1	21341700	21342299	393
chr1	21364455	21364685	AT2TE00850	.	-	chr1	21362100	21364799	1096
chr1	21524994	21529851	AT2TE00975	.	-	chr1	21527250	21529349	542
chr1	21623609	21623717	AT2TE00980	.	-	chr1	21623400	21626399	2751
chr1	21681522	21682456	AT2TE00985	.	+	chr1	21681750	21682349	288
chr1	21744194	21745093	AT2TE01035	.	-	chr1	21744300	21744899	314
chr1	21746488	21746511	AT2TE01155	.	+	chr1	21746400	21759449	4623
chr1	21746488	21746511	AT2TE01230	.	+	chr1	21746400	21759449	4623
chr1	21746511	21746739	AT2TE01595	.	+	chr1	21746400	21759449	4623
chr1	21746511	21746739	AT2TE02465	.	+	chr1	21746400	21759449	4623
chr1	21746739	21747327	AT2TE02680	.	-	chr1	21746400	21759449	4623
chr1	21746739	21747327	AT2TE03050	.	-	chr1	21746400	21759449	4623
chr1	21748193	21753388	AT2TE03630	.	+	chr1	21746400	21759449	4623
chr1	21748193	21753388	AT2TE03635	.	+	chr1	21746400	21759449	4623
chr1	21753389	21753542	AT2TE03640	.	-	chr1	21746400	21759449	4623
chr1	21753389	21753542	AT2TE03875	.	-	chr1	21746400	21759449	4623
chr1	21754300	21754352	AT2TE03880	.	-	chr1	21746400	21759449	4623
chr1	21754300	21754352	AT2TE04320	.	-	chr1	21746400	21759449	4623
chr1	21754362	21755189	AT2TE04630	.	-	chr1	21746400	21759449	4623
chr1	21754362	21755189	AT2TE04635	.	-	chr1	21746400	21759449	4623
chr1	21755189	21755255	AT2TE05160	.	-	chr1	21746400	21759449	4623
chr1	21755189	21755255	AT2TE05200	.	-	chr1	21746400	21759449	4623
chr1	21755255	21755276	AT2TE05440	.	-	chr1	21746400	21759449	4623
chr1	21755255	21755276	AT2TE05605	.	-	chr1	21746400	21759449	4623
chr1	21755303	21755914	AT2TE06255	.	-	chr1	21746400	21759449	4623
chr1	21755303	21755914	AT2TE07120	.	-	chr1	21746400	21759449	4623
chr1	21755962	21756732	AT2TE07125	.	-	chr1	21746400	21759449	4623
chr1	21755962	21756732	AT2TE07550	.	-	chr1	21746400	21759449	4623
chr1	21756213	21756635	AT2TE08110	.	-	chr1	21746400	21759449	4623
chr1	21756213	21756635	AT2TE09085	.	-	chr1	21746400	21759449	4623
chr1	21756732	21756999	AT2TE09205	.	-	chr1	21746400	21759449	4623
chr1	21756732	21756999	AT2TE09300	.	-	chr1	21746400	21759449	4623
chr1	21756999	21758625	AT2TE09335	.	-	chr1	21746400	21759449	4623
chr1	21756999	21758625	AT2TE09340	.	-	chr1	21746400	21759449	4623
chr1	21758659	21759682	AT2TE09345	.	+	chr1	21746400	21759449	4623
chr1	21758659	21759682	AT2TE09375	.	+	chr1	21746400	21759449	4623
chr1	21796937	21801751	AT2TE09430	.	-	chr1	21796350	21797849	419
chr1	21833195	21838009	AT2TE09650	.	-	chr1	21832650	21834149	432
chr1	21995403	21996608	AT2TE10330	.	+	chr1	21995550	21996149	194
chr1	22040690	22041829	AT2TE10980	.	-	chr1	22034250	22040849	7083
chr1	22105362	22106636	AT2TE10985	.	-	chr1	22105500	22106399	545
chr1	22165043	22166347	AT2TE11120	.	-	chr1	22165050	22165949	315
chr1	22768458	22770022	AT2TE11145	.	-	chr1	22767450	22768799	491
chr1	22881471	22881603	AT2TE11355	.	+	chr1	22881600	22882049	141
chr1	23392873	23393067	AT2TE11445	.	+	chr1	23390700	23392949	1278
chr1	23509590	23509833	AT2TE11480	.	+	chr1	23509650	23510549	460
chr1	23510460	23510643	AT2TE11510	.	-	chr1	23509650	23510549	460
chr1	23622341	23623180	AT2TE11515	.	-	chr1	23622300	23622599	117
chr1	23651610	23652016	AT2TE11540	.	-	chr1	23650800	23651849	282
chr1	23689043	23689427	AT2TE11630	.	-	chr1	23689200	23690699	1191
chr1	23939917	23940948	AT2TE11645	.	-	chr1	23940000	23940599	333
chr1	24126179	24127536	AT2TE11650	.	-	chr1	24127050	24127799	238
chr1	24127536	24127588	AT2TE11805	.	+	chr1	24127050	24127799	238
chr1	24252357	24252521	AT2TE11810	.	-	chr1	24251700	24253499	478
chr1	24275018	24275588	AT2TE11815	.	+	chr1	24272700	24276449	1928
chr1	24275588	24275609	AT2TE11840	.	+	chr1	24272700	24276449	1928
chr1	24360686	24360979	AT2TE11845	.	-	chr1	24359250	24361199	856
chr1	24386455	24387255	AT2TE11895	.	-	chr1	24385800	24387899	555
chr1	24386455	24387255	AT2TE11930	.	-	chr1	24385800	24387899	555
chr1	24489420	24489610	AT2TE11935	.	-	chr1	24489600	24490049	251
chr1	24553445	24553577	AT2TE11985	.	+	chr1	24552000	24554999	1525
chr1	24553445	24553577	AT2TE12020	.	+	chr1	24552000	24554999	1525
chr1	24553577	24554047	AT2TE12030	.	-	chr1	24552000	24554999	1525
chr1	24553577	24554047	AT2TE12220	.	-	chr1	24552000	24554999	1525
chr1	24564712	24565614	AT2TE12225	.	+	chr1	24565050	24565649	189
chr1	24602905	24602985	AT2TE12310	.	+	chr1	24602100	24603149	678
chr1	24602985	24603053	AT2TE12315	.	+	chr1	24602100	24603149	678
chr1	24603053	24603779	AT2TE12825	.	+	chr1	24602100	24603149	678
chr1	24704986	24706028	AT2TE12930	.	+	chr1	24705300	24705749	283
chr1	24741045	24742542	AT2TE12990	.	-	chr1	24741300	24742049	289
chr1	24773788	24774043	AT2TE13140	.	-	chr1	24773850	24774299	170
chr1	24831578	24832636	AT2TE13145	.	+	chr1	24831300	24832349	380
chr1	24831578	24832636	AT2TE13150	.	+	chr1	24831300	24832349	380
chr1	24907484	24908870	AT2TE13155	.	-	chr1	24907650	24908399	420
chr1	25028107	25028605	AT2TE13160	.	-	chr1	25027500	25029899	1183
chr1	25097890	25099159	AT2TE13315	.	+	chr1	25098150	25098749	386
chr1	25138319	25138847	AT2TE13320	.	-	chr1	25137000	25138349	406
chr1	25180003	25182025	AT2TE13335	.	+	chr1	25180350	25181099	278
chr1	25400478	25401474	AT2TE13440	.	-	chr1	25400700	25401299	252
chr1	25495787	25496662	AT2TE13505	.	-	chr1	25495050	25496249	403
chr1	25656468	25656974	AT2TE13800	.	-	chr1	25656750	25657199	157
chr1	25656510	25656791	AT2TE13950	.	-	chr1	25656750	25657199	157
chr1	25696500	25698524	AT2TE13955	.	+	chr1	25696950	25698299	726
chr1	25722565	25723569	AT2TE14150	.	+	chr1	25722900	25723349	191
chr1	25975950	25977038	AT2TE14160	.	-	chr1	25976250	25976849	302
chr1	26030838	26036307	AT2TE14190	.	-	chr1	26035050	26035799	209
chr1	26295856	26296545	AT2TE14250	.	-	chr1	26296500	26296949	188
chr1	26511729	26511910	AT2TE14255	.	+	chr1	26511450	26515199	1830
chr1	26515074	26515250	AT2TE14280	.	-	chr1	26511450	26515199	1830
chr1	26728036	26728149	AT2TE14285	.	+	chr1	26727750	26729849	533
chr1	27148923	27149184	AT2TE14290	.	-	chr1	27148350	27151349	2591
chr1	27438788	27438989	AT2TE14310	.	-	chr1	27437850	27440849	4260
chr1	27440620	27440798	AT2TE14315	.	+	chr1	27437850	27440849	4260
chr1	27859647	27860967	AT2TE14320	.	+	chr1	27859950	27860699	336
chr1	28213435	28213540	AT2TE14325	.	+	chr1	28212750	28213649	359
chr1	28280131	28281255	AT2TE14330	.	-	chr1	28281150	28282649	478
chr1	28398200	28399052	AT2TE14370	.	-	chr1	28399050	28399199	75
chr1	28520026	28520136	AT2TE14490	.	-	chr1	28519650	28520249	466
chr1	28520136	28521012	AT2TE14495	.	+	chr1	28519650	28520249	466
chr1	28526860	28527671	AT2TE14500	.	+	chr1	28527600	28528199	531
chr1	28527672	28527752	AT2TE14540	.	+	chr1	28527600	28528199	531
chr1	28836493	28836646	AT2TE14545	.	+	chr1	28836300	28836599	142
chr1	28865394	28865573	AT2TE14550	.	-	chr1	28865400	28867649	802
chr1	28912663	28913670	AT2TE14555	.	-	chr1	28912950	28913399	322
chr1	28935707	28936420	AT2TE14650	.	+	chr1	28933500	28935749	664
chr1	29611749	29612226	AT2TE14660	.	-	chr1	29611800	29612249	199
chr1	29612247	29612406	AT2TE14665	.	+	chr1	29611800	29612249	199
chr1	29641721	29641827	AT2TE14680	.	-	chr1	29641350	29644049	3595
chr1	30384040	30384326	AT2TE14720	.	-	chr1	30383550	30385799	4094
chr2	10523	13069	AT2TE14960	.	-	chr2	900	10649	456484
chr2	13071	29426	AT2TE14970	.	-	chr2	13350	15299	542
chr2	13071	29426	AT2TE14975	.	-	chr2	18150	18749	160
chr2	13071	29426	AT2TE15030	.	-	chr2	19200	20849	508
chr2	13071	29426	AT2TE15035	.	-	chr2	21300	23699	619
chr2	13071	29426	AT2TE15045	.	-	chr2	24150	25799	503
chr2	13071	29426	AT2TE15050	.	-	chr2	26400	27299	239
chr2	13071	29426	AT2TE15150	.	-	chr2	28500	29399	230
chr2	31444	42029	AT2TE15155	.	+	chr2	31950	32999	284
chr2	31444	42029	AT2TE15160	.	+	chr2	33900	34199	124
chr2	31444	42029	AT2TE15485	.	+	chr2	36300	37499	294
chr2	31444	42029	AT2TE15490	.	+	chr2	37950	38999	274
chr2	31444	42029	AT2TE15565	.	+	chr2	39750	40799	374
chr2	31486	33553	AT2TE15580	.	+	chr2	31950	32999	284
chr2	34379	36436	AT2TE15655	.	+	chr2	36300	37499	294
chr2	42128	49796	AT2TE15660	.	-	chr2	42750	48749	1704
chr2	52643	58681	AT2TE15695	.	-	chr2	58350	62849	1144
chr2	58681	64005	AT2TE15880	.	-	chr2	58350	62849	1144
chr2	150687	151156	AT2TE16030	.	-	chr2	149700	152849	1651
chr2	152015	152232	AT2TE16130	.	+	chr2	149700	152849	1651
chr2	179754	180043	AT2TE16230	.	+	chr2	179700	183299	1620
chr2	215550	216683	AT2TE16235	.	+	chr2	215850	215999	72
chr2	240578	240621	AT2TE16245	.	+	chr2	239550	240899	398
chr2	240621	240846	AT2TE16250	.	+	chr2	239550	240899	398
chr2	240846	241949	AT2TE16255	.	+	chr2	239550	240899	398
chr2	254342	255444	AT2TE16510	.	-	chr2	255000	257549	1524
chr2	284309	284432	AT2TE16800	.	+	chr2	284250	284549	150
chr2	295704	296404	AT2TE16820	.	+	chr2	296100	298199	4466
chr2	385195	385271	AT2TE16825	.	-	chr2	385200	387899	3041
chr2	566756	582571	AT2TE16865	.	+	chr2	567000	567749	379
chr2	566756	582571	AT2TE16895	.	+	chr2	574950	575549	168
chr2	566756	582571	AT2TE16900	.	+	chr2	578100	578549	190
chr2	566756	582571	AT2TE16940	.	+	chr2	580950	581699	214
chr2	566756	582571	AT2TE16945	.	+	chr2	582150	582449	135
chr2	631072	631344	AT2TE17095	.	+	chr2	631050	631499	230
chr2	706882	707022	AT2TE17110	.	+	chr2	706650	706949	421
chr2	825361	825444	AT2TE17320	.	+	chr2	825300	826199	243
chr2	825444	825986	AT2TE17490	.	+	chr2	825300	826199	243
chr2	825986	826273	AT2TE17495	.	+	chr2	825300	826199	243
chr2	871078	873128	AT2TE17500	.	-	chr2	871650	873449	492
chr2	873128	873413	AT2TE17590	.	+	chr2	871650	873449	492
chr2	967828	967927	AT2TE17595	.	+	chr2	966450	967949	436
chr2	1037742	1038911	AT2TE17600	.	-	chr2	1038900	1040099	481
chr2	1038911	1039436	AT2TE17655	.	+	chr2	1038900	1040099	481
chr2	1139953	1140077	AT2TE17660	.	+	chr2	1139700	1140299	241
chr2	1147890	1147955	AT2TE17665	.	+	chr2	1147500	1150799	1246
chr2	1147890	1147955	AT2TE17695	.	+	chr2	1147500	1150799	1246
chr2	1207565	1208618	AT2TE17700	.	+	chr2	1207650	1208399	283
chr2	1240984	1243325	AT2TE17705	.	+	chr2	1241400	1242449	369
chr2	1370787	1371826	AT2TE17725	.	-	chr2	1371000	1371449	222
chr2	1545823	1546014	AT2TE17730	.	-	chr2	1545900	1546349	180
chr2	1546014	1546532	AT2TE17870	.	+	chr2	1545900	1546349	180
chr2	1629643	1637481	AT2TE17875	.	-	chr2	1630200	1630799	265
chr2	1629643	1637481	AT2TE17975	.	-	chr2	1636950	1637549	264
chr2	1741425	1757083	AT2TE17995	.	+	chr2	1741500	1742399	322
chr2	1741425	1757083	AT2TE18000	.	+	chr2	1749900	1751699	484
chr2	1741425	1757083	AT2TE18100	.	+	chr2	1752600	1753049	173
chr2	1741425	1757083	AT2TE18105	.	+	chr2	1755450	1756049	220
chr2	1741425	1757083	AT2TE18110	.	+	chr2	1756650	1756949	137
chr2	1968286	1968946	AT2TE18115	.	-	chr2	1966800	1968599	6049
chr2	1995887	2010496	AT2TE18140	.	-	chr2	2010000	2010449	184
chr2	2027257	2028132	AT2TE18155	.	-	chr2	2026050	2027399	2141
chr2	2034040	2034070	AT2TE18160	.	+	chr2	2033100	2035199	5622
chr2	2034070	2034139	AT2TE18255	.	+	chr2	2033100	2035199	5622
chr2	2034139	2035218	AT2TE18315	.	+	chr2	2033100	2035199	5622
chr2	2041963	2054217	AT2TE18320	.	-	chr2	2041950	2042399	176
chr2	2065088	2066950	AT2TE18335	.	-	chr2	2065200	2066099	385
chr2	2115378	2115742	AT2TE18395	.	-	chr2	2115000	2115449	154
chr2	2232386	2233113	AT2TE18410	.	-	chr2	2232000	2233049	337
chr2	2399530	2410158	AT2TE18415	.	-	chr2	2400750	2402399	389
chr2	2401124	2402966	AT2TE18450	.	-	chr2	2400750	2402399	389
chr2	2443432	2443913	AT2TE18940	.	+	chr2	2443350	2443649	124
chr2	2447741	2454177	AT2TE18975	.	+	chr2	2450550	2451149	174
chr2	2500632	2504274	AT2TE18980	.	-	chr2	2503200	2503649	137
chr2	2529074	2535262	AT2TE18985	.	-	chr2	2534700	2535899	415
chr2	2535262	2535982	AT2TE19250	.	-	chr2	2534700	2535899	415
chr2	2542583	2542616	AT2TE19470	.	-	chr2	2542050	2543099	399
chr2	2542616	2559353	AT2TE19475	.	-	chr2	2542050	2543099	399
chr2	2542616	2559353	AT2TE19510	.	-	chr2	2543550	2544149	217
chr2	2542616	2559353	AT2TE19515	.	-	chr2	2547900	2549999	675
chr2	2542616	2559353	AT2TE19520	.	-	chr2	2558400	2558699	248
chr2	2562809	2570724	AT2TE19525	.	-	chr2	2566650	2567249	170
chr2	2562809	2570724	AT2TE19530	.	-	chr2	2568600	2569199	160
chr2	2562809	2570724	AT2TE19535	.	-	chr2	2570700	2571449	192
chr2	2590471	2590778	AT2TE19565	.	+	chr2	2587200	2590649	3668
chr2	2591838	2592555	AT2TE19570	.	+	chr2	2592150	2592599	191
chr2	2592555	2592648	AT2TE19575	.	+	chr2	2592150	2592599	191
chr2	2632429	2635807	AT2TE19615	.	+	chr2	2635500	2636399	285
chr2	2636199	2637023	AT2TE19660	.	+	chr2	2635500	2636399	285
chr2	2638831	2648149	AT2TE19665	.	+	chr2	2638800	2639549	201
chr2	2652444	2655100	AT2TE19700	.	-	chr2	2654100	2655149	500
chr2	2655100	2655205	AT2TE19855	.	-	chr2	2654100	2655149	500
chr2	2664599	2665423	AT2TE19860	.	+	chr2	2664450	2665649	359
chr2	2685673	2688359	AT2TE19970	.	+	chr2	2688000	2688449	168
chr2	2688362	2689571	AT2TE20160	.	-	chr2	2688000	2688449	168
chr2	2699308	2709964	AT2TE20205	.	-	chr2	2707650	2709899	679
chr2	2707344	2708993	AT2TE20220	.	-	chr2	2707650	2709899	679
chr2	2712872	2720794	AT2TE20255	.	+	chr2	2716650	2717699	322
chr2	2763816	2764214	AT2TE20260	.	-	chr2	2763450	2766599	4322
chr2	2765877	2779424	AT2TE20310	.	-	chr2	2763450	2766599	4322
chr2	2791701	2800659	AT2TE20315	.	+	chr2	2794350	2794499	74
chr2	2793395	2799755	AT2TE20435	.	+	chr2	2794350	2794499	74
chr2	2941106	2945799	AT2TE20530	.	-	chr2	2944950	2945549	183
chr2	2964619	2966774	AT2TE20810	.	+	chr2	2965050	2966099	378
chr2	2980028	2980789	AT2TE20960	.	-	chr2	2980500	2980949	146
chr2	3013131	3014478	AT2TE20965	.	-	chr2	3013500	3014249	312
chr2	3014478	3023011	AT2TE21010	.	+	chr2	3014700	3015749	614
chr2	3014478	3023011	AT2TE21065	.	+	chr2	3016200	3016799	219
chr2	3014478	3023011	AT2TE21295	.	+	chr2	3021000	3022049	325
chr2	3014478	3023011	AT2TE21345	.	+	chr2	3022500	3023849	441
chr2	3023011	3023064	AT2TE21350	.	+	chr2	3022500	3023849	441
chr2	3023064	3023260	AT2TE21360	.	+	chr2	3022500	3023849	441
chr2	3023327	3023664	AT2TE21365	.	+	chr2	3022500	3023849	441
chr2	3057684	3058062	AT2TE21455	.	+	chr2	3057750	3058799	332
chr2	3058062	3058583	AT2TE21460	.	-	chr2	3057750	3058799	332
chr2	3061228	3074307	AT2TE21485	.	+	chr2	3065550	3066749	319
chr2	3061228	3074307	AT2TE21490	.	+	chr2	3073650	3074099	152
chr2	3098016	3107253	AT2TE21495	.	+	chr2	3103950	3104249	154
chr2	3098016	3107253	AT2TE21510	.	+	chr2	3104700	3104849	88
chr2	3118266	3119694	AT2TE21515	.	-	chr2	3118500	3119849	748
chr2	3192625	3195997	AT2TE21530	.	+	chr2	3194100	3195749	643
chr2	3222765	3233780	AT2TE21605	.	-	chr2	3228750	3230399	386
chr2	3225682	3230917	AT2TE21680	.	-	chr2	3228750	3230399	386
chr2	3272391	3272530	AT2TE21690	.	+	chr2	3239250	3509849	234959
chr2	3275023	3275258	AT2TE21695	.	+	chr2	3239250	3509849	234959
chr2	3282018	3282135	AT2TE21705	.	-	chr2	3239250	3509849	234959
chr2	3294359	3294467	AT2TE21710	.	-	chr2	3239250	3509849	234959
chr2	3294467	3295763	AT2TE21730	.	-	chr2	3239250	3509849	234959
chr2	3301612	3301801	AT2TE21760	.	+	chr2	3239250	3509849	234959
chr2	3301801	3303203	AT2TE21765	.	+	chr2	3239250	3509849	234959
chr2	3303203	3303317	AT2TE22040	.	+	chr2	3239250	3509849	234959
chr2	3307693	3307913	AT2TE22335	.	-	chr2	3239250	3509849	234959
chr2	3307993	3308107	AT2TE22490	.	+	chr2	3239250	3509849	234959
chr2	3308219	3308973	AT2TE22505	.	+	chr2	3239250	3509849	234959
chr2	3308979	3309015	AT2TE22510	.	-	chr2	3239250	3509849	234959
chr2	3309015	3311366	AT2TE22515	.	-	chr2	3239250	3509849	234959
chr2	3318352	3318625	AT2TE22520	.	-	chr2	3239250	3509849	234959
chr2	3342504	3342805	AT2TE22690	.	+	chr2	3239250	3509849	234959
chr2	3344499	3344789	AT2TE23255	.	-	chr2	3239250	3509849	234959
chr2	3344834	3345276	AT2TE23395	.	-	chr2	3239250	3509849	234959
chr2	3354017	3354401	AT2TE23510	.	-	chr2	3239250	3509849	234959
chr2	3354401	3354431	AT2TE23515	.	-	chr2	3239250	3509849	234959
chr2	3355535	3355563	AT2TE23520	.	-	chr2	3239250	3509849	234959
chr2	3355563	3356654	AT2TE23655	.	-	chr2	3239250	3509849	234959
chr2	3375562	3375878	AT2TE23660	.	+	chr2	3239250	3509849	234959
chr2	3379172	3379193	AT2TE23665	.	-	chr2	3239250	3509849	234959
chr2	3379193	3379763	AT2TE23670	.	-	chr2	3239250	3509849	234959
chr2	3383818	3383983	AT2TE23675	.	-	chr2	3239250	3509849	234959
chr2	3391791	3391838	AT2TE23705	.	-	chr2	3239250	3509849	234959
chr2	3438370	3438428	AT2TE23710	.	-	chr2	3239250	3509849	234959
chr2	3440471	3440652	AT2TE23715	.	-	chr2	3239250	3509849	234959
chr2	3441790	3441822	AT2TE23720	.	-	chr2	3239250	3509849	234959
chr2	3454197	3454406	AT2TE23730	.	+	chr2	3239250	3509849	234959
chr2	3455420	3455661	AT2TE23735	.	-	chr2	3239250	3509849	234959
chr2	3459139	3460112	AT2TE24140	.	-	chr2	3239250	3509849	234959
chr2	3460112	3460171	AT2TE24175	.	-	chr2	3239250	3509849	234959
chr2	3479648	3480558	AT2TE24330	.	-	chr2	3239250	3509849	234959
chr2	3481084	3482066	AT2TE24335	.	-	chr2	3239250	3509849	234959
chr2	3481566	3482049	AT2TE24680	.	-	chr2	3239250	3509849	234959
chr2	3547927	3547953	AT2TE24730	.	-	chr2	3547950	3549149	343
chr2	3547953	3552491	AT2TE24735	.	-	chr2	3547950	3549149	343
chr2	3547953	3552491	AT2TE25070	.	-	chr2	3549750	3550949	414
chr2	3547953	3552491	AT2TE25250	.	-	chr2	3551700	3552449	314
chr2	3566076	3571742	AT2TE25540	.	-	chr2	3571500	3571949	186
chr2	3571777	3572919	AT2TE25545	.	+	chr2	3571500	3571949	186
chr2	3586372	3594041	AT2TE25550	.	-	chr2	3589800	3590849	297
chr2	3595722	3597855	AT2TE25830	.	-	chr2	3597000	3597599	221
chr2	3604312	3605677	AT2TE25835	.	+	chr2	3605550	3607949	35761
chr2	3636369	3645326	AT2TE25840	.	-	chr2	3609000	3637649	235943
chr2	3636369	3645326	AT2TE26110	.	-	chr2	3639450	3639749	108
chr2	3636369	3645326	AT2TE26115	.	-	chr2	3641700	3643349	366
chr2	3636369	3645326	AT2TE26140	.	-	chr2	3645300	3648449	1188
chr2	3687123	3692178	AT2TE26655	.	-	chr2	3685800	3687149	691
chr2	3687123	3692178	AT2TE26660	.	-	chr2	3692100	3701399	3592
chr2	3716820	3717400	AT2TE26665	.	+	chr2	3716400	3717149	282
chr2	3750177	3766283	AT2TE26670	.	-	chr2	3752700	3754499	516
chr2	3750177	3766283	AT2TE26855	.	-	chr2	3755850	3757499	499
chr2	3750177	3766283	AT2TE26865	.	-	chr2	3758700	3759899	301
chr2	3750177	3766283	AT2TE26870	.	-	chr2	3766200	3767249	306
chr2	3752535	3763203	AT2TE26875	.	-	chr2	3752700	3754499	516
chr2	3752535	3763203	AT2TE26910	.	-	chr2	3755850	3757499	499
chr2	3752535	3763203	AT2TE27160	.	-	chr2	3758700	3759899	301
chr2	3766283	3766910	AT2TE27165	.	-	chr2	3766200	3767249	306
chr2	3766910	3767233	AT2TE27440	.	-	chr2	3766200	3767249	306
chr2	3767233	3770915	AT2TE27455	.	-	chr2	3766200	3767249	306
chr2	3837880	3842825	AT2TE27480	.	+	chr2	3838050	3838499	139
chr2	3942750	3962834	AT2TE27490	.	-	chr2	3943200	3943649	161
chr2	3942750	3962834	AT2TE28180	.	-	chr2	3948300	3949349	434
chr2	3942750	3962834	AT2TE28555	.	-	chr2	3950550	3956399	2275
chr2	3942750	3962834	AT2TE28560	.	-	chr2	3950550	3956399	2275
chr2	3942750	3962834	AT2TE28565	.	-	chr2	3961050	3961349	115
chr2	3948281	3949277	AT2TE28655	.	+	chr2	3948300	3949349	434
chr2	3949277	3956452	AT2TE30510	.	+	chr2	3948300	3949349	434
chr2	3949277	3956452	AT2TE31260	.	+	chr2	3950550	3956399	2275
chr2	3949277	3956452	AT2TE31265	.	+	chr2	3950550	3956399	2275
chr2	3966273	3973249	AT2TE32080	.	-	chr2	3967800	3968399	168
chr2	3977963	3980063	AT2TE34120	.	-	chr2	3979650	3980249	156
chr2	3980063	3980996	AT2TE34230	.	-	chr2	3979650	3980249	156
chr2	4005635	4007377	AT2TE34430	.	+	chr2	4005750	4006349	289
chr2	4005994	4007044	AT2TE34435	.	-	chr2	4005750	4006349	289
chr2	4027023	4045789	AT2TE35630	.	+	chr2	4040250	4041299	400
chr2	4035771	4044425	AT2TE35635	.	+	chr2	4040250	4041299	400
chr2	4097103	4099067	AT2TE35695	.	-	chr2	4098000	4098899	452
chr2	4139712	4140977	AT2TE37380	.	+	chr2	4140000	4142549	2152
chr2	4140982	4141442	AT2TE38350	.	+	chr2	4140000	4142549	2152
chr2	4141442	4141703	AT2TE38355	.	+	chr2	4140000	4142549	2152
chr2	4159309	4161049	AT2TE38700	.	-	chr2	4160400	4161299	242
chr2	4161050	4162304	AT2TE39110	.	-	chr2	4160400	4161299	242
chr2	4162310	4169555	AT2TE39255	.	+	chr2	4165200	4167149	555
chr2	4186049	4188832	AT2TE39520	.	-	chr2	4186500	4189199	655
chr2	4186080	4188815	AT2TE39860	.	-	chr2	4186500	4189199	655
chr2	4188832	4189612	AT2TE40535	.	-	chr2	4186500	4189199	655
chr2	4190637	4194323	AT2TE40830	.	-	chr2	4193850	4194449	181
chr2	4194323	4194442	AT2TE40835	.	-	chr2	4193850	4194449	181
chr2	4194442	4194762	AT2TE41180	.	-	chr2	4193850	4194449	181
chr2	4197159	4211222	AT2TE41185	.	-	chr2	4203750	4204499	203
chr2	4203242	4205065	AT2TE41780	.	+	chr2	4203750	4204499	203
chr2	4230742	4236512	AT2TE42130	.	+	chr2	4236450	4237649	297
chr2	4236656	4244403	AT2TE42190	.	+	chr2	4236450	4237649	297
chr2	4236656	4244403	AT2TE42355	.	+	chr2	4238100	4239149	292
chr2	4236656	4244403	AT2TE42360	.	+	chr2	4239600	4241099	341
chr2	4236656	4244403	AT2TE42540	.	+	chr2	4241550	4243949	595
chr2	4265049	4274213	AT2TE42810	.	+	chr2	4266450	4266749	103
chr2	4283144	4283215	AT2TE43070	.	+	chr2	4282950	4283849	228
chr2	4283215	4283925	AT2TE43165	.	+	chr2	4282950	4283849	228
chr2	4308876	4309521	AT2TE43295	.	+	chr2	4309050	4312199	8079
chr2	4309521	4310332	AT2TE43305	.	-	chr2	4309050	4312199	8079
chr2	4310332	4310520	AT2TE43360	.	-	chr2	4309050	4312199	8079
chr2	4311735	4311909	AT2TE43365	.	+	chr2	4309050	4312199	8079
chr2	4314779	4315149	AT2TE43370	.	-	chr2	4314900	4315199	144
chr2	4318005	4322177	AT2TE44710	.	-	chr2	4321800	4322249	173
chr2	4322182	4322672	AT2TE44750	.	-	chr2	4321800	4322249	173
chr2	4340591	4341175	AT2TE45095	.	+	chr2	4340700	4341149	208
chr2	4353598	4353787	AT2TE45105	.	-	chr2	4353750	4354499	223
chr2	4353787	4357222	AT2TE45210	.	-	chr2	4353750	4354499	223
chr2	4353787	4357222	AT2TE46150	.	-	chr2	4355700	4356149	245
chr2	4358541	4360141	AT2TE46480	.	-	chr2	4359150	4360049	339
chr2	4375498	4379828	AT2TE46485	.	+	chr2	4376400	4376999	189
chr2	4381395	4397150	AT2TE47025	.	+	chr2	4393350	4394099	198
chr2	4385855	4394311	AT2TE47605	.	-	chr2	4393350	4394099	198
chr2	4404336	4407935	AT2TE47610	.	-	chr2	4406400	4407449	307
chr2	4538820	4540514	AT2TE47975	.	+	chr2	4539750	4540199	156
chr2	4547737	4558525	AT2TE48470	.	+	chr2	4558500	4559999	342
chr2	4558525	4566131	AT2TE48475	.	-	chr2	4558500	4559999	342
chr2	4558525	4566131	AT2TE49500	.	-	chr2	4565550	4566149	315
chr2	4566141	4566581	AT2TE50170	.	+	chr2	4565550	4566149	315
chr2	4641378	4641900	AT2TE50690	.	-	chr2	4641600	4642499	229
chr2	4684618	4684652	AT2TE50695	.	+	chr2	4684650	4685099	152
chr2	4684652	4687069	AT2TE54185	.	+	chr2	4684650	4685099	152
chr2	4693499	4693801	AT2TE54190	.	+	chr2	4693800	4696649	686
chr2	4693499	4693801	AT2TE55135	.	+	chr2	4693800	4696649	686
chr2	4693801	4694973	AT2TE56040	.	+	chr2	4693800	4696649	686
chr2	4693801	4694973	AT2TE57405	.	+	chr2	4693800	4696649	686
chr2	4694973	4695200	AT2TE59330	.	+	chr2	4693800	4696649	686
chr2	4694973	4695200	AT2TE59980	.	+	chr2	4693800	4696649	686
chr2	4695200	4695259	AT2TE59985	.	+	chr2	4693800	4696649	686
chr2	4695200	4695259	AT2TE60750	.	+	chr2	4693800	4696649	686
chr2	4695259	4695877	AT2TE61100	.	+	chr2	4693800	4696649	686
chr2	4695259	4695877	AT2TE61710	.	+	chr2	4693800	4696649	686
chr2	4695877	4699577	AT2TE62705	.	+	chr2	4693800	4696649	686
chr2	4695877	4699577	AT2TE63090	.	+	chr2	4693800	4696649	686
chr2	4695877	4699577	AT2TE65130	.	+	chr2	4697250	4698899	428
chr2	4707147	4709667	AT2TE69230	.	-	chr2	4709250	4709999	200
chr2	4709667	4709689	AT2TE71580	.	+	chr2	4709250	4709999	200
chr2	4709689	4713536	AT2TE71660	.	+	chr2	4709250	4709999	200
chr2	4729403	4737545	AT2TE71670	.	-	chr2	4732650	4733249	209
chr2	4739610	4741325	AT2TE72130	.	-	chr2	4739400	4741499	472
chr2	4739610	4741325	AT2TE72160	.	-	chr2	4739400	4741499	472
chr2	4741325	4742126	AT2TE73080	.	-	chr2	4739400	4741499	472
chr2	4741325	4742126	AT2TE74400	.	-	chr2	4739400	4741499	472
chr2	4747608	4748497	AT2TE74725	.	+	chr2	4747800	4748399	207
chr2	4781421	4783565	AT2TE75960	.	-	chr2	4782900	4783949	236
chr2	4783568	4784809	AT2TE77780	.	-	chr2	4782900	4783949	236
chr2	4812328	4815931	AT2TE77795	.	-	chr2	4812300	4813049	196
chr2	4812328	4815931	AT2TE78320	.	-	chr2	4814250	4815899	384
chr2	4873129	4888043	AT2TE79235	.	-	chr2	4873200	4873649	217
chr2	4873129	4888043	AT2TE79675	.	-	chr2	4887600	4887899	127
chr2	4900802	4909281	AT2TE79680	.	+	chr2	4900800	4901999	436
chr2	4910285	4919074	AT2TE81040	.	-	chr2	4913700	4915049	333
chr2	4925170	4933931	AT2TE81045	.	-	chr2	4927950	4929299	332
chr2	4933931	4937269	AT2TE84130	.	+	chr2	4935600	4936799	367
chr2	4947601	4947647	AT2TE84135	.	+	chr2	4947600	4947899	104
chr2	4947647	4948280	AT2TE84940	.	+	chr2	4947600	4947899	104
chr2	4978468	4990075	AT2TE86100	.	+	chr2	4988850	4989149	114
chr2	5008304	5009227	AT2TE86520	.	-	chr2	5007450	5008649	467
chr2	5057719	5059782	AT2TE87400	.	-	chr2	5058300	5059049	203
chr2	5100092	5111544	AT2TE87405	.	+	chr2	5108250	5108549	108
chr2	5105900	5110242	AT2TE89480	.	+	chr2	5108250	5108549	108
chr2	5119427	5120962	AT3TE00780	.	-	chr2	5119800	5120849	523
chr2	5140759	5145643	AT3TE02240	.	+	chr2	5143200	5143799	185
chr2	5190751	5213747	AT3TE05245	.	-	chr2	5198100	5206349	11893
chr2	5220789	5227189	AT3TE06290	.	-	chr2	5221500	5222999	372
chr2	5220789	5227189	AT3TE07270	.	-	chr2	5226150	5227199	384
chr2	5227189	5228123	AT3TE07330	.	-	chr2	5226150	5227199	384
chr2	5229155	5237978	AT3TE09015	.	-	chr2	5231250	5232299	346
chr2	5237983	5238319	AT3TE13380	.	-	chr2	5238000	5238449	163
chr2	5262444	5264751	AT3TE13700	.	+	chr2	5263650	5264099	166
chr2	5263613	5264260	AT3TE14615	.	+	chr2	5263650	5264099	166
chr2	5269209	5271410	AT3TE14735	.	+	chr2	5270250	5271449	320
chr2	5270335	5270985	AT3TE17200	.	+	chr2	5270250	5271449	320
chr2	5271410	5271516	AT3TE18060	.	+	chr2	5270250	5271449	320
chr2	5275944	5280409	AT3TE18065	.	+	chr2	5277000	5277749	191
chr2	5277052	5278229	AT3TE18940	.	+	chr2	5277000	5277749	191
chr2	5280409	5289362	AT3TE18945	.	-	chr2	5280450	5281949	335
chr2	5297230	5306835	AT3TE18950	.	-	chr2	5298300	5298899	168
chr2	5297230	5306835	AT3TE19720	.	-	chr2	5301900	5303699	397
chr2	5327069	5329572	AT3TE19725	.	+	chr2	5329200	5330099	214
chr2	5329073	5329208	AT3TE20770	.	+	chr2	5329200	5330099	214
chr2	5329577	5330194	AT3TE20775	.	+	chr2	5329200	5330099	214
chr2	5331407	5337817	AT3TE20930	.	+	chr2	5336850	5337299	140
chr2	5338032	5346285	AT3TE21350	.	-	chr2	5338050	5338649	222
chr2	5338032	5346285	AT3TE22200	.	-	chr2	5340750	5342099	355
chr2	5348588	5353710	AT3TE22470	.	-	chr2	5351550	5351849	115
chr2	5365115	5381127	AT3TE22475	.	-	chr2	5375250	5376299	287
chr2	5367814	5377537	AT3TE23090	.	-	chr2	5375250	5376299	287
chr2	5440526	5444575	AT3TE23095	.	+	chr2	5441250	5441699	137
chr2	5523653	5527606	AT3TE23400	.	-	chr2	5526450	5527349	220
chr2	5560011	5560608	AT3TE23595	.	+	chr2	5559600	5560649	259
chr2	5565095	5573068	AT3TE23670	.	+	chr2	5565300	5568149	967
chr2	5565095	5573068	AT3TE24450	.	+	chr2	5570700	5571299	165
chr2	5565095	5573068	AT3TE24455	.	+	chr2	5572350	5578949	2051
chr2	5573068	5573686	AT3TE24460	.	+	chr2	5572350	5578949	2051
chr2	5573686	5573728	AT3TE25710	.	+	chr2	5572350	5578949	2051
chr2	5573728	5578989	AT3TE25930	.	+	chr2	5572350	5578949	2051
chr2	5610302	5612406	AT3TE26705	.	+	chr2	5611050	5611949	340
chr2	5739506	5741402	AT3TE26710	.	+	chr2	5739600	5741249	521
chr2	5761104	5762740	AT3TE27265	.	-	chr2	5761200	5762699	455
chr2	5780102	5786739	AT3TE27270	.	-	chr2	5780700	5781149	150
chr2	5786739	5787728	AT3TE29990	.	-	chr2	5787150	5787749	232
chr2	5787732	5788146	AT3TE30510	.	-	chr2	5787150	5787749	232
chr2	5806777	5807651	AT3TE30980	.	+	chr2	5807100	5807699	327
chr2	5807651	5807813	AT3TE32730	.	-	chr2	5807100	5807699	327
chr2	5807813	5808800	AT3TE32780	.	-	chr2	5808300	5808599	193
chr2	5808800	5814890	AT3TE32785	.	-	chr2	5814300	5814899	245
chr2	5814898	5815248	AT3TE33160	.	+	chr2	5814300	5814899	245
chr2	5817334	5822205	AT3TE34225	.	+	chr2	5818350	5819099	220
chr2	5817334	5822205	AT3TE34290	.	+	chr2	5821650	5822699	284
chr2	5822234	5822415	AT3TE34320	.	+	chr2	5821650	5822699	284
chr2	5822425	5823512	AT3TE34360	.	-	chr2	5821650	5822699	284
chr2	5823621	5824449	AT3TE34525	.	+	chr2	5824050	5824199	78
chr2	5824961	5825497	AT3TE34685	.	-	chr2	5825100	5825549	295
chr2	5825497	5825578	AT3TE34970	.	-	chr2	5825100	5825549	295
chr2	5925852	5926014	AT3TE34975	.	-	chr2	5925150	5927399	871
chr2	5934242	5934567	AT3TE35255	.	+	chr2	5933700	5934599	327
chr2	5960178	5960274	AT3TE35260	.	-	chr2	5960250	5961899	533
chr2	5960274	5975813	AT3TE35265	.	-	chr2	5960250	5961899	533
chr2	5960274	5975813	AT3TE35795	.	-	chr2	5965650	5967149	467
chr2	6059587	6070822	AT3TE36230	.	-	chr2	6070200	6070949	228
chr2	6070822	6070845	AT3TE36235	.	+	chr2	6070200	6070949	228
chr2	6070845	6082356	AT3TE36400	.	+	chr2	6070200	6070949	228
chr2	6070845	6082356	AT3TE37060	.	+	chr2	6077700	6078599	227
chr2	6070845	6082356	AT3TE37065	.	+	chr2	6082050	6082349	104
chr2	6169047	6170917	AT3TE37470	.	+	chr2	6169200	6169499	114
chr2	6204758	6205620	AT3TE38920	.	+	chr2	6204900	6205199	131
chr2	6263278	6271099	AT3TE39800	.	-	chr2	6263850	6264299	186
chr2	6263278	6271099	AT3TE39810	.	-	chr2	6269850	6271499	442
chr2	6271164	6271289	AT3TE39815	.	-	chr2	6269850	6271499	442
chr2	6271290	6271353	AT3TE39820	.	-	chr2	6269850	6271499	442
chr2	6327405	6329611	AT3TE40370	.	+	chr2	6329550	6330599	317
chr2	6329611	6329636	AT3TE40530	.	-	chr2	6329550	6330599	317
chr2	6329640	6344951	AT3TE40900	.	-	chr2	6329550	6330599	317
chr2	6399690	6400267	AT3TE40905	.	+	chr2	6399600	6401849	1613
chr2	6401506	6402283	AT3TE41570	.	+	chr2	6399600	6401849	1613
chr2	6409365	6410233	AT3TE41755	.	-	chr2	6409500	6410099	195
chr2	6519270	6519373	AT3TE41760	.	+	chr2	6518700	6521549	2385
chr2	6520284	6520607	AT3TE41765	.	-	chr2	6518700	6521549	2385
chr2	6520999	6521399	AT3TE42180	.	-	chr2	6518700	6521549	2385
chr2	6521399	6523618	AT3TE42360	.	-	chr2	6518700	6521549	2385
chr2	6566207	6578013	AT3TE42790	.	-	chr2	6566250	6567899	495
chr2	6566207	6578013	AT3TE42795	.	-	chr2	6571650	6572549	323
chr2	6566207	6578013	AT3TE42955	.	-	chr2	6577050	6578249	302
chr2	6578798	6585273	AT3TE43235	.	+	chr2	6578850	6579599	292
chr2	6578798	6585273	AT3TE43255	.	+	chr2	6583500	6584549	430
chr2	6579086	6579573	AT3TE43440	.	-	chr2	6578850	6579599	292
chr2	6579573	6581820	AT3TE43645	.	-	chr2	6578850	6579599	292
chr2	6592369	6607860	AT3TE43655	.	-	chr2	6592500	6593999	484
chr2	6592369	6607860	AT3TE44695	.	-	chr2	6597900	6598949	330
chr2	6592369	6607860	AT3TE44700	.	-	chr2	6606900	6607799	298
chr2	6658931	6659670	AT3TE44945	.	-	chr2	6658950	6660899	627
chr2	6659670	6663104	AT3TE44950	.	+	chr2	6658950	6660899	627
chr2	6659670	6663104	AT3TE45180	.	+	chr2	6661350	6662999	575
chr2	6714863	6716186	AT3TE45200	.	-	chr2	6715350	6715949	379
chr2	6716625	6717298	AT3TE45230	.	-	chr2	6716850	6717149	114
chr2	6726088	6726515	AT3TE45490	.	+	chr2	6725550	6726149	169
chr2	6728744	6730806	AT3TE45495	.	-	chr2	6728700	6730649	594
chr2	6728744	6730806	AT3TE45500	.	-	chr2	6728700	6730649	594
chr2	6918535	6918694	AT3TE45565	.	-	chr2	6917550	6922049	2707
chr2	7006419	7007823	AT3TE45570	.	+	chr2	7007250	7009199	598
chr2	7008314	7008406	AT3TE45610	.	+	chr2	7007250	7009199	598
chr2	7008406	7019922	AT3TE45615	.	+	chr2	7007250	7009199	598
chr2	7008406	7019922	AT3TE45815	.	+	chr2	7019250	7019849	201
chr2	7038662	7039101	AT3TE45820	.	-	chr2	7038900	7039499	251
chr2	7441675	7442657	AT3TE45970	.	-	chr2	7441950	7442849	515
chr2	7594165	7594196	AT3TE45975	.	+	chr2	7593000	7594199	654
chr2	7594196	7594764	AT3TE45980	.	-	chr2	7593000	7594199	654
chr2	7767523	7767656	AT3TE46520	.	-	chr2	7766400	7767749	1826
chr2	8201961	8202175	AT3TE46525	.	+	chr2	8202000	8202299	290
chr2	8227939	8228130	AT3TE46670	.	-	chr2	8227350	8227949	278
chr2	8279706	8279988	AT3TE46775	.	+	chr2	8279250	8280899	448
chr2	8279706	8279988	AT3TE47005	.	+	chr2	8279250	8280899	448
chr2	8280483	8280916	AT3TE47185	.	+	chr2	8279250	8280899	448
chr2	8280483	8280916	AT3TE47210	.	+	chr2	8279250	8280899	448
chr2	8516299	8516496	AT3TE47225	.	-	chr2	8515800	8517449	481
chr2	8518166	8518896	AT3TE47230	.	-	chr2	8518650	8518949	137
chr2	8530188	8531377	AT3TE47385	.	+	chr2	8530650	8533649	1944
chr2	8883840	8885588	AT3TE47430	.	+	chr2	8884200	8885099	404
chr2	9077939	9078109	AT3TE47435	.	+	chr2	9078000	9079349	411
chr2	9078245	9078297	AT3TE47440	.	-	chr2	9078000	9079349	411
chr2	9149426	9149549	AT3TE47445	.	-	chr2	9149250	9149549	106
chr2	9234380	9235005	AT3TE47450	.	+	chr2	9234150	9234449	170
chr2	9262086	9262271	AT3TE47455	.	+	chr2	9262200	9262349	175
chr2	9313145	9315252	AT3TE47460	.	+	chr2	9314400	9315299	287
chr2	9387632	9387963	AT3TE47520	.	+	chr2	9386550	9388649	1487
chr2	9525406	9525901	AT3TE47525	.	-	chr2	9525750	9527849	2801
chr2	9584448	9584476	AT3TE47555	.	-	chr2	9583500	9584549	460
chr2	9584491	9585378	AT3TE47615	.	+	chr2	9583500	9584549	460
chr2	9655175	9656263	AT3TE47620	.	+	chr2	9656250	9656699	142
chr2	9656263	9656798	AT3TE47625	.	-	chr2	9656250	9656699	142
chr2	9783320	9783647	AT3TE47630	.	+	chr2	9781050	9783449	802
chr2	9783320	9783647	AT3TE47705	.	+	chr2	9781050	9783449	802
chr2	9852040	9853022	AT3TE48070	.	+	chr2	9852300	9852749	282
chr2	9865710	9865874	AT3TE48120	.	+	chr2	9863850	9866549	1308
chr2	9896797	9897276	AT3TE48175	.	+	chr2	9896850	9897299	275
chr2	9897280	9897440	AT3TE48215	.	-	chr2	9896850	9897299	275
chr2	9946394	9946514	AT3TE48365	.	-	chr2	9946200	9946949	328
chr2	10001479	10009658	AT3TE48505	.	-	chr2	10001700	10002449	204
chr2	10061941	10063319	AT3TE48510	.	+	chr2	10063200	10063949	450
chr2	10085508	10093594	AT3TE48515	.	-	chr2	10085550	10086299	241
chr2	10121747	10122078	AT3TE48520	.	+	chr2	10122000	10122599	236
chr2	10124917	10125213	AT3TE48540	.	+	chr2	10125150	10125899	309
chr2	10137660	10137682	AT3TE48600	.	+	chr2	10135350	10138499	8178
chr2	10137660	10137682	AT3TE48605	.	+	chr2	10135350	10138499	8178
chr2	10137682	10137724	AT3TE48610	.	-	chr2	10135350	10138499	8178
chr2	10137682	10137724	AT3TE48615	.	-	chr2	10135350	10138499	8178
chr2	10137724	10139484	AT3TE48620	.	-	chr2	10135350	10138499	8178
chr2	10137724	10139484	AT3TE48625	.	-	chr2	10135350	10138499	8178
chr2	10428161	10428247	AT3TE48630	.	+	chr2	10426050	10429499	2657
chr2	10436265	10437353	AT3TE48640	.	-	chr2	10436850	10439699	799
chr2	10507113	10508711	AT3TE48645	.	-	chr2	10507650	10508249	257
chr2	10507372	10508559	AT3TE48650	.	+	chr2	10507650	10508249	257
chr2	10534898	10535902	AT3TE48655	.	-	chr2	10535100	10535549	217
chr2	10755243	10755330	AT3TE48660	.	-	chr2	10753500	10755449	3282
chr2	10825414	10825487	AT3TE48665	.	+	chr2	10824750	10825499	298
chr2	10825487	10825758	AT3TE48670	.	+	chr2	10824750	10825499	298
chr2	10931246	10932314	AT3TE48680	.	-	chr2	10931400	10931999	195
chr2	11043545	11043581	AT3TE48685	.	+	chr2	11041800	11043599	2603
chr2	11043581	11044727	AT3TE48690	.	-	chr2	11041800	11043599	2603
chr2	11122307	11123199	AT3TE48695	.	-	chr2	11120850	11122349	519
chr2	11216938	11217199	AT3TE48700	.	+	chr2	11216550	11217299	346
chr2	11217199	11217399	AT3TE48705	.	+	chr2	11216550	11217299	346
chr2	11428499	11428657	AT3TE48710	.	+	chr2	11428650	11428949	121
chr2	11565332	11565968	AT3TE48715	.	-	chr2	11564700	11565449	276
chr2	11670687	11670804	AT3TE48720	.	+	chr2	11669550	11671799	878
chr2	11671081	11671242	AT3TE48725	.	+	chr2	11669550	11671799	878
chr2	12413694	12413986	AT3TE48730	.	-	chr2	12413700	12414599	264
chr2	12414021	12414053	AT3TE48735	.	-	chr2	12413700	12414599	264
chr2	12623735	12624386	AT3TE48740	.	-	chr2	12624300	12625799	995
chr2	12814547	12814949	AT3TE48745	.	+	chr2	12814200	12816299	2783
chr2	13099081	13099488	AT3TE48750	.	+	chr2	13098600	13099199	226
chr2	13500271	13500435	AT3TE48825	.	-	chr2	13497600	13500899	1124
chr2	13632096	13632677	AT3TE48840	.	+	chr2	13632600	13633349	231
chr2	13632677	13632718	AT3TE48890	.	+	chr2	13632600	13633349	231
chr2	13793629	13794625	AT3TE48895	.	+	chr2	13793850	13794449	396
chr2	13863951	13864344	AT3TE48990	.	+	chr2	13863450	13864649	652
chr2	13984109	13984901	AT3TE49090	.	+	chr2	13983450	13984199	304
chr2	14182562	14183400	AT3TE49500	.	+	chr2	14181000	14182649	600
chr2	14260827	14261576	AT3TE49850	.	-	chr2	14261400	14262149	219
chr2	14682471	14683688	AT3TE49905	.	+	chr2	14682750	14683499	295
chr2	15516286	15516515	AT3TE50025	.	-	chr2	15515100	15517199	1581
chr2	15989865	15990001	AT3TE50050	.	-	chr2	15988950	15993299	1827
chr2	16006422	16006839	AT3TE50060	.	-	chr2	16006800	16007399	340
chr2	16010759	16011130	AT3TE50065	.	-	chr2	16011000	16012649	1803
chr2	16101618	16101728	AT3TE50070	.	-	chr2	16101600	16101899	127
chr2	16108587	16108751	AT3TE50090	.	-	chr2	16108200	16111049	4567
chr2	16291839	16291912	AT3TE50095	.	+	chr2	16291350	16294349	7318
chr2	16557804	16558800	AT3TE50150	.	+	chr2	16556850	16558799	666
chr2	16625760	16626817	AT3TE50155	.	+	chr2	16625850	16626599	388
chr2	16875597	16877147	AT3TE50295	.	+	chr2	16876350	16876949	277
chr2	17253100	17255275	AT3TE50300	.	-	chr2	17251800	17253299	520
chr2	17256001	17256671	AT3TE50305	.	-	chr2	17256150	17256599	255
chr2	17362654	17362821	AT3TE50375	.	+	chr2	17360400	17363099	1016
chr2	17545763	17546812	AT3TE50455	.	+	chr2	17545950	17546549	374
chr2	17637845	17638624	AT3TE50630	.	-	chr2	17638500	17640149	762
chr2	17638624	17638712	AT3TE50650	.	+	chr2	17638500	17640149	762
chr2	17910088	17910143	AT3TE50655	.	-	chr2	17909100	17911199	889
chr2	17910143	17910530	AT3TE50660	.	-	chr2	17909100	17911199	889
chr2	18538348	18538556	AT3TE50670	.	-	chr2	18537300	18538649	440
chr2	18538556	18538848	AT3TE50675	.	+	chr2	18537300	18538649	440
chr2	18703674	18703729	AT3TE50680	.	+	chr2	18703500	18703949	317
chr2	18933628	18933985	AT3TE50760	.	-	chr2	18933900	18934499	224
chr2	19018621	19018770	AT3TE50765	.	-	chr2	19017000	19019399	4806
chr2	19195152	19195237	AT3TE50770	.	-	chr2	19194300	19195349	385
chr2	19195237	19195777	AT3TE50775	.	-	chr2	19194300	19195349	385
chr2	19618008	19618083	AT3TE51250	.	+	chr2	19617600	19618049	156
chr3	183648	184040	AT3TE51325	.	-	chr3	181950	184499	2274
chr3	525369	526255	AT3TE51385	.	+	chr3	525750	526199	180
chr3	1246668	1250395	AT3TE51460	.	+	chr3	1250250	1250699	213
chr3	1489859	1490079	AT3TE51465	.	+	chr3	1488600	1491749	1422
chr3	1728291	1728789	AT3TE51470	.	+	chr3	1727250	1728449	523
chr3	1743412	1746785	AT3TE51505	.	-	chr3	1741200	1743599	1078
chr3	2138404	2139312	AT3TE51535	.	+	chr3	2138550	2138999	174
chr3	3188403	3188500	AT3TE51685	.	+	chr3	3186300	3188549	889
chr3	3263354	3263381	AT3TE51810	.	+	chr3	3263250	3263399	78
chr3	3478327	3479086	AT3TE51930	.	+	chr3	3478500	3478949	191
chr3	3507503	3508059	AT3TE51985	.	-	chr3	3507900	3508199	118
chr3	4082878	4083068	AT3TE51995	.	+	chr3	4082700	4082999	114
chr3	4288584	4288944	AT3TE52025	.	-	chr3	4288800	4289849	514
chr3	4288944	4289130	AT3TE52115	.	-	chr3	4288800	4289849	514
chr3	4494398	4494521	AT3TE52120	.	+	chr3	4492950	4496099	1201
chr3	4494521	4495163	AT3TE52145	.	+	chr3	4492950	4496099	1201
chr3	4494813	4495020	AT3TE52150	.	-	chr3	4492950	4496099	1201
chr3	4672789	4672815	AT3TE52155	.	+	chr3	4672650	4672949	120
chr3	4672815	4672947	AT3TE52215	.	+	chr3	4672650	4672949	120
chr3	4927416	4927594	AT3TE52335	.	-	chr3	4926900	4928099	369
chr3	4927995	4928157	AT3TE52340	.	-	chr3	4926900	4928099	369
chr3	4967159	4970274	AT3TE52415	.	-	chr3	4966950	4967399	150
chr3	5068458	5068550	AT3TE52555	.	-	chr3	5068200	5068499	137
chr3	5277961	5286732	AT3TE52640	.	-	chr3	5278050	5278649	245
chr3	5277961	5286732	AT3TE52645	.	-	chr3	5282250	5283749	615
chr3	5277961	5286732	AT3TE52775	.	-	chr3	5284200	5286599	672
chr3	5349346	5349383	AT3TE52780	.	+	chr3	5347350	5349449	1454
chr3	5349383	5350545	AT3TE52800	.	-	chr3	5347350	5349449	1454
chr3	5495669	5495819	AT3TE52805	.	+	chr3	5495550	5495849	106
chr3	5495819	5496457	AT3TE53045	.	+	chr3	5495550	5495849	106
chr3	5569305	5570457	AT3TE53080	.	+	chr3	5566350	5569349	2341
chr3	5616694	5617153	AT3TE53095	.	-	chr3	5617050	5620799	1563
chr3	5632849	5632903	AT3TE53110	.	+	chr3	5632650	5632949	211
chr3	5814876	5815393	AT3TE53115	.	+	chr3	5814600	5816849	2179
chr3	5815401	5816073	AT3TE53145	.	+	chr3	5814600	5816849	2179
chr3	5816291	5816478	AT3TE53150	.	-	chr3	5814600	5816849	2179
chr3	6118738	6119361	AT3TE53155	.	+	chr3	6118800	6120749	436
chr3	6171479	6171666	AT3TE53170	.	-	chr3	6170400	6171749	535
chr3	6347917	6348514	AT3TE53215	.	-	chr3	6348450	6350699	891
chr3	6348514	6348644	AT3TE53315	.	-	chr3	6348450	6350699	891
chr3	6486197	6486326	AT3TE53395	.	+	chr3	6486000	6487199	352
chr3	6486326	6487244	AT3TE53400	.	-	chr3	6486000	6487199	352
chr3	7140617	7141006	AT3TE53405	.	-	chr3	7140150	7141199	340
chr3	7263371	7263652	AT3TE53415	.	+	chr3	7261350	7263899	708
chr3	7375157	7376420	AT3TE53575	.	+	chr3	7374450	7377149	1095
chr3	7795544	7795980	AT3TE53580	.	+	chr3	7794600	7796399	3029
chr3	7806211	7806366	AT3TE53600	.	-	chr3	7805700	7806899	282
chr3	7806865	7807215	AT3TE53605	.	-	chr3	7805700	7806899	282
chr3	7905729	7906353	AT3TE53610	.	+	chr3	7906350	7907999	551
chr3	8157842	8172569	AT3TE53615	.	+	chr3	8172450	8174399	1184
chr3	8173653	8173865	AT3TE53710	.	-	chr3	8172450	8174399	1184
chr3	8180020	8180776	AT3TE53720	.	+	chr3	8179950	8182199	8344
chr3	8195019	8195406	AT3TE53725	.	-	chr3	8194650	8197499	2077
chr3	8230714	8232502	AT3TE53740	.	-	chr3	8231550	8232149	338
chr3	8267875	8267955	AT3TE53745	.	-	chr3	8267700	8268899	2289
chr3	8343577	8343657	AT3TE53835	.	-	chr3	8343600	8344049	270
chr3	8343659	8345642	AT3TE53845	.	-	chr3	8343600	8344049	270
chr3	8343659	8345642	AT3TE53850	.	-	chr3	8345100	8345399	246
chr3	8410612	8411270	AT3TE53860	.	-	chr3	8410350	8412299	1181
chr3	8411459	8411634	AT3TE53970	.	-	chr3	8410350	8412299	1181
chr3	8411691	8411819	AT3TE53985	.	-	chr3	8410350	8412299	1181
chr3	8531218	8531336	AT3TE54005	.	-	chr3	8531250	8531549	181
chr3	8644446	8644606	AT3TE54015	.	-	chr3	8641200	8644649	1317
chr3	8644606	8645385	AT3TE54020	.	+	chr3	8641200	8644649	1317
chr3	8684419	8685340	AT3TE54025	.	-	chr3	8685300	8688149	1474
chr3	8842970	8857757	AT3TE54030	.	+	chr3	8857500	8858099	327
chr3	8857757	8858230	AT3TE54180	.	+	chr3	8857500	8858099	327
chr3	8960409	8960618	AT3TE54185	.	+	chr3	8960100	8963849	1480
chr3	9321792	9322767	AT3TE54245	.	+	chr3	9322200	9322499	192
chr3	9535795	9536823	AT3TE54500	.	+	chr3	9536700	9538349	443
chr3	9540269	9540291	AT3TE54505	.	+	chr3	9540150	9540749	245
chr3	9540291	9540332	AT3TE54510	.	-	chr3	9540150	9540749	245
chr3	9540332	9541250	AT3TE54575	.	+	chr3	9540150	9540749	245
chr3	9680813	9681543	AT3TE54590	.	+	chr3	9681150	9683399	1316
chr3	9723883	9736151	AT3TE54595	.	+	chr3	9721800	9724349	6699
chr3	9723883	9736151	AT3TE54690	.	+	chr3	9735150	9735899	196
chr3	9828597	9829385	AT3TE54695	.	-	chr3	9827400	9829499	1982
chr3	9829385	9829509	AT3TE54700	.	+	chr3	9827400	9829499	1982
chr3	9989375	9989404	AT3TE54705	.	-	chr3	9989400	9990299	322
chr3	10031353	10031934	AT3TE54735	.	-	chr3	10031550	10031999	201
chr3	10031934	10031978	AT3TE54740	.	-	chr3	10031550	10031999	201
chr3	10031990	10032152	AT3TE54745	.	+	chr3	10031550	10031999	201
chr3	10136918	10137716	AT3TE54760	.	-	chr3	10137450	10137599	99
chr3	10191309	10192151	AT3TE54780	.	+	chr3	10191900	10192199	107
chr3	10293244	10293485	AT3TE54815	.	-	chr3	10293300	10295099	623
chr3	10293485	10297584	AT3TE54840	.	+	chr3	10293300	10295099	623
chr3	10339137	10339605	AT3TE54845	.	-	chr3	10338300	10339649	341
chr3	10406170	10407431	AT3TE54850	.	+	chr3	10406400	10407149	332
chr3	10414025	10415387	AT3TE54855	.	+	chr3	10414350	10415099	536
chr3	10457032	10458506	AT3TE54860	.	-	chr3	10457550	10458449	219
chr3	10505113	10505778	AT3TE54865	.	+	chr3	10505700	10509449	2367
chr3	10509105	10509520	AT3TE55000	.	-	chr3	10505700	10509449	2367
chr3	10751088	10752363	AT3TE55025	.	-	chr3	10752300	10752599	161
chr3	10752504	10752982	AT3TE55030	.	-	chr3	10752300	10752599	161
chr3	10809928	10810294	AT3TE55055	.	-	chr3	10810050	10810499	144
chr3	10810401	10812267	AT3TE55060	.	-	chr3	10810050	10810499	144
chr3	10863667	10865704	AT3TE55065	.	+	chr3	10863750	10864049	121
chr3	10863667	10865704	AT3TE55070	.	+	chr3	10865250	10865549	180
chr3	10869741	10869890	AT3TE55195	.	+	chr3	10869750	10877549	3420
chr3	10876349	10876509	AT3TE55255	.	+	chr3	10869750	10877549	3420
chr3	10938647	10939801	AT3TE55270	.	-	chr3	10939650	10941749	719
chr3	10939801	10939936	AT3TE55275	.	+	chr3	10939650	10941749	719
chr3	10941718	10942433	AT3TE55280	.	-	chr3	10939650	10941749	719
chr3	10956641	10956667	AT3TE55285	.	-	chr3	10956600	10957349	198
chr3	10956667	10957654	AT3TE55290	.	+	chr3	10956600	10957349	198
chr3	10967727	10968059	AT3TE55295	.	+	chr3	10967850	10968149	114
chr3	10969413	10970093	AT3TE55300	.	-	chr3	10968600	10969649	421
chr3	11022997	11023228	AT3TE55305	.	+	chr3	11023200	11023349	262
chr3	11023228	11023749	AT3TE55310	.	-	chr3	11023200	11023349	262
chr3	11054128	11054934	AT3TE55315	.	-	chr3	11054550	11055449	393
chr3	11054934	11055895	AT3TE55320	.	+	chr3	11054550	11055449	393
chr3	11055895	11062842	AT3TE55325	.	-	chr3	11062350	11062799	235
chr3	11176820	11181607	AT3TE55330	.	-	chr3	11176950	11177249	149
chr3	11176820	11181607	AT3TE55340	.	-	chr3	11180250	11181749	379
chr3	11181607	11182175	AT3TE55355	.	+	chr3	11180250	11181749	379
chr3	11205163	11206300	AT3TE55360	.	-	chr3	11205750	11206199	171
chr3	11225886	11227023	AT3TE55365	.	-	chr3	11226150	11226599	235
chr3	11279282	11279565	AT3TE55370	.	+	chr3	11278650	11279849	409
chr3	11316209	11321541	AT3TE55375	.	-	chr3	11316300	11317199	354
chr3	11316209	11321541	AT3TE55385	.	-	chr3	11320650	11321549	298
chr3	11321548	11322119	AT3TE55395	.	-	chr3	11320650	11321549	298
chr3	11327495	11328616	AT3TE55430	.	+	chr3	11328300	11329049	183
chr3	11328627	11335552	AT3TE55455	.	+	chr3	11328300	11329049	183
chr3	11328627	11335552	AT3TE55460	.	+	chr3	11334150	11335049	278
chr3	11373123	11375009	AT3TE55480	.	+	chr3	11373300	11374949	607
chr3	11379199	11379470	AT3TE55485	.	-	chr3	11379300	11380499	304
chr3	11379521	11379652	AT3TE55490	.	-	chr3	11379300	11380499	304
chr3	11379652	11379916	AT3TE55495	.	-	chr3	11379300	11380499	304
chr3	11379975	11380106	AT3TE55500	.	-	chr3	11379300	11380499	304
chr3	11380106	11380377	AT3TE55505	.	-	chr3	11379300	11380499	304
chr3	11380427	11380459	AT3TE55510	.	-	chr3	11379300	11380499	304
chr3	11380459	11381082	AT3TE55515	.	+	chr3	11379300	11380499	304
chr3	11396199	11396528	AT3TE55520	.	+	chr3	11396400	11396849	158
chr3	11396528	11397740	AT3TE55525	.	+	chr3	11396400	11396849	158
chr3	11404272	11413061	AT3TE55530	.	+	chr3	11410200	11410349	72
chr3	11425728	11426498	AT3TE55535	.	+	chr3	11425950	11427149	352
chr3	11426513	11429270	AT3TE55540	.	+	chr3	11425950	11427149	352
chr3	11426513	11429270	AT3TE55545	.	+	chr3	11429250	11430599	335
chr3	11429271	11430076	AT3TE55550	.	+	chr3	11429250	11430599	335
chr3	11430076	11430662	AT3TE55555	.	-	chr3	11429250	11430599	335
chr3	11444984	11446158	AT3TE55560	.	+	chr3	11445600	11446049	233
chr3	11541282	11549498	AT3TE55565	.	+	chr3	11548500	11549699	347
chr3	11560701	11569513	AT3TE55570	.	-	chr3	11563950	11564999	325
chr3	11587318	11588352	AT3TE55575	.	-	chr3	11587650	11588099	238
chr3	11602484	11603489	AT3TE55580	.	-	chr3	11602800	11603249	214
chr3	11634011	11639062	AT3TE55585	.	+	chr3	11638050	11638499	147
chr3	11674914	11674940	AT3TE55590	.	-	chr3	11674800	11675249	185
chr3	11674940	11675948	AT3TE55595	.	-	chr3	11674800	11675249	185
chr3	11674940	11675948	AT3TE55600	.	-	chr3	11675850	11676299	147
chr3	11676002	11676240	AT3TE55605	.	+	chr3	11675850	11676299	147
chr3	11676240	11678189	AT3TE55610	.	+	chr3	11675850	11676299	147
chr3	11683564	11689821	AT3TE55615	.	+	chr3	11683800	11684099	99
chr3	11703423	11703501	AT3TE55620	.	-	chr3	11703300	11705099	491
chr3	11703501	11703830	AT3TE55625	.	+	chr3	11703300	11705099	491
chr3	11703832	11704014	AT3TE55630	.	-	chr3	11703300	11705099	491
chr3	11704284	11704564	AT3TE55635	.	+	chr3	11703300	11705099	491
chr3	11704566	11704709	AT3TE55640	.	-	chr3	11703300	11705099	491
chr3	11705018	11705078	AT3TE55645	.	-	chr3	11703300	11705099	491
chr3	11705078	11705307	AT3TE55650	.	+	chr3	11703300	11705099	491
chr3	11705550	11705696	AT3TE55655	.	-	chr3	11705550	11707199	478
chr3	11705550	11705696	AT3TE55660	.	-	chr3	11705550	11707199	478
chr3	11705696	11706028	AT3TE55665	.	+	chr3	11705550	11707199	478
chr3	11705696	11706028	AT3TE55670	.	+	chr3	11705550	11707199	478
chr3	11706030	11706181	AT3TE55675	.	-	chr3	11705550	11707199	478
chr3	11706030	11706181	AT3TE55680	.	-	chr3	11705550	11707199	478
chr3	11706454	11706785	AT3TE55685	.	+	chr3	11705550	11707199	478
chr3	11706454	11706785	AT3TE55690	.	+	chr3	11705550	11707199	478
chr3	11706785	11706930	AT3TE55695	.	-	chr3	11705550	11707199	478
chr3	11706785	11706930	AT3TE55700	.	-	chr3	11705550	11707199	478
chr3	11706945	11707176	AT3TE55705	.	-	chr3	11705550	11707199	478
chr3	11706945	11707176	AT3TE55710	.	-	chr3	11705550	11707199	478
chr3	11707176	11707506	AT3TE55715	.	+	chr3	11705550	11707199	478
chr3	11707176	11707506	AT3TE55720	.	+	chr3	11705550	11707199	478
chr3	11707703	11707932	AT3TE55725	.	-	chr3	11707800	11713049	1417
chr3	11707932	11708263	AT3TE55730	.	+	chr3	11707800	11713049	1417
chr3	11708263	11708408	AT3TE55735	.	-	chr3	11707800	11713049	1417
chr3	11708654	11708984	AT3TE55740	.	+	chr3	11707800	11713049	1417
chr3	11708984	11709159	AT3TE55745	.	-	chr3	11707800	11713049	1417
chr3	11709178	11709417	AT3TE55750	.	-	chr3	11707800	11713049	1417
chr3	11709417	11709777	AT3TE55755	.	+	chr3	11707800	11713049	1417
chr3	11709777	11709922	AT3TE55760	.	-	chr3	11707800	11713049	1417
chr3	11710169	11710499	AT3TE55765	.	+	chr3	11707800	11713049	1417
chr3	11710499	11710672	AT3TE55770	.	-	chr3	11707800	11713049	1417
chr3	11710694	11710923	AT3TE55775	.	-	chr3	11707800	11713049	1417
chr3	11710923	11711253	AT3TE55780	.	+	chr3	11707800	11713049	1417
chr3	11711254	11711406	AT3TE55785	.	-	chr3	11707800	11713049	1417
chr3	11711780	11711843	AT3TE55790	.	-	chr3	11707800	11713049	1417
chr3	11711843	11712232	AT3TE55795	.	-	chr3	11707800	11713049	1417
chr3	11723023	11724227	AT3TE55800	.	-	chr3	11723700	11724149	159
chr3	11726288	11727555	AT3TE55805	.	+	chr3	11726550	11727299	394
chr3	11740972	11741561	AT3TE55810	.	-	chr3	11741400	11742299	370
chr3	11741561	11743123	AT3TE55815	.	+	chr3	11741400	11742299	370
chr3	11762559	11765837	AT3TE55820	.	-	chr3	11763900	11765549	596
chr3	11793558	11798454	AT3TE55825	.	+	chr3	11793600	11794199	176
chr3	11889203	11890560	AT3TE55830	.	+	chr3	11889750	11890349	223
chr3	11969574	11970807	AT3TE55835	.	+	chr3	11969850	11970599	362
chr3	11982145	11982840	AT3TE55840	.	+	chr3	11982300	11982749	214
chr3	12000266	12007884	AT3TE55845	.	+	chr3	12003750	12004649	278
chr3	12011433	12013213	AT3TE55850	.	-	chr3	12012450	12014849	672
chr3	12011433	12013213	AT3TE55855	.	-	chr3	12012450	12014849	672
chr3	12012427	12012684	AT3TE55860	.	-	chr3	12012450	12014849	672
chr3	12012427	12012684	AT3TE55865	.	-	chr3	12012450	12014849	672
chr3	12013529	12013591	AT3TE55870	.	-	chr3	12012450	12014849	672
chr3	12013529	12013591	AT3TE55875	.	-	chr3	12012450	12014849	672
chr3	12013591	12014861	AT3TE55880	.	+	chr3	12012450	12014849	672
chr3	12013591	12014861	AT3TE55885	.	+	chr3	12012450	12014849	672
chr3	12015946	12017988	AT3TE55890	.	+	chr3	12016050	12017999	790
chr3	12017988	12018121	AT3TE55895	.	-	chr3	12016050	12017999	790
chr3	12046224	12046263	AT3TE55900	.	-	chr3	12044700	12046499	432
chr3	12046263	12046707	AT3TE55905	.	-	chr3	12044700	12046499	432
chr3	12077448	12092040	AT3TE55910	.	-	chr3	12077250	12079049	568
chr3	12077448	12092040	AT3TE55915	.	-	chr3	12082050	12083549	461
chr3	12077448	12092040	AT3TE55920	.	-	chr3	12091050	12093149	808
chr3	12092040	12092995	AT3TE55925	.	-	chr3	12091050	12093149	808
chr3	12092995	12093565	AT3TE55930	.	-	chr3	12091050	12093149	808
chr3	12105505	12121576	AT3TE55935	.	-	chr3	12112950	12113999	314
chr3	12135208	12137591	AT3TE55940	.	-	chr3	12135900	12136949	314
chr3	12202073	12209594	AT3TE55945	.	+	chr3	12203400	12204599	321
chr3	12202073	12209594	AT3TE55950	.	+	chr3	12207300	12208349	295
chr3	12202073	12209594	AT3TE55955	.	+	chr3	12209400	12210299	232
chr3	12209610	12211824	AT3TE55960	.	-	chr3	12209400	12210299	232
chr3	12211824	12218034	AT3TE55965	.	-	chr3	12212250	12212999	208
chr3	12211824	12218034	AT3TE55970	.	-	chr3	12213750	12215399	436
chr3	12211824	12218034	AT3TE55975	.	-	chr3	12216900	12218399	341
chr3	12218034	12222273	AT3TE55980	.	-	chr3	12216900	12218399	341
chr3	12218034	12222273	AT3TE55985	.	-	chr3	12219900	12221999	423
chr3	12218034	12222273	AT3TE55990	.	-	chr3	12219900	12221999	423
chr3	12222368	12225829	AT3TE55995	.	-	chr3	12223050	12224249	310
chr3	12222368	12225829	AT3TE56000	.	-	chr3	12224700	12225299	192
chr3	12225829	12232749	AT3TE56005	.	-	chr3	12226800	12227999	304
chr3	12225829	12232749	AT3TE56020	.	-	chr3	12232050	12233099	245
chr3	12232749	12233684	AT3TE56025	.	+	chr3	12232050	12233099	245
chr3	12243853	12255282	AT3TE56030	.	-	chr3	12246150	12249749	1176
chr3	12243853	12255282	AT3TE56035	.	-	chr3	12250200	12253199	1012
chr3	12243853	12255282	AT3TE56055	.	-	chr3	12253650	12257099	1077
chr3	12243853	12255282	AT3TE56060	.	-	chr3	12253650	12257099	1077
chr3	12255440	12255569	AT3TE56070	.	+	chr3	12253650	12257099	1077
chr3	12255440	12255569	AT3TE56075	.	+	chr3	12253650	12257099	1077
chr3	12255573	12256494	AT3TE56080	.	-	chr3	12253650	12257099	1077
chr3	12255573	12256494	AT3TE56085	.	-	chr3	12253650	12257099	1077
chr3	12256494	12259605	AT3TE56090	.	+	chr3	12253650	12257099	1077
chr3	12256494	12259605	AT3TE56095	.	+	chr3	12253650	12257099	1077
chr3	12374067	12381768	AT3TE56100	.	+	chr3	12377850	12379349	319
chr3	12409272	12414048	AT3TE56130	.	+	chr3	12409500	12410099	168
chr3	12442729	12443791	AT3TE56135	.	+	chr3	12442950	12443549	173
chr3	12461859	12472012	AT3TE56140	.	-	chr3	12461850	12462299	156
chr3	12461859	12472012	AT3TE56145	.	-	chr3	12465450	12467849	923
chr3	12461859	12472012	AT3TE56150	.	-	chr3	12471450	12472049	203
chr3	12465701	12465761	AT3TE56155	.	-	chr3	12465450	12467849	923
chr3	12465761	12467534	AT3TE56160	.	-	chr3	12465450	12467849	923
chr3	12478084	12486325	AT3TE56165	.	+	chr3	12477900	12478799	346
chr3	12478084	12486325	AT3TE56170	.	+	chr3	12485250	12485699	177
chr3	12491768	12502153	AT3TE56175	.	-	chr3	12492450	12493349	225
chr3	12547951	12555918	AT3TE56180	.	-	chr3	12554700	12554999	426
chr3	12581067	12582803	AT3TE56185	.	-	chr3	12581100	12582299	284
chr3	12613307	12620939	AT3TE56190	.	-	chr3	12613350	12615149	515
chr3	12613307	12620939	AT3TE56200	.	-	chr3	12619800	12620999	460
chr3	12637255	12640233	AT3TE56205	.	+	chr3	12638700	12639149	302
chr3	12638482	12639266	AT3TE56210	.	+	chr3	12638700	12639149	302
chr3	12644346	12645573	AT3TE56215	.	+	chr3	12644850	12645899	280
chr3	12668913	12669186	AT3TE56220	.	+	chr3	12668850	12670199	356
chr3	12669317	12670623	AT3TE56225	.	+	chr3	12668850	12670199	356
chr3	12675686	12675896	AT3TE56230	.	+	chr3	12675750	12676499	206
chr3	12675896	12675941	AT3TE56235	.	+	chr3	12675750	12676499	206
chr3	12675949	12680670	AT3TE56240	.	-	chr3	12675750	12676499	206
chr3	12693941	12695903	AT3TE56245	.	-	chr3	12693750	12695849	606
chr3	12711711	12713629	AT3TE56250	.	+	chr3	12712800	12713999	290
chr3	12713631	12714051	AT3TE56255	.	+	chr3	12712800	12713999	290
chr3	12734817	12737882	AT3TE56260	.	-	chr3	12735300	12735899	217
chr3	12783259	12784004	AT3TE56265	.	+	chr3	12783300	12783749	136
chr3	12807500	12808648	AT3TE56270	.	+	chr3	12807000	12809099	575
chr3	12808648	12809127	AT3TE56275	.	+	chr3	12807000	12809099	575
chr3	12838108	12847071	AT3TE56280	.	+	chr3	12839250	12841649	590
chr3	12838108	12847071	AT3TE56285	.	+	chr3	12839250	12841649	590
chr3	12838108	12847071	AT3TE56290	.	+	chr3	12843300	12844499	276
chr3	12838108	12847071	AT3TE56295	.	+	chr3	12845250	12847349	597
chr3	12847071	12847100	AT3TE56300	.	+	chr3	12845250	12847349	597
chr3	12849778	12864029	AT3TE56305	.	+	chr3	12853500	12854099	251
chr3	12849778	12864029	AT3TE56310	.	+	chr3	12860700	12861149	167
chr3	12849778	12864029	AT3TE56315	.	+	chr3	12863250	12864149	238
chr3	12853594	12861862	AT3TE56320	.	+	chr3	12853500	12854099	251
chr3	12853594	12861862	AT3TE56325	.	+	chr3	12860700	12861149	167
chr3	12919568	12927696	AT3TE56330	.	-	chr3	12927150	12927599	133
chr3	12933254	12943236	AT3TE56335	.	+	chr3	12933450	12935099	417
chr3	12933254	12943236	AT3TE56340	.	+	chr3	12933450	12935099	417
chr3	12933254	12943236	AT3TE56345	.	+	chr3	12936150	12937499	375
chr3	12933254	12943236	AT3TE56350	.	+	chr3	12941850	12945449	922
chr3	12943252	12946258	AT3TE56355	.	-	chr3	12941850	12945449	922
chr3	12951794	12951882	AT3TE56360	.	+	chr3	12951750	12952649	222
chr3	12951882	12952468	AT3TE56365	.	+	chr3	12951750	12952649	222
chr3	12956241	12956446	AT3TE56370	.	+	chr3	12956250	12956699	141
chr3	12956446	12956518	AT3TE56375	.	+	chr3	12956250	12956699	141
chr3	12956518	12957799	AT3TE56380	.	-	chr3	12956250	12956699	141
chr3	12960373	12968466	AT3TE56385	.	-	chr3	12960900	12962549	498
chr3	12960373	12968466	AT3TE56390	.	-	chr3	12960900	12962549	498
chr3	12960373	12968466	AT3TE56395	.	-	chr3	12967200	12968399	399
chr3	12982699	12993656	AT3TE56400	.	+	chr3	12985050	12986249	257
chr3	12982699	12993656	AT3TE56405	.	+	chr3	12988050	12988349	106
chr3	12982699	12993656	AT3TE56410	.	+	chr3	12990300	12991349	273
chr3	13023324	13023457	AT3TE56415	.	+	chr3	13023150	13023449	101
chr3	13038678	13038917	AT3TE56420	.	+	chr3	13037550	13039199	373
chr3	13038917	13038963	AT3TE56425	.	+	chr3	13037550	13039199	373
chr3	13038963	13039724	AT3TE56430	.	+	chr3	13037550	13039199	373
chr3	13040434	13041429	AT3TE56435	.	-	chr3	13040550	13041449	239
chr3	13071382	13071812	AT3TE56440	.	-	chr3	13071750	13072349	204
chr3	13072110	13078855	AT3TE56445	.	+	chr3	13071750	13072349	204
chr3	13083996	13087358	AT3TE56450	.	+	chr3	13087350	13089299	479
chr3	13087358	13092843	AT3TE56455	.	-	chr3	13087350	13089299	479
chr3	13087358	13092843	AT3TE56460	.	-	chr3	13090800	13092899	560
chr3	13087358	13092843	AT3TE56465	.	-	chr3	13090800	13092899	560
chr3	13090818	13090861	AT3TE56470	.	-	chr3	13090800	13092899	560
chr3	13090818	13090861	AT3TE56475	.	-	chr3	13090800	13092899	560
chr3	13092843	13096961	AT3TE56480	.	+	chr3	13090800	13092899	560
chr3	13092843	13096961	AT3TE56485	.	+	chr3	13090800	13092899	560
chr3	13127134	13127553	AT3TE56490	.	-	chr3	13127250	13127549	193
chr3	13128290	13129191	AT3TE56495	.	-	chr3	13128300	13129199	544
chr3	13129191	13129225	AT3TE56500	.	+	chr3	13128300	13129199	544
chr3	13133220	13133274	AT3TE56505	.	+	chr3	13133250	13133549	153
chr3	13133274	13139033	AT3TE56510	.	+	chr3	13133250	13133549	153
chr3	13133274	13139033	AT3TE56515	.	+	chr3	13137750	13138049	116
chr3	13158664	13161516	AT3TE56520	.	+	chr3	13157550	13159499	527
chr3	13164458	13165705	AT3TE56525	.	+	chr3	13165200	13165499	140
chr3	13165705	13169990	AT3TE56530	.	+	chr3	13168200	13168649	259
chr3	13168134	13169292	AT3TE56535	.	+	chr3	13168200	13168649	259
chr3	13186249	13194551	AT3TE56540	.	-	chr3	13186650	13194299	2319
chr3	13186249	13194551	AT3TE56545	.	-	chr3	13186650	13194299	2319
chr3	13198081	13205284	AT3TE56550	.	+	chr3	13197900	13198649	279
chr3	13198081	13205284	AT3TE56555	.	+	chr3	13202250	13203749	595
chr3	13209956	13212639	AT3TE56560	.	+	chr3	13212300	13212749	159
chr3	13212639	13212745	AT3TE56565	.	+	chr3	13212300	13212749	159
chr3	13212745	13212850	AT3TE56570	.	+	chr3	13212300	13212749	159
chr3	13212851	13213690	AT3TE56575	.	+	chr3	13213200	13213799	200
chr3	13213690	13213898	AT3TE56580	.	+	chr3	13213200	13213799	200
chr3	13240355	13252197	AT3TE56585	.	+	chr3	13241550	13243799	655
chr3	13240355	13252197	AT3TE56590	.	+	chr3	13246050	13247999	441
chr3	13240355	13252197	AT3TE56595	.	+	chr3	13246050	13247999	441
chr3	13240355	13252197	AT3TE56600	.	+	chr3	13249050	13250249	284
chr3	13240355	13252197	AT3TE56605	.	+	chr3	13250850	13251299	197
chr3	13243334	13245774	AT3TE56615	.	+	chr3	13241550	13243799	655
chr3	13259364	13262144	AT3TE56640	.	+	chr3	13260150	13262099	848
chr3	13333283	13343593	AT3TE56645	.	-	chr3	13333350	13334849	521
chr3	13333283	13343593	AT3TE56650	.	-	chr3	13338450	13340549	713
chr3	13333283	13343593	AT3TE56655	.	-	chr3	13341000	13344599	1307
chr3	13343594	13343626	AT3TE56660	.	-	chr3	13341000	13344599	1307
chr3	13343734	13356464	AT3TE56665	.	-	chr3	13341000	13344599	1307
chr3	13378563	13384299	AT3TE56670	.	-	chr3	13383600	13384349	221
chr3	13384299	13384324	AT3TE56675	.	-	chr3	13383600	13384349	221
chr3	13384324	13384690	AT3TE56680	.	-	chr3	13383600	13384349	221
chr3	13399895	13403142	AT3TE56685	.	-	chr3	13402350	13404299	486
chr3	13403142	13405030	AT3TE56690	.	-	chr3	13402350	13404299	486
chr3	13403171	13404934	AT3TE56695	.	-	chr3	13402350	13404299	486
chr3	13405032	13412098	AT3TE56700	.	-	chr3	13406400	13406849	132
chr3	13425672	13439669	AT3TE56730	.	-	chr3	13427550	13428299	203
chr3	13425672	13439669	AT3TE56740	.	-	chr3	13430100	13431449	292
chr3	13426216	13428215	AT3TE56745	.	-	chr3	13427550	13428299	203
chr3	13426797	13428003	AT3TE56750	.	-	chr3	13427550	13428299	203
chr3	13429765	13436083	AT3TE56755	.	+	chr3	13430100	13431449	292
chr3	13440045	13449244	AT3TE56760	.	-	chr3	13440450	13441799	380
chr3	13440045	13449244	AT3TE56765	.	-	chr3	13446450	13447799	355
chr3	13453829	13465570	AT3TE56770	.	-	chr3	13453950	13454249	114
chr3	13453829	13465570	AT3TE56775	.	-	chr3	13454700	13455299	168
chr3	13453829	13465570	AT3TE56780	.	-	chr3	13457400	13457849	141
chr3	13453829	13465570	AT3TE56785	.	-	chr3	13458300	13458899	340
chr3	13453829	13465570	AT3TE56790	.	-	chr3	13462650	13464599	632
chr3	13473410	13473503	AT3TE56795	.	-	chr3	13473000	13476599	1656
chr3	13473740	13475007	AT3TE56800	.	-	chr3	13473000	13476599	1656
chr3	13475036	13475474	AT3TE56805	.	+	chr3	13473000	13476599	1656
chr3	13475491	13476524	AT3TE56810	.	+	chr3	13473000	13476599	1656
chr3	13476524	13476640	AT3TE56815	.	+	chr3	13473000	13476599	1656
chr3	13476640	13480691	AT3TE56820	.	-	chr3	13479600	13480649	309
chr3	13508919	13509172	AT3TE56825	.	-	chr3	13509000	13509299	115
chr3	13515866	13520088	AT3TE56830	.	-	chr3	13518150	13520249	512
chr3	13520088	13520489	AT3TE56835	.	-	chr3	13518150	13520249	512
chr3	13525655	13526203	AT3TE56840	.	+	chr3	13525800	13529999	1745
chr3	13527977	13529344	AT3TE56845	.	+	chr3	13525800	13529999	1745
chr3	13529344	13529383	AT3TE56850	.	-	chr3	13525800	13529999	1745
chr3	13529943	13530053	AT3TE56855	.	-	chr3	13525800	13529999	1745
chr3	13568407	13571835	AT3TE56860	.	+	chr3	13570500	13572149	459
chr3	13585653	13586905	AT3TE56865	.	+	chr3	13586850	13587899	16731
chr3	13592614	13592662	AT3TE56870	.	-	chr3	13588650	13601099	162413
chr3	13593107	13593663	AT3TE56875	.	-	chr3	13588650	13601099	162413
chr3	13594110	13594685	AT3TE56880	.	-	chr3	13588650	13601099	162413
chr3	13595131	13595195	AT3TE56885	.	-	chr3	13588650	13601099	162413
chr3	13595624	13596196	AT3TE56890	.	-	chr3	13588650	13601099	162413
chr3	13596620	13597210	AT3TE56895	.	-	chr3	13588650	13601099	162413
chr3	13597641	13597705	AT3TE56900	.	-	chr3	13588650	13601099	162413
chr3	13598151	13598216	AT3TE56905	.	-	chr3	13588650	13601099	162413
chr3	13598663	13598742	AT3TE56910	.	-	chr3	13588650	13601099	162413
chr3	13599173	13599252	AT3TE56915	.	-	chr3	13588650	13601099	162413
chr3	13599683	13599762	AT3TE56920	.	-	chr3	13588650	13601099	162413
chr3	13600193	13600257	AT3TE56925	.	-	chr3	13588650	13601099	162413
chr3	13600529	13602817	AT3TE56930	.	+	chr3	13588650	13601099	162413
chr3	13603228	13609413	AT3TE56935	.	+	chr3	13608150	13609349	274
chr3	13612204	13619467	AT3TE56940	.	-	chr3	13614000	13614299	126
chr3	13619467	13628948	AT3TE56945	.	-	chr3	13621350	13622099	231
chr3	13628948	13632998	AT3TE56950	.	-	chr3	13629000	13629749	204
chr3	13628948	13632998	AT3TE56955	.	-	chr3	13632450	13634399	1988
chr3	13633258	13634513	AT3TE56960	.	-	chr3	13632450	13634399	1988
chr3	13634513	13640748	AT3TE56965	.	-	chr3	13637250	13637999	196
chr3	13634513	13640748	AT3TE56970	.	-	chr3	13640250	13642049	559
chr3	13639956	13640314	AT3TE56975	.	-	chr3	13640250	13642049	559
chr3	13643230	13654839	AT3TE56980	.	+	chr3	13643550	13645499	440
chr3	13643230	13654839	AT3TE56985	.	+	chr3	13648650	13649399	248
chr3	13643230	13654839	AT3TE56990	.	+	chr3	13651050	13651649	205
chr3	13643230	13654839	AT3TE56995	.	+	chr3	13653300	13654499	362
chr3	13663792	13668345	AT3TE57000	.	-	chr3	13668300	13670099	444
chr3	13673840	13673910	AT3TE57005	.	-	chr3	13673850	13675199	435
chr3	13674151	13674752	AT3TE57010	.	-	chr3	13673850	13675199	435
chr3	13680457	13681807	AT3TE57015	.	-	chr3	13681800	13735799	51941
chr3	13681900	13682476	AT3TE57020	.	-	chr3	13681800	13735799	51941
chr3	13682910	13682980	AT3TE57025	.	-	chr3	13681800	13735799	51941
chr3	13683407	13683478	AT3TE57030	.	-	chr3	13681800	13735799	51941
chr3	13683899	13683966	AT3TE57035	.	-	chr3	13681800	13735799	51941
chr3	13684456	13684526	AT3TE57040	.	-	chr3	13681800	13735799	51941
chr3	13684953	13685024	AT3TE57045	.	-	chr3	13681800	13735799	51941
chr3	13685467	13685534	AT3TE57050	.	-	chr3	13681800	13735799	51941
chr3	13685821	13685892	AT3TE57080	.	+	chr3	13681800	13735799	51941
chr3	13686307	13686371	AT3TE57085	.	+	chr3	13681800	13735799	51941
chr3	13686813	13686884	AT3TE57090	.	+	chr3	13681800	13735799	51941
chr3	13687299	13687363	AT3TE57150	.	+	chr3	13681800	13735799	51941
chr3	13687843	13687907	AT3TE57225	.	+	chr3	13681800	13735799	51941
chr3	13688349	13688420	AT3TE57320	.	+	chr3	13681800	13735799	51941
chr3	13688855	13688926	AT3TE57395	.	+	chr3	13681800	13735799	51941
chr3	13689341	13689405	AT3TE57445	.	+	chr3	13681800	13735799	51941
chr3	13689847	13689918	AT3TE57450	.	+	chr3	13681800	13735799	51941
chr3	13690333	13690397	AT3TE57455	.	+	chr3	13681800	13735799	51941
chr3	13690839	13690910	AT3TE57550	.	+	chr3	13681800	13735799	51941
chr3	13691326	13691390	AT3TE57600	.	+	chr3	13681800	13735799	51941
chr3	13691813	13691877	AT3TE57605	.	+	chr3	13681800	13735799	51941
chr3	13692320	13692391	AT3TE57640	.	+	chr3	13681800	13735799	51941
chr3	13692806	13692870	AT3TE57645	.	+	chr3	13681800	13735799	51941
chr3	13693117	13693181	AT3TE57655	.	+	chr3	13681800	13735799	51941
chr3	13693622	13693693	AT3TE57660	.	+	chr3	13681800	13735799	51941
chr3	13694108	13694172	AT3TE57665	.	+	chr3	13681800	13735799	51941
chr3	13694614	13694685	AT3TE57770	.	+	chr3	13681800	13735799	51941
chr3	13695100	13695164	AT3TE57775	.	+	chr3	13681800	13735799	51941
chr3	13695607	13695678	AT3TE57780	.	+	chr3	13681800	13735799	51941
chr3	13696113	13696184	AT3TE57785	.	+	chr3	13681800	13735799	51941
chr3	13696599	13696663	AT3TE57830	.	+	chr3	13681800	13735799	51941
chr3	13697184	13697254	AT3TE57860	.	+	chr3	13681800	13735799	51941
chr3	13697696	13697760	AT3TE57875	.	+	chr3	13681800	13735799	51941
chr3	13698209	13698273	AT3TE58050	.	+	chr3	13681800	13735799	51941
chr3	13698708	13698778	AT3TE58095	.	+	chr3	13681800	13735799	51941
chr3	13699220	13699284	AT3TE58100	.	+	chr3	13681800	13735799	51941
chr3	13699732	13699796	AT3TE58105	.	+	chr3	13681800	13735799	51941
chr3	13700237	13700300	AT3TE58110	.	+	chr3	13681800	13735799	51941
chr3	13700743	13700807	AT3TE58115	.	+	chr3	13681800	13735799	51941
chr3	13701250	13701321	AT3TE58120	.	+	chr3	13681800	13735799	51941
chr3	13701630	13701694	AT3TE58125	.	+	chr3	13681800	13735799	51941
chr3	13702136	13702200	AT3TE58130	.	+	chr3	13681800	13735799	51941
chr3	13702642	13702714	AT3TE58135	.	+	chr3	13681800	13735799	51941
chr3	13703144	13703208	AT3TE58140	.	+	chr3	13681800	13735799	51941
chr3	13703649	13703711	AT3TE58145	.	+	chr3	13681800	13735799	51941
chr3	13704152	13704216	AT3TE58150	.	+	chr3	13681800	13735799	51941
chr3	13704657	13704721	AT3TE58155	.	+	chr3	13681800	13735799	51941
chr3	13704934	13704998	AT3TE58160	.	+	chr3	13681800	13735799	51941
chr3	13705442	13705506	AT3TE58165	.	+	chr3	13681800	13735799	51941
chr3	13705948	13706012	AT3TE58170	.	+	chr3	13681800	13735799	51941
chr3	13706451	13706528	AT3TE58175	.	+	chr3	13681800	13735799	51941
chr3	13706956	13707027	AT3TE58180	.	+	chr3	13681800	13735799	51941
chr3	13707461	13707525	AT3TE58185	.	+	chr3	13681800	13735799	51941
chr3	13707965	13708029	AT3TE58190	.	+	chr3	13681800	13735799	51941
chr3	13708473	13708537	AT3TE58195	.	+	chr3	13681800	13735799	51941
chr3	13708979	13709043	AT3TE58200	.	+	chr3	13681800	13735799	51941
chr3	13709483	13709547	AT3TE58205	.	+	chr3	13681800	13735799	51941
chr3	13709986	13710063	AT3TE58210	.	+	chr3	13681800	13735799	51941
chr3	13710490	13710561	AT3TE58215	.	+	chr3	13681800	13735799	51941
chr3	13710993	13711047	AT3TE58220	.	+	chr3	13681800	13735799	51941
chr3	13711497	13711559	AT3TE58225	.	+	chr3	13681800	13735799	51941
chr3	13712002	13712066	AT3TE58230	.	+	chr3	13681800	13735799	51941
chr3	13712508	13712572	AT3TE58235	.	+	chr3	13681800	13735799	51941
chr3	13713010	13713074	AT3TE58245	.	+	chr3	13681800	13735799	51941
chr3	13713515	13713579	AT3TE58250	.	+	chr3	13681800	13735799	51941
chr3	13714020	13714092	AT3TE58255	.	+	chr3	13681800	13735799	51941
chr3	13714526	13714597	AT3TE58310	.	+	chr3	13681800	13735799	51941
chr3	13715039	13715101	AT3TE58315	.	+	chr3	13681800	13735799	51941
chr3	13715544	13715608	AT3TE58320	.	+	chr3	13681800	13735799	51941
chr3	13716050	13716122	AT3TE58325	.	+	chr3	13681800	13735799	51941
chr3	13716552	13716616	AT3TE58330	.	+	chr3	13681800	13735799	51941
chr3	13717058	13717122	AT3TE58335	.	+	chr3	13681800	13735799	51941
chr3	13717564	13717628	AT3TE58340	.	+	chr3	13681800	13735799	51941
chr3	13718066	13718130	AT3TE58345	.	+	chr3	13681800	13735799	51941
chr3	13718553	13718617	AT3TE58350	.	+	chr3	13681800	13735799	51941
chr3	13719059	13719123	AT3TE58355	.	+	chr3	13681800	13735799	51941
chr3	13719565	13719629	AT3TE58360	.	+	chr3	13681800	13735799	51941
chr3	13720067	13720131	AT3TE58365	.	+	chr3	13681800	13735799	51941
chr3	13720573	13720637	AT3TE58370	.	+	chr3	13681800	13735799	51941
chr3	13721077	13721141	AT3TE58375	.	+	chr3	13681800	13735799	51941
chr3	13721589	13721651	AT3TE58380	.	+	chr3	13681800	13735799	51941
chr3	13722093	13722157	AT3TE58385	.	+	chr3	13681800	13735799	51941
chr3	13722598	13722670	AT3TE58390	.	+	chr3	13681800	13735799	51941
chr3	13723104	13723168	AT3TE58395	.	+	chr3	13681800	13735799	51941
chr3	13723617	13723679	AT3TE58400	.	+	chr3	13681800	13735799	51941
chr3	13724122	13724186	AT3TE58405	.	+	chr3	13681800	13735799	51941
chr3	13724628	13724692	AT3TE58410	.	+	chr3	13681800	13735799	51941
chr3	13725363	13725427	AT3TE58415	.	+	chr3	13681800	13735799	51941
chr3	13725868	13725932	AT3TE58420	.	+	chr3	13681800	13735799	51941
chr3	13726366	13726437	AT3TE58425	.	+	chr3	13681800	13735799	51941
chr3	13726852	13726916	AT3TE58430	.	+	chr3	13681800	13735799	51941
chr3	13727358	13727429	AT3TE58435	.	+	chr3	13681800	13735799	51941
chr3	13727864	13727935	AT3TE58440	.	+	chr3	13681800	13735799	51941
chr3	13728350	13728414	AT3TE58445	.	+	chr3	13681800	13735799	51941
chr3	13728856	13728927	AT3TE58450	.	+	chr3	13681800	13735799	51941
chr3	13729362	13729433	AT3TE58455	.	+	chr3	13681800	13735799	51941
chr3	13729868	13730425	AT3TE58460	.	+	chr3	13681800	13735799	51941
chr3	13730861	13730932	AT3TE58465	.	+	chr3	13681800	13735799	51941
chr3	13731348	13731412	AT3TE58470	.	+	chr3	13681800	13735799	51941
chr3	13731854	13731925	AT3TE58475	.	+	chr3	13681800	13735799	51941
chr3	13732360	13732917	AT3TE58480	.	+	chr3	13681800	13735799	51941
chr3	13733352	13733423	AT3TE58485	.	+	chr3	13681800	13735799	51941
chr3	13733839	13733903	AT3TE58490	.	+	chr3	13681800	13735799	51941
chr3	13734346	13734417	AT3TE58495	.	+	chr3	13681800	13735799	51941
chr3	13734852	13734923	AT3TE58575	.	+	chr3	13681800	13735799	51941
chr3	13735338	13735402	AT3TE58580	.	+	chr3	13681800	13735799	51941
chr3	13736920	13736990	AT3TE58585	.	+	chr3	13736550	13738199	1466
chr3	13737424	13737494	AT3TE58590	.	+	chr3	13736550	13738199	1466
chr3	13737936	13738007	AT3TE58595	.	+	chr3	13736550	13738199	1466
chr3	13738093	13739443	AT3TE58600	.	+	chr3	13736550	13738199	1466
chr3	13744680	13744744	AT3TE58730	.	+	chr3	13744650	13745549	389
chr3	13745187	13745258	AT3TE58735	.	+	chr3	13744650	13745549	389
chr3	13746184	13746255	AT3TE58780	.	+	chr3	13746000	13749449	1903
chr3	13746692	13746763	AT3TE58785	.	+	chr3	13746000	13749449	1903
chr3	13747176	13747240	AT3TE59025	.	+	chr3	13746000	13749449	1903
chr3	13747681	13747745	AT3TE59030	.	+	chr3	13746000	13749449	1903
chr3	13748190	13748254	AT3TE59035	.	+	chr3	13746000	13749449	1903
chr3	13748676	13748740	AT3TE59040	.	+	chr3	13746000	13749449	1903
chr3	13749161	13749232	AT3TE59100	.	+	chr3	13746000	13749449	1903
chr3	13750179	13750243	AT3TE59105	.	+	chr3	13749900	13756949	8669
chr3	13750179	13750243	AT3TE59170	.	+	chr3	13749900	13756949	8669
chr3	13750683	13750747	AT3TE59180	.	+	chr3	13749900	13756949	8669
chr3	13750683	13750747	AT3TE59185	.	+	chr3	13749900	13756949	8669
chr3	13751191	13751255	AT3TE59285	.	+	chr3	13749900	13756949	8669
chr3	13751191	13751255	AT3TE59290	.	+	chr3	13749900	13756949	8669
chr3	13751697	13751761	AT3TE59450	.	+	chr3	13749900	13756949	8669
chr3	13751697	13751761	AT3TE59455	.	+	chr3	13749900	13756949	8669
chr3	13752442	13752506	AT3TE59480	.	+	chr3	13749900	13756949	8669
chr3	13752442	13752506	AT3TE59485	.	+	chr3	13749900	13756949	8669
chr3	13752942	13753012	AT3TE59865	.	+	chr3	13749900	13756949	8669
chr3	13752942	13753012	AT3TE59870	.	+	chr3	13749900	13756949	8669
chr3	13753428	13753498	AT3TE59875	.	+	chr3	13749900	13756949	8669
chr3	13753428	13753498	AT3TE59880	.	+	chr3	13749900	13756949	8669
chr3	13753941	13754012	AT3TE59885	.	+	chr3	13749900	13756949	8669
chr3	13753941	13754012	AT3TE60025	.	+	chr3	13749900	13756949	8669
chr3	13754429	13754500	AT3TE60180	.	+	chr3	13749900	13756949	8669
chr3	13754429	13754500	AT3TE60260	.	+	chr3	13749900	13756949	8669
chr3	13754925	13754995	AT3TE60265	.	+	chr3	13749900	13756949	8669
chr3	13754925	13754995	AT3TE60280	.	+	chr3	13749900	13756949	8669
chr3	13755431	13755498	AT3TE60285	.	+	chr3	13749900	13756949	8669
chr3	13755431	13755498	AT3TE60290	.	+	chr3	13749900	13756949	8669
chr3	13755941	13756012	AT3TE60295	.	+	chr3	13749900	13756949	8669
chr3	13755941	13756012	AT3TE60385	.	+	chr3	13749900	13756949	8669
chr3	13756439	13756509	AT3TE60465	.	+	chr3	13749900	13756949	8669
chr3	13756439	13756509	AT3TE60470	.	+	chr3	13749900	13756949	8669
chr3	13757947	13758011	AT3TE60490	.	+	chr3	13757550	13798949	26643
chr3	13757947	13758011	AT3TE60495	.	+	chr3	13757550	13798949	26643
chr3	13758451	13758522	AT3TE60525	.	+	chr3	13757550	13798949	26643
chr3	13758451	13758522	AT3TE60560	.	+	chr3	13757550	13798949	26643
chr3	13758937	13759001	AT3TE60610	.	+	chr3	13757550	13798949	26643
chr3	13758937	13759001	AT3TE61290	.	+	chr3	13757550	13798949	26643
chr3	13759422	13759486	AT3TE61520	.	+	chr3	13757550	13798949	26643
chr3	13759422	13759486	AT3TE61525	.	+	chr3	13757550	13798949	26643
chr3	13759928	13759998	AT3TE61630	.	+	chr3	13757550	13798949	26643
chr3	13759928	13759998	AT3TE61650	.	+	chr3	13757550	13798949	26643
chr3	13760413	13760477	AT3TE61655	.	+	chr3	13757550	13798949	26643
chr3	13760413	13760477	AT3TE61795	.	+	chr3	13757550	13798949	26643
chr3	13760917	13760988	AT3TE62015	.	+	chr3	13757550	13798949	26643
chr3	13760917	13760988	AT3TE62020	.	+	chr3	13757550	13798949	26643
chr3	13761403	13761467	AT3TE62025	.	+	chr3	13757550	13798949	26643
chr3	13761403	13761467	AT3TE62055	.	+	chr3	13757550	13798949	26643
chr3	13761907	13761978	AT3TE62215	.	+	chr3	13757550	13798949	26643
chr3	13761907	13761978	AT3TE62245	.	+	chr3	13757550	13798949	26643
chr3	13762393	13762457	AT3TE62260	.	+	chr3	13757550	13798949	26643
chr3	13762393	13762457	AT3TE62370	.	+	chr3	13757550	13798949	26643
chr3	13762879	13762943	AT3TE62620	.	+	chr3	13757550	13798949	26643
chr3	13762879	13762943	AT3TE62720	.	+	chr3	13757550	13798949	26643
chr3	13763385	13763455	AT3TE62825	.	+	chr3	13757550	13798949	26643
chr3	13763385	13763455	AT3TE63035	.	+	chr3	13757550	13798949	26643
chr3	13763870	13763934	AT3TE63115	.	+	chr3	13757550	13798949	26643
chr3	13763870	13763934	AT3TE63120	.	+	chr3	13757550	13798949	26643
chr3	13764374	13764445	AT3TE63125	.	+	chr3	13757550	13798949	26643
chr3	13764374	13764445	AT3TE63130	.	+	chr3	13757550	13798949	26643
chr3	13764860	13764924	AT3TE63135	.	+	chr3	13757550	13798949	26643
chr3	13764860	13764924	AT3TE63140	.	+	chr3	13757550	13798949	26643
chr3	13765367	13765438	AT3TE63540	.	+	chr3	13757550	13798949	26643
chr3	13765367	13765438	AT3TE63545	.	+	chr3	13757550	13798949	26643
chr3	13765855	13765918	AT3TE63555	.	+	chr3	13757550	13798949	26643
chr3	13765855	13765918	AT3TE63560	.	+	chr3	13757550	13798949	26643
chr3	13766364	13766436	AT3TE63620	.	+	chr3	13757550	13798949	26643
chr3	13766364	13766436	AT3TE63770	.	+	chr3	13757550	13798949	26643
chr3	13766686	13766748	AT3TE63775	.	+	chr3	13757550	13798949	26643
chr3	13766686	13766748	AT3TE63875	.	+	chr3	13757550	13798949	26643
chr3	13767189	13767253	AT3TE64020	.	+	chr3	13757550	13798949	26643
chr3	13767189	13767253	AT3TE64550	.	+	chr3	13757550	13798949	26643
chr3	13767694	13767758	AT3TE64730	.	+	chr3	13757550	13798949	26643
chr3	13767694	13767758	AT3TE65100	.	+	chr3	13757550	13798949	26643
chr3	13768197	13768269	AT3TE65105	.	+	chr3	13757550	13798949	26643
chr3	13768197	13768269	AT3TE65110	.	+	chr3	13757550	13798949	26643
chr3	13768709	13768772	AT3TE65175	.	+	chr3	13757550	13798949	26643
chr3	13768709	13768772	AT3TE65195	.	+	chr3	13757550	13798949	26643
chr3	13769210	13769274	AT3TE65330	.	+	chr3	13757550	13798949	26643
chr3	13769210	13769274	AT3TE65340	.	+	chr3	13757550	13798949	26643
chr3	13769715	13769779	AT3TE65345	.	+	chr3	13757550	13798949	26643
chr3	13769715	13769779	AT3TE65350	.	+	chr3	13757550	13798949	26643
chr3	13770221	13770293	AT3TE65355	.	+	chr3	13757550	13798949	26643
chr3	13770221	13770293	AT3TE65360	.	+	chr3	13757550	13798949	26643
chr3	13770723	13770787	AT3TE65365	.	+	chr3	13757550	13798949	26643
chr3	13770723	13770787	AT3TE65370	.	+	chr3	13757550	13798949	26643
chr3	13771229	13771291	AT3TE65875	.	+	chr3	13757550	13798949	26643
chr3	13771229	13771291	AT3TE66160	.	+	chr3	13757550	13798949	26643
chr3	13771732	13771796	AT3TE66165	.	+	chr3	13757550	13798949	26643
chr3	13771732	13771796	AT3TE66175	.	+	chr3	13757550	13798949	26643
chr3	13772236	13772300	AT3TE66215	.	+	chr3	13757550	13798949	26643
chr3	13772236	13772300	AT3TE66525	.	+	chr3	13757550	13798949	26643
chr3	13772740	13772812	AT3TE66755	.	+	chr3	13757550	13798949	26643
chr3	13772740	13772812	AT3TE67040	.	+	chr3	13757550	13798949	26643
chr3	13773249	13773312	AT3TE67130	.	+	chr3	13757550	13798949	26643
chr3	13773249	13773312	AT3TE67135	.	+	chr3	13757550	13798949	26643
chr3	13773749	13773813	AT3TE67445	.	+	chr3	13757550	13798949	26643
chr3	13773749	13773813	AT3TE67540	.	+	chr3	13757550	13798949	26643
chr3	13774254	13774318	AT3TE67545	.	+	chr3	13757550	13798949	26643
chr3	13774254	13774318	AT3TE67550	.	+	chr3	13757550	13798949	26643
chr3	13774758	13774822	AT3TE67555	.	+	chr3	13757550	13798949	26643
chr3	13774758	13774822	AT3TE67680	.	+	chr3	13757550	13798949	26643
chr3	13775263	13775327	AT3TE68110	.	+	chr3	13757550	13798949	26643
chr3	13775263	13775327	AT3TE68115	.	+	chr3	13757550	13798949	26643
chr3	13775766	13775829	AT3TE68980	.	+	chr3	13757550	13798949	26643
chr3	13775766	13775829	AT3TE68985	.	+	chr3	13757550	13798949	26643
chr3	13776271	13776335	AT3TE69475	.	+	chr3	13757550	13798949	26643
chr3	13776271	13776335	AT3TE69525	.	+	chr3	13757550	13798949	26643
chr3	13776776	13776840	AT3TE69710	.	+	chr3	13757550	13798949	26643
chr3	13776776	13776840	AT3TE69715	.	+	chr3	13757550	13798949	26643
chr3	13777273	13777344	AT3TE70475	.	+	chr3	13757550	13798949	26643
chr3	13777273	13777344	AT3TE70480	.	+	chr3	13757550	13798949	26643
chr3	13777784	13777847	AT3TE70585	.	+	chr3	13757550	13798949	26643
chr3	13777784	13777847	AT3TE70590	.	+	chr3	13757550	13798949	26643
chr3	13778283	13778347	AT3TE70635	.	+	chr3	13757550	13798949	26643
chr3	13778283	13778347	AT3TE70640	.	+	chr3	13757550	13798949	26643
chr3	13778795	13778859	AT3TE70795	.	+	chr3	13757550	13798949	26643
chr3	13778795	13778859	AT3TE70915	.	+	chr3	13757550	13798949	26643
chr3	13779301	13779365	AT3TE71565	.	+	chr3	13757550	13798949	26643
chr3	13779301	13779365	AT3TE71700	.	+	chr3	13757550	13798949	26643
chr3	13779805	13779869	AT3TE72010	.	+	chr3	13757550	13798949	26643
chr3	13779805	13779869	AT3TE72840	.	+	chr3	13757550	13798949	26643
chr3	13780315	13780379	AT3TE73160	.	+	chr3	13757550	13798949	26643
chr3	13780315	13780379	AT3TE73165	.	+	chr3	13757550	13798949	26643
chr3	13780822	13780886	AT3TE73170	.	+	chr3	13757550	13798949	26643
chr3	13780822	13780886	AT3TE73250	.	+	chr3	13757550	13798949	26643
chr3	13781321	13781391	AT3TE74000	.	+	chr3	13757550	13798949	26643
chr3	13781321	13781391	AT3TE74275	.	+	chr3	13757550	13798949	26643
chr3	13781832	13781896	AT3TE74280	.	+	chr3	13757550	13798949	26643
chr3	13781832	13781896	AT3TE75665	.	+	chr3	13757550	13798949	26643
chr3	13782339	13782403	AT3TE76010	.	+	chr3	13757550	13798949	26643
chr3	13782339	13782403	AT3TE76620	.	+	chr3	13757550	13798949	26643
chr3	13782838	13782908	AT3TE76625	.	+	chr3	13757550	13798949	26643
chr3	13782838	13782908	AT3TE77415	.	+	chr3	13757550	13798949	26643
chr3	13783350	13783414	AT3TE78350	.	+	chr3	13757550	13798949	26643
chr3	13783350	13783414	AT3TE78840	.	+	chr3	13757550	13798949	26643
chr3	13783849	13783919	AT3TE78850	.	+	chr3	13757550	13798949	26643
chr3	13783849	13783919	AT3TE79010	.	+	chr3	13757550	13798949	26643
chr3	13784361	13784425	AT3TE79015	.	+	chr3	13757550	13798949	26643
chr3	13784361	13784425	AT3TE79310	.	+	chr3	13757550	13798949	26643
chr3	13784860	13784930	AT3TE79470	.	+	chr3	13757550	13798949	26643
chr3	13784860	13784930	AT3TE80270	.	+	chr3	13757550	13798949	26643
[truncated: 997 more rows]

## Sheet: triple_gene
Supplementary Data 5. Peaks identified from MAR-seq in triple
chr	start_gene	end_gene	locus			chr	start_peak	end_peak	length_peak
chr1	23146	31227	AT1G01040	.	+	chr1	30900	31499	381
chr1	31170	33153	AT1G01050	.	-	chr1	30900	31499	381
chr1	57269	59167	AT1G01120	.	-	chr1	56850	59249	2340
chr1	61905	63811	AT1G01130	.	-	chr1	63600	67799	2481
chr1	64166	67625	AT1G01140	.	-	chr1	63600	67799	2481
chr1	72339	74096	AT1G01160	.	+	chr1	73650	74399	550
chr1	73931	74737	AT1G01170	.	-	chr1	73650	74399	550
chr1	109032	111609	AT1G01260	.	+	chr1	111600	112049	338
chr1	111890	111961	AT1G01270	.	-	chr1	111600	112049	338
chr1	116943	118764	AT1G01300	.	+	chr1	117000	118649	1532
chr1	120154	121130	AT1G01310	.	+	chr1	120600	121199	280
chr1	121124	130570	AT1G01320	.	-	chr1	120600	121199	280
chr1	121124	130570	AT1G01470	.	-	chr1	128250	128699	238
chr1	172146	172948	AT1G01471	.	-	chr1	171450	173699	1826
chr1	173251	173466	AT1G01490	.	+	chr1	171450	173699	1826
chr1	180120	182358	AT1G01540	.	-	chr1	180000	182699	1216
chr1	195812	198635	AT1G01550	.	+	chr1	198450	202049	2181
chr1	199639	201775	AT1G01620	.	+	chr1	198450	202049	2181
chr1	225665	227302	AT1G01720	.	-	chr1	225150	227249	1202
chr1	268330	269819	AT1G01725	.	+	chr1	268200	271349	1645
chr1	269792	270775	AT1G01730	.	-	chr1	268200	271349	1645
chr1	270956	272061	AT1G01870	.	+	chr1	268200	271349	1645
chr1	306384	306456	AT1G01880	.	+	chr1	306300	306599	245
chr1	306480	309109	AT1G01890	.	-	chr1	306300	306599	245
chr1	309275	309347	AT1G01950	.	-	chr1	309150	309449	268
chr1	325379	330619	AT1G01960	.	+	chr1	330150	330899	663
chr1	330588	337582	AT1G02080	.	-	chr1	330150	330899	663
chr1	373335	386847	AT1G02090	.	+	chr1	386700	387299	479
chr1	387277	389647	AT1G02120	.	-	chr1	386700	387299	479
chr1	395761	399897	AT1G02130	.	+	chr1	399750	400199	320
chr1	400035	401882	AT1G02400	.	-	chr1	399750	400199	320
chr1	486801	489577	AT1G02590	.	+	chr1	486750	489899	2600
chr1	552138	552761	AT1G02600	.	-	chr1	552450	553199	498
chr1	552640	552711	AT1G02610	.	+	chr1	552450	553199	498
chr1	553050	555994	AT1G02640	.	-	chr1	552450	553199	498
chr1	564205	567769	AT1G02660	.	+	chr1	565200	567749	1114
chr1	571955	574981	AT1G02670	.	-	chr1	571350	576299	3450
chr1	576046	580299	AT1G02750	.	+	chr1	571350	576299	3450
chr1	602497	604292	AT1G02760	.	+	chr1	604200	604499	168
chr1	604402	604474	AT1G02810	.	+	chr1	604200	604499	168
chr1	618265	620480	AT1G02860	.	+	chr1	618300	620549	1074
chr1	635144	637262	AT1G02870	.	+	chr1	637050	637499	206
chr1	637214	638677	AT1G02920	.	-	chr1	637050	637499	206
chr1	658657	659771	AT1G02930	.	-	chr1	658500	659699	452
chr1	661177	662427	AT1G03090	.	-	chr1	661050	662249	858
chr1	739679	744184	AT1G03100	.	+	chr1	744150	744749	242
chr1	743885	746479	AT1G03120	.	-	chr1	744150	744749	242
chr1	752271	753140	AT1G03130	.	+	chr1	752850	754649	752
chr1	753307	754198	AT1G03140	.	-	chr1	752850	754649	752
chr1	754371	756303	AT1G03220	.	-	chr1	752850	754649	752
chr1	787122	788651	AT1G03510	.	+	chr1	786600	789299	2389
chr1	876258	877547	AT1G03515	.	-	chr1	877500	877799	384
chr1	877648	877719	AT1G03600	.	+	chr1	877500	877799	384
chr1	898876	899655	AT1G03610	.	+	chr1	898650	899849	561
chr1	900887	903003	AT1G03640	.	+	chr1	900750	903449	1045
chr1	909811	909883	AT1G03650	.	-	chr1	909750	910049	291
chr1	910023	911193	AT1G03730	.	-	chr1	909750	910049	291
chr1	930828	931895	AT1G03740	.	-	chr1	930750	932249	1928
chr1	933512	937043	AT1G03743	.	+	chr1	933600	934499	354
chr1	933512	937043	AT1G03746	.	+	chr1	936750	937499	368
chr1	937207	937287	AT1G03850	.	-	chr1	936750	937499	368
chr1	937401	937485	AT1G03860	.	-	chr1	936750	937499	368
chr1	976097	977761	AT1G03870	.	-	chr1	976350	979349	1280
chr1	979308	981885	AT1G04000	.	-	chr1	976350	979349	1280
chr1	982506	983540	AT1G04030	.	-	chr1	982350	983399	896
chr1	1028106	1029119	AT1G04040	.	-	chr1	1028100	1029299	467
chr1	1040383	1042892	AT1G04130	.	+	chr1	1042050	1043849	592
chr1	1042362	1043864	AT1G04140	.	-	chr1	1042050	1043849	592
chr1	1073427	1075568	AT1G04180	.	+	chr1	1075050	1075949	557
chr1	1075543	1080630	AT1G04210	.	-	chr1	1075050	1075949	557
chr1	1104623	1105988	AT1G04220	.	+	chr1	1104450	1106399	674
chr1	1114405	1119739	AT1G04230	.	+	chr1	1119450	1120049	250
chr1	1119699	1122526	AT1G04240	.	-	chr1	1119450	1120049	250
chr1	1125518	1128168	AT1G04400	.	+	chr1	1127700	1129349	1205
chr1	1128188	1129551	AT1G04410	.	-	chr1	1127700	1129349	1205
chr1	1185550	1188517	AT1G04480	.	-	chr1	1188450	1191449	1697
chr1	1189078	1191412	AT1G04680	.	-	chr1	1188450	1191449	1697
chr1	1216095	1217467	AT1G04720	.	+	chr1	1215450	1216349	1652
chr1	1303529	1307884	AT1G05010	.	-	chr1	1305300	1307849	958
chr1	1324923	1324960	AT1G05020	.	+	chr1	1324800	1325099	365
chr1	1431190	1432858	AT1G05136	.	-	chr1	1430550	1432799	3313
chr1	1435254	1437667	AT1G05320	.	-	chr1	1435650	1437899	866
chr1	1478923	1479063	AT1G05330	.	+	chr1	1477050	1478999	6237
chr1	1553608	1557733	AT1G05340	.	+	chr1	1554300	1554899	281
chr1	1558170	1558583	AT1G05385	.	+	chr1	1557750	1560599	1603
chr1	1558844	1559903	AT1G05390	.	-	chr1	1557750	1560599	1603
chr1	1582671	1583718	AT1G05575	.	-	chr1	1583700	1583999	311
chr1	1583772	1583845	AT1G05835	.	-	chr1	1583700	1583999	311
chr1	1661691	1662187	AT1G05840	.	-	chr1	1660800	1662299	2161
chr1	1762224	1762814	AT1G05850	.	+	chr1	1762200	1763099	334
chr1	1762734	1766281	AT1G05860	.	-	chr1	1762200	1763099	334
chr1	1762734	1766281	AT1G05970	.	-	chr1	1766250	1767149	369
chr1	1766503	1768695	AT1G05980	.	-	chr1	1766250	1767149	369
chr1	1769014	1771115	AT1G06030	.	+	chr1	1771050	1771799	648
chr1	1816062	1817282	AT1G06040	.	-	chr1	1817250	1817699	324
chr1	1817400	1817471	AT1G06060	.	+	chr1	1817250	1817699	324
chr1	1826880	1828161	AT1G06070	.	+	chr1	1827900	1830449	1472
chr1	1828413	1829890	AT1G06390	.	-	chr1	1827900	1830449	1472
chr1	1832943	1834861	AT1G06400	.	+	chr1	1834200	1835249	522
chr1	1834829	1837648	AT1G06560	.	-	chr1	1834200	1835249	522
chr1	1946788	1950755	AT1G06570	.	+	chr1	1950600	1951199	845
chr1	1950844	1952785	AT1G06610	.	-	chr1	1950600	1951199	845
chr1	2007615	2012006	AT1G06670	.	+	chr1	2011800	2012399	224
chr1	2011885	2013545	AT1G06680	.	-	chr1	2011800	2012399	224
chr1	2025356	2025428	AT1G06690	.	+	chr1	2025000	2025449	232
chr1	2040433	2047612	AT1G06750	.	+	chr1	2047500	2050199	1815
chr1	2047825	2049418	AT1G06760	.	+	chr1	2047500	2050199	1815
chr1	2049602	2052154	AT1G06860	.	-	chr1	2047500	2050199	1815
chr1	2072979	2076468	AT1G06870	.	+	chr1	2076150	2078099	1566
chr1	2076504	2077698	AT1G06880	.	-	chr1	2076150	2078099	1566
chr1	2107398	2107468	AT1G07100	.	-	chr1	2106750	2108099	544
chr1	2108593	2110986	AT1G07110	.	+	chr1	2110950	2111399	717
chr1	2111148	2111218	AT1G07128	.	-	chr1	2110950	2111399	717
chr1	2177885	2177958	AT1G07130	.	+	chr1	2177700	2178149	417
chr1	2178104	2184148	AT1G07135	.	-	chr1	2177700	2178149	417
chr1	2187621	2188417	AT1G07580	.	-	chr1	2187300	2188649	568
chr1	2187776	2188733	AT1G07590	.	+	chr1	2187300	2188649	568
chr1	2189928	2190659	AT1G07600	.	-	chr1	2189550	2190749	5296
chr1	2334822	2334894	AT1G07610	.	+	chr1	2334600	2334899	217
chr1	2336523	2339391	AT1G07615	.	-	chr1	2337900	2340149	2346
chr1	2338904	2339321	AT1G07630	.	-	chr1	2337900	2340149	2346
chr1	2341542	2342123	AT1G07650	.	+	chr1	2341050	2342549	891
chr1	2342198	2344271	AT1G07670	.	-	chr1	2341050	2342549	891
chr1	2349097	2351692	AT1G07720	.	+	chr1	2347950	2349149	498
chr1	2359549	2366561	AT1G07760	.	-	chr1	2365950	2366399	187
chr1	2370052	2374545	AT1G07770	.	-	chr1	2374350	2375099	377
chr1	2390655	2392453	AT1G07890	.	-	chr1	2390250	2392499	1016
chr1	2406834	2406905	AT1G08110	.	-	chr1	2406750	2407049	267
chr1	2408203	2409577	AT1G08115	.	-	chr1	2407650	2408549	680
chr1	2437330	2439665	AT1G08190	.	+	chr1	2437050	2440199	1454
chr1	2535329	2537930	AT1G08200	.	+	chr1	2537850	2538299	1925
chr1	2538076	2538237	AT1G08300	.	-	chr1	2537850	2538299	1925
chr1	2567475	2573393	AT1G08310	.	+	chr1	2573250	2574149	407
chr1	2573848	2576714	AT1G08320	.	-	chr1	2573250	2574149	407
chr1	2614774	2618823	AT1G08370	.	+	chr1	2618400	2618999	254
chr1	2618647	2620452	AT1G08380	.	+	chr1	2618400	2618999	254
chr1	2621904	2627848	AT1G08430	.	-	chr1	2621550	2621999	222
chr1	2621904	2627848	AT1G08480	.	-	chr1	2625750	2626799	329
chr1	2638181	2640554	AT1G08490	.	+	chr1	2640300	2641799	1364
chr1	2640813	2641828	AT1G08510	.	-	chr1	2640300	2641799	1364
chr1	2658716	2661029	AT1G08570	.	+	chr1	2658750	2659199	230
chr1	2684234	2685621	AT1G08580	.	+	chr1	2685450	2686049	254
chr1	2685659	2688595	AT1G08650	.	-	chr1	2685450	2686049	254
chr1	2691080	2694377	AT1G08830	.	-	chr1	2690700	2692049	621
chr1	2712892	2714734	AT1G08840	.	+	chr1	2714700	2715149	246
chr1	2715079	2716404	AT1G08870	.	-	chr1	2714700	2715149	246
chr1	2752156	2753703	AT1G08880	.	+	chr1	2752050	2753849	644
chr1	2827061	2829315	AT1G08920	.	+	chr1	2829000	2829599	269
chr1	2829579	2838369	AT1G08930	.	-	chr1	2829000	2829599	269
chr1	2846536	2846608	AT1G08940	.	-	chr1	2846550	2847899	735
chr1	2846536	2846608	AT1G08950	.	-	chr1	2846550	2847899	735
chr1	2846949	2847800	AT1G09070	.	-	chr1	2846550	2847899	735
chr1	2846949	2847800	AT1G09080	.	-	chr1	2846550	2847899	735
chr1	2867259	2870656	AT1G09100	.	+	chr1	2866950	2871449	1923
chr1	2873465	2877223	AT1G09110	.	+	chr1	2872800	2878349	4540
chr1	2877692	2879169	AT1G09200	.	+	chr1	2872800	2878349	4540
chr1	2877692	2879169	AT1G09210	.	+	chr1	2879100	2879549	563
chr1	2879303	2879374	AT1G09250	.	+	chr1	2879100	2879549	563
chr1	2927703	2928968	AT1G09270	.	+	chr1	2927550	2929349	10380
chr1	2929217	2931841	AT1G09280	.	-	chr1	2927550	2929349	10380
chr1	2936528	2939326	AT1G09310	.	-	chr1	2939250	2939549	507
chr1	2939417	2939488	AT1G09320	.	+	chr1	2939250	2939549	507
chr1	2971593	2972199	AT1G09560	.	-	chr1	2971500	2973299	705
chr1	2972842	2976750	AT1G09570	.	-	chr1	2971500	2973299	705
chr1	2989378	2990357	AT1G09750	.	+	chr1	2989350	2990549	385
chr1	2994369	2998222	AT1G09760	.	+	chr1	2997900	2998499	324
chr1	2998100	3001315	AT1G09770	.	-	chr1	2997900	2998499	324
chr1	3009055	3009880	AT1G09780	.	+	chr1	3009000	3010049	740
chr1	3009941	3012363	AT1G09800	.	-	chr1	3009000	3010049	740
chr1	3093839	3094864	AT1G09940	.	+	chr1	3093300	3095399	1094
chr1	3095256	3100357	AT1G09970	.	-	chr1	3093300	3095399	1094
chr1	3157501	3159148	AT1G10070	.	+	chr1	3158250	3159899	818
chr1	3159125	3161692	AT1G10090	.	-	chr1	3158250	3159899	818
chr1	3161841	3165360	AT1G10130	.	+	chr1	3165150	3165749	415
chr1	3165370	3167869	AT1G10140	.	-	chr1	3165150	3165749	415
chr1	3176883	3180421	AT1G10440	.	-	chr1	3180300	3180899	2168
chr1	3236995	3239554	AT1G10470	.	-	chr1	3238800	3240449	557
chr1	3252240	3255693	AT1G10522	.	+	chr1	3252150	3253049	352
chr1	3288087	3290471	AT1G10740	.	+	chr1	3289950	3290699	357
chr1	3290311	3296198	AT1G11010	.	-	chr1	3289950	3290699	357
chr1	3310930	3322213	AT1G11020	.	+	chr1	3321900	3324599	1042
chr1	3322802	3323548	AT1G11030	.	-	chr1	3321900	3324599	1042
chr1	3431185	3431256	AT1G11185	.	-	chr1	3430650	3431399	342
chr1	3442327	3443957	AT1G11190	.	-	chr1	3442350	3445799	1103
chr1	3469636	3471488	AT1G11210	.	+	chr1	3469500	3469799	473
chr1	3568169	3570760	AT1G11260	.	-	chr1	3567900	3568799	328
chr1	3676607	3676644	AT1G11265	.	+	chr1	3676500	3676799	170
chr1	3676691	3678524	AT1G11300	.	+	chr1	3676500	3676799	170
chr1	3678775	3678848	AT1G11310	.	-	chr1	3678600	3679049	284
chr1	3749510	3750035	AT1G11475	.	+	chr1	3749550	3753149	1461
chr1	3749510	3750035	AT1G11480	.	+	chr1	3749550	3753149	1461
chr1	3750066	3752780	AT1G11550	.	-	chr1	3749550	3753149	1461
chr1	3750066	3752780	AT1G11640	.	-	chr1	3749550	3753149	1461
chr1	3755677	3756998	AT1G11650	.	-	chr1	3755700	3756449	241
chr1	3777328	3780337	AT1G11670	.	+	chr1	3777300	3784199	4602
chr1	3781235	3785293	AT1G11870	.	+	chr1	3777300	3784199	4602
chr1	3794238	3800719	AT1G11905	.	+	chr1	3800400	3804299	1836
chr1	3800738	3804185	AT1G11910	.	-	chr1	3800400	3804299	1836
chr1	3862399	3864030	AT1G12080	.	+	chr1	3863850	3864299	231
chr1	3864153	3866969	AT1G12090	.	-	chr1	3863850	3864299	231
chr1	3881529	3881608	AT1G12110	.	+	chr1	3881400	3881699	273
chr1	3914629	3914700	AT1G12420	.	-	chr1	3914550	3914849	286
chr1	3914774	3918176	AT1G12440	.	+	chr1	3914550	3914849	286
chr1	3928162	3931576	AT1G12450	.	-	chr1	3929250	3931499	729
chr1	4003846	4006738	AT1G12510	.	+	chr1	4006650	4007399	583
chr1	4014847	4016540	AT1G12520	.	+	chr1	4016400	4021199	2209
chr1	4014847	4016540	AT1G12580	.	+	chr1	4016400	4021199	2209
chr1	4016784	4020983	AT1G12590	.	-	chr1	4016400	4021199	2209
chr1	4016784	4020983	AT1G12610	.	-	chr1	4016400	4021199	2209
chr1	4084162	4085036	AT1G12775	.	+	chr1	4084200	4085399	653
chr1	4089847	4090725	AT1G12780	.	-	chr1	4089300	4090649	6673
chr1	4105233	4109545	AT1G12810	.	+	chr1	4105200	4109849	3071
chr1	4226362	4229138	AT1G12820	.	-	chr1	4229100	4230299	421
chr1	4241592	4243008	AT1G12890	.	-	chr1	4242300	4244399	851
chr1	4244308	4245993	AT1G12900	.	+	chr1	4242300	4244399	851
chr1	4266988	4267061	AT1G12990	.	-	chr1	4266900	4267199	281
chr1	4267106	4268926	AT1G13000	.	-	chr1	4266900	4267199	281
chr1	4282899	4285829	AT1G13010	.	+	chr1	4282950	4283999	343
chr1	4282899	4285829	AT1G13080	.	+	chr1	4285350	4286099	609
chr1	4285887	4285958	AT1G13110	.	-	chr1	4285350	4286099	609
chr1	4289944	4291017	AT1G13120	.	-	chr1	4290450	4291049	294
chr1	4353906	4355929	AT1G13190	.	+	chr1	4355700	4357199	579
chr1	4355926	4358328	AT1G13195	.	-	chr1	4355700	4357199	579
chr1	4367256	4368822	AT1G13210	.	+	chr1	4368600	4369499	405
chr1	4368760	4371293	AT1G13245	.	-	chr1	4368600	4369499	405
chr1	4391734	4392393	AT1G13260	.	+	chr1	4392300	4394249	600
chr1	4392450	4394400	AT1G13350	.	-	chr1	4392300	4394249	600
chr1	4433640	4436075	AT1G13360	.	+	chr1	4435800	4436249	397
chr1	4436105	4439464	AT1G13390	.	-	chr1	4435800	4436249	397
chr1	4440214	4440286	AT1G13440	.	+	chr1	4440150	4440449	350
chr1	4459187	4460940	AT1G13690	.	+	chr1	4457550	4459349	829
chr1	4459187	4460940	AT1G13700	.	+	chr1	4457550	4459349	829
chr1	4467220	4469033	AT1G13720	.	+	chr1	4466400	4469249	1144
chr1	4467220	4469033	AT1G13840	.	+	chr1	4466400	4469249	1144
chr1	4469181	4473213	AT1G13850	.	-	chr1	4466400	4469249	1144
chr1	4469181	4473213	AT1G13930	.	-	chr1	4466400	4469249	1144
chr1	4498881	4501613	AT1G13980	.	+	chr1	4501350	4501799	194
chr1	4501581	4503591	AT1G13990	.	-	chr1	4501350	4501799	194
chr1	4508963	4513938	AT1G14000	.	-	chr1	4512600	4513949	649
chr1	4525486	4526064	AT1G14010	.	-	chr1	4525050	4526099	3581
chr1	4542168	4543742	AT1G14280	.	+	chr1	4541850	4544699	8476
chr1	4572419	4576632	AT1G14320	.	-	chr1	4576500	4578299	2732
chr1	4576957	4577893	AT1G14330	.	-	chr1	4576500	4578299	2732
chr1	4592829	4593683	AT1G14345	.	-	chr1	4592100	4594049	671
chr1	4608196	4610647	AT1G14370	.	-	chr1	4607850	4610549	1444
chr1	4608196	4610647	AT1G14380	.	-	chr1	4607850	4610549	1444
chr1	4693289	4694410	AT1G14740	.	+	chr1	4694100	4695599	696
chr1	4694372	4696023	AT1G14870	.	-	chr1	4694100	4695599	696
chr1	4709635	4709706	AT1G14890	.	+	chr1	4709550	4709699	216
chr1	4741999	4742071	AT1G14900	.	+	chr1	4741800	4742099	181
chr1	4743095	4743167	AT1G14920	.	+	chr1	4743000	4743299	256
chr1	4761042	4761725	AT1G15010	.	+	chr1	4761000	4762499	1044
chr1	4788559	4794654	AT1G15015	.	+	chr1	4794450	4794899	207
chr1	4794756	4796597	AT1G15030	.	+	chr1	4794450	4794899	207
chr1	4797358	4800283	AT1G15040	.	+	chr1	4800000	4800899	496
chr1	4800169	4801850	AT1G15090	.	-	chr1	4800000	4800899	496
chr1	4877627	4879149	AT1G15280	.	+	chr1	4877700	4879349	699
chr1	4888214	4889661	AT1G15290	.	+	chr1	4889400	4890149	541
chr1	4890118	4892251	AT1G15380	.	-	chr1	4889400	4890149	541
chr1	4899145	4899979	AT1G15405	.	+	chr1	4899750	4900349	276
chr1	4915576	4918138	AT1G15430	.	+	chr1	4915350	4916399	436
chr1	4915576	4918138	AT1G15440	.	+	chr1	4917000	4918349	672
chr1	4918010	4921596	AT1G15450	.	-	chr1	4917000	4918349	672
chr1	5075213	5077791	AT1G15650	.	-	chr1	5074950	5078399	1191
chr1	5128375	5129523	AT1G15670	.	-	chr1	5127750	5129699	1706
chr1	5137014	5137957	AT1G15690	.	+	chr1	5137050	5138399	571
chr1	5138334	5139432	AT1G15700	.	-	chr1	5137050	5138399	571
chr1	5149226	5151354	AT1G15740	.	+	chr1	5149350	5151599	934
chr1	5171207	5171742	AT1G15750	.	+	chr1	5170950	5172299	1344
chr1	5172081	5172923	AT1G15810	.	+	chr1	5170950	5172299	1344
chr1	5177529	5180049	AT1G15820	.	+	chr1	5179500	5181599	1193
chr1	5179887	5181389	AT1G15950	.	-	chr1	5179500	5181599	1193
chr1	5189687	5189760	AT1G16100	.	-	chr1	5189700	5189849	146
chr1	5252315	5256753	AT1G16110	.	+	chr1	5256450	5257649	499
chr1	5257046	5264942	AT1G16130	.	-	chr1	5256450	5257649	499
chr1	5290745	5292535	AT1G16150	.	+	chr1	5289900	5291699	682
chr1	5297875	5298166	AT1G16450	.	-	chr1	5297850	5298299	500
chr1	5304317	5306012	AT1G16460	.	+	chr1	5304150	5304599	272
chr1	5304317	5306012	AT1G16740	.	+	chr1	5305200	5306249	378
chr1	5306061	5309514	AT1G16750	.	-	chr1	5305200	5306249	378
chr1	5309647	5309718	AT1G16820	.	-	chr1	5309550	5309849	249
chr1	5380907	5380988	AT1G16825	.	+	chr1	5380800	5381099	175
chr1	5389952	5391490	AT1G16880	.	+	chr1	5389950	5391749	1245
chr1	5398990	5402519	AT1G16890	.	+	chr1	5398950	5402849	1858
chr1	5398990	5402519	AT1G17020	.	+	chr1	5398950	5402849	1858
chr1	5402569	5403818	AT1G17030	.	-	chr1	5398950	5402849	1858
chr1	5402569	5403818	AT1G17100	.	-	chr1	5398950	5402849	1858
chr1	5410908	5414919	AT1G17110	.	+	chr1	5414550	5415299	1650
chr1	5414817	5420630	AT1G17130	.	-	chr1	5414550	5415299	1650
chr1	5444418	5446564	AT1G17140	.	+	chr1	5445450	5447849	4609
chr1	5446462	5447859	AT1G17145	.	-	chr1	5445450	5447849	4609
chr1	5478754	5482180	AT1G17147	.	+	chr1	5478750	5480099	502
chr1	5518062	5518134	AT1G17200	.	-	chr1	5517900	5518649	400
chr1	5518373	5520891	AT1G17210	.	+	chr1	5517900	5518649	400
chr1	5525491	5528212	AT1G17290	.	+	chr1	5525100	5525549	197
chr1	5532415	5534877	AT1G17330	.	+	chr1	5532000	5532449	197
chr1	5619471	5619543	AT1G17340	.	-	chr1	5619450	5619749	693
chr1	5619582	5622663	AT1G17360	.	-	chr1	5619450	5619749	693
chr1	5727690	5729080	AT1G17370	.	+	chr1	5728800	5729399	243
chr1	5729097	5731870	AT1G17420	.	-	chr1	5728800	5729399	243
chr1	5756835	5758464	AT1G17430	.	-	chr1	5758350	5759249	1390
chr1	5758855	5760501	AT1G17440	.	+	chr1	5758350	5759249	1390
chr1	5773592	5776308	AT1G17570	.	+	chr1	5774700	5777399	2470
chr1	5776346	5778263	AT1G17620	.	-	chr1	5774700	5777399	2470
chr1	5820206	5822013	AT1G17660	.	+	chr1	5821800	5822399	311
chr1	5822368	5824455	AT1G17670	.	+	chr1	5821800	5822399	311
chr1	5844676	5845661	AT1G17680	.	+	chr1	5844750	5845799	474
chr1	5845675	5850889	AT1G17860	.	-	chr1	5844750	5845799	474
chr1	5854148	5856697	AT1G17870	.	+	chr1	5856450	5857199	301
chr1	5856573	5858446	AT1G17980	.	-	chr1	5856450	5857199	301
chr1	5860119	5862682	AT1G17990	.	-	chr1	5862450	5864099	713
chr1	5863431	5864009	AT1G18000	.	-	chr1	5862450	5864099	713
chr1	5878412	5880041	AT1G18010	.	+	chr1	5879550	5880299	417
[truncated: 4,182 more rows]

## Sheet: triple_promoter
Supplementary Data 5. Peaks identified from MAR-seq in triple
[truncated: 4,757 more rows]

[truncated: 2 more sheets: triple_TE, Differential all_gene]
