# Supplementary material for: Chromatin attachment to the nuclear matrix represses hypocotyl elongation in Arabidopsis thaliana
Source: Nat Commun. 2024 Feb 12;15:1286. doi: 10.1038/s41467-024-45577-5 (PMC10861482; doi:10.1038/s41467-024-45577-5)
Supplement: Supplementary file 9 — Supplementary Data 6 [file 41467_2024_45577_MOESM9_ESM.xlsx]

## Sheet: List of primers
Supplementary Data 6. List of Primers Used in This Study
Name	Sequence	Description
pDonar-AHL22-CDS-F	AAAAAGCAGGCTCCACCATGGATCAGGTCT	CDS cloning for AHL22 (AT2G45430)
pDonar-AHL22-CDS-R1	AGAAAGCTGGGTCTTAGAAAGATGGTCTCG
pDonar-AHL22-CDS-R2	AGAAAGCTGGGTCGAAAGATGGTCTCGGAGTTCC
pDonar-FRS12-CDS-F	AAAAAGCAGGCTCCACCATGGAGAGTGTAGATACTGAG	CDS cloning for FRS12 (AT5G18960)
pDonar-FRS12-CDS-R	AGAAAGCTGGGTCTCATCTCTGCCAACAAAGTTTC
pENTR-FRS12-CDS-F	CACCATGGAGAGTGTAGATACTGAG
pENTR-FRS12-CDS-R	TCTCTGCCAACAAAGTTTCTTCCCAC
TSK108-FRS7-CDS-F1	gcgGGATCCATGGTTGTCAAAACTTATCCATTAG	CDS cloning for FRS7 (AT3G06250)
TSK108-FRS7-CDS-R1	gcgGAGCTCTCTCTGCCAACACAGTTTCTTC
TSK108-FRS7-CDS-F2	gcgGGATCCgATGGTTGTCAAAACTTATCCATTAG
TSK108-FRS7-CDS-R2	gcgGAGCTCTCATCTCTGCCAACACAGTTTCTTC
TSK108-HDA15-CDS-F1	gcgGTCGACATGGTTGTAGAAACTATCGAGAGG	CDS cloning for HDA15 (AT3G18520)
TSK108-HDA15-CDS-R1	gcgCTGCAGCTTTGATCTTGAAATCATACGAGC
TSK108-HDA15-CDS-F2	gcgGTCGACgATGGTTGTAGAAACTATCGAGAGG
TSK108-HDA15-CDS-R2	gcgCTGCAGCTACGACGGATTAGGAAGAATGC
SAUR6-RT-qPCR-F	GAAGAGGAGATTCGTGGTT	RT-qPCR for AT2G21210
SAUR6-RT-qPCR-R	GAAGTGCTAAGGCGAGAG
SAUR14-RT-qPCR-F	CTAGCTCTCTTGATGTTCCC	RT-qPCR for AT4G38840
SAUR14-RT-qPCR-R	GATTGTGAGGCCACCCATTG
SAUR15-RT-qPCR-F	CAAGAGGATTCATGGCGGTC	RT-qPCR for AT4G38850
SAUR15-RT-qPCR-R	TTAAGCCGCCCATTGGATG
SAUR16-RT-qPCR-F	GGCAAGAAACAATGCTACGAC	RT-qPCR for AT4G38860
SAUR16-RT-qPCR-R	CCTCTGCTTGTTGAAGAAGG
SAUR20-RT-qPCR-F	GAGATATCTGGTGCCAATC	RT-qPCR for AT5G18020
SAUR20-RT-qPCR-R	CATCGTTGGAACCGAGAAG
SAUR21-RT-qPCR-F	AGATATTTGGTGCCGCTCTC	RT-qPCR for AT5G18030
SAUR21-RT-qPCR-R	TGATCATTGGAGCCGAGAAG
SAUR50-RT-qPCR-F	ATCTCCTTCTCCATAACTCTC	RT-qPCR for AT4G34760
SAUR50-RT-qPCR-R	TGTATCTGCTTCTGTTCTCT
SAUR51-RT-qPCR-F	GTGCTCGAGCTTGGGAAAG	RT-qPCR for AT1G75580
SAUR51-RT-qPCR-R	GCTGAAACTCAGGTCGGGTC
SAUR78-RT-qPCR-F	ACCACCACTCAACCTCCTC	RT-qPCR for AT1G72430
SAUR78-RT-qPCR-R	GAAGAAGACCGATCCACGAG
SAUR14-MAR-qPCR-F	CTGACTCCTTTCTGCTCTGC	MAR-qPCR for AT4G38840
SAUR14-MAR-qPCR-R	GAATCTGCTTCGATGATTGC
SAUR15-MAR-qPCR-F	CTCAAAGCTTTCTCCAAGAC	MAR-qPCR for AT4G38850
SAUR15-MAR-qPCR-R	GTCGACGATGATTCCCTTCG
SAUR16-MAR-qPCR-F	CTCCTCACTAGCTCTCTCAC	MAR-qPCR for AT4G38860
SAUR16-MAR-qPCR-R	GCTCGAGCATCTCTTGAGG
SAUR20-MAR-qPCR-F	CTTTTCATACATCTTCAGAAG	MAR-qPCR for AT5G18020
SAUR20-MAR-qPCR-R	TGGTGGAGCGGCTTAGAATC
SAUR21-MAR-qPCR-F	CATCCATCTTAATAAGCTTC	MAR-qPCR for AT5G18030
SAUR21-MAR-qPCR-R	ATGCGGTGGAGCGGCTTAG
SAUR78-MAR-qPCR-F	CAACAACTCTCTTGTTCCAAC	MAR-qPCR for AT1G72430
SAUR78-MAR-qPCR-R	CGAAAGAAGGCCATTTCTTC
SAUR14/15-ChIP-qPCR-F	gaacattacttgtagataacc	ChIP-qPCR for AT4G38840 and AT4G38850
SAUR14/15-ChIP-qPCR-R	ggcaaagccatgtgcttgc
SAUR16-ChIP-qPCR-F	ggcactaaccaaaattttag	ChIP-qPCR for AT4G38860
SAUR16-ChIP-qPCR-R	aggaagatgaggataggatgc
SAUR20-ChIP-qPCR-F	agatcaactactaatgagttg	ChIP-qPCR for AT5G18020
SAUR20-ChIP-qPCR-R	ggtagagacagaaccatgttc
SAUR21-ChIP-qPCR-F	ggcccaaactcaattaattatg	ChIP-qPCR for AT5G18030
SAUR21-ChIP-qPCR-R	gtggtcttgaagcgtgggac
SAUR78-ChIP-qPCR-F	gatagatggatgagggaatg	ChIP-qPCR for AT1G72430
SAUR78-ChIP-qPCR-R	aatggtgtaatgatcacttg
ahl22-1 LP	GAAAAGACTCGTGACTGTTTGC	ahl22-1 (SALK_018866) genotyping
ahl22-1 RP	AAGACGGTGACACTTTCCATG
frs7-1 LP	TGAAACAACCATGAGAAAGCC	frs7-1 (FLAG_196C09) genotyping
frs7-1 RP	CAACTCTTATGCTACGCGGAC
frs12-1 LP	ATTGACATCCAATTCGACAGC	frs12-1 (SALK_030182) genotyping
frs12-1 RP	GTTCTTGTGTTCGTTGGCTTC
hda15-1 LP	CTTCTCTGTTCATCGTTTCGC	hda15-1 (SALK_004027) genotyping
hda15-1 RP	AGCAACATTCTCTCGTCGAAC
