# Supplementary material for: Chromatin attachment to the nuclear matrix represses hypocotyl elongation in Arabidopsis thaliana
Source: Nat Commun. 2024 Feb 12;15:1286. doi: 10.1038/s41467-024-45577-5 (PMC10861482; doi:10.1038/s41467-024-45577-5)
Supplement: Supplementary file 11 — Source Data [file 41467_2024_45577_MOESM11_ESM.zip]

Archive with 16 entries (15 files):
- Source Data/
- Source Data/Source Data Figure 1c.xlsx
- Source Data/Source Data Figure 1d & 1e.xlsx
- Source Data/Source Data Figure 3b.xlsx
- Source Data/Source Data Figure 3f.xlsx
- Source Data/Source Data Figure 5f.xlsx
- Source Data/Source Data Figure 6b.xlsx
- Source Data/Source Data Figure 6f.xlsx
- Source Data/Source Data Figure 7b.xlsx
- Source Data/Source Data Figure 7c.xlsx
- Source Data/Source Data Figure 7d.xlsx
- Source Data/Source Data Statistical analysis.xlsx
- Source Data/Source Data Supplementary Figure 10b.xlsx
- Source Data/Source Data Supplementary Figure 2b.xlsx
- Source Data/Source Data Supplementary Figure 2d.xlsx
- Source Data/Source Data Supplementary Figure 8a.xlsx
