# Supplementary material for: Chromatin attachment to the nuclear matrix represses hypocotyl elongation in Arabidopsis thaliana
Source: Nat Commun. 2024 Feb 12;15:1286. doi: 10.1038/s41467-024-45577-5 (PMC10861482; doi:10.1038/s41467-024-45577-5)
Supplement: Supplementary file 11 — Source Data [file 41467_2024_45577_MOESM11_ESM.zip › Source Data/Source Data Figure 1c.xlsx]

## Sheet: Figure 1C
AHL22-GFP+NLS-RFP	AHL22-GFP+FRS7-RFP	AHL22-GFP+RFP-FRS7	AHL22-GFP+NLS-RFP	AHL22-GFP+FRS12-RFP	AHL22-GFP+RFP-FRS12
2.59	2.39	2.354	2.64	2.33	2.6
2.537	2.49	2.447	2.55	2.43	2.56
2.519	2.4801	2.47	2.53	2.48	2.46
2.509	2.368	2.43	2.59	2.48	2.32
2.494	2.52	2.374	2.39	2.53	2.56
2.491	2.486	2.43	2.59	2.44	2.567
2.571	2.47	2.45	2.55	2.55	2.532
2.5	2.5	2.49	2.4	2.48	2.53
2.58	2.51	2.49	2.59	2.55	2.42
2.57	2.461	2.51	2.59	2.47	2.26
2.517	2.452	2.49	2.53	2.329	2.45
2.5	2.429	2.5	2.55	2.54	2.48
2.498	2.479	2.475	2.5	2.51	2.259
2.51	2.49	2.473	2.55	2.51	2.42
2.51	2.507	2.45	2.63	2.35	2.393
2.381	2.57	2.44	2.53	2.36	2.18
2.5	2.5	2.51	2.49	2.27	2.3
2.481	2.53	2.461	2.4966	1.981	2.389
2.428	2.52	2.369	2.5	2.36	2.43
2.56	2.58	2.459	2.308	2.17	2.48
2.53	2.518	2.39	2.344	2.305	2.28
2.69	2.49	2.463	2.386	2.4	2.39
2.49	2.387	2.385	2.53	2.389	2.39
2.52	2.416	2.43	2.49	2.471	2.38
2.57	2.46	2.411	2.55	2.54	2.29
2.55	2.415	2.409	2.53	2.397	2.43
2.53	2.281	2.55	2.55	2.222	2.51
2.54	2.365	2.392	2.5	2.225	2.45
2.508	2.495	2.435	2.56	2.37	2.5
	2.438		2.53	2.083	2.56
	2.43		2.34	1.891
	2.5		2.511	2.5
	2.4		2.49	2.47
	2.409		2.465	2.38
	2.433		2.505	2.34
	2.414		2.53	2.39
	2.4		2.63	2.224
