# Supplementary material for: Chromatin attachment to the nuclear matrix represses hypocotyl elongation in Arabidopsis thaliana
Source: Nat Commun. 2024 Feb 12;15:1286. doi: 10.1038/s41467-024-45577-5 (PMC10861482; doi:10.1038/s41467-024-45577-5)
Supplement: Supplementary file 11 — Source Data [file 41467_2024_45577_MOESM11_ESM.zip › Source Data/Source Data Figure 3b.xlsx]

## Sheet: raw indivIdual data
Unit (cm)
Col rep1	Col rep2	Col rep3	ahl22 rep1	ahl22 rep2	ahl22 rep3	frs7frs12 rep1	frs7frs12 rep2	frs7frs12 rep3	ahl22frs7frs12 rep1	ahl22frs7frs12 rep2	ahl22frs7frs12 rep3
0.564	0.585	0.664	0.654	0.68	0.635	0.691	0.688	0.7	0.774	0.709	0.846
0.591	0.515	0.633	0.555	0.64	0.626	0.566	0.481	0.678	0.791	0.982	0.751
0.574	0.581	0.547	0.615	0.646	0.661	0.629	0.61	0.554	0.702	0.705	0.751
0.474	0.535	0.609	0.654	0.607	0.661	0.6	0.551	0.671	0.699	0.684	0.8
0.527	0.54	0.61	0.603	0.511	0.564	0.5	0.578	0.563	0.854	0.748	0.909
0.547	0.564	0.574	0.517	0.703	0.71	0.741	0.66	0.549	0.674	0.797	0.737
0.588	0.534	0.55	0.52	0.537	0.48	0.568	0.535	0.58	0.681	0.763	0.873
0.783	0.556	0.485	0.429	0.549	0.487	0.657	0.712	0.579	0.721	0.726	0.807
0.588	0.477	0.508	0.601	0.605	0.637	0.599	0.67	0.521	0.797	0.755	0.724
0.608	0.547	0.571	0.493	0.492	0.666	0.542	0.638	0.59	0.745	0.583	0.837
0.545	0.539	0.54	0.485	0.569	0.489	0.54	0.633	0.649	0.7	0.695	0.951
0.532	0.553	0.62	0.648	0.544	0.703	0.654	0.672	0.547	0.714	0.78	0.789
0.604	0.522	0.507	0.424	0.533	0.663	0.564	0.552	0.524	0.76	0.694	0.686
0.533	0.561	0.553	0.529	0.627	0.67	0.553	0.626	0.467	0.616	0.624	0.878
0.488	0.524	0.69	0.612	0.782	0.608	0.529	0.722	0.456	0.65	0.619	0.797
0.51	0.569	0.471	0.561	0.662	0.474	0.576	0.696	0.576	0.623	0.72	0.688
0.548	0.657	0.555	0.535	0.586	0.581	0.667	0.621	0.559	0.737	0.704	0.766
0.594	0.611	0.616	0.653	0.644	0.621	0.542	0.684	0.615	0.66	0.746	0.93
0.542	0.626	0.616	0.665	0.742	0.65	0.615	0.584	0.54	0.653	0.591	0.671
0.55	0.526	0.58	0.582	0.8	0.6	0.731	0.609	0.484	0.65	0.717	0.719
			0.711
			0.682
			0.626
			0.446
			0.545
			0.585
			0.512
			0.633
			0.672
			0.672
			0.451
			0.496
			0.583
			0.615
			0.558
			0.575
			0.634
			0.514
			0.606
			0.625
			0.626
			0.619
			0.504
			0.577
			0.573
			0.561
			0.525
			0.634
			0.624
0.5645	0.5561	0.57495	0.577939	0.62295	0.6093	0.6032	0.6261	0.5701	0.71005	0.7171	0.7955

## Sheet: mean values for Figure 3B
	Hypocotyl mean values from three independent measurements (mm)
	Col-0	ahl22	frs7frs12	ahl22frs7frs12
rep 1	5.645	5.77939	6.261	7.1005
rep 2	5.561	6.2295	5.701	7.171
rep 3	5.7495	6.093	6.032	7.955
