# Supplementary material for: Chromatin attachment to the nuclear matrix represses hypocotyl elongation in Arabidopsis thaliana
Source: Nat Commun. 2024 Feb 12;15:1286. doi: 10.1038/s41467-024-45577-5 (PMC10861482; doi:10.1038/s41467-024-45577-5)
Supplement: Supplementary file 11 — Source Data [file 41467_2024_45577_MOESM11_ESM.zip › Source Data/Source Data Figure 3f.xlsx]

## Sheet: replicate 1
Unit mm
MS-Col	MS-sob3-6	MS-triple	DMSO-Col	DMSO-sob3-6	DMSO-triple	5um NPA-Col	5um NPA-sob3-6	5um NPA-triple	10um NPA-Col	10um NPA-sob3-6	10um NPA-triple
6.42	10.96	8.82	5.2	10.65	6	2.01	3.26	2.98	1.64	3.1	2.61
6.17	11.5	7.56	3.31	12.68	6.26	2.66	4.26	2.18	2.36	4.65	2.9
5.48	9.84	5.72	5.03	12.89	10.44	2.08	3.31	3.41	1.94	4.01	2.57
6.11	10.41	5.88	6.45	12.12	5.67	2.32	4.41	3.17	2.24	2.98	1.98
6.71	8.45	6.1	5.65	8.39	7.39	2.56	2.65	2.21	2	4.5	2.16
6.51	10.83	6.21	4.78	9.13	6.94	2.37	2.77	2.07	1.42	3.54	2.7
5.41	12.45	6.24	6.12	9.84	8	2.49	4.14	2.34	2.05	1.95	2.06
4.41	12.52	8.48	5.68	13.72	6.92	2.48	4.28	2.91	1.78	6.31	2.36
6.26	11.85	7.55	5.98	13.44	11.13	3.57	4.22	3.05	1.73	3.62	1.76
5.45	11.3	6.51	6.87	10.26	6.6	3.3	3.23	2.67	1.8	3.56	2.35
6.05	10.58	6.02	6.28	12.3	5.78	3.16	3.63	2.62	2.38	4.26	1.99
4.09	9.3	6.61	3.87	12.53	5.98	2.75	2.74	2.9	1.81	2.97	2.1
5.85	8.7	9.93	5.66	11.17	6.24	2.59	4.59	3.23	1.87	5.1	2.41
5.24	10.27	6.61	5.67	10.85	6.02	1.89	6.29	3.47	2.03	3.04	2.41
6.15	12.67	7.28	5.82	9.57	9.55	1.63	4.26	2.32	1.87	3.39	2.28
5.77	10.49	5.55	4.87	9.83	7.55	2.88	3.14	2.47	2.08	2.5	3.09
5.61	11.76	6.47	5.76	10.34	5.98	2.2	3.04	2.91	1.96	6.13	2.7
4.72	9.56	8.32	3.29	9.49	6.91	2.7	3.32	3.13	1.51	3.43	3.82
5.22	8.46	6.8	3.89	8.41	10.11	3.83	3.33	2.92	2.25	5.92	2.91
5.04	8.76	8.83	4.23	6.89	6.97	2.74	5	2.5	2.02	4.19	2.61
5.3	8.44	7.42	3.03	9.9	7.36	3.27	2.38	2.32	1.67	2.66	2.69
4.71	10.53	6.38	4.82	14.24	6.36	2.7	4.1	2.41	2.5	2.93	3
5.12	8.53	7.04	5.3	7.53	7.4	2.79	3.61	2.52	1.98	4.62	2.2
5.3	9.81	7.71	6.8	8.38	7.14	2.32	3.6	2.64	1.77	5.22	1.78
5.35	9.13	8.07	3.98	9.13	7.42	3.35	5.26	3.29	2.12	5.37	2.39
5.71	9.83	7.88	5.82	11.02	5.53	2.73	3.58	2.88	2.19	3.33	2.89
5.36	11.69	6.1	4.67	11.72	5.17	2.43	3.75	3.24	1.99	5.48	3.21
5.33	11.04	7.5	4.65	9.18	6.49	2.55	6.92	3.94	1.74	4.08	2.77
5.79	7.36	8.33	5.03	10.18	5.77	2.63	4.48	2.49	1.64	2.04	3.45
5.66	8.15	7.48	5.2	10.73	6.1	2.27	4.18	3.2	2.14	2.64	2.48
5.43	10.03	6.54	4.52	10.16	7.72	2.61	4.36	2.33	1.02	4.45	2.85
6.94	7.53	6.37	5.07	9.91	7.75	2.69	5.59	3.16	1.47	3.9	2.04
5.53	9.7	7.48	5.2	11.92	5.18	2.28	4.26	2.76	1.55		2.91
6.2	7.38	8.55	5.37		6.95	2.15	3.3	3.01	1.83		2.73
5.37	6.4	5.27	5.81		6.39	3.13	4.42	3.11	2.26		3.45
5.95	8.73		5.11		7.27	2.59	4.89	2.83	1.81		2.93
6.09	7.04		4.62		6.16	2.2	3.09	3.17	2.34		3.26
5.62	7.71				6.14	1.97	4.76	2.68	2.12		2.3
4.56	11.41					2.05	5.75	3.41	2.08		3.05
	7.92					2.26		3.36	1.5		2.27
						2.18		2.73	1.87		1.38
						3.72		3.19	1.97		2.5
						2.24			1.73
						2.38
5.58949	9.7255	7.13171	5.11919	10.5606	6.96684	2.58409	4.05513	2.86024	1.90767	3.93344	2.57857

## Sheet: replicate 2
Unit cm
MS-Col	MS-sob3-6	MS-triple	DMSO-Col	DMSO-sob3-6	DMSO-triple	5um NPA-Col	5um NPA-sob3-6	5um NPA-triple	10um NPA-Col	10um NPA-sob3-6	10um NPA-triple
0.481	0.935	0.774	0.487	1.361	0.714	0.265	0.302	0.268	0.274	0.27	0.279
0.441	0.868	0.791	0.44	1.291	0.513	0.303	0.243	0.225	0.221	0.259	0.236
0.573	0.961	0.702	0.509	1.395	0.692	0.238	0.232	0.275	0.135	0.283	0.299
0.444	0.809	0.699	0.578	1.396	0.704	0.277	0.286	0.32	0.16	0.304	0.228
0.561	0.8	0.854	0.535	0.879	0.572	0.197	0.324	0.265	0.192	0.536	0.199
0.485	1.191	0.674	0.537	1.238	0.597	0.215	0.205	0.26	0.203	0.386	0.214
0.469	1.364	0.681	0.511	0.904	0.558	0.194	0.302	0.291	0.169	0.239	0.221
0.506	1.21	0.721	0.425	1.127	0.713	0.217	0.603	0.252	0.223	0.348	0.248
0.497	1.177	0.797	0.518	0.895	0.732	0.217	0.273	0.271	0.191	0.355	0.276
0.588	1.102	0.745	0.437	1.031	0.686	0.256	0.562	0.268	0.218	0.359	0.3
0.596	1.428	0.7	0.474	1.344	0.667	0.223	0.497	0.322	0.131	0.255	0.237
0.449	1.237	0.714	0.591	1.114	0.568	0.223	0.446	0.253	0.221	0.203	0.287
0.503	0.999	0.76	0.508	1.245	0.522	0.245	0.308	0.278	0.206	0.331	0.248
0.529	1.031	0.616	0.498	1.067	0.739	0.224	0.42	0.257	0.21	0.408	0.219
0.453	1.036	0.65	0.54	1.138	0.518	0.29	0.476	0.217	0.23	0.459	0.224
0.588	1.06	0.623	0.594	1.184	0.664	0.325	0.82	0.309	0.221	0.409	0.243
0.502	1.136	0.737	0.504	0.543	0.551	0.271	0.637	0.291	0.191	0.754	0.258
0.559	1.322	0.66	0.524	1.157	0.64	0.178	0.343	0.349	0.218	0.294	0.272
0.554	0.962	0.653	0.488	0.789	0.66	0.297	0.536	0.269	0.262	0.345	0.175
0.609	0.85	0.65	0.462	1.239	0.814	0.205	0.422	0.317	0.207	0.278	0.299
0.534	0.871		0.551	1.087	0.733	0.222	0.553	0.255	0.178	0.499	0.268
0.499	1.282		0.502	1.014	0.533	0.234	0.489	0.228	0.18	0.262	0.265
0.56	0.991		0.571	1.159	0.498	0.229	0.233	0.294	0.137	0.357	0.25
0.549	1.259		0.493	1.244	0.664	0.296	0.31	0.341	0.182	0.26	0.261
0.643	1.246		0.641	1.038	0.761	0.265	0.323	0.338	0.217	0.319	0.266
0.474	1.348		0.452	1.466	0.765	0.306	0.352	0.259	0.254	0.241	0.204
0.603	1.368		0.439	1.259	0.597	0.215	0.442	0.302	0.152	0.315	0.262
0.478	1.071		0.539	1.078	0.557	0.283	0.29	0.232	0.2	0.27	0.295
0.501	1.049		0.578	1.06	0.596	0.263	0.486	0.267	0.177	0.426	0.237
0.475	0.939		0.482	1.04	0.767	0.236	0.337	0.2	0.163	0.3	0.245
0.55	1.061		0.688	1.295	0.496	0.201	0.512	0.339	0.204	0.25	0.214
0.584	1.093		0.532	1.062	0.568	0.267	0.299	0.334	0.23	0.26	0.211
0.492	1.042		0.642	1.374	0.455	0.347	0.35	0.227	0.228	0.4	0.268
0.549	0.829		0.511	1.069	0.443	0.268	0.204	0.24	0.217	0.379	0.264
0.511	1.258		0.543	0.976	0.64	0.344	0.549	0.309	0.228	0.286	0.215
0.615	1.096		0.604		0.638	0.274	0.365	0.247	0.189	0.316	0.255
0.512	0.994		0.569		0.792	0.29	0.294	0.234	0.234	0.217	0.226
0.603	1.278		0.655		0.775	0.241		0.254	0.187	0.32	0.224
0.451	1.301		0.714		0.54	0.202		0.283	0.22		0.217
0.563	1.247		0.443		0.74	0.264		0.265	0.19		0.248
0.586	1.269		0.423		0.701	0.236		0.264	0.204		0.296
0.53	1.165		0.552		0.69	0.246		0.256			0.239
0.441	1.255		0.601		0.701	0.252		0.239			0.232
0.586			0.494		0.696	0.25					0.298
0.584			0.525		0.665	0.27					0.351
0.568			0.522
0.507			0.451
0.511
0.662
0.578
0.546
0.535
0.667
0.433
0.534574	1.1114	0.71005	0.529298	1.13023	0.640778	0.252467	0.39527	0.273581	0.201317	0.335579	0.250511

## Sheet: replicate 3
Unit cm
MS-Col	MS-sob3-6	MS-triple	DMSO-Col	DMSO-sob3-6	DMSO-triple	5um NPA-Col	5um NPA-sob3-6	5um NPA-triple	10um NPA-Col	10um NPA-sob3-6	10um NPA-triple
0.561	1.066	0.709	0.642	1.503	0.759	0.237	0.235	0.384	0.216	0.272	0.277
0.631	1.159	0.982	0.492	1.295	0.763	0.232	0.357	0.384	0.234	0.405	0.301
0.561	0.96	0.705	0.483	1.437	0.592	0.211	0.428	0.289	0.242	0.442	0.256
0.533	0.961	0.684	0.51	1.58	0.851	0.224	0.352	0.233	0.205	0.286	0.272
0.492	0.909	0.748	0.604	1.36	0.734	0.222	0.319	0.315	0.254	0.247	0.285
0.455	0.74	0.797	0.581	1.195	0.636	0.25	0.322	0.286	0.195	0.259	0.302
0.452	1.158	0.763	0.509	1.426	0.563	0.245	0.416	0.26	0.193	0.305	0.325
0.626	0.962	0.726	0.533	1.663	0.639	0.21	0.371	0.304	0.197	0.442	0.328
0.494	1.319	0.755	0.495	1.364	0.671	0.256	0.566	0.333	0.264	0.592	0.247
0.5	0.862	0.583	0.785	1.146	0.702	0.241	0.297	0.331	0.195	0.504	0.251
0.58	1.072	0.695	0.496	0.938	0.691	0.284	0.593	0.285	0.343	0.333	0.248
0.582	0.968	0.78	0.496	1.274	0.68	0.217	0.532	0.364	0.242	0.354	0.296
0.478	0.957	0.694	0.584	0.818	0.785	0.273	0.35	0.304	0.26	0.406	0.254
0.513	0.899	0.624	0.542	1.131	0.88	0.296	0.516	0.271	0.272	0.255	0.281
0.592	1.186	0.619	0.502	1.106	0.76	0.22	0.335	0.254	0.207	0.454	0.321
0.495	1.163	0.72	0.546	1.116	0.69	0.251	0.326	0.351	0.209	0.256	0.246
0.498	1.168	0.704	0.62	1.065	0.524	0.243	0.936	0.313	0.184	0.355	0.261
0.605	0.901	0.746	0.506	0.757	0.733	0.244	0.537	0.331	0.237	0.401	0.285
0.669	1.252	0.591	0.494	1.019	0.499	0.278	0.401	0.277	0.167	0.387	0.192
0.47	1.157	0.717	0.446	0.681	0.711	0.311	0.507	0.293	0.159	0.342	0.268
0.55	1.455		0.499	0.937	0.584	0.308	0.429	0.322	0.214	0.268	0.241
0.656	1.459		0.438	1.12	0.652	0.253	0.483	0.232	0.203	0.556	0.281
0.571	1.207		0.49	1.177	0.664	0.254	0.273	0.4	0.183	0.379	0.248
0.52	1.353		0.503	1.409	0.614	0.231	0.271	0.277	0.213	0.481	0.274
0.534	1.111		0.489	1.334	0.42	0.267	0.43	0.323	0.189	0.27	0.284
0.508	1.35		0.594	0.777	0.726	0.224	0.661	0.276	0.211	0.718	0.267
0.525	1.376		0.532	1.207	0.594	0.291	0.343	0.279	0.193	0.306	0.27
0.529	1.342		0.558	1.169	0.598	0.417	0.372	0.248	0.235	0.302	0.245
0.582	1.135		0.488	0.955	0.642	0.365	0.532	0.271	0.232	0.526	0.245
0.52	1.049		0.507	0.957	0.797	0.246	0.323	0.272	0.281	0.449	0.371
0.548	1.044		0.48	1.367	0.583	0.222	0.588	0.273	0.239	0.539	0.253
0.466	0.929		0.554	1.187	0.742	0.24	0.657	0.245	0.276	0.417	0.248
0.419	1.083		0.563	1.445	0.496	0.26	0.46	0.247	0.237	0.26	0.233
0.468	1.084		0.523	1.121	0.548	0.273	0.382	0.301	0.215	0.31	0.209
0.459	0.93		0.472	1.622	0.573	0.238	0.633	0.293	0.227	0.628	0.21
0.457	1.245		0.608	1.115	0.501	0.27	0.236	0.282	0.237	0.282	0.173
0.574	1.244		0.517	1.156	0.582	0.199		0.336	0.259		0.299
0.55	1.144		0.447	1.251	0.479	0.28		0.275	0.248		0.314
0.536	1.22		0.577	1.494	0.535	0.305		0.227	0.214		0.249
0.508	0.99		0.526	1.238	0.595	0.346		0.299	0.223		0.255
0.548	0.959		0.54	1.194	0.58	0.261		0.338	0.258		0.283
0.685	1.194		0.533	0.909	0.537	0.28		0.286	0.166		0.322
0.518	0.98		0.555	1.144	0.625	0.225		0.338	0.207		0.254
0.445	1.127				0.621	0.239		0.278	0.155		0.246
0.601	1.088				0.516	0.278			0.202		0.299
0.62	1.315				0.587	0.249			0.24		0.274
0.532	1.143					0.327					0.246
0.525	1.437					0.268
0.594	1.08
0.611
0.423
0.496
0.535865	1.12024	0.7171	0.531605	1.18974	0.635957	0.261688	0.438028	0.297273	0.222435	0.388556	0.267851

## Sheet: mean values for Figure 3F
	Hypocotyl mean values from three independent measurements(mm)
	Summary	Col-0			triple			sob3-6
	MS	5.58949	5.34574	5.35865	7.13171	7.1005	7.171	9.7255	11.114	11.2024
	DMSO	5.11919	5.29298	5.31605	6.96684	6.40778	6.35957	10.5606	11.3023	11.8974
	5 uM NPA	2.58409	2.52467	2.61553	2.86024	2.73581	2.97273	4.05513	3.9527	4.38028
	10 uM NPA	1.90767	2.01317	2.22435	2.57857	2.50511	2.67851	3.93344	3.35579	3.88556
