# Supplementary material for: Chromatin attachment to the nuclear matrix represses hypocotyl elongation in Arabidopsis thaliana
Source: Nat Commun. 2024 Feb 12;15:1286. doi: 10.1038/s41467-024-45577-5 (PMC10861482; doi:10.1038/s41467-024-45577-5)
Supplement: Supplementary file 11 — Source Data [file 41467_2024_45577_MOESM11_ESM.zip › Source Data/Source Data Figure 5f.xlsx]

## Sheet: replicate 1
Well Position	Sample Name	Target Name	CT	Ct Mean	Ct SD
B1	Col-MAR	SAUR 14	30.4806	31.1112	1.65033
B2	Col-MAR	SAUR 14	29.8691	31.1112	1.65033
B3	Col-MAR	SAUR 14	32.9838	31.1112	1.65033
B4	sob3-6-MAR	SAUR 14	31.1572	31.5529	0.906372
B5	sob3-6-MAR	SAUR 14	30.9116	31.5529	0.906372
B6	sob3-6-MAR	SAUR 14	32.5898	31.5529	0.906372
B7	triple-MAR	SAUR 14	33.2709	32.5043	0.680118
B8	triple-MAR	SAUR 14	32.2682	32.5043	0.680118
B9	triple-MAR	SAUR 14	31.9736	32.5043	0.680118
B10	Col-input	SAUR 14	28.0993	28.2104	0.134609
B11	Col-input	SAUR 14	28.3601	28.2104	0.134609
B12	Col-input	SAUR 14	28.1717	28.2104	0.134609
B13	sob3-6-input	SAUR 14	27.7838	27.8863	0.110511
B14	sob3-6-input	SAUR 14	27.8718	27.8863	0.110511
B15	sob3-6-input	SAUR 14	28.0034	27.8863	0.110511
B16	triple-input	SAUR 14	27.5541	27.5883	0.0308021
B17	triple-input	SAUR 14	27.5968	27.5883	0.0308021
B18	triple-input	SAUR 14	27.614	27.5883	0.0308021
C1	Col-MAR	SAUR15	36.5699	35.907	0.813869
C2	Col-MAR	SAUR15	34.9987	35.907	0.813869
C3	Col-MAR	SAUR15	36.1526	35.907	0.813869
C4	sob3-6-MAR	SAUR15	33.9897	34.5716	0.529127
C5	sob3-6-MAR	SAUR15	34.7012	34.5716	0.529127
C6	sob3-6-MAR	SAUR15	35.0239	34.5716	0.529127
C7	triple-MAR	SAUR15	34.0275	34.7713	0.994035
C8	triple-MAR	SAUR15	35.9003	34.7713	0.994035
C9	triple-MAR	SAUR15	34.3861	34.7713	0.994035
C10	Col-input	SAUR15	30.0733	29.9728	0.0952576
C11	Col-input	SAUR15	29.9613	29.9728	0.0952576
C12	Col-input	SAUR15	29.8838	29.9728	0.0952576
C13	sob3-6-input	SAUR15	29.3738	29.3955	0.101534
C14	sob3-6-input	SAUR15	29.5061	29.3955	0.101534
C15	sob3-6-input	SAUR15	29.3065	29.3955	0.101534
C16	triple-input	SAUR15	28.9845	28.9986	0.0733442
C17	triple-input	SAUR15	29.078	28.9986	0.0733442
C18	triple-input	SAUR15	28.9333	28.9986	0.0733442
D1	Col-MAR	SAUR16	32.0232	32.0443	0.147297
D2	Col-MAR	SAUR16	32.2011	32.0443	0.147297
D3	Col-MAR	SAUR16	31.9087	32.0443	0.147297
D4	sob3-6-MAR	SAUR16	31.3123	31.6762	0.322535
D5	sob3-6-MAR	SAUR16	31.9267	31.6762	0.322535
D6	sob3-6-MAR	SAUR16	31.7895	31.6762	0.322535
D7	triple-MAR	SAUR16	31.4827	31.4979	0.240132
D8	triple-MAR	SAUR16	31.7453	31.4979	0.240132
D9	triple-MAR	SAUR16	31.2657	31.4979	0.240132
D10	Col-input	SAUR16	28.8018	28.6146	0.238571
D11	Col-input	SAUR16	28.6961	28.6146	0.238571
D12	Col-input	SAUR16	28.346	28.6146	0.238571
D13	sob3-6-input	SAUR16	28.0924	28.0112	0.106434
D14	sob3-6-input	SAUR16	28.0504	28.0112	0.106434
D15	sob3-6-input	SAUR16	27.8907	28.0112	0.106434
D16	triple-input	SAUR16	27.9277	27.8706	0.050245
D17	triple-input	SAUR16	27.833	27.8706	0.050245
D18	triple-input	SAUR16	27.8512	27.8706	0.050245
E1	Col-MAR	SAUR20	36.6474	36.5526	0.141975
E2	Col-MAR	SAUR20	36.621	36.5526	0.141975
E3	Col-MAR	SAUR20	36.3894	36.5526	0.141975
E4	sob3-6-MAR	SAUR20	38.592	38.0432	0.503962
E5	sob3-6-MAR	SAUR20	37.6012	38.0432	0.503962
E6	sob3-6-MAR	SAUR20	37.9364	38.0432	0.503962
E7	triple-MAR	SAUR20	36.9058	36.7909	0.503101
E8	triple-MAR	SAUR20	37.2266	36.7909	0.503101
E9	triple-MAR	SAUR20	36.2403	36.7909	0.503101
E10	Col-input	SAUR20	33.4673	33.4062	0.0810826
E11	Col-input	SAUR20	33.3142	33.4062	0.0810826
E12	Col-input	SAUR20	33.4371	33.4062	0.0810826
E13	sob3-6-input	SAUR20	33.0984	33.2023	0.0907939
E14	sob3-6-input	SAUR20	33.2663	33.2023	0.0907939
E15	sob3-6-input	SAUR20	33.2421	33.2023	0.0907939
E16	triple-input	SAUR20	32.6342	32.6516	0.154257
E17	triple-input	SAUR20	32.8138	32.6516	0.154257
E18	triple-input	SAUR20	32.5067	32.6516	0.154257
F1	Col-MAR	SAUR21	36.9751	37.1355	0.525958
F2	Col-MAR	SAUR21	37.723	37.1355	0.525958
F3	Col-MAR	SAUR21	36.7084	37.1355	0.525958
F4	sob3-6-MAR	SAUR21	38.8632	38.6167	0.347056
F5	sob3-6-MAR	SAUR21	38.7671	38.6167	0.347056
F6	sob3-6-MAR	SAUR21	38.2198	38.6167	0.347056
F7	triple-MAR	SAUR21	37.8852	38.2809	0.405615
F8	triple-MAR	SAUR21	38.6958	38.2809	0.405615
F9	triple-MAR	SAUR21	38.2617	38.2809	0.405615
F10	Col-input	SAUR21	34.0681	34.1804	0.12062
F11	Col-input	SAUR21	34.3079	34.1804	0.12062
F12	Col-input	SAUR21	34.1653	34.1804	0.12062
F13	sob3-6-input	SAUR21	34.0456	34.0263	0.0429917
F14	sob3-6-input	SAUR21	34.0562	34.0263	0.0429917
F15	sob3-6-input	SAUR21	33.977	34.0263	0.0429917
F16	triple-input	SAUR21	33.3011	33.1674	0.151847
F17	triple-input	SAUR21	33.1987	33.1674	0.151847
F18	triple-input	SAUR21	33.0023	33.1674	0.151847
I1	Col-MAR	SAUR78	35.9767	36.2265	0.520083
I2	Col-MAR	SAUR78	36.8243	36.2265	0.520083
I3	Col-MAR	SAUR78	35.8783	36.2265	0.520083
I4	sob3-6-MAR	SAUR78	34.7458	34.5737	0.278182
I5	sob3-6-MAR	SAUR78	34.7225	34.5737	0.278182
I6	sob3-6-MAR	SAUR78	34.2528	34.5737	0.278182
I7	triple-MAR	SAUR78	34.9048	34.7209	0.344455
I8	triple-MAR	SAUR78	34.9344	34.7209	0.344455
I9	triple-MAR	SAUR78	34.3235	34.7209	0.344455
I10	Col-input	SAUR78	30.0851	30.0997	0.0509476
I11	Col-input	SAUR78	30.0577	30.0997	0.0509476
I12	Col-input	SAUR78	30.1564	30.0997	0.0509476
I13	sob3-6-input	SAUR78	29.5699	29.4686	0.124565
I14	sob3-6-input	SAUR78	29.5064	29.4686	0.124565
I15	sob3-6-input	SAUR78	29.3295	29.4686	0.124565
I16	triple-input	SAUR78	29.3959	29.1922	0.198782
I17	triple-input	SAUR78	28.9987	29.1922	0.198782
I18	triple-input	SAUR78	29.182	29.1922	0.198782
J1	Col-MAR	ACT	34.7923	35.1307	0.381083
J2	Col-MAR	ACT	35.5435	35.1307	0.381083
J3	Col-MAR	ACT	35.0562	35.1307	0.381083
J4	sob3-6-MAR	ACT	34.0493	33.7169	0.34239
J5	sob3-6-MAR	ACT	33.7359	33.7169	0.34239
J6	sob3-6-MAR	ACT	33.3653	33.7169	0.34239
J7	triple-MAR	ACT	33.5488	33.8784	0.318827
J8	triple-MAR	ACT	34.1852	33.8784	0.318827
J9	triple-MAR	ACT	33.9011	33.8784	0.318827
J10	Col-input	ACT	28.6452	28.4775	0.145386
J11	Col-input	ACT	28.3876	28.4775	0.145386
J12	Col-input	ACT	28.3997	28.4775	0.145386
J13	sob3-6-input	ACT	27.8188	27.8528	0.0573378
J14	sob3-6-input	ACT	27.8205	27.8528	0.0573378
J15	sob3-6-input	ACT	27.919	27.8528	0.0573378
J16	triple-input	ACT	27.5866	27.5552	0.0272838
J17	triple-input	ACT	27.5371	27.5552	0.0272838
J18	triple-input	ACT	27.5419	27.5552	0.0272838

## Sheet: replicate 2
Well Position	Sample Name	Target Name	CT	Ct Mean	Ct SD
A1	Col-MAR	SAUR 14	31.6515	31.8425	0.197911
A2	Col-MAR	SAUR 14	32.0466	31.8425	0.197911
A3	Col-MAR	SAUR 14	31.8295	31.8425	0.197911
A4	sob3-6-MAR	SAUR 14	31.0242	31.1417	0.290867
A5	sob3-6-MAR	SAUR 14	31.4729	31.1417	0.290867
A6	sob3-6-MAR	SAUR 14	30.9279	31.1417	0.290867
A7	triple-MAR	SAUR 14	30.534	30.5516	0.209402
A8	triple-MAR	SAUR 14	30.7693	30.5516	0.209402
A9	triple-MAR	SAUR 14	30.3516	30.5516	0.209402
A10	Col-input	SAUR 14	27.6107	27.8207	0.182658
A11	Col-input	SAUR 14	27.9084	27.8207	0.182658
A12	Col-input	SAUR 14	27.9429	27.8207	0.182658
A13	sob3-6-input	SAUR 14	26.2862	26.136	0.156759
A14	sob3-6-input	SAUR 14	26.1485	26.136	0.156759
A15	sob3-6-input	SAUR 14	25.9734	26.136	0.156759
A16	triple-input	SAUR 14	25.1809	25.0999	0.14014
A17	triple-input	SAUR 14	24.9381	25.0999	0.14014
A18	triple-input	SAUR 14	25.1807	25.0999	0.14014
B1	Col-MAR	SAUR15	Undetermined
B2	Col-MAR	SAUR15	Undetermined
B3	Col-MAR	SAUR15	Undetermined
B4	sob3-6-MAR	SAUR15	37.9889	36.4667	1.41609
B5	sob3-6-MAR	SAUR15	36.2228	36.4667	1.41609
B6	sob3-6-MAR	SAUR15	35.1885	36.4667	1.41609
B7	triple-MAR	SAUR15	32.6818	32.8	0.205684
B8	triple-MAR	SAUR15	33.0375	32.8	0.205684
B9	triple-MAR	SAUR15	32.6807	32.8	0.205684
B10	Col-input	SAUR15	29.2403	29.2553	0.157926
B11	Col-input	SAUR15	29.4202	29.2553	0.157926
B12	Col-input	SAUR15	29.1054	29.2553	0.157926
B13	sob3-6-input	SAUR15	26.8633	26.8178	0.125766
B14	sob3-6-input	SAUR15	26.9145	26.8178	0.125766
B15	sob3-6-input	SAUR15	26.6756	26.8178	0.125766
B16	triple-input	SAUR15	25.756	25.8664	0.115507
B17	triple-input	SAUR15	25.9864	25.8664	0.115507
B18	triple-input	SAUR15	25.8569	25.8664	0.115507
C1	Col-MAR	SAUR16	29.7467	30.5583	0.724771
C2	Col-MAR	SAUR16	31.141	30.5583	0.724771
C3	Col-MAR	SAUR16	30.7871	30.5583	0.724771
C4	sob3-6-MAR	SAUR16	30.3048	29.9855	0.355769
C5	sob3-6-MAR	SAUR16	29.602	29.9855	0.355769
C6	sob3-6-MAR	SAUR16	30.0498	29.9855	0.355769
C7	triple-MAR	SAUR16	30.0915	29.7631	0.290151
C8	triple-MAR	SAUR16	29.5416	29.7631	0.290151
C9	triple-MAR	SAUR16	29.6561	29.7631	0.290151
C10	Col-input	SAUR16	28.0538	27.9772	0.0787894
C11	Col-input	SAUR16	27.9815	27.9772	0.0787894
C12	Col-input	SAUR16	27.8964	27.9772	0.0787894
C13	sob3-6-input	SAUR16	25.8941	25.9728	0.068974
C14	sob3-6-input	SAUR16	26.0227	25.9728	0.068974
C15	sob3-6-input	SAUR16	26.0015	25.9728	0.068974
C16	triple-input	SAUR16	25.1906	25.0383	0.142598
C17	triple-input	SAUR16	24.908	25.0383	0.142598
C18	triple-input	SAUR16	25.0163	25.0383	0.142598
D1	Col-MAR	SAUR20	43.3364	43.1846	0.43962
D2	Col-MAR	SAUR20	43.5283	43.1846	0.43962
D3	Col-MAR	SAUR20	42.6893	43.1846	0.43962
D4	sob3-6-MAR	SAUR20	40.5722	40.7883	0.410375
D5	sob3-6-MAR	SAUR20	41.2616	40.7883	0.410375
D6	sob3-6-MAR	SAUR20	40.5313	40.7883	0.410375
D7	triple-MAR	SAUR20	39.4093	39.7746	0.322371
D8	triple-MAR	SAUR20	40.0191	39.7746	0.322371
D9	triple-MAR	SAUR20	39.8955	39.7746	0.322371
D10	Col-input	SAUR20	36.4648	36.2914	0.198969
D11	Col-input	SAUR20	36.3353	36.2914	0.198969
D12	Col-input	SAUR20	36.0742	36.2914	0.198969
D13	sob3-6-input	SAUR20	29.4415	29.2603	0.166822
D14	sob3-6-input	SAUR20	29.113	29.2603	0.166822
D15	sob3-6-input	SAUR20	29.2265	29.2603	0.166822
D16	triple-input	SAUR20	29.9656	29.715	0.259422
D17	triple-input	SAUR20	29.4476	29.715	0.259422
D18	triple-input	SAUR20	29.7318	29.715	0.259422
E1	Col-MAR	SAUR21	41.9712	42.0556	0.0836568
E2	Col-MAR	SAUR21	42.1385	42.0556	0.0836568
E3	Col-MAR	SAUR21	42.0569	42.0556	0.0836568
E4	sob3-6-MAR	SAUR21	39.6558	39.8073	0.163325
E5	sob3-6-MAR	SAUR21	39.9804	39.8073	0.163325
E6	sob3-6-MAR	SAUR21	39.7859	39.8073	0.163325
E7	triple-MAR	SAUR21	38.6863	39.3159	0.564001
E8	triple-MAR	SAUR21	39.4867	39.3159	0.564001
E9	triple-MAR	SAUR21	39.7748	39.3159	0.564001
E10	Col-input	SAUR21	35.1723	34.9924	0.498959
E11	Col-input	SAUR21	35.3765	34.9924	0.498959
E12	Col-input	SAUR21	34.4284	34.9924	0.498959
E13	sob3-6-input	SAUR21	28.3759	28.3864	0.115861
E14	sob3-6-input	SAUR21	28.5072	28.3864	0.115861
E15	sob3-6-input	SAUR21	28.2762	28.3864	0.115861
E16	triple-input	SAUR21	28.9034	28.7374	0.144078
E17	triple-input	SAUR21	28.664	28.7374	0.144078
E18	triple-input	SAUR21	28.6448	28.7374	0.144078
F1	Col-MAR	SAUR78	36.8085	36.88	0.641558
F2	Col-MAR	SAUR78	36.2771	36.88	0.641558
F3	Col-MAR	SAUR78	37.5543	36.88	0.641558
F4	sob3-6-MAR	SAUR78	35.2574	35.7393	0.834188
F5	sob3-6-MAR	SAUR78	35.2579	35.7393	0.834188
F6	sob3-6-MAR	SAUR78	36.7025	35.7393	0.834188
F7	triple-MAR	SAUR78	33.2864	33.3377	0.154209
F8	triple-MAR	SAUR78	33.511	33.3377	0.154209
F9	triple-MAR	SAUR78	33.2156	33.3377	0.154209
F10	Col-input	SAUR78	29.9769	29.9652	0.0507499
F11	Col-input	SAUR78	29.9096	29.9652	0.0507499
F12	Col-input	SAUR78	30.0091	29.9652	0.0507499
F13	sob3-6-input	SAUR78	26.9729	28.5829	2.87465
F14	sob3-6-input	SAUR78	26.874	28.5829	2.87465
F15	sob3-6-input	SAUR78	31.9018	28.5829	2.87465
F16	triple-input	SAUR78	25.7063	25.9703	0.391132
F17	triple-input	SAUR78	25.785	25.9703	0.391132
F18	triple-input	SAUR78	26.4197	25.9703	0.391132
G1	Col-MAR	ACT	33.6388	34.0359	0.582199
G2	Col-MAR	ACT	33.7646	34.0359	0.582199
G3	Col-MAR	ACT	34.7042	34.0359	0.582199
G4	sob3-6-MAR	ACT	33.3031	33.354	0.449578
G5	sob3-6-MAR	ACT	33.8269	33.354	0.449578
G6	sob3-6-MAR	ACT	32.9321	33.354	0.449578
G7	triple-MAR	ACT	30.7764	30.5687	0.272822
G8	triple-MAR	ACT	30.67	30.5687	0.272822
G9	triple-MAR	ACT	30.2598	30.5687	0.272822
G10	Col-input	ACT	27.0743	26.77	0.300046
G11	Col-input	ACT	26.7612	26.77	0.300046
G12	Col-input	ACT	26.4744	26.77	0.300046
G13	sob3-6-input	ACT	25.6833	25.3746	0.391845
G14	sob3-6-input	ACT	25.5066	25.3746	0.391845
G15	sob3-6-input	ACT	24.9338	25.3746	0.391845
G16	triple-input	ACT	23.5256	23.5732	0.13152
G17	triple-input	ACT	23.4721	23.5732	0.13152
G18	triple-input	ACT	23.7219	23.5732	0.13152

## Sheet: replicate 3
Well Position	Sample Name	Target Name	CT	Ct Mean	Ct SD
A1	Col-MAR	SAUR 14	31.9314	31.8428	0.164971
A2	Col-MAR	SAUR 14	31.9445	31.8428	0.164971
A3	Col-MAR	SAUR 14	31.6525	31.8428	0.164971
A4	sob3-6-MAR	SAUR 14	32.2479	32.0699	0.372314
A5	sob3-6-MAR	SAUR 14	31.642	32.0699	0.372314
A6	sob3-6-MAR	SAUR 14	32.3199	32.0699	0.372314
A7	triple-MAR	SAUR 14	30.8806	31.6537	0.764245
A8	triple-MAR	SAUR 14	32.4088	31.6537	0.764245
A9	triple-MAR	SAUR 14	31.6715	31.6537	0.764245
A10	Col-input	SAUR 14	27.6691	27.7986	0.122697
A11	Col-input	SAUR 14	27.8137	27.7986	0.122697
A12	Col-input	SAUR 14	27.9131	27.7986	0.122697
A13	sob3-6-input	SAUR 14	27.9832	27.9741	0.0112452
A14	sob3-6-input	SAUR 14	27.9615	27.9741	0.0112452
A15	sob3-6-input	SAUR 14	27.9776	27.9741	0.0112452
A16	triple-input	SAUR 14	27.3536	27.431	0.0755461
A17	triple-input	SAUR 14	27.5045	27.431	0.0755461
A18	triple-input	SAUR 14	27.4349	27.431	0.0755461
B1	Col-MAR	SAUR15	Undetermined	36.5699
B2	Col-MAR	SAUR15	Undetermined
B3	Col-MAR	SAUR15	Undetermined
B4	sob3-6-MAR	SAUR15	35.45	35.2465	0.973876
B5	sob3-6-MAR	SAUR15	36.1026	35.2465	0.973876
B6	sob3-6-MAR	SAUR15	34.187	35.2465	0.973876
B7	triple-MAR	SAUR15	36.0049	36.5447	1.16921
B8	triple-MAR	SAUR15	37.8863	36.5447	1.16921
B9	triple-MAR	SAUR15	35.743	36.5447	1.16921
B10	Col-input	SAUR15	28.7767	28.7965	0.0581964
B11	Col-input	SAUR15	28.7508	28.7965	0.0581964
B12	Col-input	SAUR15	28.862	28.7965	0.0581964
B13	sob3-6-input	SAUR15	28.9847	29.0175	0.0309517
B14	sob3-6-input	SAUR15	29.0216	29.0175	0.0309517
B15	sob3-6-input	SAUR15	29.0463	29.0175	0.0309517
B16	triple-input	SAUR15	28.5169	28.5283	0.0989628
B17	triple-input	SAUR15	28.4355	28.5283	0.0989628
B18	triple-input	SAUR15	28.6324	28.5283	0.0989628
C1	Col-MAR	SAUR16	29.8686	29.9932	0.178333
C2	Col-MAR	SAUR16	30.1975	29.9932	0.178333
C3	Col-MAR	SAUR16	29.9134	29.9932	0.178333
C4	sob3-6-MAR	SAUR16	30.0487	30.006	0.240735
C5	sob3-6-MAR	SAUR16	29.7468	30.006	0.240735
C6	sob3-6-MAR	SAUR16	30.2225	30.006	0.240735
C7	triple-MAR	SAUR16	29.7194	29.9182	0.201279
C8	triple-MAR	SAUR16	29.9134	29.9182	0.201279
C9	triple-MAR	SAUR16	30.1219	29.9182	0.201279
C10	Col-input	SAUR16	27.6477	27.6063	0.0593796
C11	Col-input	SAUR16	27.5383	27.6063	0.0593796
C12	Col-input	SAUR16	27.6329	27.6063	0.0593796
C13	sob3-6-input	SAUR16	27.7743	27.801	0.113586
C14	sob3-6-input	SAUR16	27.7031	27.801	0.113586
C15	sob3-6-input	SAUR16	27.9256	27.801	0.113586
C16	triple-input	SAUR16	27.7367	27.5496	0.163142
C17	triple-input	SAUR16	27.4371	27.5496	0.163142
C18	triple-input	SAUR16	27.4751	27.5496	0.163142
D1	Col-MAR	SAUR20	41.5271	41.7352	1.28591
D2	Col-MAR	SAUR20	43.1125	41.7352	1.28591
D3	Col-MAR	SAUR20	40.566	41.7352	1.28591
D4	sob3-6-MAR	SAUR20	39.4269	39.434	0.0317814
D5	sob3-6-MAR	SAUR20	39.4687	39.434	0.0317814
D6	sob3-6-MAR	SAUR20	39.4063	39.434	0.0317814
D7	triple-MAR	SAUR20	37.8791	39.0682	1.07127
D8	triple-MAR	SAUR20	39.3674	39.0682	1.07127
D9	triple-MAR	SAUR20	39.958	39.0682	1.07127
D10	Col-input	SAUR20	34.7848	34.7325	0.0452881
D11	Col-input	SAUR20	34.7071	34.7325	0.0452881
D12	Col-input	SAUR20	34.7057	34.7325	0.0452881
D13	sob3-6-input	SAUR20	36.0537	35.8514	0.276245
D14	sob3-6-input	SAUR20	35.5366	35.8514	0.276245
D15	sob3-6-input	SAUR20	35.9638	35.8514	0.276245
D16	triple-input	SAUR20	34.665	34.3976	0.238647
D17	triple-input	SAUR20	34.2061	34.3976	0.238647
D18	triple-input	SAUR20	34.3216	34.3976	0.238647
E1	Col-MAR	SAUR21	41.9277	42.5942	0.64079
E2	Col-MAR	SAUR21	42.649	42.5942	0.64079
E3	Col-MAR	SAUR21	43.2057	42.5942	0.64079
E4	sob3-6-MAR	SAUR21	37.3145	37.1168	0.298773
E5	sob3-6-MAR	SAUR21	37.2628	37.1168	0.298773
E6	sob3-6-MAR	SAUR21	36.7731	37.1168	0.298773
E7	triple-MAR	SAUR21	37.9413	37.4855	0.504482
E8	triple-MAR	SAUR21	36.9435	37.4855	0.504482
E9	triple-MAR	SAUR21	37.5717	37.4855	0.504482
E10	Col-input	SAUR21	34.3356	34.3933	0.250917
E11	Col-input	SAUR21	34.668	34.3933	0.250917
E12	Col-input	SAUR21	34.1762	34.3933	0.250917
E13	sob3-6-input	SAUR21	36.4703	36.0815	0.355073
E14	sob3-6-input	SAUR21	35.7744	36.0815	0.355073
E15	sob3-6-input	SAUR21	35.9998	36.0815	0.355073
E16	triple-input	SAUR21	34.3148	34.43	0.108973
E17	triple-input	SAUR21	34.4436	34.43	0.108973
E18	triple-input	SAUR21	34.5315	34.43	0.108973
F1	Col-MAR	SAUR78	36.8976	36.9582	0.0856181
F2	Col-MAR	SAUR78	37.0187	36.9582	0.0856181
F3	Col-MAR	SAUR78	Undetermined	36.9582	0.0856181
F4	sob3-6-MAR	SAUR78	34.3681	34.5861	0.432283
F5	sob3-6-MAR	SAUR78	35.084	34.5861	0.432283
F6	sob3-6-MAR	SAUR78	34.3063	34.5861	0.432283
F7	triple-MAR	SAUR78	33.5328	34.6392	0.959554
F8	triple-MAR	SAUR78	35.2443	34.6392	0.959554
F9	triple-MAR	SAUR78	35.1404	34.6392	0.959554
F10	Col-input	SAUR78	28.3781	28.2602	0.135227
F11	Col-input	SAUR78	28.1126	28.2602	0.135227
F12	Col-input	SAUR78	28.2901	28.2602	0.135227
F13	sob3-6-input	SAUR78	28.5945	28.577	0.0281484
F14	sob3-6-input	SAUR78	28.5445	28.577	0.0281484
F15	sob3-6-input	SAUR78	28.592	28.577	0.0281484
F16	triple-input	SAUR78	28.0305	27.9993	0.0612525
F17	triple-input	SAUR78	27.9287	27.9993	0.0612525
F18	triple-input	SAUR78	28.0386	27.9993	0.0612525
G1	Col-MAR	ACT	35.0591	35.1779	0.658387
G2	Col-MAR	ACT	34.587	35.1779	0.658387
G3	Col-MAR	ACT	35.8876	35.1779	0.658387
G4	sob3-6-MAR	ACT	34.2621	36.8159	4.4996
G5	sob3-6-MAR	ACT	42.0113	36.8159	4.4996
G6	sob3-6-MAR	ACT	34.1742	36.8159	4.4996
G7	triple-MAR	ACT	34.4989	34.2794	0.258556
G8	triple-MAR	ACT	33.9944	34.2794	0.258556
G9	triple-MAR	ACT	34.345	34.2794	0.258556
G10	Col-input	ACT	27.1936	27.1908	0.0432979
G11	Col-input	ACT	27.1461	27.1908	0.0432979
G12	Col-input	ACT	27.2326	27.1908	0.0432979
G13	sob3-6-input	ACT	27.4067	27.3645	0.0457026
G14	sob3-6-input	ACT	27.316	27.3645	0.0457026
G15	sob3-6-input	ACT	27.3709	27.3645	0.0457026
G16	triple-input	ACT	27.0143	26.9793	0.0418823
G17	triple-input	ACT	26.9329	26.9793	0.0418823
G18	triple-input	ACT	26.9907	26.9793	0.0418823

## Sheet: Summary
		replicate 1					replicate 2					replicate 3
% input		Col	sob3-6	triple			Col	sob3-6	triple			Col	sob3-6	triple
	SAUR14	0.46714	0.220678	0.0886107		SAUR14	0.154865	0.0788439	0.0575214		SAUR14	0.15221	0.116846	0.108666
	SAUR15	0.0456827	0.0567535	0.0524006		SAUR15	0.00573287	0.00410837	0.00205868		SAUR15	0.0114266	0.0189417	0.0115589
	SAUR16	0.232798	0.200496	0.204177		SAUR16	0.456257	0.158095	0.0957821		SAUR16	0.480368	0.547326	0.48723
	SAUR20	0.283279	0.0906882	0.147894		SAUR20	0.0217184	0.00868323	0.00238311		SAUR20	0.246214	0.208703	0.118858
	SAUR21	0.336088	0.105873	0.0741165		SAUR21	0.0187154	0.000915682	0.00172369		SAUR21	0.29075	0.237923	0.213441
	SAUR78	0.08724	0.0735724	0.0552367		SAUR78	0.0220746	0.00632605	0.0151972		SAUR78	0.0534446	0.0399203	0.0293884
	ACT	0.0254055	0.0437368	0.0317371		ACT	0.0170717	0.0102233	0.0198335		ACT	0.0105215	0.0144507	0.016037
relative enrichment		Col	sob3-6	triple			Col	sob3-6	triple			Col	sob3-6	triple
	SAUR14	0.999999	0.472402	0.189688		SAUR14	1	0.509114	0.371429		SAUR14	0.999998	0.767661	0.713924
	SAUR15	0.999993	1.24233	1.14705		SAUR15	0.999978	0.716618	0.359094		SAUR15	0.999964	1.65762	1.01155
	SAUR16	1	0.861245	0.877057		SAUR16	1	0.346504	0.20993		SAUR16	1	1.13939	1.01428
	SAUR20	1	0.320138	0.522081		SAUR20	1.00002	0.399817	0.10973		SAUR20	0.999999	0.847647	0.482744
	SAUR21	1	0.315015	0.220527		SAUR21	1.00002	0.0489277	0.0921021		SAUR21	1	0.818309	0.734106
	SAUR78	1	0.843333	0.633158		SAUR78	0.999983	0.286571	0.688436		SAUR78	0.999993	0.746941	0.549882
	ACT	1.00002	1.72158	1.24924		ACT	0.999983	0.598835	1.16176		ACT	0.999954	1.37338	1.52414
Summary		Relative MAR enrichment at selected genes determined by MAR-qPCR in Col-0, sob3-6 and triple.
			Col-0			sob3-6			triple
		SAUR14	0.999999	1	0.999998	0.472402	0.509114	0.767661	0.189688	0.371429	0.713924
		SAUR15	0.999993	0.999978	0.999964	1.24233	0.916618	1.40786	1.14705	0.859094	1.01155
		SAUR16	1	1	1	0.561245	0.346504	0.639389	0.577057	0.20993	0.614285
		SAUR20	1	1.00002	0.999999	0.320138	0.399817	0.847647	0.522081	0.10973	0.482744
		SAUR21	1	1.00002	1	0.315015	0.0489277	0.618309	0.220527	0.0921021	0.734106
		SAUR78	1	0.999983	0.999993	0.643333	0.386571	0.746941	0.633158	0.688436	0.549882
		ACT	1.00002	0.999983	0.999954	1.12158	0.898835	1.37338	1.24924	1.16176	1.02414
