# Supplementary material for: Chromatin attachment to the nuclear matrix represses hypocotyl elongation in Arabidopsis thaliana
Source: Nat Commun. 2024 Feb 12;15:1286. doi: 10.1038/s41467-024-45577-5 (PMC10861482; doi:10.1038/s41467-024-45577-5)
Supplement: Supplementary file 11 — Source Data [file 41467_2024_45577_MOESM11_ESM.zip › Source Data/Source Data Figure 6b.xlsx]

## Sheet: raw indivIdual data
Unit cm
Col rep1	Col rep2	Col rep3	hda15-1 rep1	hda15-1 rep2	hda15-1 rep3
0.467	0.564	0.585	0.532	0.777	0.565
0.506	0.591	0.515	0.615	0.782	0.585
0.609	0.574	0.581	0.636	0.743	0.702
0.474	0.474	0.535	0.707	0.738	0.703
0.622	0.527	0.54	0.737	0.678	0.636
0.535	0.547	0.564	0.695	0.678	0.863
0.443	0.588	0.534	0.663	0.723	0.897
0.478	0.783	0.556	0.592	0.666	0.786
0.48	0.588	0.477	0.738	0.702	0.725
0.624	0.608	0.547	0.687	0.674	0.685
0.602	0.545	0.539	0.736	0.754	0.539
0.57	0.532	0.553	0.583	0.619	0.614
0.534	0.604	0.522	0.695	0.652	0.731
0.55	0.533	0.561	0.601	0.643	0.608
0.579	0.488	0.524	0.627	0.699	0.566
0.473	0.51	0.569	0.661	0.733	0.785
0.554	0.548	0.657	0.723	0.667	0.667
0.516	0.594	0.611	0.712	0.652	0.598
0.488	0.542	0.626	0.814	0.652	0.685
0.52	0.55	0.526	0.8	0.772	0.546
0.493				0.58
0.572
0.567
0.556
0.539
0.582
0.543
0.483
0.586
0.542
0.536233	0.5645	0.5561	0.6777	0.694476	0.6743

## Sheet: mean values for Figure 6B
Hypocotyl mean values from three independent measurements (mm)
		Col-0	hda15-1
	rep 1	5.36233	6.777
	rep 2	5.645	6.94476
	rep 3	5.561	6.743
