# Supplementary material for: Chromatin attachment to the nuclear matrix represses hypocotyl elongation in Arabidopsis thaliana
Source: Nat Commun. 2024 Feb 12;15:1286. doi: 10.1038/s41467-024-45577-5 (PMC10861482; doi:10.1038/s41467-024-45577-5)
Supplement: Supplementary file 11 — Source Data [file 41467_2024_45577_MOESM11_ESM.zip › Source Data/Source Data Figure 7b.xlsx]

## Sheet: replicate 1
Sample Name	Target Name	CT	Ct Mean	Ct SD
Col	SAUR6	22.3859	22.3752	0.0172941			mean Ct	SAUR	Col	hda15-1
Col	SAUR6	22.3844	22.3752	0.0172941				SAUR6	22.3752	24.1599
Col	SAUR6	22.3552	22.3752	0.0172941				SAUR50	22.0976	24.157
hda15-1	SAUR6	24.1604	24.1599	0.0874158				SAUR14	25.1233	27.1596
hda15-1	SAUR6	24.2471	24.1599	0.0874158				SAUR15	20.9332	22.7967
hda15-1	SAUR6	24.0723	24.1599	0.0874158				SAUR16	21.9256	23.6747
Col	SAUR50	22.0423	22.0976	0.047964				SAUR20	22.2525	24.2228
Col	SAUR50	22.1213	22.0976	0.047964				SAUR21	24.8723	26.6325
Col	SAUR50	22.129	22.0976	0.047964				SAUR51	25.8628	26.1276
hda15-1	SAUR50	24.1022	24.157	0.0497444				SAUR78	21.5459	23.0965
hda15-1	SAUR50	24.1697	24.157	0.0497444				GADPH	20.3293	23.1445
hda15-1	SAUR50	24.1992	24.157	0.0497444
Col	SAUR14	24.9658	25.1233	0.137508				SAUR	Col	hda15-1
Col	SAUR14	25.2195	25.1233	0.137508				SAUR6	2.04586	1.01548
Col	SAUR14	25.1847	25.1233	0.137508				SAUR50	1.76823	1.01259
hda15-1	SAUR14	27.0336	27.1596	0.158293				SAUR14	4.79402	4.01517
hda15-1	SAUR14	27.1079	27.1596	0.158293				SAUR15	0.60392	-0.347719
hda15-1	SAUR14	27.3373	27.1596	0.158293				SAUR16	1.59629	0.530216
Col	SAUR15	21.0205	20.9332	0.0761035				SAUR20	1.92317	1.07837
Col	SAUR15	20.8807	20.9332	0.0761035				SAUR21	4.54295	3.48807
Col	SAUR15	20.8986	20.9332	0.0761035				SAUR51	5.53344	2.98316
hda15-1	SAUR15	22.8289	22.7967	0.030424				SAUR78	1.2166	-0.0479965
hda15-1	SAUR15	22.7929	22.7967	0.030424
hda15-1	SAUR15	22.7684	22.7967	0.030424				SAUR	Col	hda15-1
Col	SAUR16	21.9124	21.9256	0.028613				SAUR6	-0.000139709	-1.03052
Col	SAUR16	21.906	21.9256	0.028613				SAUR50	0.000234253	-0.755408
Col	SAUR16	21.9584	21.9256	0.028613				SAUR14	2.16064e-05	-0.778829
hda15-1	SAUR16	23.5784	23.6747	0.143736				SAUR15	-8.00171e-05	-0.951719
hda15-1	SAUR16	23.8399	23.6747	0.143736				SAUR16	0.000286774	-1.06578
hda15-1	SAUR16	23.6057	23.6747	0.143736				SAUR20	0.000171997	-0.844625
Col	SAUR20	22.472	22.2525	0.24549				SAUR21	-4.65088e-05	-1.05493
Col	SAUR20	22.2981	22.2525	0.24549				SAUR51	0.000443451	-2.54984
Col	SAUR20	21.9874	22.2525	0.24549				SAUR78	-0.000401489	-1.265
hda15-1	SAUR20	24.3028	24.2228	0.127034
hda15-1	SAUR20	24.2894	24.2228	0.127034				SAUR	Col	hda15-1
hda15-1	SAUR20	24.0764	24.2228	0.127034				SAUR6	1.0001	2.04276
Col	SAUR21	24.8169	24.8723	0.0921407				SAUR50	0.999838	1.68811
Col	SAUR21	24.8213	24.8723	0.0921407				SAUR14	0.999985	1.71574
Col	SAUR21	24.9786	24.8723	0.0921407				SAUR15	1.00006	1.93418
hda15-1	SAUR21	26.6735	26.6325	0.0385293				SAUR16	0.999801	2.09331
hda15-1	SAUR21	26.627	26.6325	0.0385293				SAUR20	0.999881	1.7958
hda15-1	SAUR21	26.597	26.6325	0.0385293				SAUR21	1.00003	2.07762
Col	SAUR51	25.8532	25.8628	0.037084				SAUR51	0.999693	5.8557
Col	SAUR51	25.8314	25.8628	0.037084				SAUR78	1.00028	2.40327
Col	SAUR51	25.9037	25.8628	0.037084
hda15-1	SAUR51	26.231	26.1276	0.106497
hda15-1	SAUR51	26.1336	26.1276	0.106497
hda15-1	SAUR51	26.0182	26.1276	0.106497
Col	SAUR78	21.5193	21.5459	0.0551262
Col	SAUR78	21.6093	21.5459	0.0551262
Col	SAUR78	21.5092	21.5459	0.0551262
hda15-1	SAUR78	23.1556	23.0965	0.139769
hda15-1	SAUR78	23.1969	23.0965	0.139769
hda15-1	SAUR78	22.9368	23.0965	0.139769
Col	GADPH	20.4183	20.3293	0.0808512
Col	GADPH	20.3095	20.3293	0.0808512
Col	GADPH	20.2602	20.3293	0.0808512
hda15-1	GADPH	23.4672	23.1445	0.370341
hda15-1	GADPH	22.7401	23.1445	0.370341
hda15-1	GADPH	23.226	23.1445	0.370341

## Sheet: replicate 2
Sample Name	Target Name	CT	Ct Mean	Ct SD		mean Ct	SAUR	Col	hda15-1
Col	SAUR6	22.8721	22.8158	0.0495671			SAUR6	22.8158	24.3314
Col	SAUR6	22.7788	22.8158	0.0495671			SAUR50	25.3736	26.6343
Col	SAUR6	22.7965	22.8158	0.0495671			SAUR14	22.3654	24.0968
hda15-1	SAUR6	24.2996	24.3314	0.0765582			SAUR15	25.3057	27.0015
hda15-1	SAUR6	24.4187	24.3314	0.0765582			SAUR16	23.1621	24.6707
hda15-1	SAUR6	24.2758	24.3314	0.0765582			SAUR20	24.022	25.3589
Col	SAUR50	25.3531	25.3736	0.027861			SAUR21	22.8472	24.2739
Col	SAUR50	25.4053	25.3736	0.027861			SAUR51	27.8336	27.6713
Col	SAUR50	25.3624	25.3736	0.027861			SAUR78	22.2791	23.4658
hda15-1	SAUR50	26.7027	26.6343	0.0808637			GADPH	21.9998	24.6114
hda15-1	SAUR50	26.545	26.6343	0.0808637
hda15-1	SAUR50	26.6551	26.6343	0.0808637			SAUR	Col	hda15-1
Col	SAUR14	22.3608	22.3654	0.00434179			SAUR6	0.815933	-0.279982
Col	SAUR14	22.3694	22.3654	0.00434179			SAUR50	3.37375	2.02292
Col	SAUR14	22.3658	22.3654	0.00434179			SAUR14	0.365519	-0.514565
hda15-1	SAUR14	24.0555	24.0968	0.0641608			SAUR15	3.30589	2.39014
hda15-1	SAUR14	24.0642	24.0968	0.0641608			SAUR16	1.16224	0.059351
hda15-1	SAUR14	24.1707	24.0968	0.0641608			SAUR20	2.0222	0.747532
Col	SAUR15	25.244	25.3057	0.055879			SAUR21	0.847395	-0.337467
Col	SAUR15	25.3528	25.3057	0.055879			SAUR51	5.83373	3.05993
Col	SAUR15	25.3204	25.3057	0.055879			SAUR78	0.279245	-1.14557
hda15-1	SAUR15	27.0642	27.0015	0.148339
hda15-1	SAUR15	26.8321	27.0015	0.148339			SAUR	Col	hda15-1
hda15-1	SAUR15	27.1082	27.0015	0.148339			SAUR6	-6.67725e-05	-1.09598
Col	SAUR16	23.2088	23.1621	0.0463958			SAUR50	-0.000249313	-1.35108
Col	SAUR16	23.1613	23.1621	0.0463958			SAUR14	-0.00048143	-0.880565
Col	SAUR16	23.1161	23.1621	0.0463958			SAUR15	-0.000107056	-0.915856
hda15-1	SAUR16	24.7286	24.6707	0.0541844			SAUR16	0.000240982	-1.10265
hda15-1	SAUR16	24.6623	24.6707	0.0541844			SAUR20	0.000203445	-1.27447
hda15-1	SAUR16	24.6212	24.6707	0.0541844			SAUR21	0.000394943	-1.18447
Col	SAUR20	24.0023	24.022	0.0173219			SAUR51	-0.000269302	-2.77407
Col	SAUR20	24.0347	24.022	0.0173219			SAUR78	0.000245377	-1.42457
Col	SAUR20	24.0291	24.022	0.0173219
hda15-1	SAUR20	25.304	25.3589	0.0522979			SAUR	Col	hda15-1
hda15-1	SAUR20	25.4082	25.3589	0.0522979			SAUR6	1.00005	2.13758
hda15-1	SAUR20	25.3645	25.3589	0.0522979			SAUR50	1.00017	2.55103
Col	SAUR21	22.8656	22.8472	0.0160037			SAUR14	1.00033	1.8411
Col	SAUR21	22.8394	22.8472	0.0160037			SAUR15	1.00007	1.88669
Col	SAUR21	22.8367	22.8472	0.0160037			SAUR16	0.999833	2.14749
hda15-1	SAUR21	24.3015	24.2739	0.0315088			SAUR20	0.999859	2.4191
hda15-1	SAUR21	24.2807	24.2739	0.0315088			SAUR21	0.999726	2.27279
hda15-1	SAUR21	24.2395	24.2739	0.0315088			SAUR51	1.00019	6.84035
Col	SAUR51	27.8857	27.8336	0.0697308			SAUR78	0.99983	2.68434
Col	SAUR51	27.8606	27.8336	0.0697308
Col	SAUR51	27.7544	27.8336	0.0697308
hda15-1	SAUR51	27.6861	27.6713	0.0425317
hda15-1	SAUR51	27.7044	27.6713	0.0425317
hda15-1	SAUR51	27.6233	27.6713	0.0425317
Col	SAUR78	22.3489	22.2791	0.0703636
Col	SAUR78	22.2801	22.2791	0.0703636
Col	SAUR78	22.2082	22.2791	0.0703636
hda15-1	SAUR78	23.4916	23.4658	0.0371785
hda15-1	SAUR78	23.4826	23.4658	0.0371785
hda15-1	SAUR78	23.4232	23.4658	0.0371785
Col	GADPH	22.0271	21.9998	0.0370865
Col	GADPH	22.0148	21.9998	0.0370865
Col	GADPH	21.9576	21.9998	0.0370865
hda15-1	GADPH	24.5656	24.6114	0.0482613
hda15-1	GADPH	24.6618	24.6114	0.0482613
hda15-1	GADPH	24.6068	24.6114	0.0482613

## Sheet: replicate 3
Sample Name	Target Name	CT	Ct Mean	Ct SD			mean Ct	SAUR	Col	hda15-1
Col	SAUR6	24.3292	24.2147	0.108923				SAUR6	24.2147	23.6361
Col	SAUR6	24.1124	24.2147	0.108923				SAUR50	26.7592	25.7406
Col	SAUR6	24.2026	24.2147	0.108923				SAUR14	24.0466	23.6602
hda15-1	SAUR6	23.6504	23.6361	0.0190367				SAUR15	26.7192	27.0378
hda15-1	SAUR6	23.6433	23.6361	0.0190367				SAUR16	24.1148	23.7474
hda15-1	SAUR6	23.6145	23.6361	0.0190367				SAUR20	25.497	24.5307
Col	SAUR50	26.6581	26.7592	0.111271				SAUR21	24.3646	23.3036
Col	SAUR50	26.7411	26.7592	0.111271				SAUR51	27.9891	26.8801
Col	SAUR50	26.8784	26.7592	0.111271				SAUR78	24.9177	24.5503
hda15-1	SAUR50	25.7074	25.7406	0.0324772				GADPH	22.6859	23.4265
hda15-1	SAUR50	25.7422	25.7406	0.0324772
hda15-1	SAUR50	25.7723	25.7406	0.0324772				SAUR	Col	hda15-1
Col	SAUR14	23.9785	24.0466	0.0677176				SAUR6	1.52877	0.209579
Col	SAUR14	24.0475	24.0466	0.0677176				SAUR50	4.0733	2.31411
Col	SAUR14	24.1139	24.0466	0.0677176				SAUR14	1.36069	0.233686
hda15-1	SAUR14	23.6417	23.6602	0.01604				SAUR15	4.03325	3.61135
hda15-1	SAUR14	23.6708	23.6602	0.01604				SAUR16	1.42886	0.320932
hda15-1	SAUR14	23.668	23.6602	0.01604				SAUR20	2.81102	1.1042
Col	SAUR15	26.3472	26.7192	0.324018				SAUR21	1.67863	-0.122931
Col	SAUR15	26.8707	26.7192	0.324018				SAUR51	5.30317	3.45361
Col	SAUR15	26.9397	26.7192	0.324018				SAUR78	2.23176	1.1238
hda15-1	SAUR15	27.0804	27.0378	0.057769
hda15-1	SAUR15	27.061	27.0378	0.057769				SAUR	Col	hda15-1
hda15-1	SAUR15	26.9721	27.0378	0.057769				SAUR6	-0.000231461	-1.31942
Col	SAUR16	24.0499	24.1148	0.157109				SAUR50	0.000295593	-1.75889
Col	SAUR16	24.0005	24.1148	0.157109				SAUR14	-0.000307022	-1.12731
Col	SAUR16	24.294	24.1148	0.157109				SAUR15	0.000248901	-0.421649
hda15-1	SAUR16	23.7554	23.7474	0.0236246				SAUR16	-0.000138382	-1.10807
hda15-1	SAUR16	23.7661	23.7474	0.0236246				SAUR20	1.79901e-05	-1.7068
hda15-1	SAUR16	23.7209	23.7474	0.0236246				SAUR21	-0.000369171	-1.80193
Col	SAUR20	25.5097	25.497	0.0271053				SAUR51	0.000167343	-1.84939
Col	SAUR20	25.4658	25.497	0.0271053				SAUR78	-0.000241882	-1.1082
Col	SAUR20	25.5153	25.497	0.0271053
hda15-1	SAUR20	24.6218	24.5307	0.0965784				SAUR	Col	hda15-1
hda15-1	SAUR20	24.5408	24.5307	0.0965784				SAUR6	1.00016	2.49566
hda15-1	SAUR20	24.4295	24.5307	0.0965784				SAUR50	0.999795	3.38438
Col	SAUR21	24.3585	24.3646	0.0119037				SAUR14	1.00021	2.18452
Col	SAUR21	24.3569	24.3646	0.0119037				SAUR15	0.999827	1.33946
Col	SAUR21	24.3783	24.3646	0.0119037				SAUR16	1.0001	2.15557
hda15-1	SAUR21	23.429	23.3036	0.186058				SAUR20	0.999988	3.26435
hda15-1	SAUR21	23.3919	23.3036	0.186058				SAUR21	1.00026	3.48687
hda15-1	SAUR21	23.0898	23.3036	0.186058				SAUR51	0.999884	3.60347
Col	SAUR51	28.1858	27.9891	0.216338				SAUR78	1.00017	2.15576
Col	SAUR51	28.0241	27.9891	0.216338
Col	SAUR51	27.7574	27.9891	0.216338
hda15-1	SAUR51	27.2387	26.8801	0.325846
hda15-1	SAUR51	26.7994	26.8801	0.325846
hda15-1	SAUR51	26.6022	26.8801	0.325846
Col	SAUR78	24.9878	24.9177	0.112927
Col	SAUR78	24.9779	24.9177	0.112927
Col	SAUR78	24.7874	24.9177	0.112927
hda15-1	SAUR78	24.4399	24.5503	0.117639
hda15-1	SAUR78	24.537	24.5503	0.117639
hda15-1	SAUR78	24.674	22.5503	0.117639
Col	GADPH	22.5909	22.6859	0.0905315
Col	GADPH	22.7711	22.6859	0.0905315
Col	GADPH	22.6958	22.6859	0.0905315
hda15-1	GADPH	23.5551	23.4265	0.114438
hda15-1	GADPH	23.3358	23.4265	0.114438
hda15-1	GADPH	23.3886	23.4265	0.114438

## Sheet: Summary
		Relative expression level of the selected genes by qRT-PCR from 5-d-old whole plants in hda15-1.
			Col-0			hda15
		SAUR6	1.0001	1.00005	1.00016	2.04276	2.13758	2.49566
		SAUR14	0.999838	1.00017	0.999795	1.68811	2.55103	3.38438
		SAUR15	0.999985	1.00033	1.00021	1.71574	1.8411	2.18452
		SAUR16	1.00006	1.00007	0.999827	1.93418	1.88669	1.33946
		SAUR20	0.999801	0.999833	1.0001	2.09331	2.14749	2.15557
		SAUR21	0.999881	0.999859	0.999988	1.7958	2.4191	3.26435
		SAUR50	1.00003	0.999726	1.00026	2.07762	2.27279	3.48687
		SAUR51	0.999693	1.00019	0.999884	5.8557	6.84035	3.60347
		SAUR78	1.00028	0.99983	1.00017	2.40327	2.68434	2.15576
