# Supplementary material for: Chromatin attachment to the nuclear matrix represses hypocotyl elongation in Arabidopsis thaliana
Source: Nat Commun. 2024 Feb 12;15:1286. doi: 10.1038/s41467-024-45577-5 (PMC10861482; doi:10.1038/s41467-024-45577-5)
Supplement: Supplementary file 11 — Source Data [file 41467_2024_45577_MOESM11_ESM.zip › Source Data/Source Data Figure 7c.xlsx]

## Sheet: replicate 1&2
Sample Name	Target Name	CT	Ct Mean	Ct SD
Col-1-H3	SAUR 14/15	38.7331	38.72	0.197402
Col-1-H3	SAUR 14/15	38.9105	38.72	0.197402
Col-1-H3	SAUR 14/15	38.5164	38.72	0.197402
Col-1-H3	SAUR 16	32.6475	32.4855	0.390467
Col-1-H3	SAUR 16	32.7689	32.4855	0.390467
Col-1-H3	SAUR 16	32.0401	32.4855	0.390467
Col-1-H3	SAUR 20	35.8807	35.9802	0.182349
Col-1-H3	SAUR 20	35.8692	35.9802	0.182349
Col-1-H3	SAUR 20	36.1906	35.9802	0.182349
Col-1-H3	SAUR 21	31.2875	31.4394	0.135805
Col-1-H3	SAUR 21	31.5489	31.4394	0.135805
Col-1-H3	SAUR 21	31.4818	31.4394	0.135805
Col-1-H3	SAUR 78	32.9744	33.1713	0.191718
Col-1-H3	SAUR 78	33.3573	33.1713	0.191718
Col-1-H3	SAUR 78	33.1823	33.1713	0.191718
Col-1-H3	ACT	30.843	30.7849	0.226267
Col-1-H3	ACT	30.5353	30.7849	0.226267
Col-1-H3	ACT	30.9765	30.7849	0.226267
Col-1-H3ac	SAUR 14/15	39.0877	38.9741	0.11951
Col-1-H3ac	SAUR 14/15	38.8495	38.9741	0.11951
Col-1-H3ac	SAUR 14/15	38.9852	38.9741	0.11951
Col-1-H3ac	SAUR 16	31.5631	32.0708	0.676125
Col-1-H3ac	SAUR 16	32.8383	32.0708	0.676125
Col-1-H3ac	SAUR 16	31.8111	32.0708	0.676125
Col-1-H3ac	SAUR 20	34.8923	35.0267	0.338769
Col-1-H3ac	SAUR 20	35.4121	35.0267	0.338769
Col-1-H3ac	SAUR 20	34.7759	35.0267	0.338769
Col-1-H3ac	SAUR 21	31.219	31.1978	0.0532062
Col-1-H3ac	SAUR 21	31.1373	31.1978	0.0532062
Col-1-H3ac	SAUR 21	31.2372	31.1978	0.0532062
Col-1-H3ac	SAUR 78	34.2677	33.9902	0.240333
Col-1-H3ac	SAUR 78	33.8553	33.9902	0.240333
Col-1-H3ac	SAUR 78	33.8477	33.9902	0.240333
Col-1-H3ac	ACT	29.3773	29.4715	0.0885081
Col-1-H3ac	ACT	29.553	29.4715	0.0885081
Col-1-H3ac	ACT	29.484	29.4715	0.0885081
Col-2-H3	SAUR 14/15	41.8001	41.2006	0.621984
Col-2-H3	SAUR 14/15	41.2435	41.2006	0.621984
Col-2-H3	SAUR 14/15	40.5583	41.2006	0.621984
Col-2-H3	SAUR 16	33.592	33.3259	0.352135
Col-2-H3	SAUR 16	32.9266	33.3259	0.352135
Col-2-H3	SAUR 16	33.4591	33.3259	0.352135
Col-2-H3	SAUR 20	36.6025	36.7571	0.134458
Col-2-H3	SAUR 20	36.8214	36.7571	0.134458
Col-2-H3	SAUR 20	36.8473	36.7571	0.134458
Col-2-H3	SAUR 21	32.3085	32.3816	0.143331
Col-2-H3	SAUR 21	32.5467	32.3816	0.143331
Col-2-H3	SAUR 21	32.2896	32.3816	0.143331
Col-2-H3	SAUR 78	35.0423	34.786	0.646172
Col-2-H3	SAUR 78	34.051	34.786	0.646172
Col-2-H3	SAUR 78	35.2647	34.786	0.646172
Col-2-H3	ACT	31.7834	31.6434	0.140742
Col-2-H3	ACT	31.5019	31.6434	0.140742
Col-2-H3	ACT	31.6451	31.6434	0.140742
Col-2-H3ac	SAUR 14/15	39.5878	40.3777	0.772208
Col-2-H3ac	SAUR 14/15	41.1309	40.3777	0.772208
Col-2-H3ac	SAUR 14/15	40.4146	40.3777	0.772208
Col-2-H3ac	SAUR 16	33.9203	33.2435	1.19271
Col-2-H3ac	SAUR 16	33.9438	33.2435	1.19271
Col-2-H3ac	SAUR 16	31.8663	33.2435	1.19271
Col-2-H3ac	SAUR 20	35.7544	35.6492	0.125935
Col-2-H3ac	SAUR 20	35.5096	35.6492	0.125935
Col-2-H3ac	SAUR 20	35.6835	35.6492	0.125935
Col-2-H3ac	SAUR 21	32.588	32.0712	0.463936
Col-2-H3ac	SAUR 21	31.6907	32.0712	0.463936
Col-2-H3ac	SAUR 21	31.935	32.0712	0.463936
Col-2-H3ac	SAUR 78	34.6263	34.4435	0.233225
Col-2-H3ac	SAUR 78	34.1808	34.4435	0.233225
Col-2-H3ac	SAUR 78	34.5234	34.4435	0.233225
Col-2-H3ac	ACT	29.9662	30.1614	0.234577
Col-2-H3ac	ACT	30.0963	30.1614	0.234577
Col-2-H3ac	ACT	30.4216	30.1614	0.234577
triple-1-H3	SAUR 14/15	39.9123	40.0743	0.274227
triple-1-H3	SAUR 14/15	40.3909	40.0743	0.274227
triple-1-H3	SAUR 14/15	39.9197	40.0743	0.274227
triple-1-H3	SAUR 16	32.7845	33.1346	0.305487
triple-1-H3	SAUR 16	33.2723	33.1346	0.305487
triple-1-H3	SAUR 16	33.3469	33.1346	0.305487
triple-1-H3	SAUR 20	36.689	36.4187	0.235138
triple-1-H3	SAUR 20	36.2613	36.4187	0.235138
triple-1-H3	SAUR 20	36.3058	36.4187	0.235138
triple-1-H3	SAUR 21	32.2619	31.8377	0.387769
triple-1-H3	SAUR 21	31.5015	31.8377	0.387769
triple-1-H3	SAUR 21	31.7497	31.8377	0.387769
triple-1-H3	SAUR 78	34.4593	34.4685	0.197187
triple-1-H3	SAUR 78	34.2761	34.4685	0.197187
triple-1-H3	SAUR 78	34.6701	34.4685	0.197187
triple-1-H3	ACT	31.3289	31.1473	0.157229
triple-1-H3	ACT	31.0562	31.1473	0.157229
triple-1-H3	ACT	31.0569	31.1473	0.157229
triple-1-H3ac	SAUR 14/15	40.0187	39.9333	0.241084
triple-1-H3ac	SAUR 14/15	40.12	39.9333	0.241084
triple-1-H3ac	SAUR 14/15	39.6611	39.9333	0.241084
triple-1-H3ac	SAUR 16	32.8944	32.8107	0.465477
triple-1-H3ac	SAUR 16	32.3091	32.8107	0.465477
triple-1-H3ac	SAUR 16	33.2287	32.8107	0.465477
triple-1-H3ac	SAUR 20	35.5977	35.7487	0.188847
triple-1-H3ac	SAUR 20	35.9605	35.7487	0.188847
triple-1-H3ac	SAUR 20	35.688	35.7487	0.188847
triple-1-H3ac	SAUR 21	31.9888	32.2402	0.24961
triple-1-H3ac	SAUR 21	32.488	32.2402	0.24961
triple-1-H3ac	SAUR 21	32.2437	32.2402	0.24961
triple-1-H3ac	SAUR 78	34.4246	34.3178	0.107367
triple-1-H3ac	SAUR 78	34.3189	34.3178	0.107367
triple-1-H3ac	SAUR 78	34.2098	34.3178	0.107367
triple-1-H3ac	ACT	29.6395	29.6187	0.0557288
triple-1-H3ac	ACT	29.5555	29.6187	0.0557288
triple-1-H3ac	ACT	29.6609	29.6187	0.0557288
triple-2-H3	SAUR 14/15	39.7777	39.9339	0.161478
triple-2-H3	SAUR 14/15	40.1002	39.9339	0.161478
triple-2-H3	SAUR 14/15	39.9237	39.9339	0.161478
triple-2-H3	SAUR 16	32.081	32.2891	0.432383
triple-2-H3	SAUR 16	32.7862	32.2891	0.432383
triple-2-H3	SAUR 16	32.0001	32.2891	0.432383
triple-2-H3	SAUR 20	37.3298	36.6675	0.576765
triple-2-H3	SAUR 20	36.3972	36.6675	0.576765
triple-2-H3	SAUR 20	36.2756	36.6675	0.576765
triple-2-H3	SAUR 21	31.8187	31.7003	0.230304
triple-2-H3	SAUR 21	31.4348	31.7003	0.230304
triple-2-H3	SAUR 21	31.8472	31.7003	0.230304
triple-2-H3	SAUR 78	33.8828	33.7678	0.331349
triple-2-H3	SAUR 78	34.0263	33.7678	0.331349
triple-2-H3	SAUR 78	33.3943	33.7678	0.331349
triple-2-H3	ACT	30.5808	30.6885	0.251734
triple-2-H3	ACT	30.5085	30.6885	0.251734
triple-2-H3	ACT	30.9761	30.6885	0.251734
triple-2-H3ac	SAUR 14/15	38.6491	39.0455	0.34336
triple-2-H3ac	SAUR 14/15	39.2514	39.0455	0.34336
triple-2-H3ac	SAUR 14/15	39.2359	39.0455	0.34336
triple-2-H3ac	SAUR 16	32.141	31.7242	0.36465
triple-2-H3ac	SAUR 16	31.5673	31.7242	0.36465
triple-2-H3ac	SAUR 16	31.4643	31.7242	0.36465
triple-2-H3ac	SAUR 20	35.3816	35.4217	0.0555249
triple-2-H3ac	SAUR 20	35.4851	35.4217	0.0555249
triple-2-H3ac	SAUR 20	35.3984	35.4217	0.0555249
triple-2-H3ac	SAUR 21	31.3978	31.4359	0.247288
triple-2-H3ac	SAUR 21	31.2098	31.4359	0.247288
triple-2-H3ac	SAUR 21	31.7	31.4359	0.247288
triple-2-H3ac	SAUR 78	33.8782	33.7808	0.280419
triple-2-H3ac	SAUR 78	33.4647	33.7808	0.280419
triple-2-H3ac	SAUR 78	33.9996	33.7808	0.280419
triple-2-H3ac	ACT	29.2724	29.2444	0.197617
triple-2-H3ac	ACT	29.0343	29.2444	0.197617
triple-2-H3ac	ACT	29.4266	29.2444	0.197617
hda15-1-H3	SAUR 14/15	38.5639	38.5399	0.191131
hda15-1-H3	SAUR 14/15	38.7178	38.5399	0.191131
hda15-1-H3	SAUR 14/15	38.3378	38.5399	0.191131
hda15-1-H3	SAUR 16	30.4796	30.9605	0.419003
hda15-1-H3	SAUR 16	31.2466	30.9605	0.419003
hda15-1-H3	SAUR 16	31.1554	30.9605	0.419003
hda15-1-H3	SAUR 20	35.7054	36.7725	2.02676
hda15-1-H3	SAUR 20	35.5023	36.7725	2.02676
hda15-1-H3	SAUR 20	39.1099	36.7725	2.02676
hda15-1-H3	SAUR 21	30.448	30.2997	0.314362
hda15-1-H3	SAUR 21	30.5125	30.2997	0.314362
hda15-1-H3	SAUR 21	29.9386	30.2997	0.314362
hda15-1-H3	SAUR 78	33.2035	33.0388	0.455412
hda15-1-H3	SAUR 78	32.524	33.0388	0.455412
hda15-1-H3	SAUR 78	33.389	33.0388	0.455412
hda15-1-H3	ACT	29.9752	29.9116	0.0891831
hda15-1-H3	ACT	29.95	29.9116	0.0891831
hda15-1-H3	ACT	29.8097	29.9116	0.0891831
hda15-1-H3ac	SAUR 14/15	37.4645	37.6358	0.157448
hda15-1-H3ac	SAUR 14/15	37.7742	37.6358	0.157448
hda15-1-H3ac	SAUR 14/15	37.6688	37.6358	0.157448
hda15-1-H3ac	SAUR 16	30.5191	30.3053	0.327131
hda15-1-H3ac	SAUR 16	30.4681	30.3053	0.327131
hda15-1-H3ac	SAUR 16	29.9287	30.3053	0.327131
hda15-1-H3ac	SAUR 20	40.2725	38.2496	2.86078
hda15-1-H3ac	SAUR 20	Undetermined	38.2496	2.86078
hda15-1-H3ac	SAUR 20	36.2267	38.2496	2.86078
hda15-1-H3ac	SAUR 21	30.7233	30.4676	0.498963
hda15-1-H3ac	SAUR 21	30.7869	30.4676	0.498963
hda15-1-H3ac	SAUR 21	29.8926	30.4676	0.498963
hda15-1-H3ac	SAUR 78	32.4833	32.337	0.197174
hda15-1-H3ac	SAUR 78	32.1128	32.337	0.197174
hda15-1-H3ac	SAUR 78	32.4148	32.337	0.197174
hda15-1-H3ac	ACT	28.6732	28.82	0.12939
hda15-1-H3ac	ACT	28.9172	28.82	0.12939
hda15-1-H3ac	ACT	28.8697	28.82	0.12939
hda15-2-H3	SAUR 14/15	38.8021	38.3781	0.444492
hda15-2-H3	SAUR 14/15	37.9156	38.3781	0.444492
hda15-2-H3	SAUR 14/15	38.4165	38.3781	0.444492
hda15-2-H3	SAUR 16	31.4486	31.0375	0.372876
hda15-2-H3	SAUR 16	30.9426	31.0375	0.372876
hda15-2-H3	SAUR 16	30.7212	31.0375	0.372876
hda15-2-H3	SAUR 20	41.6366	39.11	2.81317
hda15-2-H3	SAUR 20	36.0786	39.11	2.81317
hda15-2-H3	SAUR 20	39.6149	39.11	2.81317
hda15-2-H3	SAUR 21	30.6621	30.4943	0.377648
hda15-2-H3	SAUR 21	30.0618	30.4943	0.377648
hda15-2-H3	SAUR 21	30.7589	30.4943	0.377648
hda15-2-H3	SAUR 78	32.2589	32.4967	0.443565
hda15-2-H3	SAUR 78	32.2227	32.4967	0.443565
hda15-2-H3	SAUR 78	33.0084	32.4967	0.443565
hda15-2-H3	ACT	29.6482	30.008	0.38932
hda15-2-H3	ACT	29.9544	30.008	0.38932
hda15-2-H3	ACT	30.4213	30.008	0.38932
hda15-2-H3ac	SAUR 14/15	37.1394	37.1329	0.0408759
hda15-2-H3ac	SAUR 14/15	37.0891	37.1329	0.0408759
hda15-2-H3ac	SAUR 14/15	37.1701	37.1329	0.0408759
hda15-2-H3ac	SAUR 16	30.4632	29.9946	0.441978
hda15-2-H3ac	SAUR 16	29.9354	29.9946	0.441978
hda15-2-H3ac	SAUR 16	29.5852	29.9946	0.441978
hda15-2-H3ac	SAUR 20	35.7151	38.7226	2.60718
hda15-2-H3ac	SAUR 20	40.3422	38.7226	2.60718
hda15-2-H3ac	SAUR 20	40.1106	38.7226	2.60718
hda15-2-H3ac	SAUR 21	28.2238	29.3872	1.00764
hda15-2-H3ac	SAUR 21	29.9573	29.3872	1.00764
hda15-2-H3ac	SAUR 21	29.9807	29.3872	1.00764
hda15-2-H3ac	SAUR 78	32.5422	32.2054	0.31406
hda15-2-H3ac	SAUR 78	32.1536	32.2054	0.31406
hda15-2-H3ac	SAUR 78	31.9205	32.2054	0.31406
hda15-2-H3ac	ACT	28.9831	28.908	0.12453
hda15-2-H3ac	ACT	28.7642	28.908	0.12453
hda15-2-H3ac	ACT	28.9766	28.908	0.12453

## Sheet: replicate 3
Sample Name	Target Name	CT	Ct Mean	Ct SD
Col-H3	SAUR 14/15	29.8363	29.9401	0.0910444
Col-H3	SAUR 14/15	29.9779	29.9401	0.0910444
Col-H3	SAUR 14/15	30.0063	29.9401	0.0910444
Col-H3	SAUR 16	28.0656	28.0028	0.0766512
Col-H3	SAUR 16	27.9174	28.0028	0.0766512
Col-H3	SAUR 16	28.0254	28.0028	0.0766512
Col-H3	SAUR 20	35.9728	36.1678	0.210814
Col-H3	SAUR 20	36.1391	36.1678	0.210814
Col-H3	SAUR 20	36.3914	36.1678	0.210814
Col-H3	SAUR 21	37.4346	37.1349	0.627394
Col-H3	SAUR 21	37.5562	37.1349	0.627394
Col-H3	SAUR 21	36.4139	37.1349	0.627394
Col-H3	SAUR 78	32.7725	32.709	0.182879
Col-H3	SAUR 78	32.5028	32.709	0.182879
Col-H3	SAUR 78	32.8516	32.709	0.182879
Col-H3	ACT	30.7298	30.6476	0.0724652
Col-H3	ACT	30.5929	30.6476	0.0724652
Col-H3	ACT	30.6201	30.6476	0.0724652
Col-H3ac	SAUR 14/15	29.2752	29.2789	0.0233137
Col-H3ac	SAUR 14/15	29.2576	29.2789	0.0233137
Col-H3ac	SAUR 14/15	29.3038	29.2789	0.0233137
Col-H3ac	SAUR 16	27.7873	27.8346	0.0477666
Col-H3ac	SAUR 16	27.8336	27.8346	0.0477666
Col-H3ac	SAUR 16	27.8828	27.8346	0.0477666
Col-H3ac	SAUR 20	35.3213	35.5265	0.199411
Col-H3ac	SAUR 20	35.7195	35.5265	0.199411
Col-H3ac	SAUR 20	35.5388	35.5265	0.199411
Col-H3ac	SAUR 21	35.9891	36.4331	0.384768
Col-H3ac	SAUR 21	36.6403	36.4331	0.384768
Col-H3ac	SAUR 21	36.6698	36.4331	0.384768
Col-H3ac	SAUR 78	30.4712	30.5638	0.102765
Col-H3ac	SAUR 78	30.6743	30.5638	0.102765
Col-H3ac	SAUR 78	30.5458	30.5638	0.102765
Col-H3ac	ACT	30.4782	30.7866	0.339953
Col-H3ac	ACT	30.7305	30.7866	0.339953
Col-H3ac	ACT	31.1511	30.7866	0.339953
triple-H3	SAUR 14/15	30.5606	30.4192	0.341584
triple-H3	SAUR 14/15	30.0296	30.4192	0.341584
triple-H3	SAUR 14/15	30.6674	30.4192	0.341584
triple-H3	SAUR 16	27.9838	28.0196	0.0568069
triple-H3	SAUR 16	28.0851	28.0196	0.0568069
triple-H3	SAUR 16	27.9899	28.0196	0.0568069
triple-H3	SAUR 20	37.0278	36.9235	0.338615
triple-H3	SAUR 20	37.1976	36.9235	0.338615
triple-H3	SAUR 20	36.5449	36.9235	0.338615
triple-H3	SAUR 21	37.1493	37.7638	0.69266
triple-H3	SAUR 21	37.6278	37.7638	0.69266
triple-H3	SAUR 21	38.5144	37.7638	0.69266
triple-H3	SAUR 78	32.685	33.3058	0.57852
triple-H3	SAUR 78	33.8298	33.3058	0.57852
triple-H3	SAUR 78	33.4027	33.3058	0.57852
triple-H3	ACT	32.0871	31.7048	0.332913
triple-H3	ACT	31.4787	31.7048	0.332913
triple-H3	ACT	31.5485	31.7048	0.332913
triple-H3ac	SAUR 14/15	29.681	29.6538	0.0661733
triple-H3ac	SAUR 14/15	29.5783	29.6538	0.0661733
triple-H3ac	SAUR 14/15	29.702	29.6538	0.0661733
triple-H3ac	SAUR 16	27.9054	27.8751	0.0641343
triple-H3ac	SAUR 16	27.9184	27.8751	0.0641343
triple-H3ac	SAUR 16	27.8014	27.8751	0.0641343
triple-H3ac	SAUR 20	36.1681	36.4854	0.415581
triple-H3ac	SAUR 20	36.9558	36.4854	0.415581
triple-H3ac	SAUR 20	36.3322	36.4854	0.415581
triple-H3ac	SAUR 21	37.7901	38.3818	0.519097
triple-H3ac	SAUR 21	38.7608	38.3818	0.519097
triple-H3ac	SAUR 21	38.5944	38.3818	0.519097
triple-H3ac	SAUR 78	30.8279	30.8293	0.155259
triple-H3ac	SAUR 78	30.9852	30.8293	0.155259
triple-H3ac	SAUR 78	30.6747	30.8293	0.155259
triple-H3ac	ACT	31.3593	31.3292	0.192595
triple-H3ac	ACT	31.5049	31.3292	0.192595
triple-H3ac	ACT	31.1233	31.3292	0.192595
hda15-H3	SAUR 14/15	29.8848	29.8499	0.125625
hda15-H3	SAUR 14/15	29.9543	29.8499	0.125625
hda15-H3	SAUR 14/15	29.7105	29.8499	0.125625
hda15-H3	SAUR 16	27.8696	27.9506	0.15102
hda15-H3	SAUR 16	28.1248	27.9506	0.15102
hda15-H3	SAUR 16	27.8573	27.9506	0.15102
hda15-H3	SAUR 20	35.7283	35.5948	0.133337
hda15-H3	SAUR 20	35.4617	35.5948	0.133337
hda15-H3	SAUR 20	35.5944	35.5948	0.133337
hda15-H3	SAUR 21	35.8264	36.0596	0.361183
hda15-H3	SAUR 21	35.8766	36.0596	0.361183
hda15-H3	SAUR 21	36.4756	36.0596	0.361183
hda15-H3	SAUR 78	32.5853	32.301	0.246416
hda15-H3	SAUR 78	32.1477	32.301	0.246416
hda15-H3	SAUR 78	32.1701	32.301	0.246416
hda15-H3	ACT	30.347	30.4675	0.108983
hda15-H3	ACT	30.5592	30.4675	0.108983
hda15-H3	ACT	30.4962	30.4675	0.108983
hda15-H3ac	SAUR 14/15	28.9994	28.9583	0.136925
hda15-H3ac	SAUR 14/15	28.8056	28.9583	0.136925
hda15-H3ac	SAUR 14/15	29.0701	28.9583	0.136925
hda15-H3ac	SAUR 16	27.8032	27.7274	0.0726927
hda15-H3ac	SAUR 16	27.7209	27.7274	0.0726927
hda15-H3ac	SAUR 16	27.6582	27.7274	0.0726927
hda15-H3ac	SAUR 20	35.4053	35.312	0.0996507
hda15-H3ac	SAUR 20	35.3236	35.312	0.0996507
hda15-H3ac	SAUR 20	35.207	35.312	0.0996507
hda15-H3ac	SAUR 21	36.3839	36.3361	0.0753678
hda15-H3ac	SAUR 21	36.3751	36.3361	0.0753678
hda15-H3ac	SAUR 21	36.2492	36.3361	0.0753678
hda15-H3ac	SAUR 78	30.1375	30.6592	0.472236
hda15-H3ac	SAUR 78	30.7825	30.6592	0.472236
hda15-H3ac	SAUR 78	31.0576	30.6592	0.472236
hda15-H3ac	ACT	31.1141	31.4842	0.409013
hda15-H3ac	ACT	31.9233	31.4842	0.409013
hda15-H3ac	ACT	31.4151	31.4842	0.409013

## Sheet: Summary
		Relative H3ac enrichment at selected genes determined by ChIP-qPCR in Col-0, triple and hda15-1 plants.
			Col-0			triple			hda15
		SAUR14/15	1	1	1	1.32461	2.24632	1.87105	2.23556	2.82141	2.21965
		SAUR16	1	1	1	0.910114	1.05952	1.11426	1.12519	1.49079	1.56781
		SAUR20	1	1	1	1.51183	1.20393	1.29804	1.32949	1.74382	1.6784
		SAUR21	1	0.992985	1	1.64603	1.4253	1.73989	1.78483	2.17089	1.99004
		SAUR78	1	1	1	1.94451	1.75518	1.78474	2.86201	2.17283	1.97147
		ACT	1	1	1	1.16	1.10028	1.02451	0.858718	0.863549	0.971768
