# Supplementary material for: Chromatin attachment to the nuclear matrix represses hypocotyl elongation in Arabidopsis thaliana
Source: Nat Commun. 2024 Feb 12;15:1286. doi: 10.1038/s41467-024-45577-5 (PMC10861482; doi:10.1038/s41467-024-45577-5)
Supplement: Supplementary file 11 — Source Data [file 41467_2024_45577_MOESM11_ESM.zip › Source Data/Source Data Figure 7d.xlsx]

## Sheet: replicate 1
Sample Name	Target Name	CT	Ct Mean	Ct SD
HDA15-GFP input	SAUR 14/15	36.7643		0.579485
HDA15-GFP input	SAUR 14/15	35.6161	36.2357	0.579485
HDA15-GFP input	SAUR 14/15	36.3268	36.2357	0.579485
HDA15-GFP IgG	SAUR 14/15	Undetermined	42.1645
HDA15-GFP IgG	SAUR 14/15	Undetermined	42.1645
HDA15-GFP IgG	SAUR 14/15	42.1645	42.1645
HDA15-GFP GFP	SAUR 14/15	39.7725	40.4093	1.25294
HDA15-GFP GFP	SAUR 14/15	41.8528	40.4093	1.25294
HDA15-GFP GFP	SAUR 14/15	39.6027	40.4093	1.25294
HDA15-GFP (triple) input	SAUR 14/15	35.5935	36.206	0.584418
HDA15-GFP (triple) input	SAUR 14/15	36.2671	36.206	0.584418
HDA15-GFP (triple) input	SAUR 14/15	36.7575	36.206	0.584418
HDA15-GFP (triple) IgG	SAUR 14/15	41.9379	41.9379
HDA15-GFP (triple) IgG	SAUR 14/15	Undetermined	41.9379
HDA15-GFP (triple) IgG	SAUR 14/15	Undetermined	41.9379
HDA15-GFP (triple) GFP	SAUR 14/15	43.8709	42.801	0.939655
HDA15-GFP (triple) GFP	SAUR 14/15	42.422	42.801	0.939655
HDA15-GFP (triple) GFP	SAUR 14/15	42.11	42.801	0.939655
HDA15-GFP input	SAUR 20	35.8217	35.5635	0.289597
HDA15-GFP input	SAUR 20	35.2504	35.5635	0.289597
HDA15-GFP input	SAUR 20	35.6184	35.5635	0.289597
HDA15-GFP IgG	SAUR 20	40.5055	41.1619	0.928248
HDA15-GFP IgG	SAUR 20	Undetermined	41.1619	0.928248
HDA15-GFP IgG	SAUR 20	41.8182	41.1619	0.928248
HDA15-GFP GFP	SAUR 20	39.6884	39.7462	0.0818526
HDA15-GFP GFP	SAUR 20	Undetermined	39.7462	0.0818526
HDA15-GFP GFP	SAUR 20	39.8041	39.7462	0.0818526
HDA15-GFP (triple) input	SAUR 20	36.0504	35.5484	0.465834
HDA15-GFP (triple) input	SAUR 20	35.13	35.5484	0.465834
HDA15-GFP (triple) input	SAUR 20	35.4649	35.5484	0.465834
HDA15-GFP (triple) IgG	SAUR 20	40.8457	41.5972	0.785702
HDA15-GFP (triple) IgG	SAUR 20	42.4131	41.5972	0.785702
HDA15-GFP (triple) IgG	SAUR 20	41.5326	41.5972	0.785702
HDA15-GFP (triple) GFP	SAUR 20	Undetermined	41.2909	0.656668
HDA15-GFP (triple) GFP	SAUR 20	40.8265	41.2909	0.656668
HDA15-GFP (triple) GFP	SAUR 20	41.7552	41.2909	0.656668
HDA15-GFP input	SAUR 21	28.1443	28.6401	0.478118
HDA15-GFP input	SAUR 21	28.6776	28.6401	0.478118
HDA15-GFP input	SAUR 21	29.0983	28.6401	0.478118
HDA15-GFP IgG	SAUR 21	34.2281	34.3893	0.847122
HDA15-GFP IgG	SAUR 21	35.3055	34.3893	0.847122
HDA15-GFP IgG	SAUR 21	33.6344	34.3893	0.847122
HDA15-GFP GFP	SAUR 21	31.8646	32.9422	1.43565
HDA15-GFP GFP	SAUR 21	32.3901	32.9422	1.43565
HDA15-GFP GFP	SAUR 21	34.572	32.9422	1.43565
HDA15-GFP (triple) input	SAUR 21	28.9269	28.9796	0.176353
HDA15-GFP (triple) input	SAUR 21	28.8356	28.9796	0.176353
HDA15-GFP (triple) input	SAUR 21	29.1763	28.9796	0.176353
HDA15-GFP (triple) IgG	SAUR 21	32.6115	32.7459	0.298672
HDA15-GFP (triple) IgG	SAUR 21	33.0881	32.7459	0.298672
HDA15-GFP (triple) IgG	SAUR 21	32.538	32.7459	0.298672
HDA15-GFP (triple) GFP	SAUR 21	36.0575	33.904	2.47781
HDA15-GFP (triple) GFP	SAUR 21	34.4586	33.904	2.47781
HDA15-GFP (triple) GFP	SAUR 21	31.1959	33.904	2.47781
HDA15-GFP input	SAUR 78	31.3674	31.2927	0.0833088
HDA15-GFP input	SAUR 78	31.2028	31.2927	0.0833088
HDA15-GFP input	SAUR 78	31.3079	31.2927	0.0833088
HDA15-GFP IgG	SAUR 78	37.1636	39.1844	3.79412
HDA15-GFP IgG	SAUR 78	43.5612	39.1844	3.79412
HDA15-GFP IgG	SAUR 78	36.8284	39.1844	3.79412
HDA15-GFP GFP	SAUR 78	35.1259	35.1259
HDA15-GFP GFP	SAUR 78	Undetermined	35.1259
HDA15-GFP GFP	SAUR 78	Undetermined	35.1259
HDA15-GFP (triple) input	SAUR 78	31.7082	31.3807	0.335284
HDA15-GFP (triple) input	SAUR 78	31.3956	31.3807	0.335284
HDA15-GFP (triple) input	SAUR 78	31.0381	31.3807	0.335284
HDA15-GFP (triple) IgG	SAUR 78	38.141	37.5486	0.682382
HDA15-GFP (triple) IgG	SAUR 78	36.8025	37.5486	0.682382
HDA15-GFP (triple) IgG	SAUR 78	37.7022	37.5486	0.682382
HDA15-GFP (triple) GFP	SAUR 78	38.0375	37.5418	0.701027
HDA15-GFP (triple) GFP	SAUR 78	37.0461	37.5418	0.701027
HDA15-GFP (triple) GFP	SAUR 78	Undetermined	37.5418	0.701027

## Sheet: replicate 2
Sample Name	Target Name	CT	Ct Mean	Ct SD
HDA15-GFP input	SAUR 14/15	32.855	33.2028	0.421228
HDA15-GFP input	SAUR 14/15	33.0821	33.2028	0.421228
HDA15-GFP input	SAUR 14/15	33.6711	33.2028	0.421228
HDA15-GFP IgG	SAUR 14/15	38.2745	39.096	1.16167
HDA15-GFP IgG	SAUR 14/15	39.9174	39.096	1.16167
HDA15-GFP IgG	SAUR 14/15	Undetermined	39.096	1.16167
HDA15-GFP GFP	SAUR 14/15	37.0741	39.8216	0.840469
HDA15-GFP GFP	SAUR 14/15	38.3667	39.8216	0.840469
HDA15-GFP GFP	SAUR 14/15	38.6594	39.8216	0.840469
HDA15-GFP (triple) input	SAUR 14/15	33.241	33.7199	0.643779
HDA15-GFP (triple) input	SAUR 14/15	33.467	33.7199	0.643779
HDA15-GFP (triple) input	SAUR 14/15	34.4517	33.7199	0.643779
HDA15-GFP (triple) IgG	SAUR 14/15	39.6551	39.8522	0.176283
HDA15-GFP (triple) IgG	SAUR 14/15	39.9948	39.8522	0.176283
HDA15-GFP (triple) IgG	SAUR 14/15	39.9067	39.8522	0.176283
HDA15-GFP (triple) GFP	SAUR 14/15	39.2817	40.3688	1.01958
HDA15-GFP (triple) GFP	SAUR 14/15	40.5561	40.3688	1.01958
HDA15-GFP (triple) GFP	SAUR 14/15	40.9189	40.3688	1.01958
HDA15-GFP input	SAUR 20	32.7637	32.5427	0.242
HDA15-GFP input	SAUR 20	32.5803	32.5427	0.242
HDA15-GFP input	SAUR 20	32.2841	32.5427	0.242
HDA15-GFP IgG	SAUR 20	39.1498	38.6151	0.78436
HDA15-GFP IgG	SAUR 20	38.9808	38.6151	0.78436
HDA15-GFP IgG	SAUR 20	39.0653	38.6151	0.78436
HDA15-GFP GFP	SAUR 20	36.0786	39.2604	1.50199
HDA15-GFP GFP	SAUR 20	36.7519	39.2604	1.50199
HDA15-GFP GFP	SAUR 20	36.4153	39.2604	1.50199
HDA15-GFP (triple) input	SAUR 20	33.3711	33.2907	0.116636
HDA15-GFP (triple) input	SAUR 20	33.1569	33.2907	0.116636
HDA15-GFP (triple) input	SAUR 20	33.344	33.2907	0.116636
HDA15-GFP (triple) IgG	SAUR 20	39.1616	38.6952	0.483375
HDA15-GFP (triple) IgG	SAUR 20	38.1965	38.6952	0.483375
HDA15-GFP (triple) IgG	SAUR 20	38.7273	38.6952	0.483375
HDA15-GFP (triple) GFP	SAUR 20	39.2802	38.961	0.423724
HDA15-GFP (triple) GFP	SAUR 20	39.1225	38.961	0.423724
HDA15-GFP (triple) GFP	SAUR 20	38.4802	38.961	0.423724
HDA15-GFP input	SAUR 21	29.1688	29.1996	0.0454062
HDA15-GFP input	SAUR 21	29.1783	29.1996	0.0454062
HDA15-GFP input	SAUR 21	29.2518	29.1996	0.0454062
HDA15-GFP IgG	SAUR 21	33.1859	32.9453	0.268202
HDA15-GFP IgG	SAUR 21	32.9938	32.9453	0.268202
HDA15-GFP IgG	SAUR 21	32.6561	32.9453	0.268202
HDA15-GFP GFP	SAUR 21	32.4608	33.2211	0.915353
HDA15-GFP GFP	SAUR 21	31.9654	33.2211	0.915353
HDA15-GFP GFP	SAUR 21	31.7131	33.2211	0.915353
HDA15-GFP (triple) input	SAUR 21	29.3106	29.2189	0.105769
HDA15-GFP (triple) input	SAUR 21	29.1032	29.2189	0.105769
HDA15-GFP (triple) input	SAUR 21	29.2428	29.2189	0.105769
HDA15-GFP (triple) IgG	SAUR 21	32.8181	32.8602	0.134369
HDA15-GFP (triple) IgG	SAUR 21	33.0105	32.8602	0.134369
HDA15-GFP (triple) IgG	SAUR 21	32.7519	32.8602	0.134369
HDA15-GFP (triple) GFP	SAUR 21	33.9929	33.1033	0.802445
HDA15-GFP (triple) GFP	SAUR 21	32.4341	33.1033	0.802445
HDA15-GFP (triple) GFP	SAUR 21	32.8828	33.1033	0.802445
HDA15-GFP input	SAUR 78	30.1859	30.3268	0.227412
HDA15-GFP input	SAUR 78	30.5892	30.3268	0.227412
HDA15-GFP input	SAUR 78	30.2054	30.3268	0.227412
HDA15-GFP IgG	SAUR 78	35.6093	36.403	0.862238
HDA15-GFP IgG	SAUR 78	37.3204	36.403	0.862238
HDA15-GFP IgG	SAUR 78	36.2793	36.403	0.862238
HDA15-GFP GFP	SAUR 78	34.9266	35.9361	0.673198
HDA15-GFP GFP	SAUR 78	35.2677	35.9361	0.673198
HDA15-GFP GFP	SAUR 78	35.5971	35.9361	0.673198
HDA15-GFP (triple) input	SAUR 78	30.9947	30.9077	0.120486
HDA15-GFP (triple) input	SAUR 78	30.9582	30.9077	0.120486
HDA15-GFP (triple) input	SAUR 78	30.7701	30.9077	0.120486
HDA15-GFP (triple) IgG	SAUR 78	37.2198	36.2675	1.23985
HDA15-GFP (triple) IgG	SAUR 78	36.9462	36.2675	1.23985
HDA15-GFP (triple) IgG	SAUR 78	36.583	36.2675	1.23985
HDA15-GFP (triple) GFP	SAUR 78	37.9068	37.0011	1.18996
HDA15-GFP (triple) GFP	SAUR 78	37.4432	37.0011	1.18996
HDA15-GFP (triple) GFP	SAUR 78	35.6534	37.0011	1.18996

## Sheet: replicate 3
Sample Name	Target Name	CT	Ct Mean	Ct SD
HDA15-GFP input	SAUR 14/15	35.5929	35.4333	0.438864
HDA15-GFP input	SAUR 14/15	35.77	35.4333	0.438864
HDA15-GFP input	SAUR 14/15	34.937	35.4333	0.438864
HDA15-GFP IgG	SAUR 14/15	40.6099	40.6774	1.31879
HDA15-GFP IgG	SAUR 14/15	Undetermined	40.6774	1.31879
HDA15-GFP IgG	SAUR 14/15	39.7448	40.6774	1.31879
HDA15-GFP GFP	SAUR 14/15	40.4452	41.0934	1.6074
HDA15-GFP GFP	SAUR 14/15	39.9113	41.0934	1.6074
HDA15-GFP GFP	SAUR 14/15	42.9237	41.0934	1.6074
HDA15-GFP (triple) input	SAUR 14/15	35.5457	35.8968	0.343101
HDA15-GFP (triple) input	SAUR 14/15	35.9133	35.8968	0.343101
HDA15-GFP (triple) input	SAUR 14/15	36.2313	35.8968	0.343101
HDA15-GFP (triple) IgG	SAUR 14/15	40.736	39.8112	0.106302
HDA15-GFP (triple) IgG	SAUR 14/15	39.8864	39.8112	0.106302
HDA15-GFP (triple) IgG	SAUR 14/15	40.3112	39.8112	0.106302
HDA15-GFP (triple) GFP	SAUR 14/15	40.4605	40.8991	1.92686
HDA15-GFP (triple) GFP	SAUR 14/15	43.0075	40.8991	1.92686
HDA15-GFP (triple) GFP	SAUR 14/15	39.2294	40.8991	1.92686
HDA15-GFP input	SAUR 20	33.9832	34.1121	0.387502
HDA15-GFP input	SAUR 20	33.8054	34.1121	0.387502
HDA15-GFP input	SAUR 20	34.5476	34.1121	0.387502
HDA15-GFP IgG	SAUR 20	38.9744	38.6613	0.391938
HDA15-GFP IgG	SAUR 20	38.7877	38.6613	0.391938
HDA15-GFP IgG	SAUR 20	38.2217	38.6613	0.391938
HDA15-GFP GFP	SAUR 20	36.929	40.7031	2.50899
HDA15-GFP GFP	SAUR 20	37.7519	40.7031	2.50899
HDA15-GFP GFP	SAUR 20	37.4153	40.7031	2.50899
HDA15-GFP (triple) input	SAUR 20	33.8912	34.468	0.861469
HDA15-GFP (triple) input	SAUR 20	35.4583	34.468	0.861469
HDA15-GFP (triple) input	SAUR 20	34.0546	34.468	0.861469
HDA15-GFP (triple) IgG	SAUR 20	38.7731	37.8859	0.10068
HDA15-GFP (triple) IgG	SAUR 20	38.9179	37.8859	0.10068
HDA15-GFP (triple) IgG	SAUR 20	38.9667	37.8859	0.10068
HDA15-GFP (triple) GFP	SAUR 20	Undetermined	38.5718
HDA15-GFP (triple) GFP	SAUR 20	Undetermined	38.5718
HDA15-GFP (triple) GFP	SAUR 20	38.5718	38.5718
HDA15-GFP input	SAUR 21	29.9037	29.9866	0.075934
HDA15-GFP input	SAUR 21	30.0527	29.9866	0.075934
HDA15-GFP input	SAUR 21	30.0036	29.9866	0.075934
HDA15-GFP IgG	SAUR 21	32.9895	33.3535	0.324227
HDA15-GFP IgG	SAUR 21	33.4598	33.3535	0.324227
HDA15-GFP IgG	SAUR 21	33.6113	33.3535	0.324227
HDA15-GFP GFP	SAUR 21	31.8974	32.7254	0.150021
HDA15-GFP GFP	SAUR 21	31.6214	32.7254	0.150021
HDA15-GFP GFP	SAUR 21	32.6574	32.7254	0.150021
HDA15-GFP (triple) input	SAUR 21	29.7764	30.0783	0.344869
HDA15-GFP (triple) input	SAUR 21	30.0043	30.0783	0.344869
HDA15-GFP (triple) input	SAUR 21	30.4542	30.0783	0.344869
HDA15-GFP (triple) IgG	SAUR 21	32.6943	33.0986	0.360984
HDA15-GFP (triple) IgG	SAUR 21	33.2129	33.0986	0.360984
HDA15-GFP (triple) IgG	SAUR 21	33.3886	33.0986	0.360984
HDA15-GFP (triple) GFP	SAUR 21	32.7797	32.8553	0.638683
HDA15-GFP (triple) GFP	SAUR 21	33.5284	32.8553	0.638683
HDA15-GFP (triple) GFP	SAUR 21	32.2578	32.8553	0.638683
HDA15-GFP input	SAUR 78	31.7024	31.635	0.188577
HDA15-GFP input	SAUR 78	31.422	31.635	0.188577
HDA15-GFP input	SAUR 78	31.7807	31.635	0.188577
HDA15-GFP IgG	SAUR 78	35.8852	36.7029	0.949486
HDA15-GFP IgG	SAUR 78	37.7442	36.7029	0.949486
HDA15-GFP IgG	SAUR 78	36.4791	36.7029	0.949486
HDA15-GFP GFP	SAUR 78	37.5515	36.7319	1.15916
HDA15-GFP GFP	SAUR 78	Undetermined	36.7319	1.15916
HDA15-GFP GFP	SAUR 78	35.9122	36.7319	1.15916
HDA15-GFP (triple) input	SAUR 78	32.4481	31.9664	0.538273
HDA15-GFP (triple) input	SAUR 78	32.0658	31.9664	0.538273
HDA15-GFP (triple) input	SAUR 78	31.3854	31.9664	0.538273
HDA15-GFP (triple) IgG	SAUR 78	37.1259	35.082	0.491883
HDA15-GFP (triple) IgG	SAUR 78	37.5696	35.082	0.491883
HDA15-GFP (triple) IgG	SAUR 78	36.5504	35.082	0.491883
HDA15-GFP (triple) GFP	SAUR 78	34.6549	36.405	1.52194
HDA15-GFP (triple) GFP	SAUR 78	37.4179	36.405	1.52194
HDA15-GFP (triple) GFP	SAUR 78	37.1423	36.405	1.52194

## Sheet: Summary
		IgG and HDA15-GFP enrichment levels at selected genes in indicated lines.
	% input		HDA15-GFP IgG			HDA15-GFP (triple) IgG			HDA15-GFP GFP			HDA15-GFP (triple) GFP
		SAUR14/15	0.023887	0.021887	0.021887	0.025089	0.027089	0.025089	0.114884	0.129235	0.121848	0.017937	0.022268	0.019985
		SAUR20	0.043376	0.017461	0.027521	0.033908	0.011441	0.021063	0.076424	0.070532	0.073419	0.034362	0.018052	0.024905
		SAUR21	0.027719	0.013136	0.04183	0.053779	0.038648	0.056588	0.142641	0.0991	0.118894	0.009869	0.029894	0.017176
		SAUR78	0.022784	0.028743	0.02559	0.012299	0.031104	0.016672	0.09355	0.09955	0.09355	0.013214	0.026271	0.018632
