# Supplementary material for: Chromatin attachment to the nuclear matrix represses hypocotyl elongation in Arabidopsis thaliana
Source: Nat Commun. 2024 Feb 12;15:1286. doi: 10.1038/s41467-024-45577-5 (PMC10861482; doi:10.1038/s41467-024-45577-5)
Supplement: Supplementary file 11 — Source Data [file 41467_2024_45577_MOESM11_ESM.zip › Source Data/Source Data Statistical analysis.xlsx]

## Sheet: Figure1C first part FRS7
	Raw data						Outliers removed							Anova results
	AHL22GFPenNLSRFP	AHL22GFPenFRS7RFP	AHL22GFPenRFPFRS7				AHL22GFPenNLSRFP	AHL22GFPenFRS7RFP	AHL22GFPenRFPFRS7
	2.59	2.39	2.354				2.59	2.39	2.354					Brown-Forsythe ANOVA test
	2.537	2.181	2.447				2.537	2.49	2.447					F* (DFn, DFd)	17.12 (2.000, 91.10)
	2.519	1.615	2.47				2.519	2.4801	2.47					P value	<0.0001
	2.509	1.122	2.43				2.509	2.368	2.43					P value summary	****
	2.494	1.935	2.374				2.494	2.52	2.374					Significant diff. among means (P < 0.05)?	Yes
	2.17	2.49	2.43				2.491	2.486	2.43
	2.491	2.4801	2.45				2.571	2.47	2.45					Welch's ANOVA test
	2.571	2.368	2.49				2.5	2.5	2.49					W (DFn, DFd)	17.89 (2.000, 60.68)
	2.5	2.52	2.49				2.58	2.51	2.49					P value	<0.0001
	2.28	2.486	1.304				2.57	2.461	2.51					P value summary	****
	2.58	2.47	2.51				2.517	2.452	2.49					Significant diff. among means (P < 0.05)?	Yes
	2.57	2.5	2.49				2.5	2.429	2.5
	2.517	2.51	2.5				2.498	2.479	2.475					Data summary
	2.5	2.461	2.475				2.51	2.49	2.473					Number of treatments (columns)	3
	2.498	2.452	2.473				2.51	2.507	2.45					Number of values (total)	95
	2.51	2.208	2.45				2.381	2.57	2.44
	2.51	2.07	2.44				2.5	2.5	2.51
	2.381	2.429	2.51				2.481	2.53	2.461					Multiple Comparisons
	2.5	2.479	2.461				2.428	2.52	2.369					Brown-Forsythe and Welch ANOVA tests
	2.481	2.49	2.369				2.56	2.58	2.459					Number of families	1
	2.428	2.507	2.459				2.53	2.518	2.39					Number of comparisons per family	2
	2.56	2.57	2.39				2.69	2.49	2.463					Alpha	0.05
	2.53	2.5	2.463				2.49	2.387	2.385
	2.69	2.53	2.385				2.52	2.416	2.43					Dunnett's T3 multiple comparisons test	Mean Diff.	95.00% CI of diff.	Below threshold?	Summary	Adjusted P Value	A-?
	2.49	1.684	2.43				2.57	2.46	2.411					AHL22GFPenNLSRFP vs. AHL22GFPenFRS7RFP	0.06424	0.03163 to 0.09684	Yes	****	<0.0001	C	AHL22GFPenFRS7RFP
	2.52	2.52	2.411				2.55	2.415	2.409					AHL22GFPenNLSRFP vs. AHL22GFPenRFPFRS7	0.07714	0.04639 to 0.1079	Yes	****	<0.0001	D	AHL22GFPenRFPFRS7
	2.57	2.58	2.409				2.53	2.281	2.55
	2.55	2.518	2.55				2.54	2.365	2.392					Test details	Mean 1	Mean 2	Mean Diff.	SE of diff.	n1	n2	t	DF
	2.53	2.49	2.392				2.508	2.495	2.435					AHL22GFPenNLSRFP vs. AHL22GFPenFRS7RFP	2.523	2.459	0.06424	0.01424	29	37	4.511	63.07
	2.54	2.387	2.435					2.438						AHL22GFPenNLSRFP vs. AHL22GFPenRFPFRS7	2.523	2.446	0.07714	0.01338	29	29	5.764	55.11
	2.508	2.416						2.43
		2.46						2.5
		2.415						2.4
		2.281						2.409
		2.365						2.433
		2.495						2.414										<
		2.438						2.4
		2.43
		2.5
		2.4
		2.409
		2.433
		2.414
		2.4
Descriptive statistics						Descriptive statistics
Number of values	31	44	30			Number of values	29	37	29
Minimum	2.17	1.122	1.304			Minimum	2.381	2.281	2.354
Maximum	2.69	2.58	2.55			Maximum	2.69	2.58	2.55
Range	0.52	1.458	1.246			Range	0.309	0.299	0.196
Mean	2.504	2.359	2.408			Mean	2.523	2.459	2.446
Std. Deviation	0.09209	0.2797	0.2137			Std. Deviation	0.05411	0.06139	0.04761
Std. Error of Mean	0.01654	0.04216	0.03902			Std. Error of Mean	0.01005	0.01009	0.008841
						Outliers
						Outliers
							AHL22GFPenNLSRFP	AHL22GFPenFRS7RFP	AHL22GFPenRFPFRS7
						#47	2.17
						#51	2.28
						#58
						#12		2.181
						#13		1.615
						#14		1.122
						#15		1.935
						#26		2.208
						#27		2.07
						#70		1.684
						#39			1.304
						Procedure outlier remova
						Method
						ROUT (Q = 1%)
						Number of points
						# Y values analyzed	31	44	30
						Outliers	2	7	1

## Sheet: Figure1C_second part  FRS12
	Raw data					Outliers removed						Anova results
	AHL22GFPenNLSRFP	AHL22GFPenFRS12RFP	AHL22GFPenRFPFRS12			AHL22GFPenNLSRFP	AHL22GFPenFRS12RFP	AHL22GFPenRFPFRS12
	2.64	2.33	0.8137			2.64	2.33	2.6
	2.55	2.43	2.6			2.55	2.43	2.56
	2.53	2.48	2.56			2.53	2.48	2.46				Brown-Forsythe ANOVA test
	2.59	2.48	2.46			2.59	2.48	2.32				F* (DFn, DFd)	13.43 (2.000, 81.70)
	2.39	2.53	2.32			2.39	2.53	2.56				P value	<0.0001
	2.59	2.44	1.503			2.59	2.44	2.567				P value summary	****
	2.55	2.55	0.7538			2.55	2.55	2.532				Significant diff. among means (P < 0.05)?	Yes
	2.4	0.8265	1.09			2.4	2.48	2.53
	2.59	2.48	1.033			2.59	2.55	2.42				Welch's ANOVA test
	2.59	2.55	1.051			2.59	2.47	2.26				W (DFn, DFd)	15.05 (2.000, 61.28)
	2.53	2.47	0.9936			2.53	2.329	2.45				P value	<0.0001
	2.55	2.329	0.8931			2.55	2.54	2.48				P value summary	****
	2.5	2.54	2.56			2.5	2.51	2.259				Significant diff. among means (P < 0.05)?	Yes
	2.55	2.51	2.567			2.55	2.51	2.42
	2.63	2.51	2.532			2.63	2.35	2.393				Data summary
	2.53	1.3	0.92			2.53	2.36	2.18				Number of treatments (columns)	3
	2.49	2.35	2.53			2.49	2.27	2.3				Number of values (total)	104
	2.4966	2.36	2.42			2.4966	1.981	2.389
	2.5	2.27	2.26			2.5	2.36	2.43
	2.308	1.981	2.45			2.308	2.17	2.48				Multiple comparisons
	2.344	2.36	1.144			2.344	2.305	2.28
	2.386	2.17	2.48			2.386	2.4	2.39				Number of families	1
	2.53	1.287	2.259			2.53	2.389	2.39				Number of comparisons per family	2
	2.49	2.305	2.42			2.49	2.471	2.38				Alpha	0.05
	2.55	1.233	2.393			2.55	2.54	2.29
	2.53	1.269	2.18			2.53	2.397	2.43				Dunnett's T3 multiple comparisons test	Mean Diff.	95.00% CI of diff.	Below threshold?	Summary	Adjusted P Value	A-?
	2.55	1.157	2.3			2.55	2.222	2.51				AHL22GFPenNLSRFP vs. AHL22GFPenFRS12RFP	0.1413	0.07535 to 0.2073	Yes	****	<0.0001	C	AHL22GFPenFRS12RFP
	2.5	1.284	2.389			2.5	2.225	2.45				AHL22GFPenNLSRFP vs. AHL22GFPenRFPFRS12	0.08638	0.03197 to 0.1408	Yes	**	0.0012	D	AHL22GFPenRFPFRS12
	2.56	1.341	2.43			2.56	2.37	2.5
	2.53	1.031	2.48			2.53	2.083	2.56				Test details	Mean 1	Mean 2	Mean Diff.	SE of diff.	n1	n2	t	DF
	2.34	1.322	2.28			2.34	1.891					AHL22GFPenNLSRFP vs. AHL22GFPenFRS12RFP	2.512	2.371	0.1413	0.0287	37	37	4.924	53.75
	2.511	2.4	2.39			2.511	2.5					AHL22GFPenNLSRFP vs. AHL22GFPenRFPFRS12	2.512	2.426	0.08638	0.02365	37	30	3.653	52.17
	2.49	1.091	2.39			2.49	2.47
	2.465	2.389	2.38			2.465	2.38
	2.505	2.471	2.29			2.505	2.34
	2.53	2.54	0.907			2.53	2.39
	2.63	2.397	2.43			2.63	2.224
		2.222	2.51
		2.225	0.83
		2.37	2.45
		2.083	2.5
		1.891	2.56
		2.5
		2.47
		2.38
		2.34
		2.39
		2.224
Descriptive statistics					Descriptive statistics
Number of values	37	48	42		Number of values	37	37	30
Minimum	2.308	0.8265	0.7538		Minimum	2.308	1.891	2.18
Maximum	2.64	2.55	2.6		Maximum	2.64	2.55	2.6
Range	0.332	1.724	1.846		Range	0.332	0.659	0.42
Mean	2.512	2.101	2.017		Mean	2.512	2.371	2.426
Std. Deviation	0.07974	0.5227	0.6687		Std. Deviation	0.07974	0.1553	0.1078
Std. Error of Mean	0.01311	0.07545	0.1032		Std. Error of Mean	0.01311	0.02553	0.01968
					Outliers
					#51		0.8265
					#59		1.3
					#126		1.287
					#128		1.233
					#129		1.269
					#130		1.157
					#131		1.284
					#132		1.341
					#133		1.031
					#134		1.322
					#136		1.091
					#64			0.8137
					#69			1.503
					#70			0.7538
					#71			1.09
					#72			1.033
					#73			1.051
					#74			0.9936
					#75			0.8931
					#79			0.92
					#84			1.144
					#164			0.907
					#167			0.83
					Procedure outlier removal
					Method
					ROUT (Q = 1%)
					Number of points
					# Y values analyzed	37	48	42
					Outliers	0	11	12

## Sheet: Figure 5F
Within each row, compare columns (simple effects within rows)
Number of families	7
Number of comparisons per family	3
Alpha	0.05
Tukey's multiple comparisons test	Mean Diff.	95.00% CI of diff.	Significant?	Summary	Adjusted P Value
SAUR14
Col-0 vs. sob3-6	0.4169	0.05719 to 0.7767	Yes	*	0.0198
Col-0 vs. triple	0.575	0.2152 to 0.9347	Yes	**	0.001
sob3-6 vs. triple	0.158	-0.2017 to 0.5178	No	ns	0.5393
SAUR15
Col-0 vs. sob3-6	-0.189	-0.5487 to 0.1708	No	ns	0.4163
Col-0 vs. triple	-0.005918	-0.3657 to 0.3538	No	ns	0.9991
sob3-6 vs. triple	0.183	-0.1767 to 0.5428	No	ns	0.4389
SAUR16
Col-0 vs. sob3-6	0.4843	0.1245 to 0.8440	Yes	**	0.006
Col-0 vs. triple	0.5329	0.1732 to 0.8927	Yes	**	0.0024
sob3-6 vs. triple	0.04862	-0.3111 to 0.4084	No	ns	0.9424
SAUR20
Col-0 vs. sob3-6	0.4775	0.1177 to 0.8372	Yes	**	0.0068
Col-0 vs. triple	0.6285	0.2687 to 0.9882	Yes	***	0.0003
sob3-6 vs. triple	0.151	-0.2087 to 0.5108	No	ns	0.5686
SAUR21
Col-0 vs. sob3-6	0.6726	0.3128 to 1.032	Yes	***	0.0001
Col-0 vs. triple	0.6511	0.2913 to 1.011	Yes	***	0.0002
sob3-6 vs. triple	-0.02149	-0.3812 to 0.3383	No	ns	0.9885
SAUR78
Col-0 vs. sob3-6	0.4077	0.04796 to 0.7675	Yes	*	0.0231
Col-0 vs. triple	0.3762	0.01642 to 0.7359	Yes	*	0.0387
sob3-6 vs. triple	-0.03154	-0.3913 to 0.3282	No	ns	0.9753
ACT
Col-0 vs. sob3-6	-0.1313	-0.4910 to 0.2285	No	ns	0.6517
Col-0 vs. triple	-0.1451	-0.5048 to 0.2147	No	ns	0.5936
sob3-6 vs. triple	-0.01378	-0.3735 to 0.3460	No	ns	0.9952
Test details	Mean 1	Mean 2	Mean Diff.	SE of diff.	N1	N2	q	DF
SAUR14
Col-0 vs. sob3-6	1	0.5831	0.4169	0.1481	3	3	3.982	42
Col-0 vs. triple	1	0.425	0.575	0.1481	3	3	5.492	42
sob3-6 vs. triple	0.5831	0.425	0.158	0.1481	3	3	1.509	42
SAUR15
Col-0 vs. sob3-6	1	1.189	-0.189	0.1481	3	3	1.805	42
Col-0 vs. triple	1	1.006	-0.005918	0.1481	3	3	0.05652	42
sob3-6 vs. triple	1.189	1.006	0.183	0.1481	3	3	1.748	42
SAUR16
Col-0 vs. sob3-6	1	0.5157	0.4843	0.1481	3	3	4.625	42
Col-0 vs. triple	1	0.4671	0.5329	0.1481	3	3	5.09	42
sob3-6 vs. triple	0.5157	0.4671	0.04862	0.1481	3	3	0.4644	42
SAUR20
Col-0 vs. sob3-6	1	0.5225	0.4775	0.1481	3	3	4.56	42
Col-0 vs. triple	1	0.3715	0.6285	0.1481	3	3	6.002	42
sob3-6 vs. triple	0.5225	0.3715	0.151	0.1481	3	3	1.442	42
SAUR21
Col-0 vs. sob3-6	1	0.3274	0.6726	0.1481	3	3	6.424	42
Col-0 vs. triple	1	0.3489	0.6511	0.1481	3	3	6.218	42
sob3-6 vs. triple	0.3274	0.3489	-0.02149	0.1481	3	3	0.2053	42
SAUR78
Col-0 vs. sob3-6	1	0.5923	0.4077	0.1481	3	3	3.894	42
Col-0 vs. triple	1	0.6238	0.3762	0.1481	3	3	3.593	42
sob3-6 vs. triple	0.5923	0.6238	-0.03154	0.1481	3	3	0.3013	42
ACT
Col-0 vs. sob3-6	1	1.131	-0.1313	0.1481	3	3	1.254	42
Col-0 vs. triple	1	1.145	-0.1451	0.1481	3	3	1.385	42
sob3-6 vs. triple	1.131	1.145	-0.01378	0.1481	3	3	0.1316	42

## Sheet: Figure6F
	Raw data						Outliers removed								Anova results
	AHL22GFPenNLSRFP	AHL22GFPenHDA15RFP	AHL22GFPenRFPHDA15				AHL22GFPenNLSRFP	AHL22GFPenHDA15RFP	AHL22GFPenRFPHDA15
	2.45	2.437	2.472				2.45	2.437	2.472
	2.46	2.372	2.51				2.46	2.372	2.51						Brown-Forsythe ANOVA test
	2.514	2.44	2.51				2.514	2.44	2.51						F* (DFn, DFd)	28.74 (2.000, 79.84)
	2.52	2.5	2.53				2.52	2.5	2.53						P value	<0.0001
	2.456	2.4	2.488				2.456	2.4	2.488						P value summary	****
	2.5	2.388	2.47				2.5	2.388	2.47						Significant diff. among means (P < 0.05)?	Yes
	2.48	2.386	2.45				2.48	2.386	2.45
	2.46	2.291	2.42				2.46	2.291	2.42						Welch's ANOVA test
	2.49	2.402	2.43				2.49	2.402	2.43						W (DFn, DFd)	23.28 (2.000, 68.82)
	2.461	2.401	2.458				2.461	2.401	2.458						P value	<0.0001
	2.49	2.43	2.43				2.49	2.43	2.43						P value summary	****
	2.497	2.306	2.407				2.497	2.306	2.407						Significant diff. among means (P < 0.05)?	Yes
	2.487	2.259	2.47				2.487	2.259	2.47
	2.442	2.331	2.345				2.442	2.331	2.345						Data summary
	2.47	2.31	2.479				2.47	2.31	2.479						Number of treatments (columns)	3
	2.423	2.45	2.445				2.423	2.45	2.445						Number of values (total)	112
	2.49	2.295	2.432				2.49	2.295	2.432
	2.53	2.42	2.411				2.53	2.42	2.411
	2.56	1.608	2.42				2.56	2.475	2.42
	2.501	2.475	2.42				2.501	2.408	2.42
	2.39	2.408	2.402				2.39	2.322	2.402
	2.517	2.322	2.381				2.517	2.48	2.381						Multiple comparisons
	2.5	2.48	2.46				2.5	2.492	2.46
	2.498	2.492	2.48				2.498	2.45	2.48						Number of families	1
	2.51	2.45	2.44				2.51	2.439	2.44						Number of comparisons per family	2
	2.51	2.439	2.51				2.51	2.456	2.51						Alpha	0.05
	2.381	2.456	2.44				2.381	2.48	2.44
	2.5	2.48	2.48				2.5	2.43	2.48						Dunnett's T3 multiple comparisons test	Mean Diff.	95.00% CI of diff.	Below threshold?	Summary	Adjusted P Value	A-?
	2.481	2.43	2.498				2.481	2.426	2.498						AHL22GFPenNLSRFP vs. AHL22GFPenHDA15RFP	0.09499	0.06282 to 0.1272	Yes	****	<0.0001	C	AHL22GFPenHDA15RFP
	2.428	2.426	2.502				2.428	2.446	2.502						AHL22GFPenNLSRFP vs. AHL22GFPenRFPHDA15	0.03223	0.009958 to 0.05451	Yes	**	0.003	D	AHL22GFPenRFPHDA15
	2.56	2.446	2.506				2.56	2.36	2.506
	2.53	2.36	2.509				2.53	2.36	2.509						Test details	Mean 1	Mean 2	Mean Diff.	SE of diff.	n1	n2	t	DF
	2.69	2.36	2.488					2.43	2.488						AHL22GFPenNLSRFP vs. AHL22GFPenHDA15RFP	2.492	2.397	0.09499	0.01401	39	36	6.78	55.62
	2.49	2.43	2.442				2.49	2.171	2.442						AHL22GFPenNLSRFP vs. AHL22GFPenRFPHDA15	2.492	2.46	0.03223	0.009764	39	37	3.301	73.92
	2.52	2.171	2.495				2.52	2.47	2.495
	2.57	2.47	2.507				2.57	2.385	2.507
	2.55	2.385	2.48				2.55		2.48
	2.53						2.53
	2.54						2.54
	2.508						2.508
Descriptive statistics						Descriptive statistics
Number of values	40	37	37			Number of values	39	36	37
Minimum	2.381	1.608	2.345			Minimum	2.381	2.171	2.345
Maximum	2.69	2.5	2.53			Maximum	2.57	2.5	2.53
Range	0.309	0.892	0.185			Range	0.189	0.329	0.185
Mean	2.497	2.376	2.46			Mean	2.492	2.397	2.46
Std. Deviation	0.05271	0.1485	0.04213			Std. Deviation	0.04298	0.07322	0.04213
Std. Error of Mean	0.008334	0.02441	0.006927			Std. Error of Mean	0.006882	0.0122	0.006927
						Procedure outlier removal
							AHL22GFPenNLSRFP	AHL22GFPenHDA15RFP	AHL22GFPenRFPHDA15
						Method
						ROUT (Q = 1%)
						Number of points
						# Y values analyzed	40	37	37
						Outliers	1	1	0
						Outliers
							AHL22GFPenNLSRFP	AHL22GFPenHDA15RFP	AHL22GFPenRFPHDA15
						#130	2.69
						#52		1.608

## Sheet: Figure 7B
Within each row, compare columns (simple effects within rows)
Number of families	9
Number of comparisons per family	3
Alpha	0.05
Multiple t tests	Discovery?	P value	Mean of Col-0	Mean of hda15	Difference	SE of difference	t ratio	df	q value
SAUR6	Yes	0.000887	1	2.225	-1.225	0.1379	8.885	4	0.001493
SAUR14	No	0.034603	0.9999	2.541	-1.541	0.4897	3.147	4	0.019416
SAUR15	Yes	0.002857	1	1.914	-0.9136	0.1401	6.52	4	0.003607
SAUR16	No	0.019539	1	1.72	-0.7201	0.1908	3.774	4	0.015591
SAUR20	Yes	<0.000001	0.9999	2.132	-1.132	0.01955	57.92	4	3e-06
SAUR21	No	0.024698	0.9999	2.493	-1.493	0.4255	3.509	4	0.015591
SAUR50	No	0.021625	1	2.612	-1.612	0.4408	3.658	4	0.015591
SAUR51	Yes	0.009824	0.9999	5.433	-4.433	0.958	4.628	4	0.009923
SAUR78	Yes	0.000755	1	2.414	-1.414	0.1527	9.263	4	0.001493

## Sheet: Figure 7C
Within each row, compare columns (simple effects within rows)
Number of families	6
Number of comparisons per family	3
Alpha	0.05
Tukey's multiple comparisons test	Mean Diff.	95.00% CI of diff.	Significant?	Summary	Adjusted P Value
SAUR14/15
Col-0 vs. triple	-0.814	-1.228 to -0.4000	Yes	****	<0.0001
Col-0 vs. hda15	-1.426	-1.840 to -1.012	Yes	****	<0.0001
triple vs. hda15	-0.6115	-1.026 to -0.1975	Yes	**	0.0026
SAUR16
Col-0 vs. triple	-0.02796	-0.4420 to 0.3860	No	ns	0.9851
Col-0 vs. hda15	-0.3946	-0.8086 to 0.01941	No	ns	0.0644
triple vs. hda15	-0.3666	-0.7806 to 0.04737	No	ns	0.0912
SAUR20
Col-0 vs. triple	-0.3379	-0.7519 to 0.07607	No	ns	0.128
Col-0 vs. hda15	-0.5839	-0.9979 to -0.1699	Yes	**	0.0041
triple vs. hda15	-0.246	-0.6600 to 0.1680	No	ns	0.3256
SAUR21
Col-0 vs. triple	-0.6061	-1.020 to -0.1921	Yes	**	0.0028
Col-0 vs. hda15	-0.9843	-1.398 to -0.5703	Yes	****	<0.0001
triple vs. hda15	-0.3782	-0.7922 to 0.03583	No	ns	0.0792
SAUR78
Col-0 vs. triple	-0.8281	-1.242 to -0.4141	Yes	****	<0.0001
Col-0 vs. hda15	-1.335	-1.749 to -0.9214	Yes	****	<0.0001
triple vs. hda15	-0.5073	-0.9213 to -0.09329	Yes	*	0.0134
ACT
Col-0 vs. triple	-0.09493	-0.5089 to 0.3191	No	ns	0.8418
Col-0 vs. hda15	0.102	-0.3120 to 0.5160	No	ns	0.8198
triple vs. hda15	0.1969	-0.2171 to 0.6109	No	ns	0.4828
Test details	Mean 1	Mean 2	Mean Diff.	SE of diff.	N1	N2	q	DF
SAUR14/15
Col-0 vs. triple	1	1.814	-0.814	0.1694	3	3	6.796	36
Col-0 vs. hda15	1	2.426	-1.426	0.1694	3	3	11.9	36
triple vs. hda15	1.814	2.426	-0.6115	0.1694	3	3	5.106	36
SAUR16
Col-0 vs. triple	1	1.028	-0.02796	0.1694	3	3	0.2335	36
Col-0 vs. hda15	1	1.395	-0.3946	0.1694	3	3	3.295	36
triple vs. hda15	1.028	1.395	-0.3666	0.1694	3	3	3.061	36
SAUR20
Col-0 vs. triple	1	1.338	-0.3379	0.1694	3	3	2.822	36
Col-0 vs. hda15	1	1.584	-0.5839	0.1694	3	3	4.875	36
triple vs. hda15	1.338	1.584	-0.246	0.1694	3	3	2.054	36
SAUR21
Col-0 vs. triple	0.9977	1.604	-0.6061	0.1694	3	3	5.06	36
Col-0 vs. hda15	0.9977	1.982	-0.9843	0.1694	3	3	8.218	36
triple vs. hda15	1.604	1.982	-0.3782	0.1694	3	3	3.158	36
SAUR78
Col-0 vs. triple	1	1.828	-0.8281	0.1694	3	3	6.915	36
Col-0 vs. hda15	1	2.335	-1.335	0.1694	3	3	11.15	36
triple vs. hda15	1.828	2.335	-0.5073	0.1694	3	3	4.236	36
ACT
Col-0 vs. triple	1	1.095	-0.09493	0.1694	3	3	0.7926	36
Col-0 vs. hda15	1	0.898	0.102	0.1694	3	3	0.8516	36
triple vs. hda15	1.095	0.898	0.1969	0.1694	3	3	1.644	36

## Sheet: Figure 7D
Within each row, compare columns (simple effects within rows)
Number of families	4
Number of comparisons per family	6
Alpha	0.05
Tukey's multiple comparisons test	Mean Diff.	95.00% CI of diff.	Significant?	Summary	Adjusted P Value
SAUR14/15
HDA15-GFP IgG vs. HDA15-GFP (triple) IgG	-0.003202	-0.02441 to 0.01800	No	ns	0.9765
HDA15-GFP IgG vs. HDA15-GFP GFP	-0.09944	-0.1206 to -0.07823	Yes	****	<0.0001
HDA15-GFP IgG vs. HDA15-GFP (triple) GFP	0.00249	-0.01871 to 0.02369	No	ns	0.9886
HDA15-GFP (triple) IgG vs. HDA15-GFP GFP	-0.09623	-0.1174 to -0.07503	Yes	****	<0.0001
HDA15-GFP (triple) IgG vs. HDA15-GFP (triple) GFP	0.005692	-0.01551 to 0.02690	No	ns	0.8854
HDA15-GFP GFP vs. HDA15-GFP (triple) GFP	0.1019	0.08072 to 0.1231	Yes	****	<0.0001
SAUR20
HDA15-GFP IgG vs. HDA15-GFP (triple) IgG	0.007315	-0.01389 to 0.02852	No	ns	0.7865
HDA15-GFP IgG vs. HDA15-GFP GFP	-0.04401	-0.06521 to -0.02280	Yes	****	<0.0001
HDA15-GFP IgG vs. HDA15-GFP (triple) GFP	0.00368	-0.01752 to 0.02488	No	ns	0.9651
HDA15-GFP (triple) IgG vs. HDA15-GFP GFP	-0.05132	-0.07253 to -0.03012	Yes	****	<0.0001
HDA15-GFP (triple) IgG vs. HDA15-GFP (triple) GFP	-0.003636	-0.02484 to 0.01757	No	ns	0.9662
HDA15-GFP GFP vs. HDA15-GFP (triple) GFP	0.04769	0.02648 to 0.06889	Yes	****	<0.0001
SAUR21
HDA15-GFP IgG vs. HDA15-GFP (triple) IgG	-0.02211	-0.04331 to -0.0009056	Yes	*	0.0384
HDA15-GFP IgG vs. HDA15-GFP GFP	-0.09265	-0.1139 to -0.07145	Yes	****	<0.0001
HDA15-GFP IgG vs. HDA15-GFP (triple) GFP	0.008582	-0.01262 to 0.02979	No	ns	0.6942
HDA15-GFP (triple) IgG vs. HDA15-GFP GFP	-0.07054	-0.09174 to -0.04934	Yes	****	<0.0001
HDA15-GFP (triple) IgG vs. HDA15-GFP (triple) GFP	0.03069	0.009488 to 0.05190	Yes	**	0.0023
HDA15-GFP GFP vs. HDA15-GFP (triple) GFP	0.1012	0.08003 to 0.1224	Yes	****	<0.0001
SAUR78
HDA15-GFP IgG vs. HDA15-GFP (triple) IgG	0.005681	-0.01552 to 0.02689	No	ns	0.886
HDA15-GFP IgG vs. HDA15-GFP GFP	-0.06984	-0.09105 to -0.04864	Yes	****	<0.0001
HDA15-GFP IgG vs. HDA15-GFP (triple) GFP	0.006333	-0.01487 to 0.02754	No	ns	0.8496
HDA15-GFP (triple) IgG vs. HDA15-GFP GFP	-0.07553	-0.09673 to -0.05432	Yes	****	<0.0001
HDA15-GFP (triple) IgG vs. HDA15-GFP (triple) GFP	0.0006527	-0.02055 to 0.02186	No	ns	0.9998
HDA15-GFP GFP vs. HDA15-GFP (triple) GFP	0.07618	0.05497 to 0.09738	Yes	****	<0.0001
Test details	Mean 1	Mean 2	Mean Diff.	SE of diff.	N1	N2	q	DF
SAUR14/15
HDA15-GFP IgG vs. HDA15-GFP (triple) IgG	0.02255	0.02576	-0.003202	0.007826	3	3	0.5786	32
HDA15-GFP IgG vs. HDA15-GFP GFP	0.02255	0.122	-0.09944	0.007826	3	3	17.97	32
HDA15-GFP IgG vs. HDA15-GFP (triple) GFP	0.02255	0.02006	0.00249	0.007826	3	3	0.45	32
HDA15-GFP (triple) IgG vs. HDA15-GFP GFP	0.02576	0.122	-0.09623	0.007826	3	3	17.39	32
HDA15-GFP (triple) IgG vs. HDA15-GFP (triple) GFP	0.02576	0.02006	0.005692	0.007826	3	3	1.029	32
HDA15-GFP GFP vs. HDA15-GFP (triple) GFP	0.122	0.02006	0.1019	0.007826	3	3	18.42	32
SAUR20
HDA15-GFP IgG vs. HDA15-GFP (triple) IgG	0.02945	0.02214	0.007315	0.007826	3	3	1.322	32
HDA15-GFP IgG vs. HDA15-GFP GFP	0.02945	0.07346	-0.04401	0.007826	3	3	7.952	32
HDA15-GFP IgG vs. HDA15-GFP (triple) GFP	0.02945	0.02577	0.00368	0.007826	3	3	0.6649	32
HDA15-GFP (triple) IgG vs. HDA15-GFP GFP	0.02214	0.07346	-0.05132	0.007826	3	3	9.274	32
HDA15-GFP (triple) IgG vs. HDA15-GFP (triple) GFP	0.02214	0.02577	-0.003636	0.007826	3	3	0.657	32
HDA15-GFP GFP vs. HDA15-GFP (triple) GFP	0.07346	0.02577	0.04769	0.007826	3	3	8.617	32
SAUR21
HDA15-GFP IgG vs. HDA15-GFP (triple) IgG	0.02756	0.04967	-0.02211	0.007826	3	3	3.995	32
HDA15-GFP IgG vs. HDA15-GFP GFP	0.02756	0.1202	-0.09265	0.007826	3	3	16.74	32
HDA15-GFP IgG vs. HDA15-GFP (triple) GFP	0.02756	0.01898	0.008582	0.007826	3	3	1.551	32
HDA15-GFP (triple) IgG vs. HDA15-GFP GFP	0.04967	0.1202	-0.07054	0.007826	3	3	12.75	32
HDA15-GFP (triple) IgG vs. HDA15-GFP (triple) GFP	0.04967	0.01898	0.03069	0.007826	3	3	5.546	32
HDA15-GFP GFP vs. HDA15-GFP (triple) GFP	0.1202	0.01898	0.1012	0.007826	3	3	18.29	32
SAUR78
HDA15-GFP IgG vs. HDA15-GFP (triple) IgG	0.02571	0.02003	0.005681	0.007826	3	3	1.026	32
HDA15-GFP IgG vs. HDA15-GFP GFP	0.02571	0.09555	-0.06984	0.007826	3	3	12.62	32
HDA15-GFP IgG vs. HDA15-GFP (triple) GFP	0.02571	0.01937	0.006333	0.007826	3	3	1.144	32
HDA15-GFP (triple) IgG vs. HDA15-GFP GFP	0.02003	0.09555	-0.07553	0.007826	3	3	13.65	32
HDA15-GFP (triple) IgG vs. HDA15-GFP (triple) GFP	0.02003	0.01937	0.0006527	0.007826	3	3	0.1179	32
HDA15-GFP GFP vs. HDA15-GFP (triple) GFP	0.09555	0.01937	0.07618	0.007826	3	3	13.77	32
