# Supplementary material for: Chromatin attachment to the nuclear matrix represses hypocotyl elongation in Arabidopsis thaliana
Source: Nat Commun. 2024 Feb 12;15:1286. doi: 10.1038/s41467-024-45577-5 (PMC10861482; doi:10.1038/s41467-024-45577-5)
Supplement: Supplementary file 11 — Source Data [file 41467_2024_45577_MOESM11_ESM.zip › Source Data/Source Data Supplementary Figure 10b.xlsx]

## Sheet: raw indivIdual data
Unit cm
Col rep1	Col rep2	Col rep3	suvh456 rep1	suvh456 rep2	suvh456 rep3
0.467	0.564	0.585	0.619	0.448	0.658
0.506	0.591	0.515	0.567	0.457	0.533
0.609	0.574	0.581	0.411	0.414	0.513
0.474	0.474	0.535	0.551	0.455	0.504
0.622	0.527	0.54	0.558	0.524	0.668
0.535	0.547	0.564	0.488	0.465	0.527
0.443	0.588	0.534	0.448	0.439	0.62
0.478	0.783	0.556	0.564	0.497	0.605
0.48	0.588	0.477	0.493	0.427	0.593
0.624	0.608	0.547	0.435	0.548	0.517
0.602	0.545	0.539	0.651	0.461	0.541
0.57	0.532	0.553	0.418	0.52	0.472
0.534	0.604	0.522	0.53	0.637	0.576
0.55	0.533	0.561	0.537	0.56	0.512
0.579	0.488	0.524	0.494	0.54	0.644
0.473	0.51	0.569	0.407	0.484	0.514
0.554	0.548	0.657	0.491	0.359	0.609
0.516	0.594	0.611	0.6	0.56	0.524
0.488	0.542	0.626	0.513	0.451	0.6
0.52	0.55	0.526	0.663	0.648	0.584
0.493			0.499	0.466	0.732
0.572			0.578	0.546	0.492
0.567			0.563	0.417	0.552
0.556			0.465	0.527	0.615
0.539			0.537	0.59	0.504
0.582			0.36	0.505	0.484
0.543			0.496	0.647	0.624
0.483			0.47	0.486	0.571
0.586			0.506	0.559	0.571
0.542			0.416	0.451	0.563
				0.586
0.536233	0.5645	0.5561	0.510933	0.502933	0.5674

## Sheet: mean values for Supp Figure 10B
		Hypocotyl mean values from three independent measurements (mm)
		Col-0	suvh456
	rep1	5.36233	5.10933
	rep2	5.645	5.02933
	rep3	5.561	5.674
