# Supplementary material for: Chromatin attachment to the nuclear matrix represses hypocotyl elongation in Arabidopsis thaliana
Source: Nat Commun. 2024 Feb 12;15:1286. doi: 10.1038/s41467-024-45577-5 (PMC10861482; doi:10.1038/s41467-024-45577-5)
Supplement: Supplementary file 11 — Source Data [file 41467_2024_45577_MOESM11_ESM.zip › Source Data/Source Data Supplementary Figure 2b.xlsx]

## Sheet: Figure s2B
Unit cm
Col rep1	Col rep2	Col rep3	ahl22 rep1	ahl22 rep2	ahl22 rep3	sob3-6 rep1	sob3-6 rep2	sob3-6 rep3	35S::AHL22 #7 rep1	35S::AHL22 #7 rep2	35S::AHL22 #7 rep3	35S::AHL22 #13 rep1	35S::AHL22 #13 rep2	35S::AHL22 #13 rep3
0.664	0.659	0.564	0.654	0.68	0.635	0.935	1.066	1.227	0.158	0.231	0.438	0.425	0.437	0.486
0.633	0.659	0.591	0.555	0.64	0.626	0.868	1.159	1.457	0.137	0.239	0.311	0.316	0.319	0.357
0.547	0.572	0.574	0.615	0.646	0.661	0.961	0.96	1.501	0.169	0.251	0.222	0.34	0.471	0.375
0.609	0.501	0.474	0.654	0.607	0.661	0.809	0.961	1.311	0.259	0.088	0.191	0.3	0.26	0.446
0.61	0.618	0.527	0.603	0.511	0.564	0.8	0.909	1.324	0.249	0.208	0.281	0.287	0.336	0.325
0.574	0.468	0.547	0.517	0.703	0.71	1.191	0.74	1.31	0.316	0.289	0.265	0.35	0.407	0.503
0.55	0.611	0.588	0.52	0.537	0.48	1.364	1.158	1.315	0.26	0.267	0.21	0.47	0.328	0.479
0.485	0.613	0.783	0.429	0.549	0.487	1.21	0.962	1.086	0.197	0.093	0.233	0.362	0.353	0.407
0.508	0.535	0.588	0.601	0.605	0.637	1.177	1.319	1.099	0.401	0.112	0.217	0.389	0.432	0.585
0.571	0.569	0.608	0.493	0.492	0.666	1.102	0.862	1.128	0.107	0.219	0.408	0.417	0.385	0.574
0.54	0.631	0.545	0.485	0.569	0.489	1.428	1.072	1.145	0.241	0.264	0.276	0.342	0.38	0.624
0.62	0.608	0.532	0.648	0.544	0.703	1.237	0.968	1.172	0.097	0.254	0.315	0.404	0.348	0.567
0.507	0.538	0.604	0.424	0.533	0.663	0.999	0.957	1.256	0.363	0.322	0.229	0.384	0.481	0.323
0.553	0.529	0.533	0.529	0.627	0.67	1.031	0.899	1.278	0.199	0.165	0.321	0.424	0.45	0.302
0.69	0.594	0.488	0.612	0.782	0.608	1.036	1.186	1.384	0.135	0.262	0.343	0.54	0.441	0.432
0.471	0.552	0.51	0.561	0.662	0.474	1.06	1.163	1.104	0.205	0.169	0.225	0.113	0.373	0.412
0.555	0.49	0.548	0.535	0.586	0.581	1.136	1.168	1.191	0.145	0.312	0.157	0.31	0.291	0.438
0.616	0.622	0.594	0.653	0.644	0.621	1.322	0.901	1.142	0.314	0.306	0.258	0.379	0.427	0.403
0.616	0.612	0.542	0.665	0.742	0.65	0.962	1.252	1.039	0.14	0.312	0.398	0.29	0.335	0.234
0.58	0.49	0.55	0.582	0.8	0.6	0.85	1.157	1.243	0.295	0.218	0.245	0.47	0.431	0.41
	0.545		0.711			0.871	1.455	1.219	0.117	0.27	0.338	0.396	0.438	0.481
			0.682			1.282	1.459	1.107	0.173	0.232	0.315	0.337	0.476	0.481
			0.626			0.991	1.207	1.29	0.263	0.134	0.455	0.356	0.388	0.474
			0.446			1.259	1.353	1.085	0.183	0.141	0.214	0.337	0.517	0.349
			0.545			1.246	1.111	0.943	0.162	0.302	0.285	0.453	0.626	0.458
			0.585			1.348	1.35	1.201	0.251	0.226	0.387	0.358	0.6	0.428
			0.512			1.368	1.376	1.095	0.211	0.196	0.252	0.36	0.497	0.527
			0.633			1.071	1.342	1.175	0.128	0.24	0.22	0.334	0.506	0.444
			0.672			1.049	1.135	0.93	0.289	0.331	0.439	0.483	0.441	0.363
			0.672			0.939	1.049	0.819	0.109	0.307	0.267	0.334	0.443	0.511
			0.451			1.061	1.044		0.196	0.313	0.244	0.397	0.227	0.593
			0.496			1.093	0.929		0.283	0.203	0.206	0.399	0.367	0.482
			0.583			1.042	1.083		0.118	0.304		0.384	0.481	0.43
			0.615			0.829	1.084		0.096	0.235		0.339	0.213	0.597
			0.558			1.258	0.93		0.174			0.56	0.441	0.444
			0.575			1.096	1.245		0.234			0.366	0.44	0.584
			0.634			0.994	1.244		0.233			0.465	0.408	0.448
			0.514			1.278	1.144		0.134			0.327	0.487
			0.606			1.301	1.22		0.219			0.262	0.458
			0.625			1.247	0.99		0.318			0.417	0.406
			0.626			1.269	0.959					0.398	0.455
			0.619			1.165	1.194					0.365	0.325
			0.504			1.255	0.98					0.312	0.408
			0.577				1.127					0.341	0.359
			0.573				1.088					0.275	0.289
			0.561				1.315					0.313	0.513
			0.525				1.143					0.332	0.436
			0.634				1.437					0.415	0.331
			0.624				1.08					0.442	0.393
												0.504	0.475
0.57495	0.57219	0.5645	0.577939	0.62295	0.6093	1.1114	1.12024	1.18587	0.20695	0.235735	0.286406	0.37346	0.41058	0.453405
	Hypocotyl mean values from three independent measurements (mm)
	Col-0	ahl22	sob3-6	35S::AHL22 #7	35S::AHL22 #13
rep1	5.7495	5.77939	11.8587	2.0695	3.7346
rep2	5.7219	6.2295	11.114	2.35735	4.1058
rep3	5.645	6.093	11.2024	2.86406	4.53405
