# Supplementary material for: Chromatin attachment to the nuclear matrix represses hypocotyl elongation in Arabidopsis thaliana
Source: Nat Commun. 2024 Feb 12;15:1286. doi: 10.1038/s41467-024-45577-5 (PMC10861482; doi:10.1038/s41467-024-45577-5)
Supplement: Supplementary file 11 — Source Data [file 41467_2024_45577_MOESM11_ESM.zip › Source Data/Source Data Supplementary Figure 2d.xlsx]

## Sheet: raw indivIdual data
Unit cm
Col rep1	Col rep2	Col rep3	frs7frs12 rep1	frs7frs12 rep2	frs7frs12 rep3	35S::FRS7-HA rep1	35S::FRS7-HA rep2	35S::FRS7-HA rep3	35S::FRS12-HA rep1	35S::FRS12-HA rep2	35S::FRS12-HA rep3
0.467	0.564	0.585	0.7	0.586	0.615	0.227	0.258	0.325	0.315	0.52	0.545
0.506	0.591	0.515	0.678	0.468	0.675	0.255	0.252	0.257	0.443	0.402	0.349
0.609	0.574	0.581	0.554	0.487	0.654	0.224	0.252	0.229	0.265	0.59	0.312
0.474	0.474	0.535	0.671	0.529	0.536	0.253	0.186	0.211	0.508	0.371	0.355
0.622	0.527	0.54	0.563	0.502	0.549	0.249	0.244	0.276	0.35	0.529	0.354
0.535	0.547	0.564	0.549	0.525	0.472	0.246	0.284	0.319	0.42	0.248	0.396
0.443	0.588	0.534	0.58	0.54	0.595	0.262	0.266	0.279	0.457	0.461	0.467
0.478	0.783	0.556	0.579	0.593	0.651	0.257	0.201	0.264	0.412	0.603	0.377
0.48	0.588	0.477	0.521	0.585	0.635	0.186	0.253	0.257	0.455	0.417	0.254
0.624	0.608	0.547	0.59	0.507	0.664	0.279	0.322	0.279	0.401	0.385	0.306
0.602	0.545	0.539	0.649	0.535	0.579	0.228	0.21	0.252	0.412	0.36	0.299
0.57	0.532	0.553	0.547	0.695	0.516	0.227	0.288	0.291	0.332	0.484	0.435
0.534	0.604	0.522	0.524	0.555	0.532	0.173	0.269	0.248	0.457	0.237	0.317
0.55	0.533	0.561	0.467	0.47	0.562	0.209	0.229	0.277	0.424	0.346	0.423
0.579	0.488	0.524	0.456	0.578	0.635	0.226	0.252	0.263	0.38	0.247	0.346
0.473	0.51	0.569	0.576	0.53	0.627	0.177	0.301	0.241	0.42	0.485	0.356
0.554	0.548	0.657	0.559	0.588	0.574	0.223	0.259	0.231	0.339	0.333	0.445
0.516	0.594	0.611	0.615	0.548	0.605	0.198	0.242	0.263	0.377	0.422	0.497
0.488	0.542	0.626	0.54	0.531	0.592	0.214	0.214	0.289	0.457	0.375	0.44
0.52	0.55	0.526	0.484	0.535	0.533	0.251	0.22	0.298	0.418	0.361	0.368
0.493									0.268	0.346	0.254
0.572									0.433	0.369	0.429
0.567									0.396	0.233	0.326
0.556									0.353	0.446	0.264
0.539									0.385	0.413	0.347
0.582									0.502	0.347	0.346
0.543									0.292	0.315	0.336
0.483									0.389	0.399	0.315
0.586									0.355	0.326	0.311
0.542									0.425	0.442	0.328
0.536233	0.5645	0.5561	0.5701	0.54435	0.59005	0.2282	0.2501	0.26745	0.394667	0.393733	0.363233

## Sheet: mean values for Supp Figure 2D
	Hypocotyl mean values from three independent measurements (mm)
	Col-0	frs7frs12	35S::FRS7-HA	35S::FRS12-HA
rep1	5.36233	5.701	2.282	3.94667
rep2	5.645	5.4435	2.501	3.93733
rep3	5.561	5.9005	2.6745	3.63233
